# Supplementary material for: Structural and biochemical characterisation of the Providencia stuartii arginine decarboxylase shows distinct polymerisation and regulation
Source: Commun Biol. 2022 Apr 5;5:317. doi: 10.1038/s42003-022-03276-1 (PMC8983666; doi:10.1038/s42003-022-03276-1)
Supplement: Supplementary file 4 — Supplementary Data 1 [file 42003_2022_3276_MOESM4_ESM.xlsx]

## Sheet: Supplementary Data 1A
Supplementary Data 1A: Analysis of dimer, decamer and, when applicable, stack interfaces in P. stuartii Adc isolated and stacked decamers, E. coli Adc decamers and E. coli LdcI stacks
P. stuartii Adc decamers
	Chain	H	G	B	A	F	E	J	I	D	C		Mean	Mean (% of overall accessible area)	standard deviation	standard deviation (%)		# H-bonds	# salt-bridges
	Monomer accessible surface area (Å2)	32204	32190	32205	32189	32219	32186	32205	32184	32198	32204		32198.4		11.0272	0.0342478
	Dimer accessible surface area (Å2)	54184		54207		54230		54230		54305			54231.2		45.45	0.0838078
	BSA at dimer interface	5115	5095	5093	5094	5083	5092	5084	5075	5046	5051		5082.8	15.7859	20.8902	0.410998		64	2.6
	Summed BSA at Face-to-Back and Back-to-Face interfaces (Å2)	2385	2454	2441	2405	2406	2421	2431	2413	2436	2400		2419.2	7.51342	21.2488	0.87834		5.4	10.3
	BSA at Face-to-Face interface (Å2)	177	194	186	190	185	176	194	185	190	185		186.2	0.57829	6.17882	3.31838
	BSA upon decamer formation (Å2)	2562	2648	2627	2595	2591	2597	2625	2598	2626	2585		2605.4	4.80425	25.4524	0.976908
	BSA in decamer (Å2)	7677	7743	7720	7689	7674	7689	7709	7673	7672	7636		7688.2	23.8776	29.8023	0.387637
Dimer interface	Chain	H	G	B	A	F	E	J	I	D	C												MEAN	TOTAL	SD
	BSA (Å2)	5115	5095	5093	5094	5083	5092	5084	5075	5046	5051												5082.8	25414	20.8902
	HONDS	61		65		64		65		65													64	320	1.73205
	SB	4		2		2		3		2													2.6	13	0.894427
	∆G	-61.1		-60.6		-60.4		-60.7		-60.8													-60.72		0.258844
Face-to-Back interface	Chain	I	G	J	B	G	E	F	D	D	B	C	A	J	H	I	A	E	C	H	F		MEAN	TOTAL	SD
	BSA (Å2)	1193	1264	1192	1260	1190	1261	1254	1189	1247	1181	1181	1244	1239	1176	1220	1161	1160	1219	1209	1152		1223.1	6115.5	36.3637
	HONDS	5		7		7		5		5		5		5		5		5		5			5.8	29	1.09545
	SB	10		11		10		11		10		11		10		10		10		10			10.4	52	0.547723
	∆G	-3.8		-3.9		-3.8		-4		-3.9		-4.1		-4		-4		-4.2		-4.1			-3.88		0.083666
Face-to-Face interface	Chain	J	G	D	A	I	B	F	C	H	E												MEAN	TOTAL	SD
	BSA (Å2)	194	194	190	190	185	186	185	185	177	176												186.2	931	6.17882
	HONDS	0		0		0		0		0													0	0	0
	SB	0		0		0		0		0													0	0	0
	∆G	-3.3		-3.3		-3.3		-3.2		-3													-3.22		0.130384
P. stuartii Adc stacks
	Chain	A	B	K	P	L	Q	M	R	N	S		Mean	Mean (% of overall accessible area)	standard deviation	standard deviation (%)		# H-bonds	# salt-bridges
	Monomer accessible surface area (Å2)	32204	32190	32205	32189	32219	32186	32205	32184	32198	32204		32198.4		11.0272	0.0342478
	Dimer accessible surface area (Å2)	54094		54103		54125		54150		54222			54138.8		51.3001	0.0947566
	BSA at dimer interface	5149	5151	5151	5140	5144	5136	5119	5120	5102	5078		5129	15.9294	24.2074	0.471972		69	6.8
	Summed BSA at Face-to-Back and Back-to-Face interfaces (Å2)	2331	2356	2326	2376	2335	2322	2362	2335	2344	2359		2344.6	7.28173	17.8026	0.759303		10	12.3
	BSA at Face-to-Face interface (Å2)	204	202	197	206	194	195	192	195	191	200		197.6	0.613695	5.14674	2.60462		0	3.8
	BSA upon decamer formation (Å2)	2535	2558	2523	2582	2529	2517	2554	2530	2535	2559		2542.2	4.69571	20.2364	0.796018		n.a.	n.a.
	BSA in decamer (Å2)	7684	7709	7674	7722	7673	7653	7673	7650	7637	7637		7671.2	23.8248	28.4948	0.371452		n.a.	n.a.
	BSA in stack (Å2)												8015	24.8925	155.688	1.94246		0.4	4
Dimer interface	Chain	A	B	K	P	L	Q	M	R	N	S												MEAN	TOTAL	SD
	BSA (Å2)	5149	5151	5151	5140	5144	5136	5119	5120	5102	5078												5129	25645	24.2074
	HONDS	71		69		73		69		63													69	345	3.74166
	SB	8		7		8		6		5													6.8	34	1.30384
	∆G	-57.5		-57.4		-57.7		-58		-57.8													-57.68		0.238747
Face-to-Back interface	Chain	B	P	M	S	N	R	A	S	L	M	P	Q	B	N	K	L	A	K	Q	R		MEAN	TOTAL	SD
	BSA (Å2)	1136	1263	1249	1132	1237	1124	1122	1227	1230	1113	1113	1221	1220	1107	1219	1105	1209	1107	1101	1211		1183.3	5916.5	62.1183
	HONDS	11		9		11		11		10		8		8		10		11		11			10.4	52	0.894427
	SB	14		13		13		12		13		12		12		10		13		11			13	65	0.707107
	∆G	-6.6		-6.4		-6.5		-4.9		-4.9		-5		-5		-6.4		-6.4		-4.9			-5.86		0.879204
Face-to-Face interface	Chain	A	P	B	S	K	Q	L	R	M	N												MEAN	TOTAL	SD
	BSA (Å2)	204	206	202	200	197	195	194	195	192	191												197.6	988	5.14674
	HONDS	0		0		0		0		0													0	0	0
	SB	0		0		0		0		0													0	0	0
	∆G	-4.2		-4.1		-3.9		-3.8		-3.9													-3.98		0.164317
Stacking interface (#2)	Chain	L	H	S	F	M	I	T	A	K	G												MEAN	TOTAL	SD
	BSA (Å2)	325	325	320	324	322	320	321	321	320	320												321.8	1609	2.09762
	HONDS	0		2		0		0		0													0.4	2	0.894427
	SB	4		4		4		4		4													4	20	0
	∆G	0.6		0.8		0.6		0.6		0.6													0.64		0.0894427
E. coli Adc decamers
	Chain	A	H	D	J	B	G	C	F	E	I		Mean	Mean (% of overall accessible area)	standard deviation	standard deviation (%)		Mean # H-bonds	Mean # salt-bridges
	Monomer accessible surface area (Å2)	32204	32190	32205	32189	32219	32186	32205	32184	32198	32204		32198.4		11.0272	0.0342478
	Dimer accessible surface area (Å2)	54171		54194		54220		54218		54292			54219		45.4423	0.0838124
	BSA at dimer interface	5204	5223	5153	5180	5131	5178	5161	5141	5151	5149		5167.1	16.0477	29.019	0.56161		57.4	8
	Summed BSA at Face-to-Back and Back-to-Face interfaces (Å2)	2412	2397	2402	2440	2434	2409	2399	2430	2410	2418		2415.1	7.50068	15.0514	0.62322		7.9	9.4
	BSA at Face-to-Face interface (Å2)	153	154	171	161	148	149	148	170	157	153		156.4	0.485738	8.46168	5.41028
	BSA upon decamer formation (Å2)	2565	2551	2573	2601	2582	2558	2547	2600	2567	2571		2571.5	4.7428	18.4406	0.717114
	BSA in decamer (Å2)	7769	7774	7726	7781	7713	7736	7708	7741	7718	7720		7738.6	24.0341	26.8916	0.347499
Dimer interface	Chain	A	H	D	J	B	G	C	F	E	I												MEAN	TOTAL	SD
	BSA (Å2)	5204	5223	5153	5180	5131	5178	5161	5141	5151	5149												5167.1	25835.5	29.019
	HONDS	54		61		57		57		58													57.4	287	2.50998
	SB	9		9		8		7		7													8	40	1
	∆G	-56.9		-55		-54.4		-53.3		-54.8													-54.88		1.30652
Face-to-Back interface	Chain	A	B	I	J	F	J	F	G	D	E	H	I	B	C	C	D	G	H	A	E		MEAN	TOTAL	SD
	BSA (Å2)	1240	1210	1215	1217	1207	1223	1223	1204	1214	1204	1211	1203	1224	1184	1215	1188	1205	1186	1172	1206		1210.5	6052.5	12.3401
	HONDS	7		7		10		7		10		7		8		8		9		6			8	40	1.22474
	SB	11		11		9		10		9		8		9		10		7		10			9.2	46	0.83666
	∆G	-4.5		-3.8		-6.7		-5.2		-4.3		-6.1		-4.5		-4.7		-5.7		-5.2			-4.96		0.719722
Face-to-Face interface	Chain	D	F	E	J	A	I	B	H	C	G												MEAN	TOTAL	SD
	BSA (Å2)	171	170	157	161	153	153	148	154	148	149												156.4	782	8.46168
	HONDS	0		0		0		0		0													0	0	0
	SB	0		0		0		0		0													0	0	0
	∆G	-2.9		-3.1		-2.9		-2.6		-2.9													-2.88		0.178885
E. coli LdcI stacks
	Chain	E	I	C	F	A	H	B	G	D	J		Mean	Mean (% of overall accessible area)	standard deviation	standard deviation (%)		Mean # H-bonds	Mean # salt-bridges
	Monomer accessible surface area (Å2)	31478.2	31482.7	31498.4	31459.8	31435.7	31497.9	31480.2	31500.6	31495.2	31477.6		31480.6		20.27	0.0643887
	Dimer accessible surface area (Å2)	51700.9		51730.2		51722.6		51772.8		51783.8			51742.1		35.0084	0.0676594
	BSA at dimer interface (Å2)	5637	5623	5615	5613	5601	5610	5598	5610	5590	5599		5609.6	17.8192	13.648	0.243296		58.6	12.2
	Summed BSA at Face-to-Back and Back-to-Face interfaces (Å2)	2969	2972	2977	2978	2953	2965	2934	2945	2942	2943		2957.8	9.39562	16.2535	0.549515		17.2	3
	BSA at Face-to-Face interface (Å2)	302	294	294	305	290	296	291	283	287	286		292.8	0.930096	6.94102	2.37057		0	3.8
	BSA at Back-to-Back interface (Å2)	65	71	71	70	69	67	62	64	67	62		66.8	0.212194	3.45768	5.17617		0	0
	BSA upon decamer formation (Å2)	3336	3337	3342	3353	3312	3328	3287	3292	3296	3291		3317.4	6.41142	24.6495	0.743038		n.a.	n.a.
	BSA in decamer (Å2)	8973	8960	8957	8966	8913	8938	8885	8902	8886	8890		8927	28.3571	35.5622	0.398366		n.a.	n.a.
	BSA in stack [Å2)												10164.9	32.2893	59.6852	0.587172		12.6	6
Dimer interface	CHAIN	E	I	C	F	A	H	B	G	D	J												MEAN	TOTAL	SD
	BSA (Å2)	5637	5623	5615	5613	5601	5610	5598	5610	5590	5599												5609.6	28048	13.648
	HONDS	58		58		58		61		58													58.6	293	1.34164
	SB	12		13		12		13		11													12.2	61	0.83666
	∆G	-77.9		-77.9		-77.7		-77.2		-77.7													-77.68		0.286356
Face-to-Back interface	CHAIN	C	E	F	H	F	I	G	I	A	C	H	J	A	D	B	E	B	D	G	J		MEAN	TOTAL	SD
	BSA (Å2)	1486	1507	1482	1498	1496	1479	1472	1493	1466	1491	1467	1490	1487	1464	1476	1462	1458	1478	1473	1453		1487	14870	12.5167
	HONDS	18		17		17		17		17		18		17		18		17		16			17.2	86	0.447214
	SB	3		3		3		3		3		3		3		3		3		3			3	15	0
	∆G	-7		-7.1		-6.2		-7.5		-7.2		-7.2		-7.3		-7.1		-7.5		-7.5			-7		0.484768
Face-to-Face interface	CHAIN	E	F	C	H	B	I	A	J	D	G												MEAN	TOTAL	SD
	BSA (Å2)	302	305	294	296	291	294	290	286	287	283												292.8	1464	6.94102
	HONDS	0		0		0		0		0													0	0	0
	SB	4		4		4		4		3													3.8	19	0.447214
	∆G	3.3		3.2		3.3		3.2		3.2													3.24		0.0547723
Back-to-Back interface	CHAIN	C	I	A	F	D	H	E	G	B	J												MEAN	TOTAL	SD
	BSA (Å2)	71	71	69	70	67	67	65	64	62	62												66.8	334	3.45768
	HONDS	0		0		0		0		0													0	0	0
	SB	0		0		0		0		0													0	0	0
	∆G	0		-0.1		-0.1		-0.1		-0.2													-0.1		0.0707107
Stacking interface #2	CHAIN	C	O	D	L	A	K	B	M	E	N												MEAN	TOTAL	SD
	BSA (Å2)	907	909	910	905	908	905	895	900	892.8	894.5												902.63	4513.15	6.51427
	HBONDS	9		10		10		10		10													9.8	49	0.447214
	SB	6		6		6		6		6													6	30	0
	∆G	4.2		4.3		4.4		4.3		4.3													4.3		0.0707107
Stacking interface #1	CHAIN	E	O	C	K	A	L	B	N	D	M												MEAN	TOTAL	SD
	BSA (Å2)	187	188	188	187	186	185	182	182	182	179												184.6	923	3.13404
	HBONDS	2		2		2		4		4													2.8	14	1.09545
	SB	0		0		0		0		0													0	0	0
	∆G	1.8		1.9		1.8		1.9		1.8													1.84		0.0547723
Stacking interface #3	CHAIN	C	N	D	K	A	O	B	L	E	M												MEAN	TOTAL	SD
	BSA (Å2)	134.3	136	135	135	135	134	134	135	133	133												134.43	672.15	0.956905
	HBONDS	0		0		0		0		0													0	0	0
	SB	0		0		0		0		0													0	0	0
	∆G	1		1		1		1		1													1		0

## Sheet: Supplementary Data 1B
Supplementary Data 1B: Extensive characterisation of charged residues at various packing interfaces for P. stuartiSupplementary Data 1B: Extensive characterisation of charged residues at various packing interfaces for P. stuartii Adc, E. coli Adc and E. coli LdcI. A) list of residues; B) number of charged residues at each interface; C) charged residues at each interface expressed as a percentage …
A) Buried charged residues at interfaces -- by name and sequence number
Interface	P. stuartii Adc (theoretical net charge: -27 e)		E. coli Adc		E. coli LdcI
	Acidic (101 overall)	Basic (74 overall)	Acidic (96 overall)	Basic (62 overall)	Acidic (87 overall)	Basic (70 overall)
	excess of acidic vs. basic residues = +27		excess of acidic vs. basic residues = -34		excess of acidic vs. basic residues = -17
Theoretical pKa	ASP: 3.80 GLU: 4.50	LYS: 10.50 ARG: 12.50	ASP: 3.80 GLU: 4.50	LYS: 10.50 ARG: 12.50	ASP: 3.80 GLU: 4.50	LYS: 10.50 ARG: 12.50
Dimer	E154 (4.89, 31%), D189 (4.19, 100%, SB), E193 (6.81, 85%), D244 (3.65, 61%, HB+SB), D432 (6.66, 100%), D436 (7.66, 93%), E449 (3.64, 85%, SB), E742 (6.84, 64%)	R82 (11.86, 100%), R135 (12.31, 46%), K170 (8.53, 97%, HB+SB), R175 (9.78, 100%, HB), R235 (9.14, 100%, HB), K256 (9.89, 100%, HB), R410 (11.22, 58%), R666 (9.91, 100%, HB+SB)	E52 (4.26, 71%), D151 (4.29, 19%), E154 (3.38, 100%, SB), D189 (4.78, 100%, HB), E193 (6.79, 80%), D202 (3.89, 70%), D244 (3.75, 57%), D246 (5.18, 67%), E449 (0.92, 100%, SB), D674 (5.26, 56%), E737 (5.47, 47%, SB), E739 (3.92, 100%), E742 (4.90, 49%, HB)	K2 (10.64, 48%), R135 (12.63, 47%), K170 (9.93, 100%, HB+SB), R175 (12.40, 61%), R187 (12.77, 66%), R194 (13.61, 68%), R235 (9.09, 100%, HB), K256 (11.15, 100%), R343 (12.42, 85%), K386 (4.99, 100%), R410 (10.64, 61%), K590 (10.45, 100%, HB+SB), R666 (9.65, 100%, HB)	E47 (4.20, 61%), D169 (4.25, 66%, SB), D179 (6.92, 100, HB), E186 (6.82, 58%), D192 (2.49, 83%, SB), D256 (5.15, 53%), E387 (5.84, 63%), E391 (9.98, 100%), D519 (5.05, 76%), E526 (6.67, 100%, HB), D542 (3.16, 100%), E627 (8.01, 100%), E634 (5.10, 30%)	R51 (12.30, 71%, SB) , R141 (11.99, 35%), K144 (11.03, 58%), K160 (11.10, 100%, SB), K225 (6.91, 100%), K246 (10.44, 100%), R431 (11.84, 100%), K527 (8.66, 100%), K545 (8.36, 100%, HB), K707 (9.55, 72%, HB)
Face-to-Back	D102 (4.87, 72%), E107 (5.30, 50%), D110 (6.55, 98%, HB), E111 (5.01, 100%, HB), E117 (2.63, 89%, HB+SB), D118 (6.08, 100%)	K13 (11.40, 13%, SB), R23 (11.29, 74%), R94 (14.94, 82%, HB+SB), R103 (13.39, 59%, HB+SB), R126 (12.8, 100%), R133 (11.69, 76%), R216 (12.98, 42%)	D102 (4.07, 26%), D104 (4.06, 0%), E107 (5.10, 28%), D110 (5.95, 98%, HB), E111 (6.13, 100%, HB), E117 (4.60, 84%, SB), D118 (6.61, 100%)	R23 (12.03, 70%, HB+SB), R94 (13.67, 64%, HB+SB), R103 (13.93, 1%, HB+SB), R126 (12.14, 100%), R133 (11.62, 61%), R216 (12.54, 52%)	E16 (4.98, 35%), E17 (4.30, 39%), E21 (5.49, 51%), E75 (5.30, 60%, SB), D90 (4.49, 33%), D95 (6.96, 80%), E104 (5.85, 100%), E123 (5.14, 80%), E199 (4.54, 61%, SB)	R97 (12.25, 49%, SB), K116 (9.34, 91%), K198 (10.15, 30%), R206 (11.27, 44%)
Face-to-Back	D40 (3.06, 50%, HB+SB), E42 5.03, 51%), D43 (5.31, 63%), E453 (8.00, 100%), D456 (4.67, 100%, HB+SB), E467 (6.66, 72%), D471 (3.59, 47%, HB+SB), E473 (5.23, 50%, SB)	R49 (11.20, 76%, SB), R74 (12.49, 25%), R452 (13.17, 90%, HB+SB), K588 (8.40, 199%, HB), K590 (8.14, 100%), R603 (11.61, 60%), K613 (9.83, 31%)	D42 (5.19, 50%), D43 (4.2, 64%, HB+SB), D452 (5.41, 85%), E453 (7.64, 100%), D456 (6.60, 99%, SB), E467 (4.84, 24%, HB+SB), D471 (3.17, 0%, HB+SB)	R463 (11.37, 59%), R565 (12.16, 41%), R588 (15.98, 99.1%, SB), K590 (10.45, 100%), R603 (12.10, 59%)	D38 (4.24, 21%), D40 (3.86, 12%), D41 (4.77, 58%, HB), E438 (8.21, 89%, HB), E445 (5.43, 37%, HB), D447 (2.4, 23%, SB), D542 (3.16, 100%), D555 (1.33, 89%), D561 (3.37, 33%), E582 (3.34, 9%)	K44 (10.92, 45%), R51 (12.30, 71%, SB), R431 (11.84, 100%), K434 (9.64, 50%), K437 (9.53, 39%), R441 (12.40, 48%), K543 (9.03, 75%), R551 (10.96, 100%, HB), K557 (10.91, 48%)), R558 (13.46, 77%, SB), R565 (11.83, 34%), K567 (10.86, 48%, SB), R585 (12.14, 10%)
Face-to-Face	E96 (6.21, 55%)	R66 (12.63, 21%)	D121 (4.52, 45%)	R133 (11.61, 61%)), K170 (9.33, 100%, HB+SB), R175 (12.40, 61%)	E104 (5.84, 100%, SB), D112 (3.15, 84%, SB), E142 (4.43, 40%)	R28 (12.55, 0%), K144 (11.02, 58%), K160 (11.10, 100%), K177 (11.38, 71%)
Back-to-back	n.a	n.a.	n.a.	n.a.	E576 (5.60, 39%), D577 (4.25, 19%, HB), E579 (4.86, 5%)	R575 (11.92, 34%), R698 (12.73, 6.9%)
Stack #1	D471 (3.59, 47%,), D472 (4.29, 27%, SB), E473 (5.23, 50%), E496 (4.93, 89%), D497 (5.22, 75%)	K466 (11.02, 76%), R492 (12.58, 22%, SB)	n.a.	n.a.	D316 (3.41, 60%, HB+SB), E344 (5.34, 40%), E445 (5.43, 36%, HB), D460 (4.18, 30%), E463 (6.33, 59%), D470 (3.75, 30%, HB), E482 (6.08, 50%)	R97 (12.25, 49%), K320 10.41, 11%), K422 (10.01, 33%), R441 (12.40, 48%), R468 (13.51, 45%, HB+SB)
Stack #2	n.a	n.a.	n.a.	n.a.	E65 (4.09,31%, HB), E69 (4.93, 27%)	R39 (14.13, 35%)
Stack #3	n.a	n.a.	n.a.	n.a.	E445 (5.44, 36%, HB), D447 (2.40, 23%, SB)	R443 (12.25, 62%)
B) Buried charged residues at interfaces -- in absolute count.
Interface	P. stuartii Adc (theoretical net charge: -27 e)		E. coli Adc		E. coli LdcI
	Acidic (101 overall)	Basic (74 overall)	Acidic (96 overall)	Basic (62 overall)	Acidic (87 overall)	Basic (70 overall)
	excess of acidic vs. basic residues = +27		excess of acidic vs. basic residues = -34		excess of acidic vs. basic residues = -17
Dimer	8	8	13	13	13	10
Face-to-Back	6	7	7	6	9	4
Face-to-Back	8	7	7	5	10	13
Face-to-Face	1	1	1	3	3	4
Back-to-back	n.a	n.a.	n.a.	n.a.	3	2
Total for decamerization	15	15	15	14	25	23
Total for decamer	23	23	28	27	38	33
Stack #2	5	2	n.a.	n.a.	7	5
Stack #1	n.a	n.a.	n.a.	n.a.	2	1
Stack #3	n.a	n.a.	n.a.	n.a.	2	1
Total for stack formation	5	2	n.a.	n.a.	11	7
Total for stack	28	25	n.a.	n.a.	49	40
Exposed on dimer surface	93	66	83	49	74	60
Exposed on decamer surface	78	51	68	35	49	37
Exposed on stack surface	73	49	n.a.	n.a.	38	30
C) Buried charged residues at interfaces as a percentage of the overall number of charged residues per monomer
Interface	P. stuartii Adc (theoretical net charge: -27 e)		E. coli Adc		E. coli LdcI
	Acidic (101 overall)	Basic (74 overall)	Acidic (96 overall)	Basic (62 overall)	Acidic (87 overall)	Basic (70 overall)
	excess of acidic vs. basic residues = +27		excess of acidic vs. basic residues = -34		excess of acidic vs. basic residues = -17
Dimer	7.92079	10.8108	13.5417	20.9677	14.9425	14.2857
Face-to-Back	5.94059	9.45946	7.29167	9.67742	10.3448	5.71429
Face-to-Back	7.92079	9.45946	7.29167	8.06452	11.4943	18.5714
Face-to-Face	0.990099	1.35135	1.04167	4.83871	3.44828	5.71429
Back-to-back	n.a	n.a.	n.a.	n.a.	3.44828	2.85714
Total for decamerization	14.8515	20.2703	15.625	22.5806	28.7356	32.8571
Total for decamer	22.7723	31.0811	29.1667	43.5484	43.6782	47.1429
Stack #2	4.9505	2.7027	n.a.	n.a.	8.04598	7.14286
Stack #1	n.a	n.a.	n.a.	n.a.	2.29885	1.42857
Stack #3	n.a	n.a.	n.a.	n.a.	2.29885	1.42857
Total for stack formation	4.9505	2.7027	n.a.	n.a.	12.6437	10
Total for stack	27.7228	33.7838	n.a.	n.a.	56.3218	57.1429
Exposed on dimer surface	92.0792	89.1892	86.4583	79.0323	85.0575	85.7143
Exposed on decamer surface	77.2277	68.9189	70.8333	56.4516	56.3218	52.8571
Exposed on stack surface	72.2772	66.2162	n.a.	n.a.	43.6782	42.8571
D) Buried charged residues at interfaces as a percentage of residues present at the interface
Interface	P. stuartii Adc (theoretical net charge: -27 e)		E. coli Adc		E. coli LdcI
	Acidic (101 overall)	Basic (74 overall)	Acidic (96 overall)	Basic (62 overall)	Acidic (87 overall)	Basic (70 overall)
	excess of acidic vs. basic residues = +27		excess of acidic vs. basic residues = -34		excess of acidic vs. basic residues = -17
Dimer	5.83942	5.83942	9.15493	9.15493	8.90411	6.84932
Face-to-Back	18.1818	21.2121	19.4444	16.6667	19.1489	8.51064
Face-to-Back	24.2424	18.1818	19.4444	13.8889	21.2766	27.6596
Face-to-Face	4	4	4.7619	14.2857	6.81818	9.09091
Back-to-back	n.a	n.a.	n.a.	n.a.	33.3333	22.2222
Total for decamerization	16.4835	16.4835	16.129	15.0538	18.5185	17.037
Stack #2	15.1515	6.06061	n.a.	n.a.	7.52688	5.37634
Stack #1	n.a	n.a.	n.a.	n.a.	11.7647	5.88235
Stack #3	n.a	n.a.	n.a.	n.a.	10.5263	5.26316
Total for stack formation	15.1515	6.06061			17.8862	11.3821

## Sheet: Supplementary Data 1C
Supplementary Data 1C: Changes in protein charge, free energy of folding and normalized free energy of folding as a function of pH. Results are given for the monomer, dimer and decamer, and when applicable, for the stacked decamers. The predicted pH of optimum stability and the calculated isoelectric point (pI) are also given for all oligomers. Minimum free energies of folding are highlighted in …
	P. stuartii Adc																																				pH	P. stuartii Adc
	monomer			dimer			decamer			stack																												monomer			dimer			decamer			stack
predicted pH of optimum stability	4.1			4.1			3.9			3.8
isoelectric point (pI)	5.6			5.7			5.9			6
pH	protein charge	free energy of folding (kcal/mol)	normalized free energy of folding	protein charge	free energy of folding (kcal/mol)	normalized free energy of folding	protein charge	free energy of folding (kcal/mol)	normalized free energy of folding	protein charge	free energy of folding (kcal/mol)	normalized free energy of folding																										protein charge	free energy of folding (kcal/mol)	normalized free energy of folding	protein charge	free energy of folding (kcal/mol)	normalized free energy of folding	protein charge	free energy of folding (kcal/mol)	normalized free energy of folding	protein charge	free energy of folding (kcal/mol)	normalized free energy of folding
0	96.94	112.47	-119.95	96.89	310.45	-125.21	96.868	1910.1	-143.092	96.8755	3868.92	-150.619																									0	96.94	112.47	-119.95	96.89	310.45	-5.26	96.868	1910.1	-23.142	96.8755	3868.92	-30.6685
1	96.48	112.24	-120.18	96.105	309.52	-125.675	95.983	1904.6	-143.642	96.0215	3858.49	-151.14																									1	96.48	112.24	-120.18	96.105	309.52	-5.495	95.983	1904.6	-23.462	96.0215	3858.49	-30.96
2	93.63	110.68	-121.74	92.47	304.34	-128.265	91.989	1875.07	-146.595	92.123	3801.47	-153.991																									2	93.63	110.68	-121.74	92.47	304.34	-6.525	91.989	1875.07	-24.855	92.123	3801.47	-32.251
3	81.19	104.87	-127.55	80.13	289.33	-135.77	79.714	1791.8	-154.922	80.1795	3642.44	-161.942																									3	81.19	104.87	-127.55	80.13	289.33	-8.22	79.714	1791.8	-27.372	80.1795	3642.44	-34.3925
4	49.69	98.21	-134.21	49.68	274.53	-143.17	52.177	1728.91	-161.211	53.085	3535.48	-167.291																									4	49.69	98.21	-134.21	49.68	274.53	-8.96	52.177	1728.91	-27.001	53.085	3535.48	-33.0805
5	14.13	103.26	-129.16	15.79	286.59	-137.14	20.3	1841.58	-149.944	21.553	3790.93	-154.518																									5	14.13	103.26	-129.16	15.79	286.59	-7.98	20.3	1841.58	-20.784	21.553	3790.93	-25.358
6	-7.74	107.91	-124.51	-5.37	302.03	-129.42	-1.572	1976.05	-136.497	-0.637	4090.6	-139.535																									6	-7.74	107.91	-124.51	-5.37	302.03	-4.91	-1.572	1976.05	-11.987	-0.637	4090.6	-15.0245
7	-20.19	109.07	-123.35	-19.1	309.17	-125.85	-16.585	2055.71	-128.531	-15.9975	4270.6	-130.535																									7	-20.19	109.07	-123.35	-19.1	309.17	-2.5	-16.585	2055.71	-5.181	-15.9975	4270.6	-7.1845
8	-26.47	111.27	-121.15	-26.525	314.94	-122.965	-26.038	2105.62	-123.54	-25.8655	4380.5	-125.04																									8	-26.47	111.27	-121.15	-26.525	314.94	-1.815	-26.038	2105.62	-2.39	-25.8655	4380.5	-3.8895
9	-30.61	115.32	-117.1	-32.105	321.02	-119.925	-33.237	2129.98	-121.104	-33.2445	4431.1	-122.51																									9	-30.61	115.32	-117.1	-32.105	321.02	-2.825	-33.237	2129.98	-4.004	-33.2445	4431.1	-5.4095
10	-43.17	129.57	-102.85	-45.175	344.17	-108.35	-46.053	2229.25	-111.177	-46.094	4628.47	-112.641																									10	-43.17	129.57	-102.85	-45.175	344.17	-5.5	-46.053	2229.25	-8.327	-46.094	4628.47	-9.791
11	-66.9	158.18	-74.24	-67.055	398.34	-81.265	-66.492	2499.98	-84.104	-66.263	5171.93	-85.468																									11	-66.9	158.18	-74.24	-67.055	398.34	-7.025	-66.492	2499.98	-9.864	-66.263	5171.93	-11.228
12	-90.31	186.52	-45.9	-88.91	456.65	-52.11	-89.028	2793.52	-54.75	-88.4975	5770.12	-55.5585																									12	-90.31	186.52	-45.9	-88.91	456.65	-6.21	-89.028	2793.52	-8.85	-88.4975	5770.12	-9.6585
13	-114.37	210.62	-21.8	-111.77	510.68	-25.095	-110.452	3071.84	-26.918	-110.15	6339.16	-27.1065																									13	-114.37	210.62	-21.8	-111.77	510.68	-3.295	-110.452	3071.84	-5.118	-110.15	6339.16	-5.3065
14	-128.36	232.42	0	-126.28	560.87	0	-125.12	3341.02	0	-125.094	6881.29	0																									14	-128.36	232.42	0	-126.28	560.87	0	-125.12	3341.02	0	-125.094	6881.29	0
	E. coli Adc
	monomer			dimer			decamer
predicted pH of optimum stability	6.9			4.3			4
isoelectric point (pI)	5.2			5.3			5.4
pH	protein charge	free energy of folding (kcal/mol)	normalized free energy of folding	protein charge	free energy of folding (kcal/mol)	normalized free energy of folding	protein charge	free energy of folding (kcal/mol)	normalized free energy of folding
0	87.95	109.98	-107.7	87.81	305.04	-117.265	87.704	1761.54	-134.768
1	87.56	109.78	-107.9	86.765	303.55	-118.01	86.271	1750.37	-135.885
2	84.97	108.42	-109.26	83.26	297.34	-121.115	82.549	1710.27	-139.895
3	72.61	102.59	-115.09	71.225	281.05	-129.26	71.524	1624.01	-148.521
4	42.18	93.69	-123.99	42.18	261.21	-139.18	45.276	1547.1	-156.212
5	6.63	94.3	-123.38	7.59	264.31	-137.63	11.796	1616.01	-149.321
6	-15.6	94.03	-123.65	-15.665	265	-137.285	-12.932	1668	-144.122
7	-27.66	92.26	-125.42	-27.885	260.88	-139.345	-26.705	1673.13	-143.609
8	-34.31	93.31	-124.37	-34.715	262.23	-138.67	-34.231	1690.63	-141.859
9	-38.8	96.01	-121.67	-40.03	265.53	-137.02	-39.756	1711.79	-139.743
10	-49.14	110.32	-107.36	-49.8	290.88	-124.345	-49.547	1841.77	-126.745
11	-70.17	141.87	-75.81	-68.285	355.65	-91.96	-68.041	2170.29	-93.893
12	-92.03	173.49	-44.19	-88.045	426.9	-56.335	-88.576	2522.84	-58.638
13	-113.37	197.71	-19.97	-108.405	488.1	-25.735	-107.284	2831.96	-27.726
14	-124.44	217.68	0	-121.25	539.57	0	-119.757	3109.22	0
	E. coli LdcI
	monomer			dimer			decamer			stack
predicted pH of optimum stability	6.8			4.7			4.3			4.2
isoelectric point (pI)	6			6.2			6.4			6.5
pH	protein charge	free energy of folding (kcal/mol)	normalized free energy of folding	protein charge	free energy of folding (kcal/mol)	normalized free energy of folding	protein charge	free energy of folding (kcal/mol)	normalized free energy of folding	protein charge	free energy of folding (kcal/mol)	normalized free energy of folding
0	94.95	103.35	-77.62	94.845	299.03	-94.655	94.814	1837.94	-117.17	94.8095	3844	-131.31
1	94.54	103.14	-77.83	93.78	297.66	-95.34	93.576	1829.8	-117.984	93.568	3827.47	-132.137
2	91.59	101.49	-79.48	89.2	290.23	-99.055	88.932	1788.61	-122.103	89.0565	3746.29	-136.196
3	80.18	94.54	-86.43	76.35	267.59	-110.375	77.071	1676.89	-133.275	77.308	3527.73	-147.124
4	53.5	83.98	-96.99	50.69	236.54	-125.9	54.472	1550.31	-145.933	55.544	3289.92	-159.014
5	20.25	81.42	-99.55	21.63	229.48	-129.43	26.785	1580.6	-142.904	28.896	3395.53	-153.734
6	0.08	79.17	-101.8	2.98	231.55	-128.395	5.869	1647.87	-136.177	7.873	3588.71	-144.075
7	-10.57	77.42	-103.55	-8.765	234.8	-126.77	-7.508	1690.08	-131.956	-6.186	3718.3	-137.595
8	-17.57	78.58	-102.39	-16.57	240.69	-123.825	-16.014	1732.05	-127.759	-15.308	3829.9	-132.016
9	-24.6	78.8	-102.17	-24.04	243.2	-122.57	-24.848	1743.82	-126.582	-24.7995	3863.39	-130.341
10	-39.35	85.98	-94.99	-38.385	259.24	-114.55	-39.441	1807.17	-120.247	-39.449	3988.56	-124.082
11	-63.61	111.75	-69.22	-60.42	316.41	-85.965	-59.82	2092.06	-91.758	-59.4335	4563.54	-95.3335
12	-85.9	141.37	-39.6	-81.325	386.24	-51.05	-80.485	2449.84	-55.98	-79.726	5294.84	-58.7685
13	-106.39	164.24	-16.73	-101.795	445.22	-21.56	-99.631	2765.74	-24.39	-98.5595	5951.34	-25.9435
14	-119.12	180.97	0	-116.63	488.34	0	-114.865	3009.64	0	-113.771	6470.21	0
[truncated: 21 more columns]
