# Supplementary material for: Structural and biochemical characterisation of the Providencia stuartii arginine decarboxylase shows distinct polymerisation and regulation
Source: Commun Biol. 2022 Apr 5;5:317. doi: 10.1038/s42003-022-03276-1 (PMC8983666; doi:10.1038/s42003-022-03276-1)
Supplement: Supplementary file 5 — Supplementary Data 2 [file 42003_2022_3276_MOESM5_ESM.xlsx]

## Sheet: Supplementary Data 2
Source	Protein	Name	Organism	Strain	Assembly	Stack-forming Residues Conservation
Providencia stuartii strains
RefSeq	WP_206084812.1	arginine decarboxylase	Providencia stuartii	M2	GCF_017151615.1	Yes
RefSeq	WP_206084812.1	arginine decarboxylase	Providencia stuartii	M4	GCF_017151655.1	Yes
RefSeq	WP_206084812.1	arginine decarboxylase	Providencia stuartii	F3W	GCF_017151665.1	Yes
RefSeq	WP_206084812.1	arginine decarboxylase	Providencia stuartii	M5	GCF_017151695.1	Yes
RefSeq	WP_140179610.1	arginine decarboxylase	Providencia stuartii	M97	GCF_006352005.1	Yes
RefSeq	WP_140187553.1	arginine decarboxylase	Providencia stuartii	M147	GCF_006349075.1	Yes
RefSeq	WP_154598638.1	arginine decarboxylase	Providencia stuartii	wls1945	GCF_009706235.1	Yes
RefSeq	WP_196729897.1	arginine decarboxylase	Providencia stuartii	PRV00007	GCF_015739495.1	Yes
RefSeq	WP_053110226.1	arginine decarboxylase	Providencia stuartii	INSRA21868	GCF_001267785.1	Yes
RefSeq	WP_196713866.1	arginine decarboxylase	Providencia stuartii	PRV00010	GCF_015739475.1	Yes
RefSeq	WP_004923888.1	arginine decarboxylase	Providencia stuartii	MRSN 2154	GCF_000259175.1	Yes
RefSeq	WP_004923888.1	arginine decarboxylase	Providencia stuartii	BML2537	GCF_010320365.1	Yes
RefSeq	WP_004923888.1	arginine decarboxylase	Providencia stuartii		GCF_902373775.1	Yes
RefSeq	WP_004923888.1	arginine decarboxylase	Providencia stuartii	ATCC 33672	GCF_000754345.1	Yes
RefSeq	WP_004923888.1	arginine decarboxylase	Providencia stuartii	FDAARGOS_145	GCF_001558855.2	Yes
RefSeq	WP_004923888.1	arginine decarboxylase	Providencia stuartii	BE2467	GCF_001888205.1	Yes
RefSeq	WP_004923888.1	arginine decarboxylase	Providencia stuartii	AR_0026	GCF_002947315.1	Yes
RefSeq	WP_004923888.1	arginine decarboxylase	Providencia stuartii	FDAARGOS_291	GCF_002983665.1	Yes
RefSeq	WP_004923888.1	arginine decarboxylase	Providencia stuartii	FDAARGOS_87	GCF_000783455.2	Yes
RefSeq	WP_004923888.1	arginine decarboxylase	Providencia stuartii	FDAARGOS_645	GCF_008693805.1	Yes
RefSeq	WP_004923888.1	arginine decarboxylase	Providencia stuartii	MF1	GCF_010669105.1	Yes
RefSeq	WP_004923888.1	arginine decarboxylase	Providencia stuartii	FDAARGOS_1040	GCF_016128115.1	Yes
RefSeq	WP_004923888.1	arginine decarboxylase	Providencia stuartii	ATCC 25827	GCF_000154865.1	Yes
RefSeq	WP_004923888.1	arginine decarboxylase	Providencia stuartii	PS901	GCF_012956045.1	Yes
RefSeq	WP_004923888.1	arginine decarboxylase	Providencia stuartii	Ps848	GCF_013166755.1	Yes
RefSeq	WP_004923888.1	arginine decarboxylase	Providencia stuartii	Ps850	GCF_013166725.1	Yes
RefSeq	WP_004923888.1	arginine decarboxylase	Providencia stuartii	PRV00013	GCF_015739395.1	Yes
RefSeq	WP_004923888.1	arginine decarboxylase	Providencia stuartii	PRV00011	GCF_015739445.1	Yes
RefSeq	WP_004923888.1	arginine decarboxylase	Providencia stuartii	PRV00005	GCF_015739525.1	Yes
RefSeq	WP_004923888.1	arginine decarboxylase	Providencia stuartii	PRV00004	GCF_015739585.1	Yes
RefSeq	WP_004923888.1	arginine decarboxylase	Providencia stuartii	PRV00003	GCF_015739565.1	Yes
RefSeq	WP_004923888.1	arginine decarboxylase	Providencia stuartii	FDAARGOS_1035	GCF_016623625.1	Yes
RefSeq	WP_004923888.1	arginine decarboxylase	Providencia stuartii	PRV00025	GCF_017153315.1	Yes
RefSeq	WP_004923888.1	arginine decarboxylase	Providencia stuartii	PRV00024	GCF_017152445.1	Yes
RefSeq	WP_004923888.1	arginine decarboxylase	Providencia stuartii	PRV00023	GCF_017152395.1	Yes
RefSeq	WP_004923888.1	arginine decarboxylase	Providencia stuartii	PRV00022	GCF_017152365.1	Yes
RefSeq	WP_004923888.1	arginine decarboxylase	Providencia stuartii	PRV00021	GCF_017152355.1	Yes
RefSeq	WP_004923888.1	arginine decarboxylase	Providencia stuartii	50655837	GCF_001463005.1	Yes
RefSeq	WP_004923888.1	arginine decarboxylase	Providencia stuartii	PS71	GCF_001968995.1	Yes
RefSeq	WP_004923888.1	arginine decarboxylase	Providencia stuartii	FDAARGOS_294	GCF_002206175.2	Yes
RefSeq	WP_004923888.1	arginine decarboxylase	Providencia stuartii	YD789-2	GCF_002886955.1	Yes
RefSeq	WP_004923888.1	arginine decarboxylase	Providencia stuartii	961029	GCF_003688015.1	Yes
RefSeq	WP_004923888.1	arginine decarboxylase	Providencia stuartii	NCTC10835	GCF_900455375.1	Yes
RefSeq	WP_004923888.1	arginine decarboxylase	Providencia stuartii	NCTC12257	GCF_900455285.1	Yes
RefSeq	WP_004923888.1	arginine decarboxylase	Providencia stuartii	4595	GCF_006517525.1	Yes
RefSeq	WP_004923888.1	arginine decarboxylase	Providencia stuartii	AS012498	GCF_010588105.1	Yes
RefSeq	WP_004923888.1	arginine decarboxylase	Providencia stuartii	AS012334	GCF_010597545.1	Yes
RefSeq	WP_004923888.1	arginine decarboxylase	Providencia stuartii	AS012483	GCF_010589975.1	Yes
RefSeq	WP_004923888.1	arginine decarboxylase	Providencia stuartii	wls1941	GCF_009706265.1	Yes
RefSeq	WP_004923888.1	arginine decarboxylase	Providencia stuartii	wls1918	GCF_009706605.1	Yes
RefSeq	WP_004923888.1	arginine decarboxylase	Providencia stuartii	wls1915	GCF_009706595.1	Yes
RefSeq	WP_004923888.1	arginine decarboxylase	Providencia stuartii	wls1913	GCF_009706655.1	Yes
INSDC	AFH93607.1	arginine decarboxylase	Providencia stuartii	MRSN 2154	GCA_000259175.1	Yes
INSDC	AIN64479.1	biodegradative arginine decarboxylase	Providencia stuartii	ATCC 33672	GCA_000754345.1	Yes
INSDC	AMG68023.1	arginine decarboxylase	Providencia stuartii	FDAARGOS_145	GCA_001558855.2	Yes
INSDC	APG51585.1	arginine decarboxylase	Providencia stuartii	BE2467	GCA_001888205.1	Yes
INSDC	AVE41352.1	arginine decarboxylase	Providencia stuartii	AR_0026	GCA_002947315.1	Yes
INSDC	AVL42187.1	arginine decarboxylase	Providencia stuartii	FDAARGOS_291	GCA_002983665.1	Yes
RefSeq	WP_154625645.1	arginine decarboxylase	Providencia stuartii	wls1947	GCF_009706215.1	Yes
INSDC	EHD4388307.1	arginine decarboxylase	Providencia stuartii	2020GO-00142	GCA_017142425.1	No
Conservation percentage						0.9839
Source	Protein	Name	Organism	Strain	Assembly	Stack-forming Residues Conservation
Providencia rettegeri strains
RefSeq	WP_125891638.1	arginine decarboxylase	Providencia rettgeri	2021GN-00003	GCF_018454545.1	Yes
RefSeq	WP_195698086.1	arginine decarboxylase	Providencia rettgeri	Res13-Sevr-LER2-35	GCF_015571575.1	Yes
RefSeq	WP_195698086.1	arginine decarboxylase	Providencia rettgeri	Res13-Sevr-LER2-34	GCF_015672895.1	Yes
RefSeq	WP_195698086.1	arginine decarboxylase	Providencia rettgeri	Res13-Sevr-LER2-33	GCF_015672905.1	Yes
RefSeq	WP_195698086.1	arginine decarboxylase	Providencia rettgeri	Res13-Sevr-LER2-36	GCF_015672955.1	Yes
RefSeq	WP_140172021.1	arginine decarboxylase	Providencia rettgeri	MRSN845308	GCF_016512695.1	Yes
RefSeq	WP_140172021.1	arginine decarboxylase	Providencia rettgeri	PrsM19	GCF_006351125.1	Yes
INSDC	HBC7431119.1	arginine decarboxylase	Providencia rettgeri	Providencia rettgeri	GCA_018165795.1	Yes
RefSeq	WP_144138779.1	arginine decarboxylase	Providencia rettgeri	G0519	GCF_013423885.1	Yes
RefSeq	WP_144138779.1	arginine decarboxylase	Providencia rettgeri	N18-03642	GCF_011440365.1	Yes
RefSeq	WP_144138779.1	arginine decarboxylase	Providencia rettgeri	269	GCF_007644135.1	Yes
RefSeq	WP_144138779.1	arginine decarboxylase	Providencia rettgeri	297	GCF_007644115.1	Yes
RefSeq	WP_210839334.1	arginine decarboxylase	Providencia rettgeri	2020EL-00091	GCF_018067825.1	Yes
RefSeq	WP_164564359.1	arginine decarboxylase	Providencia rettgeri	BML2531	GCF_010320145.1	Yes
RefSeq	WP_164564359.1	arginine decarboxylase	Providencia rettgeri	PRV00006	GCF_015739535.1	Yes
RefSeq	WP_181488837.1	arginine decarboxylase	Providencia rettgeri	P01	GCF_013694385.1	Yes
INSDC	HAT6352656.1	arginine decarboxylase	Providencia rettgeri	OLC2864_Providencia	GCA_015946245.1	Yes
INSDC	SPZ20605.1	Biodegradative arginine decarboxylase	Providencia rettgeri	NCTC7476	GCA_900455265.1	Yes
RefSeq	WP_004262522.1	arginine decarboxylase	Providencia rettgeri		GCF_902373935.1	Yes
RefSeq	WP_004262522.1	arginine decarboxylase	Providencia rettgeri	YPR31	GCF_013255915.1	Yes
RefSeq	WP_004262522.1	arginine decarboxylase	Providencia rettgeri	YPR25	GCF_014394705.1	Yes
RefSeq	WP_004262522.1	arginine decarboxylase	Providencia rettgeri	DSM 1131	GCF_000158055.1	Yes
RefSeq	WP_096863573.1	arginine decarboxylase	Providencia rettgeri	BML2496	GCF_010318885.1	Yes
RefSeq	WP_096863573.1	arginine decarboxylase	Providencia rettgeri	PR002	GCF_002417505.1	Yes
RefSeq	WP_117162956.1	arginine decarboxylase	Providencia rettgeri	2021GN-00050	GCF_018453955.1	Yes
RefSeq	WP_117162956.1	arginine decarboxylase	Providencia rettgeri	NVIT03	GCF_003426175.1	Yes
RefSeq	WP_198633775.1	arginine decarboxylase	Providencia rettgeri	PRV00020	GCF_016237225.1	Yes
RefSeq	WP_129466961.1	arginine decarboxylase	Providencia rettgeri	Pvs3	GCF_017163415.1	Yes
RefSeq	WP_129466961.1	arginine decarboxylase	Providencia rettgeri	2020EL-00110	GCF_018067475.1	Yes
RefSeq	WP_129466961.1	arginine decarboxylase	Providencia rettgeri	2020EL-00106	GCF_018067565.1	Yes
RefSeq	WP_129466961.1	arginine decarboxylase	Providencia rettgeri	2020EL-00105	GCF_018067585.1	Yes
RefSeq	WP_129466961.1	arginine decarboxylase	Providencia rettgeri	2020EL-00095	GCF_018067765.1	Yes
RefSeq	WP_129466961.1	arginine decarboxylase	Providencia rettgeri	2020EL-00093	GCF_018067875.1	Yes
RefSeq	WP_129466961.1	arginine decarboxylase	Providencia rettgeri	2020EL-00079	GCF_018068045.1	Yes
RefSeq	WP_129466961.1	arginine decarboxylase	Providencia rettgeri	2020EL-00071	GCF_018068205.1	Yes
RefSeq	WP_129466961.1	arginine decarboxylase	Providencia rettgeri	2020EL-00015	GCF_018069225.1	Yes
RefSeq	WP_129466961.1	arginine decarboxylase	Providencia rettgeri	DCX	GCF_004120665.1	Yes
INSDC	EGT0490350.1	arginine decarboxylase	Providencia rettgeri	2019GO-00112	GCA_015938005.1	Yes
INSDC	EHD4469956.1	arginine decarboxylase	Providencia rettgeri	2020GO-00166	GCA_017142935.1	Yes
INSDC	MBQ0307543.1	arginine decarboxylase	Providencia rettgeri	2020EL-00110	GCA_018067475.1	Yes
INSDC	EKT60399.1	arginine decarboxylase	Providencia rettgeri	Dmel1	GCA_000314835.2	Yes
RefSeq	WP_102138900.1	arginine decarboxylase	Providencia rettgeri	2353217	GCF_013702245.1	Yes
RefSeq	WP_136135502.1	arginine decarboxylase	Providencia rettgeri	PRV00012	GCF_015739425.1	Yes
RefSeq	WP_136135502.1	arginine decarboxylase	Providencia rettgeri	2020EL-00052	GCF_018068585.1	Yes
RefSeq	WP_042851454.1	arginine decarboxylase	Providencia rettgeri	TUM9994	GCF_003176635.1	Yes
RefSeq	WP_042851454.1	arginine decarboxylase	Providencia rettgeri	Dmel1	GCF_000314835.2	Yes
RefSeq	WP_042851454.1	arginine decarboxylase	Providencia rettgeri	AR_0082	GCF_003204135.1	Yes
RefSeq	WP_042851454.1	arginine decarboxylase	Providencia rettgeri	NgirL3-3G	GCF_017693115.1	Yes
RefSeq	WP_042851454.1	arginine decarboxylase	Providencia rettgeri	NvitL3-3V	GCF_017693185.1	Yes
RefSeq	WP_042851454.1	arginine decarboxylase	Providencia rettgeri	PRV00015	GCF_015739335.1	Yes
RefSeq	WP_042851454.1	arginine decarboxylase	Providencia rettgeri	PRV00002	GCF_015739595.1	Yes
RefSeq	WP_042851454.1	arginine decarboxylase	Providencia rettgeri	PRV00017	GCF_016237305.1	Yes
RefSeq	WP_042851454.1	arginine decarboxylase	Providencia rettgeri	JGM232	GCF_018257475.1	Yes
RefSeq	WP_042851454.1	arginine decarboxylase	Providencia rettgeri	JGM76	GCF_018257455.1	Yes
RefSeq	WP_042851454.1	arginine decarboxylase	Providencia rettgeri	JGM226	GCF_018257395.1	Yes
RefSeq	WP_042851454.1	arginine decarboxylase	Providencia rettgeri	JGM187	GCF_018257415.1	Yes
RefSeq	WP_042851454.1	arginine decarboxylase	Providencia rettgeri	Survcare414	GCF_018421375.1	Yes
RefSeq	WP_042851454.1	arginine decarboxylase	Providencia rettgeri	2020EL-00103	GCF_018067645.1	Yes
RefSeq	WP_042851454.1	arginine decarboxylase	Providencia rettgeri	2020EL-00088	GCF_018067865.1	Yes
RefSeq	WP_042851454.1	arginine decarboxylase	Providencia rettgeri	2020EL-00033	GCF_018068865.1	Yes
INSDC	AWS49633.1	arginine decarboxylase	Providencia rettgeri	AR_0082	GCA_003204135.1	Yes
INSDC	MBG5900303.1	arginine decarboxylase	Providencia rettgeri	PRV00015	GCA_015739335.1	Yes
INSDC	MBG5933304.1	arginine decarboxylase	Providencia rettgeri	PRV00002	GCA_015739595.1	Yes
INSDC	MBI6195280.1	arginine decarboxylase	Providencia rettgeri	PRV00017	GCA_016237305.1	Yes
INSDC	MBO8255668.1	arginine decarboxylase	Providencia rettgeri	NvitL3-3V	GCA_017693185.1	Yes
RefSeq	WP_153673238.1	arginine decarboxylase	Providencia rettgeri	FZB001	GCF_014489375.1	Yes
INSDC	QNP21395.1	arginine decarboxylase	Providencia rettgeri	FZB001	GCA_014489375.1	Yes
RefSeq	WP_094960779.1	arginine decarboxylase	Providencia rettgeri	Pr-15-2-50	GCF_005155965.1	Yes
RefSeq	WP_094960779.1	arginine decarboxylase	Providencia rettgeri	Pvs1	GCF_017163455.1	Yes
RefSeq	WP_094960779.1	arginine decarboxylase	Providencia rettgeri	PR1	GCF_002265395.1	Yes
RefSeq	WP_094960779.1	arginine decarboxylase	Providencia rettgeri	Pret_2032	GCF_003226135.1	Yes
INSDC	EHK9571848.1	arginine decarboxylase	Providencia rettgeri	2019GO-00058	GCA_018085125.1	Yes
RefSeq	WP_164454885.1	arginine decarboxylase	Providencia rettgeri	BML2526	GCF_010319105.1	Yes
RefSeq	WP_164454885.1	arginine decarboxylase	Providencia rettgeri	BML2576	GCF_010319405.1	Yes
RefSeq	WP_164454885.1	arginine decarboxylase	Providencia rettgeri	15948	GCF_017838205.1	Yes
RefSeq	WP_164454885.1	arginine decarboxylase	Providencia rettgeri	15952	GCF_017838195.1	Yes
RefSeq	WP_164454885.1	arginine decarboxylase	Providencia rettgeri	15961	GCF_017838065.1	Yes
RefSeq	WP_164454885.1	arginine decarboxylase	Providencia rettgeri	15978	GCF_017837955.1	Yes
RefSeq	WP_164454885.1	arginine decarboxylase	Providencia rettgeri	15979	GCF_017837995.1	Yes
RefSeq	WP_164454885.1	arginine decarboxylase	Providencia rettgeri	15981	GCF_017837965.1	Yes
RefSeq	WP_164454885.1	arginine decarboxylase	Providencia rettgeri	15945	GCF_017292155.1	Yes
RefSeq	WP_164454885.1	arginine decarboxylase	Providencia rettgeri	15959	GCF_017288935.1	Yes
RefSeq	WP_164454885.1	arginine decarboxylase	Providencia rettgeri	15960	GCF_017289435.1	Yes
RefSeq	WP_164454885.1	arginine decarboxylase	Providencia rettgeri	15969	GCF_017288195.1	Yes
RefSeq	WP_164454885.1	arginine decarboxylase	Providencia rettgeri	15970	GCF_017292185.1	Yes
RefSeq	WP_164454885.1	arginine decarboxylase	Providencia rettgeri	15980	GCF_017287795.1	Yes
RefSeq	WP_164454885.1	arginine decarboxylase	Providencia rettgeri	16002	GCF_017582465.1	Yes
RefSeq	WP_164454885.1	arginine decarboxylase	Providencia rettgeri	16007	GCF_017582445.1	Yes
RefSeq	WP_164454885.1	arginine decarboxylase	Providencia rettgeri	16009	GCF_017582405.1	Yes
RefSeq	WP_164454885.1	arginine decarboxylase	Providencia rettgeri	16010	GCF_017581775.1	Yes
RefSeq	WP_164454885.1	arginine decarboxylase	Providencia rettgeri	16012	GCF_017581765.1	Yes
RefSeq	WP_164454885.1	arginine decarboxylase	Providencia rettgeri	16099	GCF_017581705.1	Yes
RefSeq	WP_164454885.1	arginine decarboxylase	Providencia rettgeri	2020EL-00114	GCF_018067465.1	Yes
RefSeq	WP_164454885.1	arginine decarboxylase	Providencia rettgeri	2020EL-00094	GCF_018067805.1	Yes
RefSeq	WP_164454885.1	arginine decarboxylase	Providencia rettgeri	2021EL-00142	GCF_018476845.1	Yes
RefSeq	WP_048605411.1	arginine decarboxylase	Providencia rettgeri	RB151	GCF_001874625.1	No
RefSeq	WP_048605411.1	arginine decarboxylase	Providencia rettgeri	FDAARGOS_330	GCF_002984195.1	No
RefSeq	WP_048605411.1	arginine decarboxylase	Providencia rettgeri	2055	GCF_013702025.1	No
RefSeq	WP_048605411.1	arginine decarboxylase	Providencia rettgeri	R39	GCF_016406205.1	No
RefSeq	WP_048605411.1	arginine decarboxylase	Providencia rettgeri	H1736	GCF_001049815.1	No
RefSeq	WP_048605411.1	arginine decarboxylase	Providencia rettgeri	715m/4	GCF_011683855.1	No
RefSeq	WP_048605411.1	arginine decarboxylase	Providencia rettgeri	727m	GCF_011683695.1	No
RefSeq	WP_048605411.1	arginine decarboxylase	Providencia rettgeri	586mA	GCF_011683715.1	No
RefSeq	WP_048605411.1	arginine decarboxylase	Providencia rettgeri	657m	GCF_011683765.1	No
RefSeq	WP_048605411.1	arginine decarboxylase	Providencia rettgeri	663m/7	GCF_011683815.1	No
RefSeq	WP_048605411.1	arginine decarboxylase	Providencia rettgeri	665m/5	GCF_011683755.1	No
RefSeq	WP_048605411.1	arginine decarboxylase	Providencia rettgeri	592m/8	GCF_011683795.1	No
RefSeq	WP_048605411.1	arginine decarboxylase	Providencia rettgeri	594m/10B	GCF_011683805.1	No
RefSeq	WP_048605411.1	arginine decarboxylase	Providencia rettgeri	640m	GCF_011683905.1	No
RefSeq	WP_048605411.1	arginine decarboxylase	Providencia rettgeri	593m	GCF_011682035.1	No
RefSeq	WP_048605411.1	arginine decarboxylase	Providencia rettgeri	2021EL-00130	GCF_018066445.1	No
RefSeq	WP_048605411.1	arginine decarboxylase	Providencia rettgeri	2020EL-00104	GCF_018067605.1	No
RefSeq	WP_048605411.1	arginine decarboxylase	Providencia rettgeri	2020EL-00008	GCF_018069385.1	No
RefSeq	WP_048605411.1	arginine decarboxylase	Providencia rettgeri	APW139_S1	GCF_004335985.1	No
RefSeq	WP_048605411.1	arginine decarboxylase	Providencia rettgeri	GMR-RA257	GCF_008039395.1	No
RefSeq	WP_048605411.1	arginine decarboxylase	Providencia rettgeri	GMR-RA1153	GCF_008039435.1	No
RefSeq	WP_154638615.1	arginine decarboxylase	Providencia rettgeri	ZG2016M39-3	GCF_013702265.1	No
RefSeq	WP_196718844.1	arginine decarboxylase	Providencia rettgeri	PRV00009	GCF_015739435.1	No
RefSeq	WP_129466961.1	arginine decarboxylase	Providencia rettgeri	P.r118	GCF_011754545.1	No
RefSeq	WP_042847599.1	arginine decarboxylase	Providencia rettgeri	CCBH11880	GCF_000805715.1	No
Conservation percentage						0.875
