# Supplementary material for: Structural and biochemical characterisation of the Providencia stuartii arginine decarboxylase shows distinct polymerisation and regulation
Source: Commun Biol. 2022 Apr 5;5:317. doi: 10.1038/s42003-022-03276-1 (PMC8983666; doi:10.1038/s42003-022-03276-1)
Supplement: Supplementary file 6 — Supplementary Data 3 [file 42003_2022_3276_MOESM6_ESM.zip]

Archive with 5 entries (4 files):
- source-data-fig1d/
- source-data-fig1d/eventsFitted-pH6p5.xlsx
- source-data-fig1d/eventsFitted-pH8.xlsx
- source-data-fig1d/eventsFitted-pH5.xlsx
- source-data-fig1d/eventsFitted-pH4.xlsx
