# Supplementary material for: Structural and biochemical characterisation of the Providencia stuartii arginine decarboxylase shows distinct polymerisation and regulation
Source: Commun Biol. 2022 Apr 5;5:317. doi: 10.1038/s42003-022-03276-1 (PMC8983666; doi:10.1038/s42003-022-03276-1)
Supplement: Supplementary file 6 — Supplementary Data 3 [file 42003_2022_3276_MOESM6_ESM.zip › source-data-fig1d/eventsFitted-pH6p5.xlsx]

## Sheet: eventsFitted-pH6p5
frame_indices	x_coords	y_coords	contrasts	masses_kDa	fit_errors	frame_signal_scores	neareast_neighbour_distances	selections
8.000000000000000000e+00	8.776374683163886914e+01	8.923694710123743334e+01	-3.062055290150748205e-02	7.665394131867938086e+02	6.978781144596080122e-02	0.000000000000000000e+00	1.369393188620156288e+01	1.000000000000000000e+00
8.000000000000000000e+00	1.055589609287525406e+02	3.506317689817748118e+01	-1.364692459978018857e-02	3.329627581635033948e+02	1.424408121039600905e-01	0.000000000000000000e+00	3.066386603599858773e+01	1.000000000000000000e+00
9.000000000000000000e+00	7.492979235800659410e+01	3.652150228659275655e+01	-2.299226752328672671e-02	5.716814606584322291e+02	8.746570296868072525e-02	0.000000000000000000e+00	1.739081015315453271e+01	1.000000000000000000e+00
9.000000000000000000e+00	9.700558331528135625e+01	7.913188753122288688e+01	-2.938961001428602032e-02	7.350960417355713616e+02	8.403556233272124754e-02	0.000000000000000000e+00	1.369393188620156288e+01	1.000000000000000000e+00
1.200000000000000000e+01	6.543503382788928491e+01	5.109167175155874929e+01	-3.122397632391642197e-02	7.819533426307507398e+02	6.782113379694887367e-02	0.000000000000000000e+00	1.739081015315453271e+01	1.000000000000000000e+00
1.400000000000000000e+01	9.168337409066246835e+01	9.938622330497597090e+01	-1.831775163839348061e-02	4.522749952170393044e+02	1.001768667290470205e-01	0.000000000000000000e+00	1.434699751303507043e+01	1.000000000000000000e+00
1.400000000000000000e+01	5.632334701785547537e+01	1.177915212330991181e+02	-3.091767713821980471e-02	7.741291948404292498e+02	9.877035945936107897e-02	0.000000000000000000e+00	3.986334790772869496e+01	1.000000000000000000e+00
1.600000000000000000e+01	1.067478185535301236e+02	6.957365757379849924e+01	-1.924455221721710699e-02	4.759493144431239671e+02	1.220697123252930671e-01	0.000000000000000000e+00	3.340249335679300913e+01	1.000000000000000000e+00
1.600000000000000000e+01	8.388734266402630979e+00	9.556936103159966933e+01	-2.911488561848262976e-02	7.280784446450537644e+02	9.054160096907448718e-02	0.000000000000000000e+00	2.160771952103894833e+01	1.000000000000000000e+00
1.600000000000000000e+01	1.031894724892777475e+02	1.079562896571355282e+02	-2.192842381415497158e-02	5.445064931928151282e+02	9.924127445370711786e-02	0.000000000000000000e+00	1.434699751303507043e+01	1.000000000000000000e+00
1.800000000000000000e+01	4.851097725598832255e+01	7.214507097284909776e+01	-3.248578879296619426e-02	8.141852508516705029e+02	7.222607045068440978e-02	0.000000000000000000e+00	2.464805711827874646e+01	1.000000000000000000e+00
1.900000000000000000e+01	8.713640564883625927e+01	2.058229084794515629e+01	1.304876041337377571e-02	-3.176831713546872606e+02	2.292105384338194440e-01	0.000000000000000000e+00	8.260765022688170589e+00	1.000000000000000000e+00
1.800000000000000000e+01	1.061476233653639234e+01	6.839160406954592020e+01	3.741252001558083556e-03	-7.993091873905071054e+01	4.426176558892275237e-01	0.000000000000000000e+00	1.550992059306643256e+01	1.000000000000000000e+00
2.000000000000000000e+01	4.243448855164094624e+01	4.602477825882981222e+01	-2.194606766637813289e-02	5.449571901382564647e+02	9.422195966188462446e-02	0.000000000000000000e+00	2.680109217831734369e+01	1.000000000000000000e+00
1.900000000000000000e+01	2.207173283099654171e+01	7.884605115642219175e+01	-3.991093593505565251e-03	8.631290612540459506e+01	4.265815290414127769e-01	0.000000000000000000e+00	1.550992059306643256e+01	1.000000000000000000e+00
2.100000000000000000e+01	1.154928265457788541e+02	1.209811137812148303e+02	5.781800318715126473e-03	-1.320549606963216434e+02	3.536379444323461962e-01	0.000000000000000000e+00	1.791699094443094253e+01	1.000000000000000000e+00
2.200000000000000000e+01	7.346786924441350664e+01	1.153356332360598557e+01	-3.182610953412404187e-02	7.973343147198878569e+02	7.897102103889597213e-02	0.000000000000000000e+00	1.464036143847380878e+01	1.000000000000000000e+00
2.200000000000000000e+01	9.424703771304680799e+01	2.478694902757035834e+01	-2.991586101711066203e-02	7.485386684651870155e+02	7.610493674329454894e-02	0.000000000000000000e+00	8.260765022688170589e+00	1.000000000000000000e+00
2.300000000000000000e+01	6.725417486426042046e+01	5.613822046679405275e+01	-3.295364260612104051e-02	8.261361718770192510e+02	6.928144926265988879e-02	0.000000000000000000e+00	2.464805711827874646e+01	1.000000000000000000e+00
2.400000000000000000e+01	7.857731387099961751e+01	8.293406926558620285e+01	-1.380003062938611226e-02	3.368737192733138386e+02	1.288081922032343618e-01	0.000000000000000000e+00	2.909004967018223198e+01	1.000000000000000000e+00
2.400000000000000000e+01	4.960470458067909050e+01	1.037824865056070536e+02	-1.844335004336265099e-02	4.554832978459622836e+02	1.101552508255376761e-01	0.000000000000000000e+00	1.238937192192772763e+01	1.000000000000000000e+00
2.400000000000000000e+01	1.049573180179702376e+02	1.062793968196035053e+02	-2.735099174017980098e-02	6.830213010588016687e+02	9.202196334873280481e-02	0.000000000000000000e+00	1.808694063568679411e+01	1.000000000000000000e+00
2.300000000000000000e+01	4.160660098194061618e+01	1.132443507745393561e+02	-1.017983452083052326e-02	2.443989406712553887e+02	1.825457534622432210e-01	0.000000000000000000e+00	1.238937192192772763e+01	1.000000000000000000e+00
2.600000000000000000e+01	1.044943692454823179e+02	1.990351357662451193e+01	-1.856285844396752746e-02	4.585360365804480125e+02	1.029247071611404385e-01	0.000000000000000000e+00	8.725569692712385361e+00	1.000000000000000000e+00
2.700000000000000000e+01	2.925974486660758345e+01	5.708396850349588192e+01	-3.560825702725993469e-02	8.939460013745148217e+02	7.481301813278862234e-02	0.000000000000000000e+00	1.507605343083197802e+01	1.000000000000000000e+00
2.700000000000000000e+01	1.151001932095536233e+02	6.041286441212539415e+01	-1.009972090716065862e-02	2.423525076977423964e+02	1.891451580342472516e-01	0.000000000000000000e+00	1.873369833052825228e+01	1.000000000000000000e+00
2.700000000000000000e+01	1.224271080826079050e+01	8.267786780486458653e+00	3.738695611702698689e-03	-7.986561797113414229e+01	4.699077860185679745e-01	0.000000000000000000e+00	2.568222741480241211e+01	1.000000000000000000e+00
2.700000000000000000e+01	5.985010948813421550e+01	1.690913792260571213e+01	-4.695120551925612527e-03	1.042966658880077375e+02	4.653832039777781038e-01	0.000000000000000000e+00	1.464036143847380878e+01	1.000000000000000000e+00
2.900000000000000000e+01	9.579959913444676545e+01	2.063600192371525566e+01	-3.079807359739064263e-02	7.710740258311979005e+02	1.001831697106702057e-01	0.000000000000000000e+00	6.819370500088665743e+00	1.000000000000000000e+00
2.900000000000000000e+01	7.684920925389410229e+01	3.319269006088540408e+01	-2.327330821279609968e-02	5.788604020089102278e+02	1.064128656461535982e-01	0.000000000000000000e+00	2.017074384367988316e+01	1.000000000000000000e+00
2.900000000000000000e+01	3.325288558799817196e+01	1.054269504770900170e+02	-2.708512225016810812e-02	6.762298948784102777e+02	7.443068807484365390e-02	0.000000000000000000e+00	1.643430090155665724e+01	1.000000000000000000e+00
3.100000000000000000e+01	3.748762594773639023e+01	1.298700965997668710e+01	-1.628830500677143356e-02	4.004345362152696453e+02	1.247946354664767332e-01	0.000000000000000000e+00	2.270382699465173815e+01	1.000000000000000000e+00
3.100000000000000000e+01	1.874744124659996913e+01	6.789039527880304092e+01	-3.615683942151862867e-02	9.079590641846120889e+02	7.162090790729813694e-02	0.000000000000000000e+00	1.403534306896221828e+01	1.000000000000000000e+00
3.200000000000000000e+01	1.061751577840523879e+02	1.170707582243203149e+01	-2.964641747017453602e-02	7.416559660917477004e+02	9.277416642481162157e-02	0.000000000000000000e+00	1.038272160031492319e+01	1.000000000000000000e+00
3.200000000000000000e+01	9.600967614052086674e+01	1.381986799978165337e+01	-3.071102666128369338e-02	7.688504871324367969e+02	1.347179722824409787e-01	0.000000000000000000e+00	6.819370500088665743e+00	1.000000000000000000e+00
3.200000000000000000e+01	6.150272438324952873e+01	4.628254526720557038e+01	-3.282743736313985944e-02	8.229123680959140756e+02	7.309847768062383011e-02	0.000000000000000000e+00	1.064593803133323391e+01	1.000000000000000000e+00
3.300000000000000000e+01	5.541496059930040730e+01	9.836350812375633268e+01	-7.024268101766881559e-03	1.637927256440177644e+02	2.382938735614380521e-01	0.000000000000000000e+00	2.326047692300084790e+01	1.000000000000000000e+00
3.300000000000000000e+01	2.660708496385971955e+01	5.626211700120729375e+01	-3.618761356760066134e-02	9.087451631307100115e+02	6.468973779340825292e-02	0.000000000000000000e+00	1.403534306896221828e+01	1.000000000000000000e+00
3.300000000000000000e+01	7.324014348128223162e+01	7.085556476145308125e+01	-3.289063394737808815e-02	8.245266701835896583e+02	7.195832567335114227e-02	0.000000000000000000e+00	2.723233912368768728e+01	1.000000000000000000e+00
3.200000000000000000e+01	1.167318866856483339e+02	7.907536771525455777e+01	-5.310610105563898231e-03	1.200188142186100606e+02	3.400250553327719416e-01	0.000000000000000000e+00	1.873369833052825228e+01	1.000000000000000000e+00
3.600000000000000000e+01	5.119570022860854408e+01	4.361772826736587660e+01	-3.475560231986725424e-02	8.721656743077579677e+02	8.143726471180989801e-02	0.000000000000000000e+00	1.064593803133323391e+01	1.000000000000000000e+00
3.800000000000000000e+01	6.633839141264192563e+01	2.244368887453906325e+01	-3.122469995573021531e-02	7.819718271795882174e+02	8.510972373616643161e-02	0.000000000000000000e+00	2.123377688957211618e+01	1.000000000000000000e+00
3.800000000000000000e+01	9.278958511591848435e+01	4.459067314150588857e+01	-7.528149479996813775e-02	1.907364548173021376e+03	5.797860079783856424e-02	0.000000000000000000e+00	1.511351561924820430e+01	1.000000000000000000e+00
3.900000000000000000e+01	1.082554124781768650e+02	5.736300840633153797e+01	-2.923256089487978951e-02	7.310843578070634976e+02	7.026962386309687503e-02	0.000000000000000000e+00	2.005802493059296410e+01	1.000000000000000000e+00
3.900000000000000000e+01	1.352941844066812749e+01	4.677081148017011003e+01	-1.889569804446882689e-02	4.670381363130052250e+02	1.052638210722635081e-01	0.000000000000000000e+00	1.691684002119219699e+01	1.000000000000000000e+00
4.000000000000000000e+01	9.498330803484346063e+01	1.766776144104968438e+01	-9.519797119840238409e-03	2.275388561080443708e+02	2.084214196936339247e-01	0.000000000000000000e+00	7.922879858823303145e+00	1.000000000000000000e+00
4.100000000000000000e+01	8.643089327247329834e+01	3.087989663492672676e+01	-3.100338054877811722e-02	7.763184143410223896e+02	9.565260199063763125e-02	0.000000000000000000e+00	1.307882731559180556e+01	1.000000000000000000e+00
4.100000000000000000e+01	2.221130025435477862e+01	6.128991628989536622e+01	-3.496770386696788219e-02	8.775836248886478188e+02	7.553852027621210663e-02	0.000000000000000000e+00	1.691684002119219699e+01	1.000000000000000000e+00
4.100000000000000000e+01	8.351489247812178007e+01	6.972451587150357000e+01	-3.032528227128744591e-02	7.589969803078793120e+02	6.965202189826369406e-02	0.000000000000000000e+00	1.420832815366358126e+01	1.000000000000000000e+00
4.200000000000000000e+01	8.706182063263594273e+01	1.781629626530164501e+01	-3.150199497929270787e-02	7.890550887329588932e+02	1.004872895290507273e-01	0.000000000000000000e+00	7.922879858823303145e+00	1.000000000000000000e+00
4.200000000000000000e+01	6.257720198836864967e+01	7.955555955129342749e+01	-1.934164416409120055e-02	4.784294442543255172e+02	1.073920930661431683e-01	0.000000000000000000e+00	1.496111671335855497e+01	1.000000000000000000e+00
4.400000000000000000e+01	6.970112593341073648e+01	6.639939290078338274e+01	-2.452614307897222831e-02	6.108629851288621921e+02	8.914139492651651508e-02	0.000000000000000000e+00	1.420832815366358126e+01	1.000000000000000000e+00
4.300000000000000000e+01	8.606890139008319807e+01	1.076628279710178049e+02	7.341356509196518554e-03	-1.718924747722588791e+02	2.511877940535113263e-01	0.000000000000000000e+00	3.362549865293344453e+01	1.000000000000000000e+00
4.400000000000000000e+01	9.156875728281653437e+01	4.405399633936553982e+01	9.163459337513626957e-03	-2.184365156435800372e+02	2.175298687881382920e-01	0.000000000000000000e+00	1.414052861852325194e+01	1.000000000000000000e+00
4.400000000000000000e+01	1.169665321629441905e+02	1.209297255843403036e+02	4.463618227598549308e-03	-9.838313923197566169e+01	3.787141584318307608e-01	0.000000000000000000e+00	3.362549865293344453e+01	1.000000000000000000e+00
4.800000000000000000e+01	3.110789987406386459e+01	6.894391285257219337e+00	-1.558602833849177111e-02	3.824954861005330713e+02	1.181903759269375964e-01	0.000000000000000000e+00	4.180634303756966830e+01	1.000000000000000000e+00
4.700000000000000000e+01	5.211526812282482979e+01	4.303938813732375479e+01	-4.748041192275688147e-03	1.056484778763933576e+02	3.602633577030465162e-01	0.000000000000000000e+00	2.923956595921016444e+01	1.000000000000000000e+00
4.900000000000000000e+01	1.120375021574296603e+01	9.238071791582574122e+01	-3.521947646548634347e-02	8.840149381677921383e+02	6.711102385610112631e-02	0.000000000000000000e+00	6.400759498208984155e+01	1.000000000000000000e+00
5.100000000000000000e+01	4.079721146936156373e+01	9.326750311828641316e+01	-3.367729761849630465e-02	8.446213133022370130e+02	7.866796764415329157e-02	0.000000000000000000e+00	3.703511955100714914e+01	1.000000000000000000e+00
5.300000000000000000e+01	1.271774816573754840e+01	6.911913214346030543e+01	-2.023208686074110321e-02	5.011750328250435018e+02	1.155205241259079640e-01	0.000000000000000000e+00	3.377450076985379468e+01	1.000000000000000000e+00
5.500000000000000000e+01	8.528267811944041910e+01	1.076272319843362055e+02	-6.797421958942294166e-03	1.579981371174850437e+02	3.004722767586252008e-01	0.000000000000000000e+00	3.125387739253829977e+01	1.000000000000000000e+00
5.600000000000000000e+01	2.984687885178898981e+01	4.001054605287484378e+01	-3.268873293336138630e-02	8.193692833982162256e+02	9.154509066704574760e-02	0.000000000000000000e+00	3.377450076985379468e+01	1.000000000000000000e+00
5.700000000000000000e+01	8.396313464493982792e+01	4.502212775450721693e+01	-3.145701007794647619e-02	7.879059883340614761e+02	8.927839416597460609e-02	0.000000000000000000e+00	1.790238794088375585e+01	1.000000000000000000e+00
5.800000000000000000e+01	5.409180013086554339e+01	1.096106589100513986e+02	-3.132550099429104451e-02	7.845467025300534942e+02	6.079996296794432098e-02	0.000000000000000000e+00	3.125387739253829977e+01	1.000000000000000000e+00
5.900000000000000000e+01	2.091572333801484262e+01	1.064076849196312793e+02	-1.865769700669401426e-02	4.609586056424782896e+02	1.105604484255735542e-01	0.000000000000000000e+00	3.333033323788459512e+01	1.000000000000000000e+00
5.900000000000000000e+01	6.751282883004415680e+01	2.526470872183941907e+01	-9.912426865122173775e-03	2.375682433784528200e+02	2.194797078838636173e-01	0.000000000000000000e+00	9.968562822599876583e+00	1.000000000000000000e+00
5.900000000000000000e+01	1.178859242082974674e+02	9.456063809358799688e+01	-2.589665123309479317e-02	6.458714306175698994e+02	9.098329578499864123e-02	0.000000000000000000e+00	2.767253304663667635e+01	1.000000000000000000e+00
6.000000000000000000e+01	9.071319489171514761e+01	6.271904408817000842e+01	-9.128520885971544430e-02	2.316165582732516214e+03	7.824520513460475613e-02	0.000000000000000000e+00	1.756049091208695145e+01	1.000000000000000000e+00
6.100000000000000000e+01	7.408520624394351728e+01	6.836535568097696114e+01	-3.155965554358277497e-02	7.905279779789840404e+02	6.577230235245123957e-02	0.000000000000000000e+00	1.756049091208695145e+01	1.000000000000000000e+00
6.200000000000000000e+01	6.176417523539655008e+01	1.712067860175356770e+01	-3.668144225541152686e-02	9.213595898643145574e+02	1.033152412519339203e-01	0.000000000000000000e+00	7.340379122992577443e+00	1.000000000000000000e+00
6.100000000000000000e+01	9.887636410644803675e+01	3.511803360035542454e+01	-8.784414300082568627e-02	2.228266531434188892e+03	6.295285582572773819e-02	0.000000000000000000e+00	1.790238794088375585e+01	1.000000000000000000e+00
6.200000000000000000e+01	9.739497158831338197e+01	1.131587548246649959e+02	-2.912933354530526306e-02	7.284475044401914374e+02	6.650486927634013945e-02	0.000000000000000000e+00	2.767253304663667635e+01	1.000000000000000000e+00
6.300000000000000000e+01	6.131434806428663009e+00	3.438448303464858924e+01	-2.747358460013120049e-02	6.861528296396447786e+02	8.390339675930036378e-02	0.000000000000000000e+00	1.608851260411780260e+01	1.000000000000000000e+00
6.300000000000000000e+01	1.118731499824278615e+02	6.498483760268099729e+01	-2.836767271964065612e-02	7.089915373845012709e+02	8.427430619733145001e-02	0.000000000000000000e+00	2.086440705363227011e+01	1.000000000000000000e+00
6.400000000000000000e+01	9.054299433449756407e+00	1.856370239066751537e+01	-3.574777912314305167e-02	8.975099726456826374e+02	7.681453776121816013e-02	0.000000000000000000e+00	1.608851260411780260e+01	1.000000000000000000e+00
6.600000000000000000e+01	5.811655322100570231e+01	1.075074773011951734e+01	-2.020344817840363447e-02	5.004434824534066593e+02	1.527871852315355605e-01	0.000000000000000000e+00	7.340379122992577443e+00	1.000000000000000000e+00
6.700000000000000000e+01	9.482435289919546051e+01	5.295728591023642196e+01	-1.296912581649230234e-02	3.156489744507475734e+02	1.150146168544664560e-01	0.000000000000000000e+00	2.086440705363227011e+01	1.000000000000000000e+00
6.800000000000000000e+01	1.524539532589789026e+01	9.208397649737537449e+01	-3.553468653143555811e-02	8.920667066874328839e+02	6.813965928320719900e-02	0.000000000000000000e+00	2.720969949282528688e+01	1.000000000000000000e+00
7.000000000000000000e+01	1.203588906995912708e+02	8.033104080570750227e+01	-2.877063068551824823e-02	7.192847501174804847e+02	7.316329798472420709e-02	0.000000000000000000e+00	3.743441034338820117e+01	1.000000000000000000e+00
7.000000000000000000e+01	6.422116804413472835e+01	9.406058927583957541e+01	-2.409391073870235933e-02	5.998219838204956886e+02	5.985541955700879324e-02	0.000000000000000000e+00	1.453870405626102702e+01	1.000000000000000000e+00
7.000000000000000000e+01	1.310066402760613080e+01	1.192090179562927119e+02	-3.376500444710604093e-02	8.468617083842617603e+02	7.154273483344275597e-02	0.000000000000000000e+00	2.720969949282528688e+01	1.000000000000000000e+00
7.100000000000000000e+01	1.157245099486136297e+02	2.563682003283080846e+01	-5.360089880219773111e-03	1.212827322687312090e+02	2.863313162812942680e-01	0.000000000000000000e+00	3.439802931054086343e+01	1.000000000000000000e+00
7.000000000000000000e+01	5.399026099307982207e+01	8.373090116107948688e+01	-3.897051492327968658e-03	8.391068198480674312e+01	4.033902227910813876e-01	0.000000000000000000e+00	1.453870405626102702e+01	1.000000000000000000e+00
7.100000000000000000e+01	6.510610221942207509e+00	4.721049847688004775e+01	-6.783300711481216744e-03	1.576374220641038448e+02	2.910421765397953608e-01	0.000000000000000000e+00	2.296097853381097309e+01	1.000000000000000000e+00
7.200000000000000000e+01	2.941649534352859519e+01	4.880014058339826022e+01	-8.792474512409435838e-03	2.089600291391178644e+02	1.774782504900103142e-01	0.000000000000000000e+00	9.462386918413381309e+00	1.000000000000000000e+00
7.300000000000000000e+01	1.023756469075360513e+02	1.182073917481151994e+02	-1.118129432832961657e-02	2.699803653234930607e+02	1.432095030230517985e-01	0.000000000000000000e+00	2.210335513262676699e+01	1.000000000000000000e+00
7.600000000000000000e+01	2.936035929881093054e+01	3.933792018128099954e+01	-2.331140978245175785e-02	5.798336736529438440e+02	7.627717458202887268e-02	0.000000000000000000e+00	9.462386918413381309e+00	1.000000000000000000e+00
7.700000000000000000e+01	8.284669764431298233e+01	1.078546892606737089e+02	-7.307013789020226115e-03	1.710152196872678587e+02	1.922218222133568188e-01	0.000000000000000000e+00	1.701607457277545521e+01	1.000000000000000000e+00
7.800000000000000000e+01	1.212454782421305168e+02	4.008844915813107690e+01	-2.749655845378894126e-02	6.867396768619857994e+02	7.719527422620930945e-02	0.000000000000000000e+00	4.093397925268507720e+01	1.000000000000000000e+00
7.700000000000000000e+01	7.552732465631171976e+01	9.249325791692280063e+01	-3.005171293518007700e-02	7.520088882183226815e+02	7.246796103878327955e-02	0.000000000000000000e+00	1.701607457277545521e+01	1.000000000000000000e+00
7.700000000000000000e+01	1.099199083086029702e+02	9.719558278770075788e+01	-1.107725237850064499e-02	2.673227036976427939e+02	3.262422286968071905e-01	0.000000000000000000e+00	2.232514268434987770e+01	1.000000000000000000e+00
8.000000000000000000e+01	7.912221715909932129e+01	5.326521143584138684e+01	-3.188762451340348275e-02	7.989056616632570922e+02	6.934598608575914813e-02	0.000000000000000000e+00	3.495136552091341287e+01	1.000000000000000000e+00
7.900000000000000000e+01	2.541343292461215242e+01	5.174124946738865560e+01	4.420824510062149049e-03	-9.729001072841606401e+01	3.863687587715620708e-01	0.000000000000000000e+00	1.301617475232112042e+01	1.000000000000000000e+00
8.100000000000000000e+01	3.114763124039464159e+01	2.856392784063250900e+01	-3.564012182613954249e-02	8.947599601030563008e+02	5.858781551975067448e-02	0.000000000000000000e+00	1.092122941566217342e+01	1.000000000000000000e+00
8.200000000000000000e+01	1.329584706873350264e+01	4.620820036124529651e+01	-1.062888547822388521e-02	2.558695590081614171e+02	1.488919710839867738e-01	0.000000000000000000e+00	1.332105549067280847e+01	1.000000000000000000e+00
8.400000000000000000e+01	6.716787468525816962e+01	1.018758716991316362e+02	-9.087242386213089870e-03	2.164896195401937575e+02	1.725034899133686128e-01	0.000000000000000000e+00	2.754850356215953866e+01	1.000000000000000000e+00
8.300000000000000000e+01	8.614565854303549486e+01	1.902679408189659682e+01	-5.800387451006600720e-03	1.325297529152954041e+02	2.526894515170567956e-01	0.000000000000000000e+00	2.518958607701922148e+01	1.000000000000000000e+00
8.500000000000000000e+01	2.789763260580194881e+01	4.700005923759236026e+01	-3.468725064900755189e-02	8.704196899908049545e+02	8.552124443402375764e-02	0.000000000000000000e+00	1.462324113699117234e+01	1.000000000000000000e+00
8.700000000000000000e+01	1.089444099000406680e+02	8.315483084030120153e+00	-2.827563768139947434e-02	7.066405819307700540e+02	8.987365256906942879e-02	0.000000000000000000e+00	2.518958607701922148e+01	1.000000000000000000e+00
8.500000000000000000e+01	1.072347813647839985e+02	7.768468651918472290e+01	-5.235210529621801834e-03	1.180927972618335389e+02	3.754776771137482427e-01	0.000000000000000000e+00	7.033153182929480884e+00	1.000000000000000000e+00
8.600000000000000000e+01	9.340863994952206895e+01	9.348884082640212512e+01	-2.731993446808800644e-02	6.822279699036510010e+02	8.138139920460263355e-02	0.000000000000000000e+00	1.868133924709780302e+01	1.000000000000000000e+00
8.700000000000000000e+01	3.079643724480674294e+01	1.165476301607753271e+02	-2.839885472559282309e-02	7.097880547582368536e+02	7.693141384372637059e-02	0.000000000000000000e+00	3.921915294650670347e+01	1.000000000000000000e+00
8.800000000000000000e+01	1.145692033185152496e+02	8.285015277701837988e+01	-1.648430613291600524e-02	4.054412154675726470e+02	1.917407785362705841e-01	0.000000000000000000e+00	5.575280415008339041e+00	1.000000000000000000e+00
8.800000000000000000e+01	2.089004763989598246e+01	7.083682215608135380e+01	-3.522529256129804803e-02	8.841635053051480782e+02	6.706264248854554300e-02	0.000000000000000000e+00	2.484547269597910812e+01	1.000000000000000000e+00
8.900000000000000000e+01	1.096058931015812163e+02	1.027969784700592442e+02	-2.742048839469254928e-02	6.847965329929121481e+02	6.977146015624768882e-02	0.000000000000000000e+00	1.868133924709780302e+01	1.000000000000000000e+00
9.100000000000000000e+01	7.949497353100929331e+01	5.217060146759735062e+01	-3.178084615192080381e-02	7.961781007683472353e+02	7.111921767583195830e-02	0.000000000000000000e+00	1.458560269132388321e+01	1.000000000000000000e+00
9.000000000000000000e+01	1.142564914624956600e+02	7.728364911663331327e+01	-1.288002381314737148e-02	3.133729408367536848e+02	3.093877174458457002e-01	0.000000000000000000e+00	5.575280415008339041e+00	1.000000000000000000e+00
9.300000000000000000e+01	4.913445056880969020e+01	4.982898700962563510e+01	-3.516931758036323519e-02	8.827336728281262594e+02	6.826695686086825532e-02	0.000000000000000000e+00	1.960014979805913171e+01	1.000000000000000000e+00
9.500000000000000000e+01	6.771044981873026813e+01	4.357613774122745554e+01	-1.136290491787211171e-02	2.746194507642075564e+02	1.432932305283450836e-01	0.000000000000000000e+00	1.458560269132388321e+01	1.000000000000000000e+00
9.900000000000000000e+01	1.756358897322047952e+01	5.215975957133935026e+01	-2.729648347237702277e-02	6.816289345002246591e+02	9.132038200492609281e-02	0.000000000000000000e+00	5.087618515947610121e+01	1.000000000000000000e+00
1.010000000000000000e+02	1.821989446992011707e+01	5.675652615017108715e+00	-3.392363685274124574e-02	8.509138359901558033e+02	6.086525734391579068e-02	0.000000000000000000e+00	1.866859139762948772e+01	1.000000000000000000e+00
1.010000000000000000e+02	3.522527908697033894e+01	2.262314358708615103e+01	-7.992025268292791973e-02	2.025857606380968036e+03	6.888601444040420851e-02	0.000000000000000000e+00	1.925379691134380167e+01	1.000000000000000000e+00
1.000000000000000000e+02	7.707835663222920175e+01	2.397844969830868322e+01	-1.495261064923155379e-02	3.663153790509354621e+02	1.401750747971302058e-01	0.000000000000000000e+00	2.702861951990167810e+01	1.000000000000000000e+00
1.010000000000000000e+02	1.102534927509012874e+02	7.445627731729797461e+01	-8.645152217317467538e-03	2.051968085253007530e+02	2.049454222273650039e-01	0.000000000000000000e+00	2.049983053237260577e+01	1.000000000000000000e+00
1.010000000000000000e+02	1.064619541268034340e+02	5.431012913165290001e+01	-2.399131997530219371e-02	5.972013914968848667e+02	9.716537574190875493e-02	0.000000000000000000e+00	1.249808937742976589e+01	1.000000000000000000e+00
1.030000000000000000e+02	1.024074943090742522e+02	1.454547255961919738e+01	-3.132532489930777569e-02	7.845422043360048292e+02	7.549403529802856117e-02	0.000000000000000000e+00	2.702861951990167810e+01	1.000000000000000000e+00
1.030000000000000000e+02	1.603750351887332570e+01	2.421624253304385022e+01	-1.983552590125100060e-02	4.910452260876679702e+02	1.195792599347028640e-01	0.000000000000000000e+00	1.866859139762948772e+01	1.000000000000000000e+00
1.020000000000000000e+02	8.525117455325586491e+01	1.069661428811377846e+02	-6.481355935260990457e-03	1.499245038978683340e+02	2.618435624603343559e-01	0.000000000000000000e+00	3.784559172671153959e+01	1.000000000000000000e+00
1.040000000000000000e+02	4.884588337413835291e+01	9.662478961821295798e+01	-3.417339577318541377e-02	8.572937116044574850e+02	6.024597866746284058e-02	0.000000000000000000e+00	3.784559172671153959e+01	1.000000000000000000e+00
1.050000000000000000e+02	9.423555793459705399e+01	5.690193819819774745e+01	-5.587799428416865416e-03	1.270993757387730909e+02	3.260054620517659485e-01	0.000000000000000000e+00	1.249808937742976589e+01	1.000000000000000000e+00
1.090000000000000000e+02	7.665151773647082223e+01	3.686751736328821494e+01	-1.937726968515737780e-02	4.793394673785954865e+02	8.695237733962746240e-02	0.000000000000000000e+00	1.406308405778844595e+01	1.000000000000000000e+00
1.090000000000000000e+02	2.289150726558704818e+01	1.575947169153742067e+01	-3.433509410429270992e-02	8.614241556249156702e+02	7.715451793412675396e-02	0.000000000000000000e+00	3.316955501719431965e+01	1.000000000000000000e+00
1.080000000000000000e+02	8.574031681695905149e+01	1.073103699590621858e+02	5.395846149369687775e-03	-1.221960952397204352e+02	3.053455193769479825e-01	0.000000000000000000e+00	3.236503739968468807e+01	1.000000000000000000e+00
1.110000000000000000e+02	3.654042314148404103e+01	5.768307798549709275e+01	-3.256642225848774275e-02	8.162449629911316151e+02	7.783347896766368290e-02	0.000000000000000000e+00	1.926465575900278893e+01	1.000000000000000000e+00
1.100000000000000000e+02	4.770331674172718550e+01	9.210553681000853032e+01	-6.870085279314630533e-02	1.739267739494041962e+03	5.655974452224388216e-02	0.000000000000000000e+00	1.052684163813859897e+01	1.000000000000000000e+00
1.110000000000000000e+02	5.592068669682660698e+01	1.271108094596974425e+01	-1.494086734628713095e-02	3.660154065336245708e+02	9.930331575448025916e-02	0.000000000000000000e+00	1.854651566846510136e+01	1.000000000000000000e+00
1.130000000000000000e+02	4.805484890489846350e+01	4.223817718129321719e+01	-5.284259534544787085e-02	1.334182268288597470e+03	7.409552830550569791e-02	0.000000000000000000e+00	1.926465575900278893e+01	1.000000000000000000e+00
1.130000000000000000e+02	6.253790933610073211e+01	6.479283654169555007e+01	-9.912365129199339833e-03	2.375666663876974383e+02	1.814830473363787666e-01	0.000000000000000000e+00	1.753071398332944142e+01	1.000000000000000000e+00
1.130000000000000000e+02	7.548393401501496669e+01	7.661342780348300607e+01	-2.860638689581075991e-02	7.150892845585655095e+02	8.293592897718105039e-02	0.000000000000000000e+00	1.753071398332944142e+01	1.000000000000000000e+00
1.150000000000000000e+02	1.062468130146150429e+02	9.406646790883897324e+01	-3.234508212265944233e-02	8.105910206513508456e+02	7.665895329363836552e-02	0.000000000000000000e+00	3.536896002518591331e+01	1.000000000000000000e+00
1.140000000000000000e+02	7.044016944033806737e+01	2.425048579637231683e+01	-5.458940836348991597e-03	1.238077944500445113e+02	3.062684251783786005e-01	0.000000000000000000e+00	1.406308405778844595e+01	1.000000000000000000e+00
1.140000000000000000e+02	3.732409512135660634e+01	9.386228193371898954e+01	-3.563761935570159550e-02	8.946960366600247880e+02	6.743572299892275357e-02	0.000000000000000000e+00	1.052684163813859897e+01	1.000000000000000000e+00
1.150000000000000000e+02	1.050785951484305087e+02	3.645991783138080677e+01	-2.845587811623850882e-02	7.112446679545872712e+02	8.842493023984476785e-02	0.000000000000000000e+00	1.711659716746834548e+01	1.000000000000000000e+00
1.170000000000000000e+02	4.981397020578096146e+01	1.184384713115210417e+02	-3.126077676360645291e-02	7.828933780351177347e+02	6.424029314288537407e-02	0.000000000000000000e+00	2.756784474633653303e+01	1.000000000000000000e+00
1.190000000000000000e+02	7.659454116052900474e+01	5.248134366112265781e+01	-2.383930709033342879e-02	5.933183538214051396e+02	7.743607152095144386e-02	0.000000000000000000e+00	1.197964397931204417e+01	1.000000000000000000e+00
1.200000000000000000e+02	1.037838980707200420e+02	5.352747940503137158e+01	-3.087469659132035388e-02	7.730312939423732814e+02	6.527336849848608402e-02	0.000000000000000000e+00	1.603922298442802585e+01	1.000000000000000000e+00
1.220000000000000000e+02	8.495383576112875801e+01	3.509414725066848462e+01	-1.997452789421425012e-02	4.945959117795682118e+02	3.152425650550592096e-01	0.000000000000000000e+00	1.929228875056888270e+01	1.000000000000000000e+00
1.230000000000000000e+02	8.797350639162540631e+01	5.622714399490534731e+01	-3.530228658603234287e-02	8.861302510773339236e+02	7.695674472080249462e-02	0.000000000000000000e+00	1.197964397931204417e+01	1.000000000000000000e+00
1.230000000000000000e+02	6.480031595594988403e+01	2.286914846838644522e+01	-3.160811570247192698e-02	7.917658508261771431e+02	9.375199730823347011e-02	0.000000000000000000e+00	2.357148607458881528e+01	1.000000000000000000e+00
1.250000000000000000e+02	3.490960112761369061e+01	9.679090162759429461e+01	6.504925195631288022e-03	-1.505265602697335510e+02	3.228230249049339751e-01	0.000000000000000000e+00	1.203877680362262304e+01	1.000000000000000000e+00
1.260000000000000000e+02	1.151114843447697211e+02	6.978405665132141777e+00	-2.681731669479789359e-02	6.693890335828758680e+02	1.265318216856529121e-01	0.000000000000000000e+00	4.458870074694761598e+00	1.000000000000000000e+00
1.270000000000000000e+02	1.329696006888839577e+01	7.786104917467957875e+01	-6.148177677781320981e-03	1.414137534656921389e+02	2.983066808379268853e-01	0.000000000000000000e+00	2.636344680884968383e+01	1.000000000000000000e+00
1.270000000000000000e+02	7.132688381521352028e+01	9.265753170800348926e+01	-3.028366372578691554e-02	7.579338705576075199e+02	7.127474364891484004e-02	0.000000000000000000e+00	2.789672477578055521e+01	1.000000000000000000e+00
1.280000000000000000e+02	4.534012162332488316e+01	1.028022566425631226e+02	-3.392675474558169701e-02	8.509934798662001185e+02	6.579555088190347512e-02	0.000000000000000000e+00	1.203877680362262304e+01	1.000000000000000000e+00
1.300000000000000000e+02	1.574740112729054609e+01	2.822495507373413659e+01	-2.092865636982830027e-02	5.189682984941466657e+02	9.134911231123099551e-02	0.000000000000000000e+00	3.584027364247778280e+01	1.000000000000000000e+00
1.290000000000000000e+02	4.466602988750452852e+01	5.902080247991553819e+01	-1.731774493925818462e-02	4.267306889612082159e+02	9.851822659153641748e-02	0.000000000000000000e+00	2.322571056767910136e+01	1.000000000000000000e+00
1.300000000000000000e+02	3.938831867076319782e+01	8.163892343825961007e+01	-1.784024986584729563e-02	4.400776254132479153e+02	9.196106883439292279e-02	0.000000000000000000e+00	1.580004284428966699e+01	1.000000000000000000e+00
1.290000000000000000e+02	9.154416770774972179e+01	7.022176937742223402e+01	-3.559450429160709601e-03	7.528695480648323723e+01	3.716822635434913202e-01	0.000000000000000000e+00	3.020102646178987982e+01	1.000000000000000000e+00
1.310000000000000000e+02	1.163842485629963051e+02	1.125176424917473739e+01	-2.846178795780474752e-02	7.113956297461652412e+02	1.044691170388896140e-01	0.000000000000000000e+00	4.458870074694761598e+00	1.000000000000000000e+00
1.320000000000000000e+02	6.206242620156264422e+01	9.058562226551925889e+00	-8.896931467671651689e-03	2.116282917198355165e+02	1.561040344327236928e-01	0.000000000000000000e+00	1.809875179536750522e+01	1.000000000000000000e+00
1.340000000000000000e+02	5.128812762576512796e+01	2.360089033280389970e+01	-3.456355096413873951e-02	8.672598885247039107e+02	6.704860453329775094e-02	0.000000000000000000e+00	1.809875179536750522e+01	1.000000000000000000e+00
1.350000000000000000e+02	8.893489716768296205e+01	3.059596834990678715e+01	-7.288979374440561140e-03	1.705545461642145142e+02	2.617430177761120857e-01	0.000000000000000000e+00	2.169012304622810561e+01	1.000000000000000000e+00
1.360000000000000000e+02	7.989360972807867256e+01	5.031186445419201192e+01	-2.707418273016626992e-02	6.759504543012017166e+02	8.421613225164081840e-02	0.000000000000000000e+00	2.169012304622810561e+01	1.000000000000000000e+00
1.380000000000000000e+02	4.676952427091541864e+01	1.046826635762165267e+02	-4.310378601859545661e-02	1.085412806816615330e+03	6.835270521723724180e-02	0.000000000000000000e+00	1.466455662299857643e+01	1.000000000000000000e+00
1.380000000000000000e+02	1.192988806107561714e+02	6.287664827645508936e+00	-1.280186845485862743e-02	3.113765298033194426e+02	1.283447861027314785e-01	0.000000000000000000e+00	3.889556672246342117e+01	1.000000000000000000e+00
1.380000000000000000e+02	6.642698264176009104e+01	9.284554472780932599e+01	-3.440756877843637734e-02	8.632754584949045693e+02	7.063322660622872728e-02	0.000000000000000000e+00	1.648124229531012475e+01	1.000000000000000000e+00
1.370000000000000000e+02	8.285170283904054145e+01	9.148175807375857005e+01	-9.508236714475851517e-03	2.272435555512332996e+02	1.503950752647086331e-01	0.000000000000000000e+00	1.648124229531012475e+01	1.000000000000000000e+00
1.390000000000000000e+02	3.847366647179239862e+01	9.259018805108681249e+01	-6.143570578415296669e-03	1.412960690969188704e+02	3.135560377617787609e-01	0.000000000000000000e+00	1.466455662299857643e+01	1.000000000000000000e+00
1.400000000000000000e+02	5.030778918297847468e+01	2.506347750927845652e+01	-4.386014352948273617e-03	9.640081537112563126e+01	4.025697525791671616e-01	0.000000000000000000e+00	1.701933539479372470e+01	1.000000000000000000e+00
1.430000000000000000e+02	1.108772269121307232e+02	5.848103411682855324e+01	9.382360602386858456e-03	-2.240281591341143894e+02	2.927249681928706382e-01	0.000000000000000000e+00	1.824837639801702238e+01	1.000000000000000000e+00
1.440000000000000000e+02	6.234763396601159258e+01	1.303434974036068006e+01	-2.508141973718376605e-02	6.250470471219819046e+02	8.289858616107137479e-02	0.000000000000000000e+00	1.701933539479372470e+01	1.000000000000000000e+00
1.430000000000000000e+02	9.347332859237691594e+01	6.396807015091611248e+01	-4.763937455436999951e-03	1.060545341706831408e+02	3.831502835546810593e-01	0.000000000000000000e+00	1.824837639801702238e+01	1.000000000000000000e+00
1.440000000000000000e+02	2.116374088129407127e+01	1.144804435049243807e+02	-8.881906714497929747e-03	2.112444973944378148e+02	2.471153022591091597e-01	0.000000000000000000e+00	2.790728950978317968e+01	1.000000000000000000e+00
1.460000000000000000e+02	1.804421017248414572e+01	8.106914641288536671e+00	-1.318952018875652055e-02	3.212787580782441523e+02	1.587295006647319040e-01	0.000000000000000000e+00	4.457659673510823239e+01	1.000000000000000000e+00
1.490000000000000000e+02	8.338954141307974055e+01	1.083980300669424111e+02	-8.265879160894945218e-03	1.955086063200361082e+02	2.290485069390374440e-01	0.000000000000000000e+00	6.252236403921496333e+01	1.000000000000000000e+00
1.490000000000000000e+02	5.511125086084591729e+00	6.122250388561010936e+01	-7.343042434634463114e-03	1.719355402794685688e+02	2.577543313494421451e-01	0.000000000000000000e+00	5.457420675149039369e+01	1.000000000000000000e+00
1.520000000000000000e+02	1.208421871323103503e+01	7.134948141795329768e+00	-1.801345244281762556e-02	4.445019354446257012e+02	8.217725743948511852e-02	0.000000000000000000e+00	1.585253019589842793e+01	1.000000000000000000e+00
1.520000000000000000e+02	9.804189169924684677e+01	3.336546429669041913e+01	-8.532018577495572784e-03	2.023069075416910891e+02	2.137571067617375364e-01	0.000000000000000000e+00	3.597888334752516215e+01	1.000000000000000000e+00
1.530000000000000000e+02	3.574373990502120080e+01	5.692976282570902669e+01	-3.694619369258559521e-02	9.281224363519368126e+02	6.210332959652375973e-02	0.000000000000000000e+00	1.912630303163352963e+01	1.000000000000000000e+00
1.530000000000000000e+02	3.326216184222705152e+01	7.589439406325574566e+01	-3.586436125083643928e-02	9.004879622694835462e+02	6.485486909452420345e-02	0.000000000000000000e+00	1.912630303163352963e+01	1.000000000000000000e+00
1.540000000000000000e+02	2.638875067790176132e+01	3.566780647716987573e+01	-2.418688270810424520e-02	6.021968723704055719e+02	9.006510200509831865e-02	0.000000000000000000e+00	2.094270114496566038e+01	1.000000000000000000e+00
1.560000000000000000e+02	7.084507811560365553e+01	5.691994110750887614e+01	-1.324864651266233553e-02	3.227890888859653842e+02	1.034953887841754128e-01	0.000000000000000000e+00	1.665994860444966008e+01	1.000000000000000000e+00
1.560000000000000000e+02	8.498774161758956325e+01	7.912947019367260282e+01	-3.160215798929803810e-02	7.916136661957843899e+02	8.592133132061907652e-02	0.000000000000000000e+00	9.730671449114382199e+00	1.000000000000000000e+00
1.560000000000000000e+02	8.029977891210566554e+01	8.765642583578789981e+01	-2.057280815669500912e-02	5.098784636513130408e+02	1.299842429170146030e-01	0.000000000000000000e+00	9.730671449114382199e+00	1.000000000000000000e+00
1.580000000000000000e+02	3.850137422810863796e+01	1.205268769118049477e+01	-3.550197434074890690e-02	8.912311020680623415e+02	6.000888444875229766e-02	0.000000000000000000e+00	1.210407485347120193e+01	1.000000000000000000e+00
1.570000000000000000e+02	2.651073969734698466e+01	1.370596068985317117e+01	1.000810607931042553e-02	-2.400122861550215418e+02	1.963197576635427044e-01	0.000000000000000000e+00	1.210407485347120193e+01	1.000000000000000000e+00
1.570000000000000000e+02	5.920663193676013947e+01	4.499935143899553935e+01	-3.292641254593192679e-02	8.254406035398903896e+02	7.949938162943259723e-02	0.000000000000000000e+00	1.665994860444966008e+01	1.000000000000000000e+00
1.580000000000000000e+02	1.076394813566520092e+01	4.961277964901441351e+01	-1.418696321379781661e-02	3.467575774965831670e+02	1.250310280871380630e-01	0.000000000000000000e+00	2.094270114496566038e+01	1.000000000000000000e+00
1.610000000000000000e+02	4.969229548031847088e+01	6.097335734703692367e+01	-1.781950093637979168e-02	4.395476119550812086e+02	8.624496467435538438e-02	0.000000000000000000e+00	1.859277986091687396e+01	1.000000000000000000e+00
1.600000000000000000e+02	1.171368213583640880e+02	7.144142154889830465e+01	-1.237162164345015185e-02	3.003862471124971876e+02	1.269136160810698799e-01	0.000000000000000000e+00	3.305555051943765221e+01	1.000000000000000000e+00
1.610000000000000000e+02	1.764470253748586970e+01	1.211312970564560629e+02	-2.757453892014075786e-02	6.887316204321497253e+02	7.334619534658370910e-02	0.000000000000000000e+00	4.702468005443839161e+01	1.000000000000000000e+00
1.650000000000000000e+02	6.532061074982998150e+00	7.543852154491422368e+01	-1.335434620549896291e-02	3.254890961232176778e+02	1.257628110059625381e-01	0.000000000000000000e+00	4.551974087354908249e+01	1.000000000000000000e+00
1.640000000000000000e+02	8.887530126352528725e+01	9.866205366424497925e+01	-6.593887391708098782e-03	1.527990226279781041e+02	2.073140781460490745e-01	0.000000000000000000e+00	2.124548841996922377e+01	1.000000000000000000e+00
1.650000000000000000e+02	7.994328542456327114e+01	7.754449225912678401e+01	-3.144062496627734321e-02	7.874874448274287033e+02	6.528067085832778282e-02	0.000000000000000000e+00	1.530093205266999590e+01	1.000000000000000000e+00
1.670000000000000000e+02	1.128160900050270499e+02	1.410795432582112774e+01	-6.081496376334072883e-03	1.397104372907317611e+02	3.024542357251559510e-01	0.000000000000000000e+00	2.633521868781129527e+01	1.000000000000000000e+00
1.680000000000000000e+02	1.190407362943517739e+02	6.086462863661542144e+01	-3.070115421049241997e-02	7.685983039153384198e+02	5.870031929306995799e-02	0.000000000000000000e+00	4.250680551371866756e+01	1.000000000000000000e+00
1.680000000000000000e+02	6.990650558218774790e+01	8.909358625286103006e+01	-5.863150328445707049e-02	1.482054914950593684e+03	5.424427334599846162e-02	0.000000000000000000e+00	1.530093205266999590e+01	1.000000000000000000e+00
1.700000000000000000e+02	8.648725104507967387e+01	1.468759417607507700e+01	-4.034962478264685244e-03	8.743349884579107822e+01	3.926430836737777597e-01	0.000000000000000000e+00	2.633521868781129527e+01	1.000000000000000000e+00
1.720000000000000000e+02	9.252321879756694400e+00	7.540086690469011899e+01	-9.442716704880822418e-03	2.255699035722739438e+02	1.855731631594520481e-01	0.000000000000000000e+00	3.498051645225304185e+01	1.000000000000000000e+00
1.700000000000000000e+02	4.937408267576014964e+01	1.152510714277101442e+02	-7.634240374222314197e-03	1.793739397985228550e+02	2.098304397591951309e-01	0.000000000000000000e+00	3.325348735216870466e+01	1.000000000000000000e+00
1.720000000000000000e+02	1.209390740184733204e+02	1.124297404204174029e+02	-2.293080770344233313e-02	5.701115227151256022e+02	6.870192540834885175e-02	0.000000000000000000e+00	2.442778622114024500e+01	1.000000000000000000e+00
1.750000000000000000e+02	1.058278645433213505e+01	2.550428824679684681e+01	-5.146882092698404354e-02	1.299090388902179029e+03	5.446399357741760205e-02	0.000000000000000000e+00	2.795884316690621318e+01	1.000000000000000000e+00
1.760000000000000000e+02	2.900798119889439874e+01	4.653305687115080502e+01	-1.314424431758121070e-02	3.201222251067133584e+02	1.149746658455882420e-01	0.000000000000000000e+00	2.795884316690621318e+01	1.000000000000000000e+00
1.770000000000000000e+02	9.663599072233019172e+01	1.099646071651027910e+02	-6.761217789983579342e-03	1.570733329332541359e+02	2.107662150355180675e-01	0.000000000000000000e+00	2.442778622114024500e+01	1.000000000000000000e+00
1.790000000000000000e+02	4.653378814027505683e+01	1.973840163341817799e+01	-3.616524787284638998e-02	9.081738508015812386e+02	5.929570854397714363e-02	0.000000000000000000e+00	3.201729935918235270e+01	1.000000000000000000e+00
1.830000000000000000e+02	4.902696854507121316e+01	7.359088413134442419e+01	-2.049376404281550573e-02	5.078593501249689552e+02	8.137456140666099458e-02	0.000000000000000000e+00	2.053408576325641732e+01	1.000000000000000000e+00
1.840000000000000000e+02	7.355190225803704607e+01	5.138847541371059435e+01	-3.266490271685491831e-02	8.187605611275450883e+02	7.481069418038721608e-02	0.000000000000000000e+00	1.470740265768539246e+01	1.000000000000000000e+00
1.830000000000000000e+02	9.180738700406449482e+01	8.713084580855465333e+01	-7.795520174671285996e-02	1.975662079724607338e+03	4.734077825425686559e-02	0.000000000000000000e+00	2.994453952635625171e+01	1.000000000000000000e+00
1.830000000000000000e+02	4.942264119594221938e+01	1.150688661772648373e+02	6.836168055473339569e-03	-1.589878726431198572e+02	2.459885846097520368e-01	0.000000000000000000e+00	5.653075279386753138e+00	1.000000000000000000e+00
1.850000000000000000e+02	5.478135828372224125e+01	5.211272287668203518e+01	-3.570757986945702345e-02	8.964831174773128168e+02	7.017309195272569688e-02	0.000000000000000000e+00	1.806476598139449408e+01	1.000000000000000000e+00
1.850000000000000000e+02	1.812986637597501627e+01	1.115773685192618245e+02	-2.715043268567441173e-02	6.778981934685269835e+02	7.116066358718964313e-02	0.000000000000000000e+00	2.874912666972955222e+01	1.000000000000000000e+00
1.850000000000000000e+02	3.381675682797099114e+01	3.347148840437464656e+01	-3.605744734501769438e-02	9.054201795514009063e+02	6.959597117526028498e-02	0.000000000000000000e+00	1.284559955973933754e+01	1.000000000000000000e+00
1.860000000000000000e+02	1.094562069379352636e+02	2.144916903515350626e+01	-3.217674371654308946e-02	8.062909616575732343e+02	7.341836834048875993e-02	0.000000000000000000e+00	4.674913005582104120e+01	1.000000000000000000e+00
1.860000000000000000e+02	6.673086625217820256e+01	1.034967724375521101e+02	-1.478761135656788198e-02	3.621006148224149115e+02	9.592665100840802594e-02	0.000000000000000000e+00	2.082037483135242439e+01	1.000000000000000000e+00
1.860000000000000000e+02	4.683792708794980086e+01	1.100412909073799028e+02	-5.774694888828755743e-03	1.318734586351317262e+02	3.052103566406842994e-01	0.000000000000000000e+00	5.653075279386753138e+00	1.000000000000000000e+00
1.870000000000000000e+02	4.651295074692880860e+01	3.151800740334238071e+01	-3.467099901248421601e-02	8.700045559913334046e+02	6.342690400064221468e-02	0.000000000000000000e+00	1.284559955973933754e+01	1.000000000000000000e+00
1.880000000000000000e+02	6.760250107633748939e+01	6.483884040929652315e+01	-3.315175136770796838e-02	8.311966888538713647e+02	9.189594062684358633e-02	0.000000000000000000e+00	1.263726615726259972e+01	1.000000000000000000e+00
1.890000000000000000e+02	4.017676133833570873e+01	6.798102128375894893e+01	-5.937562112387660337e-03	1.360337610023288448e+02	2.934684551856925339e-01	0.000000000000000000e+00	1.439462811236382045e+01	1.000000000000000000e+00
1.920000000000000000e+02	9.961908218514932400e+01	3.717927195377223626e+01	-6.856893375888422140e-03	1.595172830284611507e+02	2.244037954175255312e-01	0.000000000000000000e+00	4.230972929531647253e+01	1.000000000000000000e+00
1.930000000000000000e+02	1.478610763814389983e+01	6.167116748951104910e+01	-8.392511708117219443e-03	1.987433252184183345e+02	1.648317580540965555e-01	0.000000000000000000e+00	1.868419459091572321e+01	1.000000000000000000e+00
1.920000000000000000e+02	3.398264421077102782e+01	8.097479792887889971e+01	-3.558172946956892485e-02	8.932683778561278132e+02	5.892411669504205030e-02	0.000000000000000000e+00	1.439462811236382045e+01	1.000000000000000000e+00
1.930000000000000000e+02	5.690069366536702944e+01	5.811784241286828490e+01	-6.727383033766218268e-02	1.702815685054452160e+03	6.355284900277236027e-02	0.000000000000000000e+00	1.263726615726259972e+01	1.000000000000000000e+00
1.940000000000000000e+02	3.136445384730418340e+01	1.085170231267140935e+02	-3.367644000008079147e-02	8.445994061815390523e+02	6.739772562019785695e-02	0.000000000000000000e+00	1.524693519277617426e+01	1.000000000000000000e+00
1.960000000000000000e+02	1.040267795490180305e+02	8.860007992870302473e+01	-3.014181518433412671e-02	7.543104722464300949e+02	6.897537342342296984e-02	0.000000000000000000e+00	5.160937210280862075e+01	1.000000000000000000e+00
1.960000000000000000e+02	4.911548004172340853e+01	1.943160679945756542e+01	-3.688046511138511063e-02	9.264434565917031250e+02	6.412394221071127109e-02	0.000000000000000000e+00	3.774557660090962230e+01	1.000000000000000000e+00
1.960000000000000000e+02	4.653484722949688290e+01	1.100428663041869868e+02	7.988769520981002861e-03	-1.884300802316352588e+02	3.028904386833773943e-01	0.000000000000000000e+00	8.159304481460164737e+00	1.000000000000000000e+00
1.980000000000000000e+02	1.201614246133639625e+02	2.655622221198586175e+01	-1.172310040620463088e-02	2.838203329921871614e+02	1.673305105707152407e-01	0.000000000000000000e+00	6.410746486739797945e+01	1.000000000000000000e+00
1.970000000000000000e+02	5.407390528408426178e+01	1.069224731765927885e+02	-7.044223154638660014e-03	1.643024602111449326e+02	2.949974709300797748e-01	0.000000000000000000e+00	8.159304481460164737e+00	1.000000000000000000e+00
1.980000000000000000e+02	2.030830726168717959e+01	4.382167341183638598e+01	5.164263014691678096e-03	-1.162805043531636926e+02	3.481488470761531229e-01	0.000000000000000000e+00	1.868419459091572321e+01	1.000000000000000000e+00
2.010000000000000000e+02	1.852094182041777515e+01	1.072622059278229329e+02	-3.636557814215757994e-02	9.132911142719389090e+02	6.426084654182095957e-02	0.000000000000000000e+00	1.952851432778400564e+01	1.000000000000000000e+00
2.010000000000000000e+02	3.882153011870423143e+01	1.207385640562332974e+01	-2.892254729061110100e-02	7.231653284067994036e+02	7.735292889474276734e-02	0.000000000000000000e+00	1.434166528569251575e+01	1.000000000000000000e+00
2.020000000000000000e+02	1.009032636877205817e+02	3.079031431813394093e+01	-2.009083380673662780e-02	4.975668457257152681e+02	1.176494577431399513e-01	0.000000000000000000e+00	1.016974689141298249e+01	1.000000000000000000e+00
2.000000000000000000e+02	3.749841084469291275e+01	1.026558471398926145e+02	-6.781487678462191915e-03	1.575911097036667172e+02	2.815361308468532497e-01	0.000000000000000000e+00	1.952851432778400564e+01	1.000000000000000000e+00
2.040000000000000000e+02	4.455424310430052515e+01	2.521993433752428970e+01	-3.882108933678810742e-02	9.760150240462447755e+02	5.918653603625900761e-02	0.000000000000000000e+00	1.434166528569251575e+01	1.000000000000000000e+00
2.040000000000000000e+02	1.048620308083285551e+02	4.015791351537745157e+01	-1.657589451437029363e-02	4.077807614599817043e+02	1.006807606502587715e-01	0.000000000000000000e+00	7.135745415657242852e+00	1.000000000000000000e+00
2.040000000000000000e+02	1.037010797372293212e+02	9.602590496724836555e+01	-1.281865101031190446e-02	3.118052256676817819e+02	1.080706678513180252e-01	0.000000000000000000e+00	5.588005257921477664e+01	1.000000000000000000e+00
2.070000000000000000e+02	3.834918097166461592e+01	5.901247032691773597e+01	-6.017120334424759520e-03	1.380660069769231768e+02	2.881811261941216173e-01	0.000000000000000000e+00	1.461613567521080981e+01	1.000000000000000000e+00
2.080000000000000000e+02	3.657372486648429089e+01	1.017450393795832468e+02	-4.425646354865202942e-02	1.114856957408246899e+03	7.163682783359504036e-02	0.000000000000000000e+00	4.115287937894888159e+01	1.000000000000000000e+00
2.090000000000000000e+02	9.794398775430103399e+01	3.840875859379534063e+01	-3.395266207521420443e-02	8.516552601952475925e+02	6.775370478596010049e-02	0.000000000000000000e+00	7.135745415657242852e+00	1.000000000000000000e+00
2.100000000000000000e+02	6.241474803416593176e+01	6.971691107295788470e+01	-2.504749807293228311e-02	6.241805475464324218e+02	6.052376310642193502e-02	0.000000000000000000e+00	1.574246067316559561e+01	1.000000000000000000e+00
2.110000000000000000e+02	5.442293809280031525e+01	4.531072946403332935e+01	-7.320665131222382424e-03	1.713639314172158379e+02	2.479487886519432527e-01	0.000000000000000000e+00	7.635955822343754917e+00	1.000000000000000000e+00
2.120000000000000000e+02	3.991714721450696857e+01	4.448068090037163813e+01	-4.985478945587250299e-02	1.257861350896460181e+03	5.813631278305486649e-02	0.000000000000000000e+00	1.452951993779613105e+01	1.000000000000000000e+00
2.110000000000000000e+02	7.606731724892112823e+01	7.755479483596968748e+01	-3.940673963113516115e-02	9.909749543052666922e+02	6.031624271031799100e-02	0.000000000000000000e+00	1.574246067316559561e+01	1.000000000000000000e+00
2.140000000000000000e+02	7.615925273527672346e+01	2.117410271709466230e+01	-7.008787839436110730e-03	1.633972957311584366e+02	3.430245039497369364e-01	0.000000000000000000e+00	4.355039664796802157e+00	1.000000000000000000e+00
2.130000000000000000e+02	7.362881498359293175e+01	2.471857098000899100e+01	6.867698080262212880e-03	-1.597932798570489012e+02	3.298212904110138233e-01	0.000000000000000000e+00	4.355039664796802157e+00	1.000000000000000000e+00
2.140000000000000000e+02	5.790656508920423562e+01	5.210573971205439392e+01	-1.332412819977547326e-02	3.247172033015908141e+02	1.168324702199087239e-01	0.000000000000000000e+00	7.635955822343754917e+00	1.000000000000000000e+00
2.160000000000000000e+02	7.285298542832397573e+01	5.482168674518462126e+00	-3.230850653043906145e-02	8.096567287811326423e+02	6.720903499733721365e-02	0.000000000000000000e+00	1.603646461978407700e+01	1.000000000000000000e+00
2.150000000000000000e+02	1.138708838663779090e+02	3.187827201638526020e+01	-8.483554593622823561e-03	2.010689369886001430e+02	1.496826566784457135e-01	0.000000000000000000e+00	3.920135664688297084e+01	1.000000000000000000e+00
2.160000000000000000e+02	1.071533816511239223e+02	1.198545419770902498e+02	-1.898218487786383982e-02	4.692473676724047209e+02	8.505678006905292854e-02	0.000000000000000000e+00	7.829785932139596838e+00	1.000000000000000000e+00
2.190000000000000000e+02	1.034344439875232382e+02	1.129643278732046952e+02	-1.385739911644000115e-02	3.383391476589490594e+02	1.141688566841790875e-01	0.000000000000000000e+00	7.829785932139596838e+00	1.000000000000000000e+00
2.200000000000000000e+02	3.203537045204108580e+01	9.808555298429008928e+01	4.842325435273121120e-03	-1.080568873203582712e+02	3.424216612320483133e-01	0.000000000000000000e+00	1.433084917478906561e+01	1.000000000000000000e+00
2.230000000000000000e+02	1.054252467388252654e+02	3.631084361572839470e+01	-7.662584430448830287e-03	1.800979642009680504e+02	1.690875665600939382e-01	0.000000000000000000e+00	2.032794165175466716e+01	1.000000000000000000e+00
2.230000000000000000e+02	3.917851666167344149e+01	1.105092682216241826e+02	-3.411147076854095100e-02	8.557118909177561363e+02	5.613215250289105285e-02	0.000000000000000000e+00	1.433084917478906561e+01	1.000000000000000000e+00
2.250000000000000000e+02	5.384271538061461371e+01	1.535662096473541993e+01	-3.479376421813128867e-02	8.731404869939160562e+02	5.991613469573797701e-02	0.000000000000000000e+00	2.312990848597229032e+01	1.000000000000000000e+00
2.250000000000000000e+02	4.440438928571485633e+01	6.668205360816645566e+01	-3.649229171532710619e-02	9.165279029080669488e+02	6.600087059385506549e-02	0.000000000000000000e+00	2.321368098888493137e+01	1.000000000000000000e+00
2.270000000000000000e+02	1.209308980311746495e+02	2.316550262368082613e+01	-3.046812351034821828e-02	7.626457362209005169e+02	9.805939286692877399e-02	0.000000000000000000e+00	1.480157126233665821e+01	1.000000000000000000e+00
2.280000000000000000e+02	8.511931429702066509e+01	2.888896988157437917e+01	-3.394706467406216621e-02	8.515122794238308188e+02	6.351732708799751048e-02	0.000000000000000000e+00	1.690855608746917582e+01	1.000000000000000000e+00
2.290000000000000000e+02	4.511687187797947729e+01	8.988479813568814336e+01	-3.536336350166905534e-02	8.876904080638169035e+02	6.757072818177456419e-02	0.000000000000000000e+00	2.321368098888493137e+01	1.000000000000000000e+00
2.310000000000000000e+02	1.063627857153554004e+02	2.578401658921661266e+01	-3.295295476660994177e-02	8.261186016115984785e+02	7.035390258392670848e-02	0.000000000000000000e+00	1.480157126233665821e+01	1.000000000000000000e+00
2.290000000000000000e+02	6.873242505916148559e+01	3.305659871212370859e+01	-5.270296563777165412e-03	1.189890396595516080e+02	2.825330386228287471e-01	0.000000000000000000e+00	1.690855608746917582e+01	1.000000000000000000e+00
2.340000000000000000e+02	1.167066817312536102e+02	4.799624800264162161e+01	-1.201060608373279853e-02	2.911644168702453612e+02	1.241370504860141999e-01	0.000000000000000000e+00	2.450264086075743108e+01	1.000000000000000000e+00
2.330000000000000000e+02	9.508644435102631576e+00	1.182091283830510520e+02	-5.892305107148029623e-03	1.348777099448084300e+02	2.317878898634019302e-01	0.000000000000000000e+00	4.053440594237339667e+01	1.000000000000000000e+00
2.360000000000000000e+02	6.654896297126918547e+00	1.297397189396838435e+01	-3.615421489072660755e-02	9.078920228154022425e+02	5.821777606907296843e-02	0.000000000000000000e+00	5.148996383972463775e+01	1.000000000000000000e+00
2.350000000000000000e+02	1.401838252369999260e+01	6.393469644540328289e+01	-1.697143638990129474e-02	4.178845365789949255e+02	9.938774427873575679e-02	0.000000000000000000e+00	5.148996383972463775e+01	1.000000000000000000e+00
2.380000000000000000e+02	4.801278529970154096e+01	1.055414845066137133e+02	5.408642129193354763e-03	-1.225229574774852779e+02	2.853363254535750126e-01	0.000000000000000000e+00	1.923589222658936393e+01	1.000000000000000000e+00
2.420000000000000000e+02	3.062133777692627490e+01	2.557168586735065929e+01	-3.804512510029246786e-02	9.561936887314352589e+02	5.682898613932030329e-02	0.000000000000000000e+00	2.566154434641121185e+01	1.000000000000000000e+00
2.420000000000000000e+02	7.726547057645758798e+01	8.621631960230229197e+01	-3.253899580367871497e-02	8.155443779232921315e+02	5.403547421682197704e-02	0.000000000000000000e+00	1.940814112613267284e+01	1.000000000000000000e+00
2.420000000000000000e+02	6.614802065853415058e+01	1.119549693809007493e+02	-3.304964537159778976e-02	8.285884794914235272e+02	6.406224397304227658e-02	0.000000000000000000e+00	7.847667708874904058e+00	1.000000000000000000e+00
2.440000000000000000e+02	5.770446482561902712e+01	7.672037338464645018e+01	-3.450498424844072876e-02	8.657638524246639236e+02	6.188110755472553404e-02	0.000000000000000000e+00	2.174410128179482982e+01	1.000000000000000000e+00
2.460000000000000000e+02	3.496005769913224270e+01	6.084604533608554533e+01	-3.640711792983902795e-02	9.143522122218373624e+02	5.496499399140375441e-02	0.000000000000000000e+00	2.685917658903159122e+01	1.000000000000000000e+00
2.460000000000000000e+02	8.217975725912168627e+01	1.049919881222904081e+02	-5.107859368682999245e-03	1.148397219975684465e+02	4.256797084567293110e-01	0.000000000000000000e+00	1.006782334754522346e+01	1.000000000000000000e+00
2.470000000000000000e+02	7.234327549198098950e+01	1.071378430572954130e+02	-3.268993255765841044e-02	8.193999267633672616e+02	6.419908728373335816e-02	0.000000000000000000e+00	7.847667708874904058e+00	1.000000000000000000e+00
2.470000000000000000e+02	1.350349103907299408e+01	4.468958798296457502e+01	-3.664530270269696077e-02	9.204364362461560631e+02	7.165563565907651089e-02	0.000000000000000000e+00	2.566154434641121185e+01	1.000000000000000000e+00
2.490000000000000000e+02	1.085193011318457508e+02	7.584480668518322588e+00	-3.157862908432191446e-02	7.910126406675611861e+02	6.868735044321050420e-02	0.000000000000000000e+00	8.580162731839412515e+01	1.000000000000000000e+00
2.500000000000000000e+02	5.941360504409652066e+01	7.994371861150050051e+00	6.359865599217787505e-03	-1.468211383367226972e+02	3.800643897099825752e-01	0.000000000000000000e+00	5.562364555729885751e+01	1.000000000000000000e+00
2.540000000000000000e+02	1.207628348095016122e+02	7.274469204009920986e+01	-1.482483288895314333e-02	3.630514066754921032e+02	1.035194688381677608e-01	0.000000000000000000e+00	4.207922677159757541e+01	1.000000000000000000e+00
2.540000000000000000e+02	6.317090478423321542e+01	8.448831130811061030e+01	5.099462614312498358e-03	-1.146252341692563732e+02	3.525179351372398351e-01	0.000000000000000000e+00	1.668570802153205790e+01	1.000000000000000000e+00
2.550000000000000000e+02	1.150361348046389480e+02	7.642053650458325187e+00	6.095232904237588359e-03	-1.400613250157465757e+02	2.395901029033093987e-01	0.000000000000000000e+00	2.030673235424517387e+01	1.000000000000000000e+00
2.560000000000000000e+02	1.070099087540208416e+02	2.629528592508909668e+01	-3.156085937831838023e-02	7.905587288961472723e+02	8.783668769384744834e-02	0.000000000000000000e+00	1.137359669793221784e+01	1.000000000000000000e+00
2.550000000000000000e+02	1.125248142279675534e+01	5.706228853390313560e+01	-4.013881639900408228e-03	8.689500706191361701e+01	4.362390564961186046e-01	0.000000000000000000e+00	4.202782417066542564e+01	1.000000000000000000e+00
2.570000000000000000e+02	1.006985277968562968e+02	3.575706019108991995e+01	-3.062307204380845804e-02	7.666037624981472618e+02	8.683430830048921578e-02	0.000000000000000000e+00	1.137359669793221784e+01	1.000000000000000000e+00
2.570000000000000000e+02	7.841651127392471210e+01	5.436137684191660924e+01	-3.389967550150272541e-02	8.503017639961684608e+02	6.605430734017858629e-02	0.000000000000000000e+00	1.276427255886597401e+01	1.000000000000000000e+00
2.580000000000000000e+02	6.850771868592904923e+01	1.002975260121522183e+02	-1.189314041233746795e-02	2.881638578867268166e+02	1.112094019458484961e-01	0.000000000000000000e+00	1.402142320451415713e+01	1.000000000000000000e+00
2.580000000000000000e+02	2.859793097725490796e+01	9.534379038889984770e+01	-3.255085398712662809e-02	8.158472849637081481e+02	8.985857698353516554e-02	0.000000000000000000e+00	3.623716247074901986e+01	1.000000000000000000e+00
2.580000000000000000e+02	8.173328067626968618e+01	1.049542221284717129e+02	7.163981468138902464e-03	-1.673615827544011552e+02	2.279769853209365760e-01	0.000000000000000000e+00	1.402142320451415713e+01	1.000000000000000000e+00
2.600000000000000000e+02	7.420152197608750555e+01	6.640963477309225027e+01	-7.858684554467714259e-03	1.851071722683502969e+02	1.767861586260114359e-01	0.000000000000000000e+00	1.276427255886597401e+01	1.000000000000000000e+00
2.600000000000000000e+02	6.117287010764459154e+01	6.896204032236424553e+01	-3.259332817930378143e-03	6.762070998965845092e+01	4.154190156264373490e-01	0.000000000000000000e+00	1.327631513625055248e+01	1.000000000000000000e+00
2.610000000000000000e+02	8.031335976027870061e+01	1.738662787302011736e+01	-3.349324419021208754e-02	8.399198276585976828e+02	6.137391372955314228e-02	0.000000000000000000e+00	2.744135309040515125e+01	1.000000000000000000e+00
2.610000000000000000e+02	1.410082120052011945e+01	2.007694841671330366e+01	-5.110483185315831990e-03	1.149067451241996878e+02	3.819023410091547666e-01	0.000000000000000000e+00	3.636253298723516991e+01	1.000000000000000000e+00
2.620000000000000000e+02	1.781024618706864615e+01	5.624978313445328837e+01	4.074058190958611096e-03	-8.843216501393492024e+01	3.709671219384923502e-01	0.000000000000000000e+00	3.570245679248539972e+01	1.000000000000000000e+00
2.640000000000000000e+02	1.171081798724148229e+02	1.012497093435187736e+02	-1.210072222094172797e-02	2.934663556567033424e+02	9.637646559712609307e-02	0.000000000000000000e+00	3.422520741220786533e+01	1.000000000000000000e+00
2.660000000000000000e+02	2.613287784951963744e+01	9.096864289727463415e+01	-3.130793742469399621e-02	7.840980563348624628e+02	6.497200691840321340e-02	0.000000000000000000e+00	2.297728778458773746e+01	1.000000000000000000e+00
2.690000000000000000e+02	7.727844738308635897e+01	6.027362636381401728e+01	-3.370439896077383202e-02	8.453135936516384845e+02	6.952206554170503594e-02	0.000000000000000000e+00	1.153001436509371125e+01	1.000000000000000000e+00
2.670000000000000000e+02	8.291466612503690214e+01	1.027222717416960194e+02	-6.200854828143728507e-03	1.427593457129294165e+02	2.305246664264534173e-01	0.000000000000000000e+00	3.323569854907126597e+01	1.000000000000000000e+00
2.690000000000000000e+02	4.593879772106672732e+01	2.037248869045454924e+01	-4.019260867856751240e-02	1.011049299449102932e+03	6.412658168752816135e-02	0.000000000000000000e+00	3.354521170363327087e+01	1.000000000000000000e+00
2.680000000000000000e+02	7.302733535657904440e+01	7.099133497141070848e+01	5.590997729822127539e-03	-1.271810735820626519e+02	3.218466968848531229e-01	0.000000000000000000e+00	1.153001436509371125e+01	1.000000000000000000e+00
2.710000000000000000e+02	1.108162284226907985e+02	9.510264445418920687e+00	-3.133353942763562883e-02	7.847520373576588781e+02	7.433463012125529623e-02	0.000000000000000000e+00	9.309293764549099848e+00	1.000000000000000000e+00
2.700000000000000000e+02	4.050663386325635429e+01	1.088949055304431113e+02	-1.857355214703582114e-02	4.588091979766882673e+02	9.945699671917362927e-02	0.000000000000000000e+00	2.297728778458773746e+01	1.000000000000000000e+00
2.710000000000000000e+02	1.202360145952094541e+02	6.956684687472547068e+01	-2.865394933167028646e-02	7.163042258473784614e+02	8.681374297248101168e-02	0.000000000000000000e+00	4.395129723055394066e+01	1.000000000000000000e+00
2.740000000000000000e+02	7.123949727919347197e+01	4.239874189228122958e+01	-3.332755182267461980e-02	8.356873594318442429e+02	6.081378668672610122e-02	0.000000000000000000e+00	1.886744320855244794e+01	1.000000000000000000e+00
2.740000000000000000e+02	1.097527851260142171e+02	1.166056339213735527e+02	-4.820278812189578502e-03	1.074937254011032763e+02	2.877826087291451840e-01	0.000000000000000000e+00	4.819279600649572615e+01	1.000000000000000000e+00
2.760000000000000000e+02	1.015789563296476814e+02	1.066601297938276716e+01	-3.027159660002279665e-02	7.576256262664314818e+02	8.256466297975872948e-02	0.000000000000000000e+00	9.309293764549099848e+00	1.000000000000000000e+00
2.760000000000000000e+02	2.612245119673453431e+01	9.037696417678881744e+01	-3.835982534385432973e-03	8.235072827073913970e+01	3.861580389144705361e-01	0.000000000000000000e+00	3.914285590998117925e+01	1.000000000000000000e+00
2.770000000000000000e+02	6.192663975181802982e+01	1.624863572154519176e+01	-3.566152029310536153e-02	8.953065654348533826e+02	7.075405535375289823e-02	0.000000000000000000e+00	2.775891510967171172e+01	1.000000000000000000e+00
2.790000000000000000e+02	6.748684864050026988e+01	9.069557521542313339e+01	-3.174177722426902576e-02	7.951801188009395673e+02	5.808719383770377664e-02	0.000000000000000000e+00	3.883160486109955656e+01	1.000000000000000000e+00
2.810000000000000000e+02	7.262660974754045640e+01	4.693168113344493975e+01	-3.471665545179179746e-02	8.711708102466619721e+02	5.599912231773696014e-02	0.000000000000000000e+00	3.249520939551032228e+01	1.000000000000000000e+00
2.800000000000000000e+02	2.852678693203970184e+01	5.130802077590474397e+01	7.755287910179469585e-03	-1.824659944144339363e+02	2.070975302891484571e-01	0.000000000000000000e+00	3.914285590998117925e+01	1.000000000000000000e+00
2.820000000000000000e+02	1.060409197769697585e+02	8.606123223150180479e+01	-3.676488138450205445e-02	9.234909702531174389e+02	7.723829552938765719e-02	0.000000000000000000e+00	1.515693111353039413e+01	1.000000000000000000e+00
2.830000000000000000e+02	1.085717981280493802e+02	1.160161718444535808e+02	-2.811173845316379191e-02	7.024539178966522286e+02	6.615683429441976404e-02	0.000000000000000000e+00	1.684035190764729251e+01	1.000000000000000000e+00
2.840000000000000000e+02	6.713375794257950702e+01	7.519057879077699624e+00	-3.381531972129356994e-02	8.481469685473224445e+02	7.270429251742493992e-02	0.000000000000000000e+00	3.979354586791621529e+01	1.000000000000000000e+00
2.860000000000000000e+02	4.002557137061095460e+01	9.391013145560380337e+01	-3.589378358594166873e-02	9.012395303733169385e+02	6.332950155075711685e-02	0.000000000000000000e+00	1.887102116983231426e+01	1.000000000000000000e+00
2.870000000000000000e+02	1.017789393915701197e+02	1.006066123906717422e+02	-3.106883790612028837e-02	7.779904659223684575e+02	8.116605287009248659e-02	0.000000000000000000e+00	1.515693111353039413e+01	1.000000000000000000e+00
2.880000000000000000e+02	4.388473181959601277e+01	1.123823354557021332e+02	-3.363182366941299545e-02	8.434597206018573843e+02	5.471500598457246234e-02	0.000000000000000000e+00	1.887102116983231426e+01	1.000000000000000000e+00
2.910000000000000000e+02	3.644040843383041306e+01	6.659210378298161537e+00	-3.625666356206375812e-02	9.105089855201539422e+02	6.399096947261784241e-02	0.000000000000000000e+00	2.047948811845869344e+01	1.000000000000000000e+00
2.930000000000000000e+02	3.329820780201803387e+01	2.802337546891149600e+01	-6.178529359051965208e-02	1.562615760707322124e+03	6.723985019172618038e-02	0.000000000000000000e+00	6.860620912795061699e+00	1.000000000000000000e+00
2.930000000000000000e+02	1.016777559370879480e+01	4.404767148271088928e+01	-3.705606756162662524e-02	9.309290693102200294e+02	8.554374315940915796e-02	0.000000000000000000e+00	1.118868822614631320e+01	1.000000000000000000e+00
2.920000000000000000e+02	8.497597169804684825e+01	8.110283850664804106e+01	-1.194694301770758867e-02	2.895381989087663328e+02	1.691917876395221398e-01	0.000000000000000000e+00	2.101761736901273991e+01	1.000000000000000000e+00
2.930000000000000000e+02	5.611691124014650711e+01	7.408277277965883911e+01	-3.106472775485197985e-02	7.778854756629568783e+02	8.295907404481650538e-02	0.000000000000000000e+00	1.043373476732091731e+01	1.000000000000000000e+00
2.940000000000000000e+02	2.669445309355202767e+01	1.090132075465952823e+02	-1.194687924842616732e-02	2.895365699776244242e+02	1.025062206497920902e-01	0.000000000000000000e+00	3.126630753660687390e+01	1.000000000000000000e+00
2.950000000000000000e+02	5.831541926988555957e+01	5.830894964697454697e+01	4.778046828768264288e-03	-1.064149459096878161e+02	3.861105480173445681e-01	0.000000000000000000e+00	1.592629692609155079e+01	1.000000000000000000e+00
2.950000000000000000e+02	1.188783504499604220e+02	1.011227285890283554e+02	-2.890292786024982810e-02	7.226641670264340291e+02	7.845270782204682991e-02	0.000000000000000000e+00	1.260239154718562204e+01	1.000000000000000000e+00
2.940000000000000000e+02	5.761361476541583926e+01	1.136594348852892722e+02	-5.013915647528671173e-03	1.124400108895792840e+02	3.988155885722134419e-01	0.000000000000000000e+00	3.126630753660687390e+01	1.000000000000000000e+00
2.960000000000000000e+02	1.159072828469938941e+02	1.176949573871315380e+02	-2.799413918418746511e-02	6.994499462784713160e+02	6.646088689113305303e-02	0.000000000000000000e+00	1.683644885473411534e+01	1.000000000000000000e+00
2.960000000000000000e+02	4.005205917433155349e+01	2.681771757805698897e+01	-3.964371134472836206e-02	9.970281917798037057e+02	1.232257111712351527e-01	0.000000000000000000e+00	6.860620912795061699e+00	1.000000000000000000e+00
2.960000000000000000e+02	1.588873027492607903e+01	3.443219324409149351e+01	-9.622558113294384097e-02	2.442363119683304831e+03	6.015182754357517592e-02	0.000000000000000000e+00	1.118868822614631320e+01	1.000000000000000000e+00
2.970000000000000000e+02	1.920182655150987117e+01	2.168602131314355219e+01	-3.631742786101135184e-02	9.120611569836855779e+02	8.065360035840019037e-02	0.000000000000000000e+00	1.316971927685622923e+01	1.000000000000000000e+00
2.970000000000000000e+02	6.395880514672781914e+01	8.096517941925259265e+01	-2.915965126099380467e-02	7.292219442666396390e+02	6.504977384586840827e-02	0.000000000000000000e+00	1.043373476732091731e+01	1.000000000000000000e+00
2.980000000000000000e+02	1.072948316362883503e+02	9.615862095503402429e+01	-3.192956088933907033e-02	7.999768901171112248e+02	6.288148718507735602e-02	0.000000000000000000e+00	1.260239154718562204e+01	1.000000000000000000e+00
2.980000000000000000e+02	3.653790180710163327e+01	6.962438718259672044e+01	-3.557904432961302849e-02	8.931997882782454781e+02	6.936724923150117128e-02	0.000000000000000000e+00	2.008020947379162990e+01	1.000000000000000000e+00
2.990000000000000000e+02	9.384406227043274384e+01	7.828797768400916368e+01	-3.239601738187838920e-02	8.118921177958341104e+02	6.224018000264053274e-02	0.000000000000000000e+00	2.236700890717544610e+01	1.000000000000000000e+00
3.000000000000000000e+02	9.152955690398285071e+01	2.490641780944139683e+01	-3.248877022978861190e-02	8.142614090767502830e+02	6.235175580076235402e-02	0.000000000000000000e+00	2.144855389515065269e+01	1.000000000000000000e+00
3.020000000000000000e+02	1.118989765352618235e+02	1.818873903786791857e+01	-3.272768304874717343e-02	8.203642304090459447e+02	7.100615721683101178e-02	0.000000000000000000e+00	2.144855389515065269e+01	1.000000000000000000e+00
3.030000000000000000e+02	4.352146165558603030e+01	5.555372880545506931e+00	-2.369695949732852913e-02	5.896822076699426134e+02	6.559167005624944036e-02	0.000000000000000000e+00	3.253664569389992067e+01	1.000000000000000000e+00
3.040000000000000000e+02	3.355581013638175136e+01	5.256579642997571256e+01	-3.665712708313592638e-02	9.207384798179436984e+02	5.533906466917259959e-02	0.000000000000000000e+00	3.828527581059817209e+01	1.000000000000000000e+00
3.030000000000000000e+02	5.821006853364252009e+01	8.185623662425531677e+01	-2.129081631119436602e-02	5.282193609758760431e+02	7.564060025002861121e-02	0.000000000000000000e+00	3.828527581059817209e+01	1.000000000000000000e+00
3.060000000000000000e+02	6.649727511367692045e+01	2.859328313623895923e+01	-1.099855823522160984e-02	2.653125298676093280e+02	1.215979187144328177e-01	0.000000000000000000e+00	2.212831771921340973e+01	1.000000000000000000e+00
3.090000000000000000e+02	1.101697250934743266e+02	1.155086431706328511e+02	-2.902824864248023870e-02	7.258653780226023855e+02	6.818498368143277588e-02	0.000000000000000000e+00	3.694853603606104286e+01	1.000000000000000000e+00
3.100000000000000000e+02	4.321608434140344457e+01	1.206228350715016973e+01	-3.568527117863512510e-02	8.959132612643354605e+02	6.417818462895508169e-02	0.000000000000000000e+00	2.577401375627042768e+01	1.000000000000000000e+00
3.100000000000000000e+02	9.699289064288340967e+01	8.098958540438114539e+01	-3.260984102578909360e-02	8.173540578503515235e+02	6.134052934488321007e-02	0.000000000000000000e+00	3.694853603606104286e+01	1.000000000000000000e+00
3.110000000000000000e+02	6.839293578453177247e+01	6.546312466701880162e+00	4.306069905174385141e-03	-9.435870359411921982e+01	3.854538266647027367e-01	0.000000000000000000e+00	2.212831771921340973e+01	1.000000000000000000e+00
3.110000000000000000e+02	4.609825674450743804e+01	8.193120241446433738e+01	-3.542030346542104913e-02	8.891448901923214407e+02	4.475866624201385591e-02	0.000000000000000000e+00	5.090334372360423743e+01	1.000000000000000000e+00
3.170000000000000000e+02	2.602128441101673317e+01	6.511282128220585719e+01	-3.715840794195177099e-02	9.335432658147278744e+02	5.999762799862040641e-02	0.000000000000000000e+00	1.952261287380314769e+01	1.000000000000000000e+00
3.190000000000000000e+02	4.317157787273745129e+01	8.364835003656986601e+01	-3.588698780647501391e-02	9.010659380642917995e+02	6.469517045440253966e-02	0.000000000000000000e+00	1.083482902823950944e+01	1.000000000000000000e+00
3.180000000000000000e+02	1.121437807957754416e+02	1.174333039573502617e+02	-1.421148923294768100e-02	3.473840734440025244e+02	1.495659281372371252e-01	0.000000000000000000e+00	4.055735524711415962e+01	1.000000000000000000e+00
3.180000000000000000e+02	6.981109198242609182e+01	1.200166722412827198e+02	-5.468382826149870667e-03	1.240489819134351421e+02	2.701848158997526284e-01	0.000000000000000000e+00	1.167101321226946276e+01	1.000000000000000000e+00
3.200000000000000000e+02	3.835469807718065738e+01	4.954707272724888867e+01	-2.135923161448835539e-02	5.299669707283291018e+02	1.070432697476764172e-01	0.000000000000000000e+00	1.138002097221657216e+01	1.000000000000000000e+00
3.200000000000000000e+02	4.542247182949787998e+01	6.293880652297507794e+01	-4.097708646369401658e-02	1.031088106000594053e+03	7.285100417897705238e-02	0.000000000000000000e+00	1.514238950329634292e+01	1.000000000000000000e+00
3.220000000000000000e+02	7.254443865835709460e+01	1.086702470178854725e+02	-3.120851741429385776e-02	7.815584581543552076e+02	7.094946861481821188e-02	0.000000000000000000e+00	1.167101321226946276e+01	1.000000000000000000e+00
3.220000000000000000e+02	1.187930866210497811e+02	8.516580200710421877e+00	-5.661045521361598998e-02	1.430428989920329286e+03	2.118057867690328333e-01	0.000000000000000000e+00	4.070183086580744458e+01	1.000000000000000000e+00
3.210000000000000000e+02	9.341152863984772736e+00	1.080273191031004529e+02	-7.960645991156633031e-03	1.877116889854067097e+02	1.598921770935656239e-01	0.000000000000000000e+00	3.408365237485966759e+01	1.000000000000000000e+00
3.230000000000000000e+02	9.787553288605045054e+01	4.343212088923780101e+01	-3.279491339420154833e-02	8.220815714383179511e+02	6.329930847316433962e-02	0.000000000000000000e+00	4.070183086580744458e+01	1.000000000000000000e+00
3.240000000000000000e+02	2.768889967162291299e+01	5.351514804156575167e+01	-5.642124280473017305e-03	1.284870571007329545e+02	2.562758793725892215e-01	0.000000000000000000e+00	1.138002097221657216e+01	1.000000000000000000e+00
3.240000000000000000e+02	3.236304631343323734e+01	8.289391938852703845e+01	-4.361908914377985065e-03	9.578506279086489883e+01	3.118562881818993660e-01	0.000000000000000000e+00	1.083482902823950944e+01	1.000000000000000000e+00
3.280000000000000000e+02	5.534032094151868364e+01	4.865912080293793451e+01	-3.861630209435299582e-02	9.707839110521288148e+02	5.592063786807888182e-02	0.000000000000000000e+00	1.397636720901056329e+01	1.000000000000000000e+00
3.270000000000000000e+02	4.639382240277070224e+01	5.939685819296968816e+01	-1.023680731037154151e-02	2.458542613061503346e+02	1.449393126327112036e-01	0.000000000000000000e+00	1.397636720901056329e+01	1.000000000000000000e+00
3.280000000000000000e+02	1.060181331961109237e+02	1.162865310526438378e+02	-2.926016768568376683e-02	7.317895494019270473e+02	6.364073591714936029e-02	0.000000000000000000e+00	6.437578407554519799e+01	1.000000000000000000e+00
3.300000000000000000e+02	1.044387793003588172e+02	2.306260039834472408e+01	-3.336982417877015078e-02	8.367671702083052878e+02	6.123727979916515629e-02	0.000000000000000000e+00	2.886747593240841780e+01	1.000000000000000000e+00
3.290000000000000000e+02	1.540184323460420579e+01	2.767035117529218269e+01	-3.763494891382986041e-02	9.457160927964182520e+02	6.571205769657351148e-02	0.000000000000000000e+00	1.751806723561793078e+01	1.000000000000000000e+00
3.300000000000000000e+02	1.044406976932031057e+02	5.193007626700958923e+01	-7.416284942616058543e-03	1.738064568007726791e+02	1.868845814666829641e-01	0.000000000000000000e+00	1.412488729244213381e+01	1.000000000000000000e+00
3.320000000000000000e+02	2.211474808416225102e+01	6.315539096451441736e+01	-3.856424953274943668e-02	9.694542733845498788e+02	6.268424114171156081e-02	0.000000000000000000e+00	2.136731714593006259e+01	1.000000000000000000e+00
3.330000000000000000e+02	3.188406406387256453e+01	3.360491739422198521e+01	-3.665299479201088173e-02	9.206329240150399755e+02	7.244252054406163932e-02	0.000000000000000000e+00	1.355745318401739574e+01	1.000000000000000000e+00
3.340000000000000000e+02	1.131170269263031685e+02	6.307609582840667883e+01	-3.138609711580750417e-02	7.860945780465580128e+02	6.838690043955564235e-02	0.000000000000000000e+00	1.412488729244213381e+01	1.000000000000000000e+00
3.350000000000000000e+02	3.663439573037847907e+01	4.630290486842491759e+01	-2.903430744507832020e-02	7.260201448949071619e+02	7.425360431411143214e-02	0.000000000000000000e+00	1.355745318401739574e+01	1.000000000000000000e+00
3.330000000000000000e+02	9.401391945069459410e+00	4.598178279105976429e+01	4.898489460125599743e-03	-1.094915487607590023e+02	3.878122924182441089e-01	0.000000000000000000e+00	1.926950812805069191e+01	1.000000000000000000e+00
3.360000000000000000e+02	1.255064035716721982e+01	8.286731369820169846e+01	-3.679787484445039975e-02	9.243337596525170738e+02	5.734253793369303853e-02	0.000000000000000000e+00	1.873647547837635230e+01	1.000000000000000000e+00
3.360000000000000000e+02	3.125990567486957517e+01	8.387672175425146293e+01	4.618912520536881151e-03	-1.023499976360539989e+02	3.024952565861355192e-01	0.000000000000000000e+00	1.873647547837635230e+01	1.000000000000000000e+00
3.360000000000000000e+02	6.796359857162160267e+01	9.958980179132201727e+01	-6.287471260132744544e-02	1.590444027134999033e+03	4.462766153566211091e-02	0.000000000000000000e+00	1.509173152381565508e+01	1.000000000000000000e+00
3.360000000000000000e+02	1.008930118853628670e+02	1.204072236188307699e+02	-2.637813152231719208e-02	6.581704281889642516e+02	8.749966875861325821e-02	0.000000000000000000e+00	2.392571206253992599e+01	1.000000000000000000e+00
3.380000000000000000e+02	5.394270203915136364e+01	1.941288638960038782e+01	-3.499939477731289772e-02	8.783931417849639729e+02	6.268553893695016921e-02	0.000000000000000000e+00	2.622970173983213016e+01	1.000000000000000000e+00
3.370000000000000000e+02	8.892751922396770681e+01	1.234733852854449943e+01	-5.255967927803205202e-03	1.186230270459724636e+02	2.442661462827897534e-01	0.000000000000000000e+00	3.415223588132359822e+01	1.000000000000000000e+00
3.390000000000000000e+02	8.813073025301169139e+01	5.415991365719203543e+01	-3.498172292710347714e-02	8.779417296551780510e+02	5.569602410615370758e-02	0.000000000000000000e+00	2.652948031824261932e+01	1.000000000000000000e+00
3.410000000000000000e+02	1.148606445608838413e+02	3.457003471855180976e+01	-1.641739521879102132e-02	4.037320340353440997e+02	7.805875456390998224e-02	0.000000000000000000e+00	3.313988044240304731e+01	1.000000000000000000e+00
3.400000000000000000e+02	8.012798469904878118e+01	1.085222186271950733e+02	-4.182315896409194954e-03	9.119751447106803255e+01	4.353421451888592753e-01	0.000000000000000000e+00	1.509173152381565508e+01	1.000000000000000000e+00
3.460000000000000000e+02	2.529777771416780752e+01	1.186327553219773989e+01	-1.934062133644738266e-02	4.784033170067748983e+02	8.345240866428860205e-02	0.000000000000000000e+00	8.161364025830185653e+01	1.000000000000000000e+00
3.480000000000000000e+02	1.213399712994712871e+02	3.265714806474213816e+01	-1.762849577614836877e-02	4.346685503311796310e+02	8.664937986465170994e-02	0.000000000000000000e+00	4.216734529175833046e+01	1.000000000000000000e+00
3.490000000000000000e+02	9.340448597915042228e+01	6.424343731929863566e+01	-1.432596847999821621e-02	3.503083468004954852e+02	1.151872795745991773e-01	0.000000000000000000e+00	4.216734529175833046e+01	1.000000000000000000e+00
3.490000000000000000e+02	3.287102426686009693e+01	9.312478064294279534e+01	-3.628445573177419697e-02	9.112189124588547884e+02	5.314791637994076279e-02	0.000000000000000000e+00	5.187761175944842051e+01	1.000000000000000000e+00
3.490000000000000000e+02	8.279406694112468301e+01	1.072306805436091111e+02	-5.358631227576977213e-03	1.212454722485126695e+02	4.112554708286151328e-01	0.000000000000000000e+00	4.427735394294160187e+01	1.000000000000000000e+00
3.510000000000000000e+02	7.941923414477766130e+01	9.704041183395261783e+01	-1.031769868251513310e-02	2.479205614472164427e+02	1.291414326849876781e-01	0.000000000000000000e+00	2.283097675330466103e+01	1.000000000000000000e+00
3.520000000000000000e+02	1.145979113284466422e+02	1.211716285341302353e+02	-3.664784304699954254e-02	9.205013271443035592e+02	5.878486111839398287e-02	0.000000000000000000e+00	4.265975794380136676e+01	1.000000000000000000e+00
3.510000000000000000e+02	6.463103339323323837e+01	3.086767569170803682e+01	-1.760294286575661213e-02	4.340158233351112358e+02	9.748900110149572029e-02	0.000000000000000000e+00	2.473226416713252007e+01	1.000000000000000000e+00
3.530000000000000000e+02	5.121982975881878275e+01	5.164806327012186671e+01	-1.196989812288319806e-02	2.901245672173462822e+02	1.174600404834504896e-01	0.000000000000000000e+00	2.473226416713252007e+01	1.000000000000000000e+00
3.530000000000000000e+02	5.829831357887322696e+01	1.198136094912734109e+02	-1.053600769279423865e-02	2.534970763063657557e+02	1.241103616416646682e-01	0.000000000000000000e+00	8.642516502556139457e+00	1.000000000000000000e+00
3.540000000000000000e+02	6.562906515923833695e+01	1.152361459180781367e+02	-5.419850173562764349e-03	1.228092572774253171e+02	2.642591593653337290e-01	0.000000000000000000e+00	8.642516502556139457e+00	1.000000000000000000e+00
3.570000000000000000e+02	4.482085826663157491e+01	9.464006927829396432e+01	-5.755566550360424749e-02	1.454573569296148207e+03	5.092884449938217539e-02	0.000000000000000000e+00	2.855431541024865894e+01	1.000000000000000000e+00
3.590000000000000000e+02	2.775974733092757063e+01	3.440475011561345298e+01	-1.333506345475877347e-02	3.249965349325894408e+02	1.109146499692108545e-01	0.000000000000000000e+00	2.233892902889269294e+01	1.000000000000000000e+00
3.590000000000000000e+02	4.642231587395009029e+01	6.355679643512765864e+01	-8.121001422184701349e-03	1.918078297847720819e+02	1.881315371905187828e-01	0.000000000000000000e+00	3.112450027085990456e+01	1.000000000000000000e+00
3.600000000000000000e+02	8.157315739939102173e+01	7.386298796815685819e+01	-1.664332395942081516e-02	4.095031883162424151e+02	8.857512090638808289e-02	0.000000000000000000e+00	2.961406260040869753e+01	1.000000000000000000e+00
3.620000000000000000e+02	1.087002095916652138e+02	3.338566206941234782e+01	-3.308004874076957841e-02	8.293651072620223204e+02	6.406088152739175534e-02	0.000000000000000000e+00	1.357205576166941263e+01	1.000000000000000000e+00
3.630000000000000000e+02	1.702888962423123687e+01	1.481198504693209195e+01	-2.948823478066967332e-02	7.376153260954584994e+02	7.771371812676919344e-02	0.000000000000000000e+00	2.233892902889269294e+01	1.000000000000000000e+00
3.630000000000000000e+02	8.895887412390860050e+01	4.518470538069868780e+01	-3.485828066809729814e-02	8.747885039100984841e+02	5.761002950697191594e-02	0.000000000000000000e+00	2.243252915100106293e+01	1.000000000000000000e+00
3.660000000000000000e+02	9.639698860920427137e+01	2.402122700368922281e+01	-3.349563456928567051e-02	8.399808878246705035e+02	7.388393236352830407e-02	0.000000000000000000e+00	1.546162639062954725e+01	1.000000000000000000e+00
3.660000000000000000e+02	1.084941945692627456e+02	7.815664039225826798e+01	-1.209582067687023366e-02	2.933411499525846011e+02	1.055960855556060674e-01	0.000000000000000000e+00	1.966027157876079201e+01	1.000000000000000000e+00
3.670000000000000000e+02	6.564135950293461974e+01	8.883086804211687593e+01	-4.173322551961120702e-02	1.050403024223687225e+03	6.339112901788013232e-02	0.000000000000000000e+00	3.211108308584737614e+01	1.000000000000000000e+00
3.660000000000000000e+02	5.892485871237797568e+01	1.206420142401836273e+02	-2.105471856680861398e-02	5.221884482888755201e+02	6.764444681505732415e-02	0.000000000000000000e+00	3.251246538336219061e+01	1.000000000000000000e+00
3.670000000000000000e+02	1.123454612924507785e+02	4.645902573894223053e+01	-2.735838229341496994e-02	6.832100863493426459e+02	6.561782601482213373e-02	0.000000000000000000e+00	1.357205576166941263e+01	1.000000000000000000e+00
3.680000000000000000e+02	1.045172871156269423e+01	7.105384290129200053e+01	-2.639593328705899106e-02	6.586251588731206539e+02	7.501841421103971896e-02	0.000000000000000000e+00	3.653964697142722429e+01	1.000000000000000000e+00
3.690000000000000000e+02	4.090109537035451837e+01	3.974839344035465416e+01	-3.741578553343261060e-02	9.401177537915181119e+02	6.039585191066254577e-02	0.000000000000000000e+00	2.413586470271127737e+01	1.000000000000000000e+00
3.700000000000000000e+02	1.209911291618146549e+02	6.297925905224744270e+01	-3.101834559076060982e-02	7.767006833956824039e+02	7.619267069625279554e-02	0.000000000000000000e+00	5.401512243352296849e+00	1.000000000000000000e+00
3.690000000000000000e+02	4.616014403049511827e+01	6.330433477450340263e+01	6.916258719382696422e-03	-1.610337193848491779e+02	2.121300438094986252e-01	0.000000000000000000e+00	2.413586470271127737e+01	1.000000000000000000e+00
3.710000000000000000e+02	2.109548290861283348e+01	1.147556020143243813e+02	-7.658281262376043924e-03	1.799880434942201646e+02	1.778814418877753267e-01	0.000000000000000000e+00	3.828461208625780188e+01	1.000000000000000000e+00
3.740000000000000000e+02	9.889543205370397061e+01	3.886551469240960444e+01	-1.833722605395836369e-02	4.527724523198495490e+02	8.693288871654825112e-02	0.000000000000000000e+00	2.788363428813475053e+01	1.000000000000000000e+00
3.740000000000000000e+02	1.015118727546755828e+01	5.435591875091700587e+01	-3.756107038274086873e-02	9.438289296149115444e+02	6.977279415091641734e-02	0.000000000000000000e+00	3.404315854239607120e+01	1.000000000000000000e+00
3.750000000000000000e+02	1.160170122226963940e+02	6.087343494015699008e+01	-3.293808130668603867e-02	8.257386719414187155e+02	7.773671922712932503e-02	0.000000000000000000e+00	5.401512243352296849e+00	1.000000000000000000e+00
3.750000000000000000e+02	6.183562275306117328e+01	5.351936918737877846e+01	-1.174050123578491631e-02	2.842648221343985711e+02	9.603923408859660338e-02	0.000000000000000000e+00	3.985178687285851851e+01	1.000000000000000000e+00
3.760000000000000000e+02	2.860048032693508091e+01	1.367971094820184952e+01	-3.761824156806384961e-02	9.452893180984705168e+02	5.629516568992487535e-02	0.000000000000000000e+00	4.466464256331391169e+01	1.000000000000000000e+00
3.770000000000000000e+02	8.176454077815256483e+01	1.052700678142115152e+02	-6.769300048616382418e-03	1.572797872399439427e+02	2.173479362298106343e-01	0.000000000000000000e+00	1.365667261138888122e+01	1.000000000000000000e+00
3.790000000000000000e+02	6.837041409156579164e+01	1.079350400689119738e+02	-3.340434824067023412e-02	8.376490575107941368e+02	6.415424859876472929e-02	0.000000000000000000e+00	1.359648012329594557e+01	1.000000000000000000e+00
3.820000000000000000e+02	6.040898237215719035e+01	1.954873822291110841e+01	-3.836351026149940890e-02	9.643265623133969484e+02	5.828473363391606377e-02	0.000000000000000000e+00	3.044020923064846329e+01	1.000000000000000000e+00
3.840000000000000000e+02	2.132921995369639845e+01	8.662877193673628540e+01	-1.464699617759819550e-02	3.585087216891728303e+02	1.119800226113693009e-01	0.000000000000000000e+00	4.146422143997430965e+01	1.000000000000000000e+00
3.830000000000000000e+02	8.168233662033283338e+01	1.051679133404648923e+02	5.648630817573950351e-03	-1.286532609636819586e+02	2.491374346060283296e-01	0.000000000000000000e+00	1.234791221078768153e+01	1.000000000000000000e+00
3.870000000000000000e+02	7.332224932801240413e+01	4.711418533578184764e+01	-3.542655558678025479e-02	8.893045952251837889e+02	5.398951949872954348e-02	0.000000000000000000e+00	9.085249719877211305e+00	1.000000000000000000e+00
3.860000000000000000e+02	6.502278793500244092e+01	1.173389216022606973e+02	-1.643510385695502382e-02	4.041843858816128545e+02	7.113335942952669910e-02	0.000000000000000000e+00	2.063186866252291907e+01	1.000000000000000000e+00
3.880000000000000000e+02	9.154224950235794722e+01	9.773467354047224376e+01	-3.104899345523124202e-02	7.774835565872340339e+02	1.559232769813182484e-01	0.000000000000000000e+00	1.234791221078768153e+01	1.000000000000000000e+00
3.880000000000000000e+02	1.477566631539874287e+01	4.568573108321417209e+01	-3.703710142543532174e-02	9.304445957644134069e+02	5.972969707680608753e-02	0.000000000000000000e+00	4.146422143997430965e+01	1.000000000000000000e+00
3.900000000000000000e+02	7.558341552662754737e+01	3.831481661440363240e+01	-2.613517905135596259e-02	6.519644174400253860e+02	9.480236403113795340e-02	0.000000000000000000e+00	9.085249719877211305e+00	1.000000000000000000e+00
3.910000000000000000e+02	1.016525383854915816e+02	1.977392510632688882e+01	-1.490511809159119141e-02	3.651022227407955825e+02	1.102644530324429217e-01	0.000000000000000000e+00	2.248648024426271519e+01	1.000000000000000000e+00
3.910000000000000000e+02	6.169523768579605161e+01	5.366252104910707033e+01	9.856925791489681843e-03	-2.361505164536014831e+02	1.308320838878087589e-01	0.000000000000000000e+00	1.334421598830913602e+01	1.000000000000000000e+00
3.930000000000000000e+02	7.783183284682834824e+01	7.634411188642330615e+01	-2.881618395421637474e-02	7.204483689688194090e+02	6.474348092137016675e-02	0.000000000000000000e+00	2.540731494557998715e+01	1.000000000000000000e+00
3.940000000000000000e+02	1.166714163730312634e+02	3.650936946167680475e+01	-1.245162372874132790e-02	3.024298311900338945e+02	1.257614091457358585e-01	0.000000000000000000e+00	2.248648024426271519e+01	1.000000000000000000e+00
3.950000000000000000e+02	5.109880657307174090e+01	1.810327401000044745e+01	-3.728566415554894486e-02	9.367939157312679299e+02	6.195528146030537808e-02	0.000000000000000000e+00	1.360718246951874022e+01	1.000000000000000000e+00
3.970000000000000000e+02	5.381429674478956571e+01	3.143674797165357759e+01	-3.462500833264339772e-02	8.688297638506571730e+02	6.274744133416532144e-02	0.000000000000000000e+00	1.360718246951874022e+01	1.000000000000000000e+00
3.980000000000000000e+02	3.847130990841272791e+01	8.329688597105378278e+01	-3.650730957630528989e-02	9.169115211782903998e+02	5.778139198784004726e-02	0.000000000000000000e+00	3.996988658299459729e+01	1.000000000000000000e+00
4.000000000000000000e+02	6.752202521357803278e+01	4.628570279086915917e+01	-3.730430677446319732e-02	9.372701253080319930e+02	5.959751333505802773e-02	0.000000000000000000e+00	2.988201640780139456e+01	1.000000000000000000e+00
4.040000000000000000e+02	8.465816382884821678e+01	2.180535030250907624e+01	-2.262962041430249815e-02	5.624179539012325222e+02	8.068195161082292177e-02	0.000000000000000000e+00	2.988201640780139456e+01	1.000000000000000000e+00
4.060000000000000000e+02	8.265667149895890020e+00	7.080335819663370955e+01	-3.736716995697153543e-02	9.388759109368659210e+02	5.441879939759342033e-02	0.000000000000000000e+00	2.979232447205511036e+01	1.000000000000000000e+00
4.060000000000000000e+02	7.084258933985429962e+01	7.046076131103480122e+01	-2.679003914096924482e-02	6.686922520618006729e+02	8.071669596778452416e-02	0.000000000000000000e+00	1.544543405029799743e+01	1.000000000000000000e+00
4.060000000000000000e+02	7.384316184717692977e+01	8.561193280469839806e+01	-6.751136569692144616e-03	1.568158168798321128e+02	1.661017850916950422e-01	0.000000000000000000e+00	1.544543405029799743e+01	1.000000000000000000e+00
4.080000000000000000e+02	3.792728992296114399e+01	6.801575493996490707e+01	-3.643435771649643912e-02	9.150480290131868060e+02	5.569065154819052843e-02	0.000000000000000000e+00	2.332314698762555238e+01	1.000000000000000000e+00
4.090000000000000000e+02	5.603493662192219915e+01	5.331601628813875493e+01	-3.759902167134019507e-02	9.447983624593342711e+02	7.216396311983575007e-02	0.000000000000000000e+00	2.265411355394425286e+01	1.000000000000000000e+00
4.100000000000000000e+02	7.125601033474008261e+01	2.527614116206501294e+01	-1.640119746594199610e-02	4.033182764477303976e+02	1.052077878720425463e-01	0.000000000000000000e+00	1.419644580881542595e+01	1.000000000000000000e+00
4.120000000000000000e+02	7.771157360265765135e+01	3.791990549459456616e+01	-3.229255019626002532e-02	8.092491380246488006e+02	7.211282151421771758e-02	0.000000000000000000e+00	1.419644580881542595e+01	1.000000000000000000e+00
4.190000000000000000e+02	1.033515050335795280e+02	7.068482288540225511e+01	-3.214022845081055541e-02	8.053582107753126138e+02	6.129177455107548411e-02	0.000000000000000000e+00	4.332642495035238994e+01	1.000000000000000000e+00
4.220000000000000000e+02	1.104251356814604321e+02	2.086037424671381046e+01	-6.815844447157556885e-02	1.725412388031001910e+03	6.463885128540269864e-02	0.000000000000000000e+00	4.152707445141030185e+00	1.000000000000000000e+00
4.230000000000000000e+02	8.507803601958330830e+01	1.099691636482690598e+02	-6.322081519436310165e-03	1.458559766969382849e+02	3.334617670130352041e-01	0.000000000000000000e+00	1.307668265803179608e+01	1.000000000000000000e+00
4.250000000000000000e+02	1.205267918485420751e+02	9.049358395075934425e+01	-5.683093193755681810e-03	1.295335725578452752e+02	2.276861227215833949e-01	0.000000000000000000e+00	2.434720227071910159e+01	1.000000000000000000e+00
4.260000000000000000e+02	1.088480867127933749e+02	1.118569662851076743e+02	-3.021029693784535453e-02	7.560597794122118103e+02	5.985380306458132349e-02	0.000000000000000000e+00	1.925176543531472362e+01	1.000000000000000000e+00
4.260000000000000000e+02	1.072186395106955530e+02	2.349919243518377598e+01	-2.542394614667103578e-02	6.337965880122766293e+02	2.945008507403322762e-01	0.000000000000000000e+00	4.152707445141030185e+00	1.000000000000000000e+00
4.270000000000000000e+02	3.881254851237562775e+01	1.049732697283207585e+02	-1.791914958720043638e-02	4.420930505573865616e+02	7.610566090192538713e-02	0.000000000000000000e+00	2.548546484033028037e+01	1.000000000000000000e+00
4.270000000000000000e+02	6.315169110455855161e+01	9.741581936426952382e+01	-4.707353776548946732e-03	1.046091530308889190e+02	3.405565678756824477e-01	0.000000000000000000e+00	2.526561010633338711e+01	1.000000000000000000e+00
4.270000000000000000e+02	9.195550972022932967e+01	1.210912131372702589e+02	-3.196772477638248205e-02	8.009517536049185082e+02	5.591758545919811585e-02	0.000000000000000000e+00	1.307668265803179608e+01	1.000000000000000000e+00
4.280000000000000000e+02	9.901389089390886511e+01	3.353422463684163546e+01	-1.581500093281041838e-02	3.883443929913821648e+02	1.217461821439299596e-01	0.000000000000000000e+00	1.296224406316179767e+01	1.000000000000000000e+00
4.300000000000000000e+02	2.859219235904109979e+01	2.315509118563592494e+01	-1.940803158605018328e-02	4.801252535319250683e+02	9.221228515912782697e-02	0.000000000000000000e+00	7.118245595463628206e+01	1.000000000000000000e+00
4.300000000000000000e+02	9.010748458496303215e+01	7.539257553429028746e+01	-5.689672413702748059e-03	1.297016330412376988e+02	2.512627284368519343e-01	0.000000000000000000e+00	3.376319586465214684e+01	1.000000000000000000e+00
4.330000000000000000e+02	9.994921297574204289e+01	1.634820712440204815e+01	-2.081203309645095201e-02	5.159892578394345719e+02	9.190532734768064316e-02	0.000000000000000000e+00	1.721145041344990645e+01	1.000000000000000000e+00
4.350000000000000000e+02	8.328807583836369588e+01	1.084599168144970776e+02	-5.806961920674274039e-03	1.326976920569090908e+02	3.210031113600597674e-01	0.000000000000000000e+00	3.376319586465214684e+01	1.000000000000000000e+00
4.380000000000000000e+02	1.055417243211222456e+02	7.770818107755920323e+01	-1.081119688938919111e-02	2.605265463311125700e+02	1.399799339285088262e-01	0.000000000000000000e+00	1.246235326530925924e+01	1.000000000000000000e+00
4.390000000000000000e+02	2.388101149668460721e+01	4.765143203333241928e+01	-2.744196705957717766e-02	6.853451869111845554e+02	6.474087244791870699e-02	0.000000000000000000e+00	2.718571191286325117e+01	1.000000000000000000e+00
4.390000000000000000e+02	1.170238485230073024e+02	7.286348575980703401e+01	-3.202342270386646789e-02	8.023745089911536752e+02	6.438323622186969963e-02	0.000000000000000000e+00	1.246235326530925924e+01	1.000000000000000000e+00
4.410000000000000000e+02	4.901347158512312063e+01	3.728695509948572351e+01	-3.728813105919646931e-02	9.368569306513984429e+02	6.088021353709049954e-02	0.000000000000000000e+00	2.147840428153790171e+01	1.000000000000000000e+00
4.410000000000000000e+02	1.119557323744188722e+02	3.810678874759825163e+01	-3.499545977508463496e-02	8.782926255562994129e+02	6.633054653581049731e-02	0.000000000000000000e+00	2.529549553231639081e+01	1.000000000000000000e+00
4.440000000000000000e+02	5.152128572298112630e+01	1.069799733454848933e+02	-2.212687027243837035e-02	5.495756363397155155e+02	5.998765065317268608e-02	0.000000000000000000e+00	2.751777089735723081e+01	1.000000000000000000e+00
4.450000000000000000e+02	2.795324157908881091e+01	2.068594332861108143e+01	-3.834058957706175386e-02	9.637410732527987420e+02	8.589834167437893075e-02	0.000000000000000000e+00	1.048055667818280234e+01	1.000000000000000000e+00
4.450000000000000000e+02	7.882631676859199388e+01	4.833005683855498802e+01	-1.694722887356473612e-02	4.172661765104786014e+02	9.968891561407977608e-02	0.000000000000000000e+00	1.512470264160632638e+01	1.000000000000000000e+00
4.450000000000000000e+02	9.265450893936929333e+01	5.445686116749081407e+01	-6.916511644128719299e-03	1.610401801287398769e+02	2.021171041763573095e-01	0.000000000000000000e+00	1.512470264160632638e+01	1.000000000000000000e+00
4.460000000000000000e+02	2.842877734193245232e+01	3.115570617324413760e+01	-3.874064257857373628e-02	9.739600811834685601e+02	6.234894215130160067e-02	0.000000000000000000e+00	1.048055667818280234e+01	1.000000000000000000e+00
4.460000000000000000e+02	4.990678521625890340e+01	7.950960561454189701e+01	-3.699350028293294651e-02	9.293308422884138054e+02	5.887725969422441530e-02	0.000000000000000000e+00	2.751777089735723081e+01	1.000000000000000000e+00
4.450000000000000000e+02	8.015791252618882368e+01	1.077546844081829818e+02	-5.696156703590021277e-03	1.298672686183546432e+02	2.723174306688377344e-01	0.000000000000000000e+00	2.864710407522652602e+01	1.000000000000000000e+00
4.470000000000000000e+02	6.530247588313453377e+01	2.180927875826841245e+01	-5.174484933227910949e-02	1.306141295787365607e+03	6.194992496902673729e-02	0.000000000000000000e+00	2.976988314184285755e+01	1.000000000000000000e+00
4.470000000000000000e+02	9.055947432605090341e+01	7.687399877497185230e+01	-4.825280438655375412e-03	1.076214876234264466e+02	2.777440177399922439e-01	0.000000000000000000e+00	2.251482241865884504e+01	1.000000000000000000e+00
4.510000000000000000e+02	9.045674465628245287e+01	1.502789446549997976e+01	-7.451529581524002355e-02	1.887792657768961590e+03	5.057198387052286304e-02	0.000000000000000000e+00	3.349822937654543864e+01	1.000000000000000000e+00
4.520000000000000000e+02	8.056443579122600340e+01	4.703216912814430373e+01	-3.525241872600165007e-03	7.441312681502270721e+01	4.414924394925028306e-01	0.000000000000000000e+00	2.139203817860863310e+01	1.000000000000000000e+00
4.520000000000000000e+02	7.188858109760460025e+01	8.445945358970585914e+01	-4.472301520115786952e-03	9.860494642942850874e+01	3.159822035124268957e-01	0.000000000000000000e+00	1.553839875121965264e+01	1.000000000000000000e+00
4.540000000000000000e+02	8.105723065428074392e+01	9.700448053502434220e+01	-5.908464471954264288e-03	1.352904869430696237e+02	2.539117275350785130e-01	0.000000000000000000e+00	6.818029084424814812e+00	1.000000000000000000e+00
4.550000000000000000e+02	9.692344798488255719e+01	6.081629106183473255e+01	-6.408871503987669319e-03	1.480729517904409533e+02	2.528982480686265966e-01	0.000000000000000000e+00	1.156798917959487305e+01	1.000000000000000000e+00
4.580000000000000000e+02	7.466731175552956756e+01	9.938239076534112826e+01	1.075230853541490200e-02	-2.590222942594796791e+02	2.431497220509108992e-01	0.000000000000000000e+00	6.818029084424814812e+00	1.000000000000000000e+00
4.590000000000000000e+02	1.066305447924185472e+02	5.452418130211592739e+01	-3.413838670870680825e-02	8.563994353305636196e+02	6.446252675037023039e-02	0.000000000000000000e+00	1.156798917959487305e+01	1.000000000000000000e+00
4.620000000000000000e+02	8.260292055138623368e+01	1.078098044659311370e+02	-6.621117288476217888e-03	1.534945867906591559e+02	2.281256748087749919e-01	0.000000000000000000e+00	1.157562908190176287e+01	1.000000000000000000e+00
4.640000000000000000e+02	7.025986528049936908e+01	4.698689369433367347e+01	-3.015486990959004993e-02	7.546439439124812907e+02	7.984977831346540267e-02	0.000000000000000000e+00	1.933712746671828597e+01	1.000000000000000000e+00
4.650000000000000000e+02	3.530751097490738744e+01	9.066338816451017024e+00	-9.301628799288258129e-03	2.219659350462964653e+02	1.776837199434891934e-01	0.000000000000000000e+00	3.276844652191109475e+01	1.000000000000000000e+00
4.660000000000000000e+02	3.976875120164444866e+01	6.824262966876227665e+01	-1.868348891837879472e-02	4.616174377198724414e+02	7.624712997146909643e-02	0.000000000000000000e+00	3.716872811362211593e+01	1.000000000000000000e+00
4.670000000000000000e+02	6.665678239510033620e+01	1.860543043370791949e+01	-2.460611991714673971e-02	6.129059242906391773e+02	1.370725128573069274e-01	0.000000000000000000e+00	1.129819331317401598e+01	1.000000000000000000e+00
4.680000000000000000e+02	7.313167652687886289e+01	2.786420562938634404e+01	-3.529294776907775100e-02	8.858916990750709601e+02	6.243366292025520625e-02	0.000000000000000000e+00	1.129819331317401598e+01	1.000000000000000000e+00
4.690000000000000000e+02	7.757318332408107153e+01	9.176279414049479044e+01	-3.306011138103902292e-02	8.288558246508855518e+02	5.384148218820916654e-02	0.000000000000000000e+00	1.674549654708583901e+01	1.000000000000000000e+00
4.690000000000000000e+02	7.799399468717600037e+00	8.864398205142381926e+01	-3.457377134466245450e-02	8.675209593059042845e+02	5.818699261139215206e-02	0.000000000000000000e+00	3.156124125006869718e+01	1.000000000000000000e+00
4.710000000000000000e+02	8.225465069308913257e+01	1.078405899434454085e+02	7.381055936810918851e-03	-1.729065623159126517e+02	1.774417736438586024e-01	0.000000000000000000e+00	1.674549654708583901e+01	1.000000000000000000e+00
4.720000000000000000e+02	1.859038233651671490e+01	5.898480745077277732e+01	-3.852189623951551151e-02	9.683723951388880096e+02	6.474950660078016007e-02	0.000000000000000000e+00	3.156124125006869718e+01	1.000000000000000000e+00
4.720000000000000000e+02	5.471491792843151103e+01	9.913324631704188050e+01	-2.307938868123489418e-02	5.739068952899351643e+02	7.667407515091639869e-02	0.000000000000000000e+00	2.332004388512783777e+01	1.000000000000000000e+00
4.730000000000000000e+02	1.149945597860761808e+02	7.432353335542468642e+01	-2.267433415787019346e-02	5.635601278091928634e+02	6.839381438271052716e-02	0.000000000000000000e+00	2.120147452061450011e+01	1.000000000000000000e+00
4.750000000000000000e+02	1.076723755066200710e+02	5.442659541950219193e+01	-3.332504166534144135e-02	8.356232396337221644e+02	5.979918272816109326e-02	0.000000000000000000e+00	9.336388885101602142e+00	1.000000000000000000e+00
4.770000000000000000e+02	3.535391835476142575e+01	8.967472801143685501e+00	8.485289859744052018e-03	-2.011132628608911546e+02	1.531402405860735616e-01	0.000000000000000000e+00	1.834799091178437180e+01	1.000000000000000000e+00
4.770000000000000000e+02	8.881822875670134465e+01	9.635362377758591279e+00	-3.420288832925204997e-02	8.580470734420177905e+02	6.699528847776925478e-02	0.000000000000000000e+00	9.881402714296962486e+00	1.000000000000000000e+00
4.770000000000000000e+02	4.542820300789503563e+01	1.205243980576325100e+02	-1.230619229033921153e-01	3.127874260321908878e+03	4.907301652714490814e-02	0.000000000000000000e+00	1.546725220539724077e+01	1.000000000000000000e+00
4.780000000000000000e+02	1.205781886680411787e+02	7.484090961332909409e+00	-5.788043240462439551e-03	1.322144307330548543e+02	3.640868903615112062e-01	0.000000000000000000e+00	2.369750883223889559e+01	1.000000000000000000e+00
4.790000000000000000e+02	5.029530412071283507e+01	1.961659304142393623e+01	-6.727681688908041836e-03	1.562166822355730176e+02	2.015198645007773015e-01	0.000000000000000000e+00	1.834799091178437180e+01	1.000000000000000000e+00
4.790000000000000000e+02	9.839247839512469795e+01	5.340108724600546708e+01	-1.262763488440748344e-02	3.069258839351472830e+02	1.503867984610767206e-01	0.000000000000000000e+00	9.336388885101602142e+00	1.000000000000000000e+00
4.790000000000000000e+02	1.086172116868587096e+02	1.204776888065570972e+02	-2.192803211333422750e-02	5.444964875341187280e+02	7.828092274218012570e-02	0.000000000000000000e+00	6.318902594267680684e+01	1.000000000000000000e+00
4.810000000000000000e+02	7.100795020065757512e+01	5.219235670820755502e+01	-3.519265579530685140e-02	8.833298273443906510e+02	6.289721802643744031e-02	0.000000000000000000e+00	1.975853708631271388e+01	1.000000000000000000e+00
4.820000000000000000e+02	3.062849330034162065e+01	1.160294583074784498e+02	-7.785632113025803790e-03	1.832411108324200200e+02	1.744005166930651107e-01	0.000000000000000000e+00	1.546725220539724077e+01	1.000000000000000000e+00
4.820000000000000000e+02	9.775321783171490608e+01	1.385532562777673427e+01	-4.789726300816732861e-03	1.067132879219668098e+02	2.724153990607800502e-01	0.000000000000000000e+00	9.881402714296962486e+00	1.000000000000000000e+00
4.830000000000000000e+02	8.936415913455010696e+01	5.950326508996688801e+01	-6.816513437482425893e-03	1.584858124251879303e+02	2.499175756204304877e-01	0.000000000000000000e+00	1.089711535729505698e+01	1.000000000000000000e+00
4.850000000000000000e+02	9.159117298373523397e+00	1.019072107101802089e+02	-1.537340509945139821e-02	3.770642093502367516e+02	1.089229759797146757e-01	0.000000000000000000e+00	2.569770384904611760e+01	1.000000000000000000e+00
4.850000000000000000e+02	8.961353165998572479e+01	1.105270490676012400e+02	-3.310197342467421228e-02	8.299251543504133224e+02	6.190235367474516970e-02	0.000000000000000000e+00	3.051369481248422488e+01	1.000000000000000000e+00
4.880000000000000000e+02	4.990906499137307861e+01	1.957498855400344695e+01	8.067602260512393014e-03	-1.904437943830677114e+02	1.961320332248286391e-01	0.000000000000000000e+00	2.613500674862759965e+01	1.000000000000000000e+00
4.890000000000000000e+02	2.385797686690412078e+01	2.166768664067591388e+01	-5.576130037781840132e-02	1.408738064046542831e+03	6.177117144499510992e-02	0.000000000000000000e+00	1.901470905567047609e+01	1.000000000000000000e+00
4.890000000000000000e+02	9.358244827688064049e+01	8.027257382843104949e+01	-3.322836651422552551e-02	8.331537565096900835e+02	5.418933922379587376e-02	0.000000000000000000e+00	1.416811966125420952e+01	1.000000000000000000e+00
4.890000000000000000e+02	3.877711497261434204e+01	1.187454010731949978e+02	-3.405578392449817859e-02	8.542894186484412558e+02	6.007324322096407876e-02	0.000000000000000000e+00	1.316744126551806104e+01	1.000000000000000000e+00
4.900000000000000000e+02	2.387332695691871010e+01	4.068238950047715008e+01	-2.639978623625548887e-02	6.587235791280535295e+02	8.223090677586941677e-02	0.000000000000000000e+00	6.514767639438167279e+00	1.000000000000000000e+00
4.900000000000000000e+02	1.204635986779871075e+02	7.777391793238905393e+01	-3.067884434775440539e-02	7.680284177667773520e+02	5.782053184284297043e-02	0.000000000000000000e+00	2.699702813595844120e+01	1.000000000000000000e+00
4.900000000000000000e+02	3.578691450275198349e+01	1.059219767789238773e+02	-2.393852955723104955e-02	5.958529059239895105e+02	6.617247699900963287e-02	0.000000000000000000e+00	1.316744126551806104e+01	1.000000000000000000e+00
4.920000000000000000e+02	9.302563641012069695e+01	5.440620196404240971e+01	-3.520399141576864566e-02	8.836193859652742049e+02	6.154517497752898247e-02	0.000000000000000000e+00	1.885834440324449446e+01	1.000000000000000000e+00
4.920000000000000000e+02	8.828917121117027023e+01	9.341475145016644888e+01	-3.452746350608704162e-02	8.663380656196532072e+02	4.871077341571528052e-02	0.000000000000000000e+00	1.416811966125420952e+01	1.000000000000000000e+00
4.930000000000000000e+02	7.493903662059915405e+01	4.906653327721715385e+01	-9.395046799840853918e-03	2.243522170761931989e+02	1.349326381553517251e-01	0.000000000000000000e+00	1.885834440324449446e+01	1.000000000000000000e+00
4.930000000000000000e+02	2.335874826393077441e+01	4.717680295856507655e+01	-8.438075215142191998e-03	1.999072055989617809e+02	4.359200332865919014e-01	0.000000000000000000e+00	6.514767639438167279e+00	1.000000000000000000e+00
4.940000000000000000e+02	1.018208742581844177e+02	1.079114373915341645e+02	3.279207224767692001e-03	-6.812838452358339225e+01	4.193830823818869291e-01	0.000000000000000000e+00	1.983080660576418097e+01	1.000000000000000000e+00
4.990000000000000000e+02	6.898092353180719272e+01	2.207624969596057340e+01	3.910576565951916217e-03	-8.425616829313000267e+01	4.218960496529484683e-01	0.000000000000000000e+00	9.190289337363232391e+01	1.000000000000000000e+00
5.000000000000000000e+02	2.241419022530369176e+01	9.269542155156695173e+01	-3.476234050048357394e-02	8.723377953039664590e+02	4.924310988949287538e-02	0.000000000000000000e+00	1.184278548516395091e+01	1.000000000000000000e+00
5.010000000000000000e+02	2.874426088359748732e+01	6.965245340512959160e+01	-8.413569132857623423e-02	2.133537340786964705e+03	5.855041607810373971e-02	0.000000000000000000e+00	2.389661431116799051e+01	1.000000000000000000e+00
5.040000000000000000e+02	1.036882582158736739e+02	7.475876142139728131e+01	-6.526114270207063715e-03	1.510678168540237039e+02	2.111136340421221336e-01	0.000000000000000000e+00	1.267287659285748980e+01	1.000000000000000000e+00
5.040000000000000000e+02	4.491629787469646118e+01	2.027760436748001283e+01	-1.129770615234720714e-02	2.729540046871858863e+02	1.337062523191128172e-01	0.000000000000000000e+00	3.496848808162397404e+01	1.000000000000000000e+00
5.050000000000000000e+02	1.141977218209332889e+01	9.709705078842236503e+01	-7.581912303650118617e-03	1.780372644926186751e+02	1.686264378978585832e-01	0.000000000000000000e+00	1.184278548516395091e+01	1.000000000000000000e+00
5.060000000000000000e+02	7.841470293107757072e+01	1.024505646610927379e+01	-1.445986669569203874e-02	3.537286609161408251e+02	9.293281741834447107e-02	0.000000000000000000e+00	3.496848808162397404e+01	1.000000000000000000e+00
5.050000000000000000e+02	7.147243496989231915e+01	1.150017522326216550e+02	-6.336722699047475649e-03	1.462299729674209061e+02	1.986185539854087301e-01	0.000000000000000000e+00	1.283501677536549934e+01	1.000000000000000000e+00
5.070000000000000000e+02	1.195971597713856625e+02	7.224311294482195223e+00	-6.708533246892607084e-03	1.557275518451593825e+02	2.224482434886290161e-01	0.000000000000000000e+00	4.129309449285373290e+01	1.000000000000000000e+00
5.060000000000000000e+02	9.141592106675786056e+01	7.791970147717613315e+01	4.367180540466089438e-03	-9.591972192002594966e+01	3.511316243948571225e-01	0.000000000000000000e+00	1.267287659285748980e+01	1.000000000000000000e+00
5.090000000000000000e+02	7.856463502344746530e+01	1.043041658681997177e+02	-4.633033165231006945e-02	1.167832124494475920e+03	5.818337553574903787e-02	0.000000000000000000e+00	1.283501677536549934e+01	1.000000000000000000e+00
5.120000000000000000e+02	5.822860464482640452e+01	6.523309808150770550e+01	-4.168224354545597282e-02	1.049100733786558976e+03	5.440893998422768885e-02	0.000000000000000000e+00	1.269394969727704492e+01	1.000000000000000000e+00
5.150000000000000000e+02	9.084036935316608208e+01	5.680547334722146502e+01	-9.165839896330933365e-03	2.184973249596994833e+02	1.506372788707228683e-01	0.000000000000000000e+00	3.169187926405310307e+01	1.000000000000000000e+00
5.170000000000000000e+02	5.942928763629090128e+01	5.259606048280571144e+01	-3.805899727637534341e-02	9.565480414718738302e+02	5.987757974699159380e-02	0.000000000000000000e+00	1.269394969727704492e+01	1.000000000000000000e+00
5.210000000000000000e+02	9.004854096304542566e+01	4.259039370249217171e+01	-3.469371233531705345e-02	8.705847481790769962e+02	6.094377425142172289e-02	0.000000000000000000e+00	2.254544760431509687e+01	1.000000000000000000e+00
5.200000000000000000e+02	5.801512445967966158e+01	7.669095767449326218e+01	-1.521582887723188331e-02	3.730390610362377402e+02	1.023427314627309848e-01	0.000000000000000000e+00	2.413636112109850984e+01	1.000000000000000000e+00
5.220000000000000000e+02	6.760090293807827777e+01	4.049259610048994062e+01	-3.067253548914030542e-02	7.678672634298087587e+02	6.496690163669649465e-02	0.000000000000000000e+00	1.460373742212561332e+01	1.000000000000000000e+00
5.230000000000000000e+02	1.616277219122735787e+01	4.881818259210333366e+01	-7.429605719013756236e-03	1.741467245131414927e+02	2.197326612035356286e-01	0.000000000000000000e+00	2.447468096115777314e+01	1.000000000000000000e+00
5.240000000000000000e+02	3.332835620344359029e+01	3.094522535823618981e+01	-5.623101473799308608e-02	1.420736511136386071e+03	6.224626483651307662e-02	0.000000000000000000e+00	2.060214276110593445e+01	1.000000000000000000e+00
5.250000000000000000e+02	9.702339516072219894e+00	9.883305498074987838e+01	-4.046428767388030208e-03	8.772639528462282499e+01	4.009100758383922214e-01	0.000000000000000000e+00	2.072630112922296419e+01	1.000000000000000000e+00
5.270000000000000000e+02	5.480185389521010109e+01	1.472865311243463893e+01	7.783892490521351556e-03	-1.831966736800872582e+02	2.896705576995689535e-01	0.000000000000000000e+00	2.690888921010309431e+01	1.000000000000000000e+00
5.270000000000000000e+02	3.692191103057594859e+01	1.153604736295019109e+02	-3.514314374974165239e-02	8.820650849618007214e+02	5.683532136459967798e-02	0.000000000000000000e+00	1.176807357794037401e+01	1.000000000000000000e+00
5.280000000000000000e+02	1.135084972975604387e+02	2.344088348170720337e+01	-3.410853001411425639e-02	8.556367718892900029e+02	6.142350785784667089e-02	0.000000000000000000e+00	2.633370019455347233e+01	1.000000000000000000e+00
5.280000000000000000e+02	1.377342137781002585e+01	2.446041153560309667e+01	-3.760428652778219361e-02	9.449328486637405149e+02	5.366051135286620255e-02	0.000000000000000000e+00	2.060214276110593445e+01	1.000000000000000000e+00
5.290000000000000000e+02	9.538214073926314995e+01	4.254321223655011863e+01	-3.437811802673230999e-02	8.625231645136307179e+02	6.643956781790372190e-02	0.000000000000000000e+00	2.633370019455347233e+01	1.000000000000000000e+00
5.300000000000000000e+02	4.720491145044427128e+01	4.481407042647427375e+01	-3.474651414734455240e-02	8.719335248007330392e+02	6.179276215427120800e-02	0.000000000000000000e+00	3.102975780551631146e+01	1.000000000000000000e+00
5.300000000000000000e+02	5.658638200677989616e+00	5.576255415621433542e+01	-3.793255637673056957e-02	9.533182180451092336e+02	5.166548631018730298e-02	0.000000000000000000e+00	3.233688047188459791e+01	1.000000000000000000e+00
5.300000000000000000e+02	2.882936111343292040e+01	1.068165757149451878e+02	-2.748003450737511455e-02	6.863175869418736283e+02	6.501332553445593465e-02	0.000000000000000000e+00	1.176807357794037401e+01	1.000000000000000000e+00
5.320000000000000000e+02	9.740948565301584949e+01	7.430322550503483114e+01	-1.986413177620655751e-02	4.917759384231079025e+02	7.029781705421822569e-02	0.000000000000000000e+00	1.896649765885558736e+01	1.000000000000000000e+00
5.320000000000000000e+02	1.041438392745576493e+02	9.203389144693902324e+01	-1.095589603365693977e-02	2.642227608258036184e+02	9.680745514563182663e-02	0.000000000000000000e+00	1.352042793069311521e+01	1.000000000000000000e+00
5.340000000000000000e+02	9.113657866249813821e+01	9.572349072044173113e+01	-3.258391841187860405e-02	8.166918870976417111e+02	7.203889317294609462e-02	0.000000000000000000e+00	8.294939361809690936e+00	1.000000000000000000e+00
5.360000000000000000e+02	3.647320168854449207e+01	7.252010470738298409e+01	-5.260281216215986072e-02	1.328057214252256017e+03	5.485794331538840218e-02	0.000000000000000000e+00	5.938418901246001269e+01	1.000000000000000000e+00
5.370000000000000000e+02	9.163935016457244842e+01	1.040031791102787366e+02	-2.963630287515824080e-02	7.413975975098437630e+02	6.944826568683981627e-02	0.000000000000000000e+00	8.294939361809690936e+00	1.000000000000000000e+00
5.420000000000000000e+02	4.445552642598384097e+01	1.161918281755540931e+02	-3.322233882685148021e-02	8.329997844488729015e+02	6.125140210829682630e-02	0.000000000000000000e+00	3.931807828714135411e+01	1.000000000000000000e+00
5.450000000000000000e+02	4.951695571669561247e+01	4.668438211669767668e+01	-3.843247465163601023e-02	9.660881980143568626e+02	6.052658310864145186e-02	0.000000000000000000e+00	4.751774717756617150e+01	1.000000000000000000e+00
5.440000000000000000e+02	7.707554910351055355e+01	9.424085096014476903e+01	-3.951091126577815395e-03	8.529107770458024618e+01	3.796459349147686124e-01	0.000000000000000000e+00	3.931807828714135411e+01	1.000000000000000000e+00
5.460000000000000000e+02	1.176016165040052357e+02	9.792694799767326685e+01	-2.960215838073224429e-02	7.405254059302050109e+02	6.315249386926324870e-02	0.000000000000000000e+00	4.069335879869728956e+01	1.000000000000000000e+00
5.470000000000000000e+02	1.878434931628161664e+01	7.059731654554944669e+00	-2.761093134608598107e-02	6.896612334782835205e+02	6.774258010544631503e-02	0.000000000000000000e+00	5.014584748919650536e+01	1.000000000000000000e+00
5.490000000000000000e+02	9.379260242578573070e+01	2.943319649590814535e+01	-3.599353877560140108e-02	9.037876904181246118e+02	5.949725122929072629e-02	0.000000000000000000e+00	4.751774717756617150e+01	1.000000000000000000e+00
5.500000000000000000e+02	4.618097963199549838e+01	5.701219338996369679e+00	-3.662671617986812400e-02	9.199616595953783644e+02	7.122377517652100920e-02	0.000000000000000000e+00	3.875332017614928048e+01	1.000000000000000000e+00
5.500000000000000000e+02	3.398521540455038803e+01	9.444402446590379441e+01	-3.719434689970357866e-02	9.344612954080510008e+02	7.081202729345914548e-02	0.000000000000000000e+00	5.083290675056018415e+01	1.000000000000000000e+00
5.520000000000000000e+02	1.165427861500335354e+02	7.769016439968514476e+01	-3.284043879399389104e-02	8.232444784025615263e+02	5.069252485805930686e-02	0.000000000000000000e+00	3.166203066117913778e+01	1.000000000000000000e+00
5.540000000000000000e+02	1.013917602200788934e+02	2.047461351842994759e+01	-8.389366745810389672e-03	1.986629898762669484e+02	1.825142603167964062e-01	0.000000000000000000e+00	5.715315799434365118e+01	1.000000000000000000e+00
5.550000000000000000e+02	4.153975718192689470e+01	4.417561184679456687e+01	-1.420093899376255291e-02	3.471145767085804437e+02	7.939504802859898014e-02	0.000000000000000000e+00	3.791609150789637539e+01	1.000000000000000000e+00
5.540000000000000000e+02	8.920971399227205723e+01	9.367100768181678916e+01	-7.064931381369691024e-03	1.648314339531109169e+02	1.704727754278692053e-01	0.000000000000000000e+00	3.166203066117913778e+01	1.000000000000000000e+00
5.590000000000000000e+02	6.221159522495235450e+01	1.144453405868021747e+02	-8.776513738752551863e-03	2.085523249800117469e+02	1.673030906961331388e-01	0.000000000000000000e+00	1.113458443563993683e+01	1.000000000000000000e+00
5.580000000000000000e+02	3.850002045320644584e+01	8.196965894227297156e+01	-5.156989506857647711e-03	1.160947088861660035e+02	2.662540697067776740e-01	0.000000000000000000e+00	3.791609150789637539e+01	1.000000000000000000e+00
5.610000000000000000e+02	1.023267677086308538e+02	9.721840910007624359e+01	-3.216420064227201031e-02	8.059705596734193023e+02	5.468635476978311871e-02	0.000000000000000000e+00	3.319920515176436027e+01	1.000000000000000000e+00
5.640000000000000000e+02	8.474073400128882838e+01	6.905959802515393164e+01	-2.091865240815450264e-02	5.187127559452936794e+02	7.690029213972415789e-02	0.000000000000000000e+00	3.319920515176436027e+01	1.000000000000000000e+00
5.630000000000000000e+02	5.169419719880233544e+01	1.181009266292761879e+02	-2.087625299858508060e-02	5.176296996977263234e+02	8.074390537156905800e-02	0.000000000000000000e+00	1.113458443563993683e+01	1.000000000000000000e+00
5.690000000000000000e+02	9.938237098372245271e+01	6.503760746669822623e+00	-3.227106577774743745e-02	8.087003371349261442e+02	7.183684649188826210e-02	0.000000000000000000e+00	5.178095503227415008e+01	1.000000000000000000e+00
5.690000000000000000e+02	1.899197617310194275e+01	7.986600456212826771e+01	-3.803367853423519906e-02	9.559012961012684855e+02	6.377211508365454584e-02	0.000000000000000000e+00	3.854840819938577567e+01	1.000000000000000000e+00
5.710000000000000000e+02	1.003968427301517181e+02	9.814810563453363557e+01	-3.098792918965569826e-02	7.759237227356229596e+02	5.940777663776530826e-02	0.000000000000000000e+00	2.809333446866086348e+01	1.000000000000000000e+00
5.730000000000000000e+02	2.783488563622772460e+01	9.718011190934646493e+00	-3.744093718796462356e-02	9.407602310536826735e+02	5.601019562790254813e-02	0.000000000000000000e+00	2.723348400078404552e+01	1.000000000000000000e+00
5.730000000000000000e+02	5.078482964952137024e+01	2.437961821771201798e+01	-3.625914624843566691e-02	9.105724035963290817e+02	7.069780498652544765e-02	0.000000000000000000e+00	2.723348400078404552e+01	1.000000000000000000e+00
5.740000000000000000e+02	2.646131436982045315e+01	4.204816800833378210e+01	-1.776781194244647644e-02	4.382272613092004576e+02	1.361379058449391222e-01	0.000000000000000000e+00	3.006345035529894716e+01	1.000000000000000000e+00
5.750000000000000000e+02	7.639951639929124383e+01	1.127550824106580905e+02	-2.269233074029350372e-02	5.640198349425319293e+02	6.848468750753766709e-02	0.000000000000000000e+00	2.709077628148634531e+01	1.000000000000000000e+00
5.780000000000000000e+02	5.995628400969213345e+00	7.811916301221320680e+01	-1.281318089692373360e-02	3.116654963521058335e+02	9.507842845897795936e-02	0.000000000000000000e+00	1.200816244176053971e+01	1.000000000000000000e+00
5.790000000000000000e+02	7.349940309851459119e+01	8.581998444580558782e+01	-3.391655055527400403e-02	8.507328226500653727e+02	6.574954019196221910e-02	0.000000000000000000e+00	2.287916541658463743e+01	1.000000000000000000e+00
5.810000000000000000e+02	1.799452089336947935e+01	7.859090890093824555e+01	-1.889416578611334899e-02	4.669989960985154198e+02	8.074330693394826675e-02	0.000000000000000000e+00	1.200816244176053971e+01	1.000000000000000000e+00
5.820000000000000000e+02	1.314706488005754892e+01	1.083464560459906068e+02	-1.754480567643195571e-02	4.325307591147951030e+02	1.351175244991326130e-01	0.000000000000000000e+00	6.714295249073142458e+00	1.000000000000000000e+00
5.830000000000000000e+02	1.154117987192867076e+02	6.331008048006666655e+01	-3.234015571189552407e-02	8.104651797490806757e+02	6.784617614706567323e-02	0.000000000000000000e+00	2.579195757604153272e+01	1.000000000000000000e+00
5.820000000000000000e+02	8.138368832804971476e+01	1.072977463538530998e+02	5.178267642072173493e-03	-1.166382404474473731e+02	2.954770786650928738e-01	0.000000000000000000e+00	1.743107742000226423e+01	1.000000000000000000e+00
5.850000000000000000e+02	1.563313421301602979e+01	1.145835402977423456e+02	-1.771300160538345769e-02	4.368271786526204892e+02	1.189889072117367164e-01	0.000000000000000000e+00	6.714295249073142458e+00	1.000000000000000000e+00
5.870000000000000000e+02	7.519823219217589383e+01	9.100104139814828841e+01	-6.097111260102061094e-03	1.401093059917750452e+02	3.821270245584258429e-01	0.000000000000000000e+00	5.857062186283071625e+00	1.000000000000000000e+00
5.880000000000000000e+02	1.166976794205745733e+02	8.906996375671180033e+01	-3.135798365079196098e-02	7.853764438971661548e+02	5.477660279910934182e-02	0.000000000000000000e+00	1.861106203016180771e+01	1.000000000000000000e+00
5.860000000000000000e+02	6.947972827486243830e+01	9.226748934483133269e+01	6.267208218504531983e-03	-1.444542856827863204e+02	3.867072704970114794e-01	0.000000000000000000e+00	5.857062186283071625e+00	1.000000000000000000e+00
5.900000000000000000e+02	9.020002788045808018e+01	4.577483581087521713e+01	3.905623871887321449e-03	-8.412965600667548927e+01	4.215091049671197965e-01	0.000000000000000000e+00	3.435835624682355416e+01	1.000000000000000000e+00
5.930000000000000000e+02	1.016004846623622626e+02	7.818665817783838179e+01	-3.299779804488919832e-02	8.272640843717354073e+02	5.567865619096390439e-02	0.000000000000000000e+00	1.861106203016180771e+01	1.000000000000000000e+00
5.950000000000000000e+02	1.198701137968246826e+02	1.053530902849066990e+02	-2.902288930403311082e-02	7.257284783570896707e+02	7.045109267227511740e-02	0.000000000000000000e+00	3.273827090942266693e+01	1.000000000000000000e+00
5.960000000000000000e+02	1.007585886505324737e+02	1.484284083522159747e+01	-2.181252344183554071e-02	5.415459184204137273e+02	8.353495239947206219e-02	0.000000000000000000e+00	6.334941187122051076e+01	1.000000000000000000e+00
5.970000000000000000e+02	8.384046804603501357e+01	1.043469586570077468e+02	-5.609573413850967895e-03	1.276555733650686619e+02	4.462899107331010917e-01	0.000000000000000000e+00	4.705711996790603813e+00	1.000000000000000000e+00
5.980000000000000000e+02	8.028753954026271344e+01	1.074324771595628079e+02	6.274360026803047288e-03	-1.446369724404032695e+02	3.511389416308171585e-01	0.000000000000000000e+00	4.705711996790603813e+00	1.000000000000000000e+00
6.010000000000000000e+02	9.729567660916019634e+01	7.624461735586237410e+01	-3.394451278578922149e-02	8.514470936449444025e+02	5.642623083465936329e-02	0.000000000000000000e+00	1.202736440890542724e+01	1.000000000000000000e+00
6.020000000000000000e+02	3.043286908879526464e+01	7.837635728551367720e+01	-5.873795080829111864e-03	1.344048873312171679e+02	2.275608955330088445e-01	0.000000000000000000e+00	5.765191017640034943e+00	1.000000000000000000e+00
6.040000000000000000e+02	3.594727444381813086e+01	2.690686705066347884e+01	-2.035594806101471976e-02	5.043389600624709601e+02	8.034565575898988676e-02	0.000000000000000000e+00	4.789493326257271377e+01	1.000000000000000000e+00
6.050000000000000000e+02	7.639911605380754978e+00	1.015540088603153208e+02	-3.531552794775704579e-02	8.864684902105642550e+02	5.275203213665891067e-02	0.000000000000000000e+00	3.250726754686782982e+01	1.000000000000000000e+00
6.050000000000000000e+02	3.494787849050178608e+01	7.479137226847677766e+01	-4.949055263951122191e-03	1.107832084867471565e+02	3.715539370333738045e-01	0.000000000000000000e+00	5.765191017640034943e+00	1.000000000000000000e+00
6.050000000000000000e+02	8.543760005254547707e+01	7.825546667942428769e+01	4.377476429918820966e-03	-9.618272151151285243e+01	3.808056758334064096e-01	0.000000000000000000e+00	1.202736440890542724e+01	1.000000000000000000e+00
6.060000000000000000e+02	1.134573091110339362e+02	8.210427479412336993e+01	3.681353662066570460e-03	-7.840086746088428526e+01	4.251025367711506187e-01	0.000000000000000000e+00	1.719110090771934907e+01	1.000000000000000000e+00
6.110000000000000000e+02	4.422282326723804857e+01	8.286048047501827796e+01	-3.796465557798747031e-02	9.541381643796514709e+02	7.728801984242195111e-02	0.000000000000000000e+00	8.870293404383129854e+00	1.000000000000000000e+00
6.130000000000000000e+02	6.724212292575519712e+01	5.956425049059033228e+01	-3.415363610621607870e-02	8.567889680012252711e+02	6.187704255892922944e-02	0.000000000000000000e+00	2.990364090706041367e+01	1.000000000000000000e+00
6.120000000000000000e+02	1.652863367691609042e+01	8.386407726290228482e+01	-1.700962245037055537e-02	4.188599664677885812e+02	9.948118279713613621e-02	0.000000000000000000e+00	2.697903210759188042e+01	1.000000000000000000e+00
6.120000000000000000e+02	4.761819318011129099e+01	9.105520855071414132e+01	-3.125314653349098998e-02	7.826984704059584601e+02	1.208058033485346350e-01	0.000000000000000000e+00	8.870293404383129854e+00	1.000000000000000000e+00
6.140000000000000000e+02	6.363008507284298787e+00	1.199667373682895999e+02	-3.359654329907702658e-02	8.425585140544808382e+02	6.532872064201966644e-02	0.000000000000000000e+00	3.750655944997589586e+01	1.000000000000000000e+00
6.160000000000000000e+02	3.870418250050740028e+01	6.849810160774157453e+01	-3.751077602003239503e-02	9.425442036174976010e+02	6.302755491924982856e-02	0.000000000000000000e+00	1.538614060248436388e+01	1.000000000000000000e+00
6.170000000000000000e+02	2.184537263914320349e+01	1.336163291146004362e+01	-6.114779439559085705e-02	1.546331395125383551e+03	1.368333738692816270e-01	0.000000000000000000e+00	5.460495085120334657e+00	1.000000000000000000e+00
6.160000000000000000e+02	1.122622246852318142e+02	6.979491580319020727e+01	-3.217713215751541456e-02	8.063008840462613307e+02	6.258448828309848277e-02	0.000000000000000000e+00	3.977468011203432496e+01	1.000000000000000000e+00
6.160000000000000000e+02	1.121744995654440231e+02	1.210710582853342459e+02	-2.847240913374101193e-02	7.116669384995442442e+02	6.616544462864704101e-02	0.000000000000000000e+00	1.258840699777483785e+01	1.000000000000000000e+00
6.190000000000000000e+02	1.691251874033899583e+01	1.570341833879437843e+01	-3.951221448695381444e-02	9.936692182753492943e+02	3.088441839007239897e-01	0.000000000000000000e+00	5.460495085120334657e+00	1.000000000000000000e+00
6.190000000000000000e+02	4.406993298387008906e+01	2.046718327222031064e+01	4.595641584764446202e-03	-1.017555617080298589e+02	3.789430189289455519e-01	0.000000000000000000e+00	2.333280798458915228e+01	1.000000000000000000e+00
6.190000000000000000e+02	1.039374619852779915e+02	2.880958071727164338e+01	-3.542249540552420972e-02	8.892008814065181923e+02	6.967325730845141951e-02	0.000000000000000000e+00	4.182223530749605800e+01	1.000000000000000000e+00
6.210000000000000000e+02	1.076952271502996865e+02	1.093065306971752761e+02	-2.956855234182008060e-02	7.396669687309743040e+02	6.252353854074499395e-02	0.000000000000000000e+00	1.258840699777483785e+01	1.000000000000000000e+00
6.270000000000000000e+02	3.205507958389460299e+01	1.940054821711858324e+01	-3.936604467032812915e-02	9.899354367272119362e+02	5.803620704580381151e-02	0.000000000000000000e+00	2.939795260391824883e+01	1.000000000000000000e+00
6.270000000000000000e+02	9.303747878364438861e+01	3.537179821119048029e+01	-1.859200345477755520e-02	4.592805206750091997e+02	8.317559584281442042e-02	0.000000000000000000e+00	3.318291612405774060e+01	1.000000000000000000e+00
6.280000000000000000e+02	8.095362643866036478e+01	7.062925319278292591e+01	-3.562084236109188534e-02	8.942674828426020213e+02	5.551738185749965915e-02	0.000000000000000000e+00	1.939215249108392669e+01	1.000000000000000000e+00
6.270000000000000000e+02	9.793064274063350183e+01	1.065812692544983094e+02	-2.787478756245869924e-02	6.964012123247829322e+02	2.245125259249011185e-01	0.000000000000000000e+00	1.219643077623701188e+01	1.000000000000000000e+00
6.300000000000000000e+02	1.001362835193921086e+02	6.778650002718713097e+01	-3.140274807191774376e-02	7.865199123195185393e+02	6.669015674861111798e-02	0.000000000000000000e+00	1.939215249108392669e+01	1.000000000000000000e+00
6.290000000000000000e+02	9.150122961535225841e+01	9.621712092750092893e+01	7.409040679120725351e-03	-1.736214083551145393e+02	3.540074617078367014e-01	0.000000000000000000e+00	8.763844649032181522e+00	1.000000000000000000e+00
6.310000000000000000e+02	2.503607303233376769e+01	4.794828305425355808e+01	4.341303245415320360e-03	-9.525870879839293082e+01	3.473117572095675287e-01	0.000000000000000000e+00	2.939795260391824883e+01	1.000000000000000000e+00
6.320000000000000000e+02	1.162574725231912822e+02	1.142021637437860875e+02	-3.011713685446878661e-02	7.536800856535124922e+02	5.898475721415852302e-02	0.000000000000000000e+00	1.984819192510249053e+01	1.000000000000000000e+00
6.330000000000000000e+02	1.281295995130748366e+01	9.546354535595309443e+00	-9.281885561800412576e-02	2.355341262771324182e+03	4.803368439902455655e-02	0.000000000000000000e+00	4.030028048715907119e+01	1.000000000000000000e+00
6.330000000000000000e+02	8.477230639284785241e+01	9.060226872125267050e+01	-3.358756568338674281e-02	8.423291886261231411e+02	6.430962593655731308e-02	0.000000000000000000e+00	8.763844649032181522e+00	1.000000000000000000e+00
6.340000000000000000e+02	8.295038635793770254e+01	1.083246180543423947e+02	-5.762868939911792478e-03	1.315713749979301497e+02	3.030739902620210868e-01	0.000000000000000000e+00	1.482256411992696776e+01	1.000000000000000000e+00
6.350000000000000000e+02	7.241196411117283560e+01	1.193802235948666635e+02	-3.251518172811824342e-02	8.149360679591266035e+02	5.579006035800582186e-02	0.000000000000000000e+00	1.527366221044512962e+01	1.000000000000000000e+00
6.380000000000000000e+02	8.952665460334068825e+01	5.440171792908737558e+01	-3.510599408615470984e-02	8.811161289350197876e+02	6.262683065505580959e-02	0.000000000000000000e+00	3.651141882429051577e+01	1.000000000000000000e+00
6.400000000000000000e+02	2.689072504619795723e+01	2.031649120079448778e+01	-1.672495176385758314e-02	4.115882999833211784e+02	8.965372395288451202e-02	0.000000000000000000e+00	5.026488599219663911e+01	1.000000000000000000e+00
6.390000000000000000e+02	3.458486995360376426e+01	7.506672111997418995e+01	5.167835080639715355e-03	-1.163717496884415397e+02	3.808386325696460073e-01	0.000000000000000000e+00	2.311213377391700874e+01	1.000000000000000000e+00
6.410000000000000000e+02	1.243755131826481097e+01	6.845861966432120482e+01	6.998604427575928072e-03	-1.631371692824949378e+02	2.556335126563741289e-01	0.000000000000000000e+00	2.311213377391700874e+01	1.000000000000000000e+00
6.440000000000000000e+02	7.557161657183439729e+01	6.663321106879128308e+01	8.322831504014728543e-03	-1.969634046687840510e+02	2.392508524084299149e-01	0.000000000000000000e+00	4.184539986821064161e+01	1.000000000000000000e+00
6.500000000000000000e+02	9.148694022561164729e+01	2.917813213126647653e+01	-4.909989999522996508e-03	1.097853200932194540e+02	3.061038037363476016e-01	0.000000000000000000e+00	1.433108707566121964e+01	1.000000000000000000e+00
6.510000000000000000e+02	5.697333073896984956e+01	1.484658179955102497e+01	-3.785435166685886203e-03	8.105953947964421502e+01	4.065033670296825941e-01	0.000000000000000000e+00	2.282456222644260535e+01	1.000000000000000000e+00
6.520000000000000000e+02	1.029756330212523778e+02	5.779725833973995464e+01	-3.311784507370368891e-02	8.303305818979935111e+02	5.888077612461173338e-02	0.000000000000000000e+00	1.657586085757067096e+01	1.000000000000000000e+00
6.520000000000000000e+02	1.016305366342496086e+02	9.377116173022267276e+01	-3.084719497946825789e-02	7.723287890528696380e+02	6.123799735401469491e-02	0.000000000000000000e+00	2.392344611825658518e+01	1.000000000000000000e+00
6.550000000000000000e+02	1.019312801479436388e+02	3.899117551020688666e+01	-1.590081250862762988e-02	3.905363754799652156e+02	8.877686291369757399e-02	0.000000000000000000e+00	1.433108707566121964e+01	1.000000000000000000e+00
6.550000000000000000e+02	5.686241573603888355e+01	9.344762184118637549e+01	-1.229772158516198068e-02	2.984985340373057170e+02	9.121811412585201229e-02	0.000000000000000000e+00	3.079103436135016736e+01	1.000000000000000000e+00
6.560000000000000000e+02	5.437452386033228890e+01	3.752271117906146713e+01	-3.537047231436754591e-02	8.878719965360169226e+02	6.169538465097246238e-02	0.000000000000000000e+00	8.935039120415430247e+00	1.000000000000000000e+00
6.560000000000000000e+02	3.380116860237166065e+01	3.383219827918558309e+01	-1.870454322207470640e-02	4.621552516985955208e+02	1.108490429847655001e-01	0.000000000000000000e+00	1.346361233266998347e+01	1.000000000000000000e+00
6.570000000000000000e+02	1.162975034226687399e+02	6.766067215937715673e+01	-3.248786575841741686e-02	8.142383051378214986e+02	5.946847541951605365e-02	0.000000000000000000e+00	1.657586085757067096e+01	1.000000000000000000e+00
6.570000000000000000e+02	1.710189916835243906e+01	9.882127280688418125e+01	-3.959340408483888636e-03	8.550179847633270924e+01	3.714008808361060066e-01	0.000000000000000000e+00	1.167173448674208025e+01	1.000000000000000000e+00
6.570000000000000000e+02	8.333064166512112081e+01	1.091804160370342771e+02	5.639176844949455973e-03	-1.284117674094256074e+02	3.355978865509160469e-01	0.000000000000000000e+00	2.392344611825658518e+01	1.000000000000000000e+00
6.590000000000000000e+02	5.169371753354374732e+01	2.899931974597541640e+01	-1.799422614425309069e-02	4.440108162760009236e+02	1.099377546203484934e-01	0.000000000000000000e+00	8.935039120415430247e+00	1.000000000000000000e+00
6.600000000000000000e+02	2.769914437184037936e+01	1.037128758187971727e+02	-3.562144853825042340e-02	8.942829671138537151e+02	5.374134466202806770e-02	0.000000000000000000e+00	1.167173448674208025e+01	1.000000000000000000e+00
6.590000000000000000e+02	1.230060234009261499e+01	9.308675912588956436e+00	-5.592651584374387121e-03	1.272233198662346041e+02	2.976188880395894687e-01	0.000000000000000000e+00	3.261406903260641599e+01	1.000000000000000000e+00
6.610000000000000000e+02	4.371155582577435439e+01	4.294554465286412892e+01	-3.778163318975567148e-02	9.494630157624379763e+02	5.695613269044030869e-02	0.000000000000000000e+00	1.196269243066120680e+01	1.000000000000000000e+00
6.610000000000000000e+02	3.709819653975613818e+01	1.185624388971138359e+02	4.657940369022884469e-03	-1.033469302717000318e+02	3.759643645896353359e-01	0.000000000000000000e+00	1.757417722888065725e+01	1.000000000000000000e+00
6.640000000000000000e+02	1.108466586536709571e+02	2.459609122475851706e+01	-1.863227021420893470e-02	4.603091002192606993e+02	7.822280096571443408e-02	0.000000000000000000e+00	2.163187680215468234e+01	1.000000000000000000e+00
6.660000000000000000e+02	6.488630249284022966e+01	8.984102266804053727e+01	-1.250818652070224794e-02	3.038746787913389653e+02	1.422475421779125782e-01	0.000000000000000000e+00	2.355913874727654189e+01	1.000000000000000000e+00
6.660000000000000000e+02	9.422156441740303023e+01	1.075613690334514239e+01	-8.956516923816151485e-03	2.131503506635052361e+02	1.525432725522187782e-01	0.000000000000000000e+00	2.163187680215468234e+01	1.000000000000000000e+00
6.670000000000000000e+02	3.441704925047498165e+01	3.434184284713820290e+01	-3.785187516553711190e-02	9.512572862837527055e+02	5.310785202345358336e-02	0.000000000000000000e+00	4.364408848555495979e+01	1.000000000000000000e+00
6.690000000000000000e+02	3.005855253772604030e+01	7.776775637972733080e+01	-3.882738213619999629e-02	9.761757681647819709e+02	5.421920304535743362e-02	0.000000000000000000e+00	1.268396477558670021e+01	1.000000000000000000e+00
6.700000000000000000e+02	3.695142816705828182e+01	8.841534897086650346e+01	-3.690358112918481343e-02	9.270339352740971890e+02	4.923070291263276221e-02	0.000000000000000000e+00	1.268396477558670021e+01	1.000000000000000000e+00
6.710000000000000000e+02	7.523428849702941079e+01	6.867614127998329820e+01	-3.547325585702646583e-02	8.904975132390638919e+02	5.497764335879418152e-02	0.000000000000000000e+00	2.355913874727654189e+01	1.000000000000000000e+00
6.740000000000000000e+02	3.579263205534265069e+01	6.451146202397899287e+01	-1.308366879365060326e-02	3.185748757377252787e+02	9.661081670516546982e-02	0.000000000000000000e+00	1.444330322192937999e+01	1.000000000000000000e+00
6.740000000000000000e+02	1.086097706515290007e+01	1.144809339689848571e+02	-8.964053810989035947e-03	2.133428739279256376e+02	1.760999265919778178e-01	0.000000000000000000e+00	3.687989099760258682e+01	1.000000000000000000e+00
6.810000000000000000e+02	9.387187399617648964e+01	7.325613868856976296e+01	-3.315867400872690718e-02	8.313735217315310138e+02	5.993568866471810086e-02	0.000000000000000000e+00	1.655537976179716608e+01	1.000000000000000000e+00
6.810000000000000000e+02	8.292901342916940166e+01	8.567927845548716448e+01	-9.212951803496148562e-03	2.197007578826640497e+02	1.718553407817302592e-01	0.000000000000000000e+00	1.655537976179716608e+01	1.000000000000000000e+00
6.850000000000000000e+02	8.368251614084167045e+01	2.065811880098422648e+01	-3.673977776555201885e-02	9.228497200183498990e+02	7.501151948739559483e-02	0.000000000000000000e+00	1.499705085641604008e+01	1.000000000000000000e+00
6.850000000000000000e+02	5.934919025609649879e+01	2.731246837887427148e+01	-6.604850230441052308e-03	1.530790588620053256e+02	2.252002835371588185e-01	0.000000000000000000e+00	1.135705525395701088e+01	1.000000000000000000e+00
6.880000000000000000e+02	4.199977239510820937e+01	5.748320254841823385e+01	-4.163055415771706874e-02	1.047780373081254993e+03	5.226827130013023126e-02	0.000000000000000000e+00	3.480338346259551940e+01	1.000000000000000000e+00
6.880000000000000000e+02	7.067706762427752665e+01	2.812603974813736585e+01	-4.622165808580653082e-03	1.024331000654681247e+02	3.855491165492185290e-01	0.000000000000000000e+00	1.135705525395701088e+01	1.000000000000000000e+00
6.930000000000000000e+02	6.641732151446753107e+01	1.179232590130701297e+01	-3.513947831920826576e-02	8.819714547089381540e+02	6.817708865772031945e-02	0.000000000000000000e+00	1.688003687644606288e+01	1.000000000000000000e+00
6.930000000000000000e+02	1.168236999477588824e+02	1.413359979221892182e+01	-3.387068360922033256e-02	8.495611911819684110e+02	6.111780119131515754e-02	0.000000000000000000e+00	2.578805824462477503e+01	1.000000000000000000e+00
6.930000000000000000e+02	6.997682807593658083e+01	9.893688109417314536e+01	-3.407334836515420184e-02	8.547380870940804698e+02	5.286711210403993721e-02	0.000000000000000000e+00	4.415765802052677458e+01	1.000000000000000000e+00
6.960000000000000000e+02	8.493261731380059132e+01	5.738903963242709949e+01	-1.067688253722004661e-02	2.570956023691081782e+02	1.262119203654920030e-01	0.000000000000000000e+00	3.764460232345268054e+01	1.000000000000000000e+00
6.980000000000000000e+02	9.180274163865790626e+01	2.037664338668393782e+01	-5.885807001432433010e-03	1.347117214543058026e+02	2.689744747373180589e-01	0.000000000000000000e+00	2.578805824462477503e+01	1.000000000000000000e+00
7.000000000000000000e+02	9.733305523293496719e+01	8.542857916053105782e+01	-3.434808338425861945e-02	8.617559555476349260e+02	7.035143938837873367e-02	0.000000000000000000e+00	7.738511384168668350e+00	1.000000000000000000e+00
7.000000000000000000e+02	1.141943367850834221e+02	5.003471249727660108e+01	-3.306248067394428752e-02	8.289163461890252620e+02	5.130335364235927287e-02	0.000000000000000000e+00	3.444294915802004198e+01	1.000000000000000000e+00
7.020000000000000000e+02	3.239538838284146038e+01	2.602165947764646603e+01	-1.104983251243671707e-02	2.666222869335986161e+02	2.595447249889504260e-01	0.000000000000000000e+00	1.079973086212756783e+01	1.000000000000000000e+00
7.020000000000000000e+02	6.728317131821064834e+01	8.364360428550541826e+01	-1.179304399976241653e-02	2.856069815976598534e+02	1.196563061784605697e-01	0.000000000000000000e+00	1.998054164816189626e+01	1.000000000000000000e+00
7.040000000000000000e+02	9.072250024541537528e+01	8.945165276163356793e+01	-3.327673637782372490e-02	8.343893228417691716e+02	7.412792514396104870e-02	0.000000000000000000e+00	7.738511384168668350e+00	1.000000000000000000e+00
7.040000000000000000e+02	9.285019925022550069e+01	2.300242551309742467e+01	-6.536718133612439210e-03	1.513386833737741597e+02	2.537504084616964972e-01	0.000000000000000000e+00	3.444294915802004198e+01	1.000000000000000000e+00
7.040000000000000000e+02	1.072110500000707134e+01	5.490791965155868581e+01	-1.034126478362810270e-02	2.485225371185855465e+02	1.595682697065017308e-01	0.000000000000000000e+00	1.142715727532007008e+01	1.000000000000000000e+00
7.060000000000000000e+02	1.168206166136512536e+02	9.188646378904469714e+01	-3.728707819650589617e-02	9.368300361845547286e+02	5.066956683906187475e-02	0.000000000000000000e+00	2.621144755081611777e+01	1.000000000000000000e+00
7.060000000000000000e+02	4.102974953545501791e+01	3.250872307997290989e+01	-1.957453314869071412e-02	4.843783919477395443e+02	8.706256909434806346e-02	0.000000000000000000e+00	1.079973086212756783e+01	1.000000000000000000e+00
7.070000000000000000e+02	8.282507553252364119e+01	9.620032590968153841e+01	-3.230349643482530869e-02	8.095287502217496467e+02	7.379207865088721618e-02	0.000000000000000000e+00	1.038816183715756303e+01	1.000000000000000000e+00
7.090000000000000000e+02	1.523869630151630794e+01	6.540417099322483807e+01	-3.860427480454566018e-02	9.704766843360160919e+02	5.783065177326951467e-02	0.000000000000000000e+00	1.142715727532007008e+01	1.000000000000000000e+00
7.140000000000000000e+02	3.563948142428547783e+01	2.140806071887753603e+01	-3.990704524995596775e-02	1.003754828639831203e+03	8.227166669940155774e-02	0.000000000000000000e+00	4.849587356567492691e+01	1.000000000000000000e+00
7.160000000000000000e+02	1.127236241437972240e+02	5.939347225230789462e+01	-7.181350295321031751e-02	1.818777695802024027e+03	5.420498445251098474e-02	0.000000000000000000e+00	4.056772595975531459e+01	1.000000000000000000e+00
7.160000000000000000e+02	6.212436687634937016e+01	1.054403980073187910e+02	-3.349523569688864222e-02	8.399706989742603582e+02	5.312950214549305716e-02	0.000000000000000000e+00	2.790834422967341766e+01	1.000000000000000000e+00
7.160000000000000000e+02	8.178173752642507566e+01	8.562970754061653622e+01	4.131266474628473434e-03	-8.989350114267990932e+01	3.327478894258184550e-01	0.000000000000000000e+00	2.790834422967341766e+01	1.000000000000000000e+00
7.180000000000000000e+02	8.667280445743652706e+01	1.427785415188868434e+01	-8.121108675333161067e-03	1.918105694736896965e+02	1.816154087091156333e-01	0.000000000000000000e+00	5.152902003234562045e+01	1.000000000000000000e+00
7.220000000000000000e+02	7.085392159768716169e+01	8.849021545966570557e+01	-3.269974699297426013e-02	8.196506280253217938e+02	6.633406135088770750e-02	0.000000000000000000e+00	7.587958635763976645e+01	1.000000000000000000e+00
7.280000000000000000e+02	1.050829631352524274e+02	5.417788698908405820e+01	-3.275735598917470237e-02	8.211222000090970141e+02	1.091244870837977388e-01	0.000000000000000000e+00	5.127273550499957366e+00	1.000000000000000000e+00
7.290000000000000000e+02	2.026666765228283040e+01	2.156032956457578820e+01	-2.999159300715063120e-02	7.504731766525994772e+02	6.335152915379504979e-02	0.000000000000000000e+00	2.418681795872715057e+01	1.000000000000000000e+00
7.280000000000000000e+02	2.088965560686379064e+01	6.202185103078694794e+01	-4.025318707971226734e-02	1.012596722314037834e+03	5.487122847862169195e-02	0.000000000000000000e+00	4.046631726945533813e+01	1.000000000000000000e+00
7.290000000000000000e+02	8.287399057598597096e+01	1.076639892009796426e+02	-6.698601278859041969e-03	1.554738483115811789e+02	2.571464022788286785e-01	0.000000000000000000e+00	3.374642583489931269e+01	1.000000000000000000e+00
7.320000000000000000e+02	1.068796307694961172e+02	4.937570837165242210e+01	-3.994355492709217997e-02	1.004687436766232054e+03	8.552680419093428021e-02	0.000000000000000000e+00	5.127273550499957366e+00	1.000000000000000000e+00
7.330000000000000000e+02	5.178125793935853949e+01	9.454670160721380512e+01	-1.283807666547413621e-02	3.123014372281776332e+02	9.581116563012481713e-02	0.000000000000000000e+00	3.310123939747090560e+01	1.000000000000000000e+00
7.340000000000000000e+02	2.800566112851184641e+01	4.447561142938144485e+01	-3.833940294012476435e-02	9.637107616385274014e+02	5.912704637983312583e-02	0.000000000000000000e+00	2.247260655974620036e+01	1.000000000000000000e+00
7.350000000000000000e+02	5.026394900575994029e+01	4.757184565222353001e+01	-3.815812483651601084e-02	9.590801692634339588e+02	6.184592758663298717e-02	0.000000000000000000e+00	2.220213738088574118e+01	1.000000000000000000e+00
7.360000000000000000e+02	6.817000563287915327e+01	6.578733793750089376e+01	-3.468740748107927013e-02	8.704236961304379747e+02	6.747793621876652104e-02	0.000000000000000000e+00	1.410545321521308360e+01	1.000000000000000000e+00
7.390000000000000000e+02	1.298976040083580052e+01	7.288910376544215808e+01	-3.684768054667866832e-02	9.256060032405908942e+02	6.346054535503831140e-02	0.000000000000000000e+00	1.435551019029801978e+01	1.000000000000000000e+00
7.390000000000000000e+02	5.706062672196708263e+01	7.447902998337707459e+01	-8.545134283732644387e-03	2.026419369141652567e+02	1.582400216934557458e-01	0.000000000000000000e+00	1.410545321521308360e+01	1.000000000000000000e+00
7.400000000000000000e+02	4.857717528028631193e+01	2.543387603713064493e+01	-3.769448092007119527e-02	9.472367864085385918e+02	6.316195859045059535e-02	0.000000000000000000e+00	2.220213738088574118e+01	1.000000000000000000e+00
7.410000000000000000e+02	7.764972201646804706e+01	2.568654088065558483e+01	-1.809154932818763176e-02	4.464968528379221198e+02	7.342811955148853542e-02	0.000000000000000000e+00	2.907364465027776390e+01	1.000000000000000000e+00
7.420000000000000000e+02	4.189798289550763144e+01	1.071921199667681890e+02	-3.578367755643824949e-02	8.984269670768098877e+02	5.769831184177010019e-02	0.000000000000000000e+00	4.336563895539730318e+00	1.000000000000000000e+00
7.440000000000000000e+02	2.679339648148393493e+01	7.683122296414471464e+01	-1.752795296949551454e-02	4.321002712914670951e+02	1.080590274973762810e-01	0.000000000000000000e+00	1.085813643118128446e+01	1.000000000000000000e+00
7.440000000000000000e+02	1.015852786983210194e+02	9.143875875655011498e+01	-3.330243915950568262e-02	8.350458781703268869e+02	5.763360624519520137e-02	0.000000000000000000e+00	4.764532541262607168e+01	1.000000000000000000e+00
7.460000000000000000e+02	1.962119995920998505e+01	6.867900094778453024e+01	-3.782045010277416269e-02	9.504545602339976540e+02	6.661339100108509825e-02	0.000000000000000000e+00	1.085813643118128446e+01	1.000000000000000000e+00
7.470000000000000000e+02	4.621014098292179995e+01	1.076515533669986269e+02	-7.562959331585110238e-03	1.775531272130330365e+02	2.527749862231436495e-01	0.000000000000000000e+00	4.336563895539730318e+00	1.000000000000000000e+00
7.480000000000000000e+02	3.201353864787322578e+01	2.944573616272892735e+01	-3.700313994348281010e-02	9.295770790801283283e+02	6.569817990092507998e-02	0.000000000000000000e+00	3.729705537099400203e+01	1.000000000000000000e+00
7.490000000000000000e+02	6.241819199731936862e+01	7.844176171677212039e+00	-2.292549364251934840e-02	5.699757796248080695e+02	7.293048433692439492e-02	0.000000000000000000e+00	3.729705537099400203e+01	1.000000000000000000e+00
7.510000000000000000e+02	9.564170635883981220e+01	1.037565154267357030e+02	-3.345885057530750134e-02	8.390412725117894297e+02	5.326185601127741975e-02	0.000000000000000000e+00	2.479430913606424625e+01	1.000000000000000000e+00
7.520000000000000000e+02	5.545773146967106015e+01	4.503363543189750828e+01	-1.827817448271236780e-02	4.512640310041722955e+02	1.334574732392462826e-01	0.000000000000000000e+00	1.748437331370546488e+01	1.000000000000000000e+00
7.520000000000000000e+02	9.896512319446370043e+01	8.799882106347308053e+00	-3.422419155183857586e-02	8.585912458385198534e+02	6.869651771807638863e-02	0.000000000000000000e+00	1.575160317733315907e+01	1.000000000000000000e+00
7.510000000000000000e+02	1.905397317517317646e+01	1.974374221504409732e+01	4.877938840903998409e-03	-1.089666009663117450e+02	3.733986774195858782e-01	0.000000000000000000e+00	3.016034416991449874e+01	1.000000000000000000e+00
7.520000000000000000e+02	1.147163368837079815e+02	8.910652011717102638e+00	-5.181294072494556716e-03	1.167155479951249788e+02	3.165607127140612764e-01	0.000000000000000000e+00	1.575160317733315907e+01	1.000000000000000000e+00
7.530000000000000000e+02	6.203706914186926724e+01	6.123288312949782863e+01	7.059671931201712096e-03	-1.646970858472989221e+02	1.953054301556456096e-01	0.000000000000000000e+00	1.748437331370546488e+01	1.000000000000000000e+00
7.540000000000000000e+02	2.473088895884040639e+01	4.936500126378889064e+01	-1.789137697798187307e-02	4.413836232745334200e+02	8.842950492745715874e-02	0.000000000000000000e+00	3.016034416991449874e+01	1.000000000000000000e+00
7.560000000000000000e+02	7.436263525663822804e+01	4.468496573590121557e+01	-3.655380404933920857e-02	9.180991822803700870e+02	6.180249702496454223e-02	0.000000000000000000e+00	1.890811883163927476e+01	1.000000000000000000e+00
7.560000000000000000e+02	1.171951889489278926e+02	1.160123366466086878e+02	-2.839219667868646269e-02	7.096179807083442483e+02	5.159016854800058116e-02	0.000000000000000000e+00	2.479430913606424625e+01	1.000000000000000000e+00
7.580000000000000000e+02	1.156336992580123564e+02	5.064496341520998612e+01	-1.047849922861270912e-02	2.520280723260666775e+02	1.238959142683647707e-01	0.000000000000000000e+00	3.564596321775074017e+01	1.000000000000000000e+00
7.610000000000000000e+02	9.680771704891937190e+01	2.037588533899244680e+01	-3.028280050100009071e-02	7.579118202270034317e+02	6.645639792789681533e-02	0.000000000000000000e+00	3.308644868228630287e+01	1.000000000000000000e+00
7.620000000000000000e+02	3.419501545058466263e+01	1.823483140185381757e+01	-1.631187402540254169e-02	4.010365864121163213e+02	8.995269978874442796e-02	0.000000000000000000e+00	1.967206147307181041e+01	1.000000000000000000e+00
7.630000000000000000e+02	5.136395243490918716e+01	2.783783121590202114e+01	-3.619271712352923470e-02	9.088755290530042430e+02	5.789437949337961076e-02	0.000000000000000000e+00	1.403793054062071199e+01	1.000000000000000000e+00
7.670000000000000000e+02	2.965258405860655344e+01	6.797060641003621129e+01	-2.668091521849660225e-02	6.659047758400022303e+02	7.350773134457488922e-02	0.000000000000000000e+00	2.736361118177723739e+01	1.000000000000000000e+00
7.680000000000000000e+02	9.404668735816687786e+01	1.969386906421738104e+01	-3.609659236077877170e-02	9.064201051237544107e+02	5.864667677990098582e-02	0.000000000000000000e+00	2.328754892223613382e+01	1.000000000000000000e+00
7.680000000000000000e+02	9.794305738150349327e+01	9.524680356771413869e+01	-1.253942015685450932e-02	3.046725150138827303e+02	8.963725373188491385e-02	0.000000000000000000e+00	2.478141649980103267e+01	1.000000000000000000e+00
7.710000000000000000e+02	1.075370130646012541e+02	6.697473426853902367e+01	-7.843164690551194043e-03	1.847107307672331444e+02	1.678158541305031504e-01	0.000000000000000000e+00	2.985555037353362806e+01	1.000000000000000000e+00
7.720000000000000000e+02	1.207457948668958210e+02	1.049500899650588224e+02	-2.228714157954369418e-02	5.536696282662304611e+02	6.775473404547882605e-02	0.000000000000000000e+00	2.478141649980103267e+01	1.000000000000000000e+00
7.720000000000000000e+02	7.202759272896209097e+01	1.211301116318359661e+01	-3.850916605339842202e-02	9.680472135444549622e+02	9.477767844535089914e-02	0.000000000000000000e+00	1.522506969423940326e+01	1.000000000000000000e+00
7.720000000000000000e+02	2.451339550828562253e+01	4.109392584952549754e+01	-3.894740073150713272e-02	9.792415393816859250e+02	5.615341110659632928e-02	0.000000000000000000e+00	2.024518756625913340e+01	1.000000000000000000e+00
7.720000000000000000e+02	6.657851322820396156e+00	3.155206222474483369e+01	7.081484196664696550e-03	-1.652542613038251318e+02	3.287314818978444020e-01	0.000000000000000000e+00	2.024518756625913340e+01	1.000000000000000000e+00
7.760000000000000000e+02	5.475533009253587124e+01	4.790571277889590363e+01	-9.125370854557642367e-03	2.174635782879713304e+02	2.934174524584235444e-01	0.000000000000000000e+00	2.650430057607725587e+01	1.000000000000000000e+00
7.740000000000000000e+02	2.782144544751458071e+01	6.253420421664294082e+01	4.898694697638720542e-03	-1.094967913755283604e+02	3.673874437373372270e-01	0.000000000000000000e+00	2.169397913845952175e+01	1.000000000000000000e+00
7.760000000000000000e+02	6.047102477075462446e+01	2.202504850279141380e+01	-3.703376628334615478e-02	9.303594024442026011e+02	5.816423949623983347e-02	0.000000000000000000e+00	1.522506969423940326e+01	1.000000000000000000e+00
7.750000000000000000e+02	1.161092443938150893e+02	2.709074372335473768e+01	-3.423576663481153054e-03	7.181617697504189834e+01	4.267259338573772265e-01	0.000000000000000000e+00	4.079480177387684137e+01	1.000000000000000000e+00
7.800000000000000000e+02	4.964422329773690734e+01	8.291924325133479101e+01	-1.348841645470271952e-02	3.289138046860879854e+02	1.036700928444959091e-01	0.000000000000000000e+00	2.277414810166302672e+01	1.000000000000000000e+00
7.810000000000000000e+02	1.100826822687730839e+02	1.134665429507804930e+02	-2.945078166608021061e-02	7.366586186752629146e+02	6.803496544045672945e-02	0.000000000000000000e+00	4.520807784687637110e+01	1.000000000000000000e+00
7.810000000000000000e+02	1.976061500095276102e+01	6.929046992797746718e+00	-1.827098277664003859e-02	4.510803250924295185e+02	7.573480511178243280e-02	0.000000000000000000e+00	4.122938229096224205e+01	1.000000000000000000e+00
7.820000000000000000e+02	5.730478472065956197e+01	2.396715968617321479e+01	-9.924602217553205735e-03	2.378792522262334330e+02	1.602407015041068528e-01	0.000000000000000000e+00	3.285458125032396737e+01	1.000000000000000000e+00
7.830000000000000000e+02	7.108411132556719281e+01	9.059993482895859529e+01	-6.089946589667235427e-02	1.539988058391829327e+03	5.370877359519887762e-02	0.000000000000000000e+00	2.277414810166302672e+01	1.000000000000000000e+00
7.870000000000000000e+02	1.174346766272902727e+02	2.276342822321433346e+01	-3.279431084172140104e-02	8.220661797563407163e+02	6.211869218957821737e-02	0.000000000000000000e+00	1.497722997251682919e+01	1.000000000000000000e+00
7.870000000000000000e+02	4.138693666037039520e+01	5.284384911491024894e+01	-7.259197352189058518e-03	1.697937901633115416e+02	1.957680255084488508e-01	0.000000000000000000e+00	1.395065000979692371e+01	1.000000000000000000e+00
7.880000000000000000e+02	3.282182400931588973e+01	6.385563738796530941e+01	-9.123516214892697304e-03	2.174162031217484241e+02	1.428707124902400816e-01	0.000000000000000000e+00	1.395065000979692371e+01	1.000000000000000000e+00
7.880000000000000000e+02	6.132137364442925787e+01	1.603425490816612253e+01	8.406375306633335695e-03	-1.990974588523327498e+02	3.085227565298965802e-01	0.000000000000000000e+00	1.196501641896982626e+01	1.000000000000000000e+00
7.870000000000000000e+02	1.031584826029608877e+02	2.729197123718234153e+01	3.853592934675736850e-03	-8.280057071548704073e+01	4.270326647395888964e-01	0.000000000000000000e+00	1.497722997251682919e+01	1.000000000000000000e+00
7.880000000000000000e+02	1.081657152947853540e+01	3.993533790568743314e+01	-2.334327559103384006e-02	5.806476581734617639e+02	6.947987916359033012e-02	0.000000000000000000e+00	3.250249012034695539e+01	1.000000000000000000e+00
7.870000000000000000e+02	8.055113995519349146e+01	4.718418958760539539e+01	3.598083678126708183e-03	-7.627380773866717334e+01	4.013587970949030748e-01	0.000000000000000000e+00	3.011299208804183536e+01	1.000000000000000000e+00
7.890000000000000000e+02	1.171132506081442273e+02	5.891104809461435110e+01	-7.498849165593217229e-03	1.759154884695874728e+02	1.800436601365045242e-01	0.000000000000000000e+00	3.456156205084893429e+01	1.000000000000000000e+00
7.930000000000000000e+02	5.081592459225639402e+01	2.176113522107801401e+01	-5.684100020570528183e-02	1.436318062352313063e+03	7.271285281282169333e-02	0.000000000000000000e+00	1.196501641896982626e+01	1.000000000000000000e+00
7.930000000000000000e+02	1.135301040864294180e+02	9.448448806683541079e+01	-3.192180960427395270e-02	7.997788902439593812e+02	6.084352022335881571e-02	0.000000000000000000e+00	2.576729640748477834e+01	1.000000000000000000e+00
7.950000000000000000e+02	3.799588047009582681e+01	5.744157617708750507e+01	-3.340905460392642329e-02	8.377692774897913068e+02	6.988350205892968070e-02	0.000000000000000000e+00	2.338086952343479297e+01	1.000000000000000000e+00
7.950000000000000000e+02	1.095742105158252855e+02	6.902266428672824361e+01	-1.793343879802407337e-02	4.424580560895982444e+02	6.547381872113189338e-02	0.000000000000000000e+00	2.576729640748477834e+01	1.000000000000000000e+00
7.940000000000000000e+02	6.247673878938704206e+01	8.205672234801194520e+01	-3.779448782727059305e-03	8.090662247884662861e+01	4.113718542059129346e-01	0.000000000000000000e+00	1.828124263469194943e+01	1.000000000000000000e+00
7.970000000000000000e+02	5.600810383556452443e+00	1.168006151308783203e+01	-3.830992783390831796e-02	9.629578455422979459e+02	5.809055545078456451e-02	0.000000000000000000e+00	4.632531273517439274e+01	1.000000000000000000e+00
7.990000000000000000e+02	4.431708921576360183e+01	7.995173787498686124e+01	-1.236357319893711428e-02	3.001806565582520534e+02	1.131001644076510271e-01	0.000000000000000000e+00	1.828124263469194943e+01	1.000000000000000000e+00
8.010000000000000000e+02	8.960912871437118099e+01	7.282442141264405677e+01	-1.986826070493590002e-02	4.918814083365215311e+02	9.173478013394942288e-02	0.000000000000000000e+00	1.618895260022231497e+01	1.000000000000000000e+00
8.000000000000000000e+02	9.404652730133348371e+01	5.725548824197787212e+01	-5.884779855079078428e-03	1.346854838890551775e+02	2.568120319105161586e-01	0.000000000000000000e+00	1.618895260022231497e+01	1.000000000000000000e+00
8.020000000000000000e+02	1.151181028281956884e+02	1.189257675896904800e+02	-3.018802508008766247e-02	7.554908640680039298e+02	5.662263869075201406e-02	0.000000000000000000e+00	1.876152249467552124e+01	1.000000000000000000e+00
8.020000000000000000e+02	5.242474330574803076e+01	6.073855345530216709e+01	-3.839867438311390935e-02	9.652247993877233512e+02	6.109476568252258932e-02	0.000000000000000000e+00	2.494836785743689589e+01	1.000000000000000000e+00
8.040000000000000000e+02	9.665531671660627921e+01	1.155910629077258562e+02	-3.124671488906282518e-02	7.825341796115631041e+02	6.819878728845829574e-02	0.000000000000000000e+00	1.876152249467552124e+01	1.000000000000000000e+00
8.050000000000000000e+02	8.120771891942675325e+01	2.893527556622434105e+01	-2.152568181428773236e-02	5.342187971247883524e+02	7.533275567151442864e-02	0.000000000000000000e+00	3.109452438400094820e+01	1.000000000000000000e+00
8.050000000000000000e+02	1.100977654158056254e+02	8.800530632233375172e+01	-3.096497620012395036e-02	7.753374084693357418e+02	5.890879310972729765e-02	0.000000000000000000e+00	2.549987255898764005e+01	1.000000000000000000e+00
8.060000000000000000e+02	3.573958438357691136e+01	7.928650564663271894e+01	-3.753240773862200064e-02	9.430967671602926430e+02	5.607471206060632429e-02	0.000000000000000000e+00	1.541343928623667558e+01	1.000000000000000000e+00
8.070000000000000000e+02	4.625282949623079531e+01	9.055796463967188004e+01	-6.397967936018382484e-02	1.618669447339830867e+03	4.650649738467926841e-02	0.000000000000000000e+00	1.541343928623667558e+01	1.000000000000000000e+00
8.070000000000000000e+02	4.270063124941891886e+01	1.092374834314355212e+02	1.457542625046603403e-02	-3.566805297991061821e+02	9.646147273788319154e-02	0.000000000000000000e+00	1.901427186816535553e+01	1.000000000000000000e+00
8.080000000000000000e+02	1.113161083371129081e+02	2.044515783634312811e+01	-4.758686772451142799e-03	1.059204100149559906e+02	3.395831781058363807e-01	0.000000000000000000e+00	3.128253845828817958e+01	1.000000000000000000e+00
8.070000000000000000e+02	6.113816365885759296e+01	1.019016446348298928e+02	-3.874850005479749809e-02	9.741607936179262879e+02	5.372860162468140466e-02	0.000000000000000000e+00	1.871502735679572638e+01	1.000000000000000000e+00
8.110000000000000000e+02	6.989379207005399941e+00	6.311311254245360658e+00	-1.831555872592945458e-02	4.522189791647251127e+02	1.101741286184494406e-01	0.000000000000000000e+00	7.843438846769751649e+01	1.000000000000000000e+00
8.150000000000000000e+02	7.127479154513214610e+01	6.548226367021769079e+01	-1.436674445814065636e-02	3.513499338963142122e+02	8.638472220677007041e-02	0.000000000000000000e+00	4.222822617317377336e+01	1.000000000000000000e+00
8.140000000000000000e+02	8.392036046321523202e+01	1.057726182537992230e+02	6.349882922066251746e-03	-1.465661394825825994e+02	2.701625827318295814e-01	0.000000000000000000e+00	4.222822617317377336e+01	1.000000000000000000e+00
8.150000000000000000e+02	1.097429664531324818e+02	1.715414057372455048e+01	-3.449169776677333404e-02	8.654244607415201926e+02	6.019513299578482801e-02	0.000000000000000000e+00	6.176898868188065705e+01	1.000000000000000000e+00
8.210000000000000000e+02	6.169516152409882181e+01	3.663652542987700400e+01	-3.425524975801266803e-02	8.593846008539950390e+02	5.858308670313905342e-02	0.000000000000000000e+00	4.791097248088995286e+01	1.000000000000000000e+00
8.210000000000000000e+02	1.418475871864484184e+01	6.870901892789295573e+01	-3.976453487349941585e-02	1.000114524325882599e+03	5.832298018536308248e-02	0.000000000000000000e+00	5.157727178149689706e+01	1.000000000000000000e+00
8.220000000000000000e+02	6.168804631524207593e+01	8.880012720835792095e+01	-3.639524686015309374e-02	9.140489760136159703e+02	4.570547142113856598e-02	0.000000000000000000e+00	3.061711213542875853e+01	1.000000000000000000e+00
8.260000000000000000e+02	1.078811405813100492e+02	4.937687952980060402e+01	-3.438583404651548298e-02	8.627202635656547045e+02	5.729039611054387304e-02	0.000000000000000000e+00	4.634729210292571366e+01	1.000000000000000000e+00
8.260000000000000000e+02	9.060501237908272287e+01	9.886077476088192384e+01	-3.452033945582620722e-02	8.661560879171017859e+02	5.538053033075551745e-02	0.000000000000000000e+00	1.648839304798790906e+01	1.000000000000000000e+00
8.260000000000000000e+02	1.026320826721725581e+02	1.107331538882515929e+02	-3.793733486661838520e-03	8.127151288648029492e+01	3.922109977808647674e-01	0.000000000000000000e+00	1.558660459103046847e+01	1.000000000000000000e+00
8.290000000000000000e+02	1.067898215887256299e+02	9.571132145079869247e+01	-3.551359916647553461e-02	8.915280481873118106e+02	5.786314625784216847e-02	0.000000000000000000e+00	1.558660459103046847e+01	1.000000000000000000e+00
8.310000000000000000e+02	2.018481636030466575e+01	1.017042982050241307e+02	-3.947900360348158971e-02	9.928208749800744499e+02	6.232783115179396649e-02	0.000000000000000000e+00	1.063888192043399528e+01	1.000000000000000000e+00
8.320000000000000000e+02	1.062300673329443441e+02	1.141108751459203603e+02	-2.113454274888650758e-02	5.242274879826917413e+02	7.219626719534999459e-02	0.000000000000000000e+00	1.840806619410443901e+01	1.000000000000000000e+00
8.330000000000000000e+02	6.392134164737638180e+00	4.762293841558012986e+01	-8.037723271992936944e-03	1.896805614627128591e+02	1.563513752963396897e-01	0.000000000000000000e+00	3.124247920189041139e+01	1.000000000000000000e+00
8.350000000000000000e+02	1.417937168265005710e+01	7.787936646847778377e+01	-2.013514100091757728e-02	4.986986346812026909e+02	7.819482853151116242e-02	0.000000000000000000e+00	2.457015950350065125e+01	1.000000000000000000e+00
8.340000000000000000e+02	3.078195495577984886e+01	1.007627770394481246e+02	1.179825949947007138e-02	-2.857402070269742467e+02	1.876956845187582879e-01	0.000000000000000000e+00	1.063888192043399528e+01	1.000000000000000000e+00
8.420000000000000000e+02	2.767864701100921820e+01	5.993981888769270228e+01	-2.724348578712868993e-02	6.802751544665467236e+02	5.284064834647617115e-02	0.000000000000000000e+00	1.875886863776783642e+01	1.000000000000000000e+00
8.420000000000000000e+02	7.536179667990870712e+01	8.198156314170333303e+01	-2.327707025257295601e-02	5.789565000613430357e+02	7.671617336283376165e-02	0.000000000000000000e+00	1.270689223628635567e+01	1.000000000000000000e+00
8.420000000000000000e+02	1.293296376861431796e+01	1.069069862392297523e+02	-3.754777207443298764e-02	9.434892358304650770e+02	5.004991606360809087e-02	0.000000000000000000e+00	1.660225962986678638e+01	1.000000000000000000e+00
8.410000000000000000e+02	7.242907824130072925e+01	3.747022141803137885e+01	-7.640830897770039230e-03	1.795422890226179788e+02	2.672519996308727608e-01	0.000000000000000000e+00	2.805088784274242641e+01	1.000000000000000000e+00
8.430000000000000000e+02	4.725935858064598705e+01	4.985317425530589475e+01	-3.378784802968270301e-02	8.474452279445039267e+02	5.777303237464215258e-02	0.000000000000000000e+00	2.202599976194871445e+01	1.000000000000000000e+00
8.460000000000000000e+02	6.697915080795924681e+00	4.279888042556146388e+01	-3.793323046840096219e-02	9.533354371338291458e+02	4.587081300220052782e-02	0.000000000000000000e+00	2.709248758770670307e+01	1.000000000000000000e+00
8.450000000000000000e+02	8.789263795914449418e+01	7.987369048445032149e+01	-3.452627453367391325e-02	8.663076943476636416e+02	5.940946199023833252e-02	0.000000000000000000e+00	1.270689223628635567e+01	1.000000000000000000e+00
8.460000000000000000e+02	3.063677808613531894e+01	1.007299231065338603e+02	8.750653975008119978e-03	-2.078917596804368770e+02	3.052576359479278745e-01	0.000000000000000000e+00	4.982137250226212899e+00	1.000000000000000000e+00
8.450000000000000000e+02	6.034672845944548669e+01	9.509672787879505051e+01	-4.243437958468983945e-03	9.275882468388283542e+01	3.545841388486589141e-01	0.000000000000000000e+00	1.993639435169305330e+01	1.000000000000000000e+00
8.460000000000000000e+02	2.671759561386879867e+01	9.765393540675830764e+01	-8.406959544655031452e-03	1.991123827073083419e+02	3.491098983203764217e-01	0.000000000000000000e+00	4.982137250226212899e+00	1.000000000000000000e+00
8.470000000000000000e+02	1.351396254031390498e+01	7.223847192022731178e+01	-2.678193069556941697e-02	6.684851288367952975e+02	7.257354717056696547e-02	0.000000000000000000e+00	1.875886863776783642e+01	1.000000000000000000e+00
8.480000000000000000e+02	1.083756364435709543e+02	8.502232885729952727e+01	-3.288693614805857784e-02	8.244322130980802967e+02	6.170066360223858126e-02	0.000000000000000000e+00	2.112017291613380721e+01	1.000000000000000000e+00
8.500000000000000000e+02	9.842749688383993600e+01	4.062920149348031629e+01	-2.771377477784917401e-02	6.922882799967031815e+02	6.707336412787756608e-02	0.000000000000000000e+00	9.985180097181296333e+01	1.000000000000000000e+00
8.560000000000000000e+02	3.284815201505959692e+01	1.882939920870046180e+01	-3.797103460142714493e-02	9.543011110164062529e+02	6.575337667337100012e-02	0.000000000000000000e+00	6.687096102915667473e+01	1.000000000000000000e+00
8.560000000000000000e+02	9.840437618717240298e+01	3.202435662654317383e+01	-2.830914159310213285e-02	7.074964103787605154e+02	7.376507515455632547e-02	0.000000000000000000e+00	6.687096102915667473e+01	1.000000000000000000e+00
8.540000000000000000e+02	1.283466735426592109e+01	9.205146992298300290e+01	-1.353183039233283869e-01	3.440952913327060742e+03	4.668804598283571305e-02	0.000000000000000000e+00	7.590791268342988474e+01	1.000000000000000000e+00
8.580000000000000000e+02	1.177725812950207569e+02	1.203128784625511827e+02	-2.977064357682973270e-02	7.448292145470968535e+02	5.292007925479635944e-02	0.000000000000000000e+00	5.804342915657188229e+01	1.000000000000000000e+00
8.620000000000000000e+02	8.173247096315096272e+00	5.994316953244670998e+01	-3.850708608941384031e-02	9.679940826633625193e+02	5.371223861727147941e-02	0.000000000000000000e+00	4.459641345446076599e+01	1.000000000000000000e+00
8.630000000000000000e+02	1.158791643665476698e+02	6.230033981279935063e+01	-7.613382054234170415e-02	1.929136472112876163e+03	5.604290401137446143e-02	0.000000000000000000e+00	1.566312244784196928e+01	1.000000000000000000e+00
8.640000000000000000e+02	6.710558250160829630e+01	5.428717242150857913e+01	-7.596011693758834837e-03	1.783974212188375361e+02	2.277424891889372471e-01	0.000000000000000000e+00	2.310379572424165673e+01	1.000000000000000000e+00
8.650000000000000000e+02	1.116446065969156933e+02	7.738019144707415364e+01	-1.508480850971557347e-02	3.696922590633287768e+02	6.944129360292139452e-02	0.000000000000000000e+00	1.566312244784196928e+01	1.000000000000000000e+00
8.650000000000000000e+02	4.841030700083873484e+01	4.071248823299750796e+01	-9.529330843391939365e-02	2.418549019879350453e+03	5.287015884568446733e-02	0.000000000000000000e+00	2.310379572424165673e+01	1.000000000000000000e+00
8.670000000000000000e+02	8.036627130882162362e+01	2.068562478667099569e+01	-3.447489744456572885e-02	8.649953110407843724e+02	7.447885475380855436e-02	0.000000000000000000e+00	1.251173723828486750e+01	1.000000000000000000e+00
8.710000000000000000e+02	1.034054550831432806e+01	5.206523164822937844e+01	-6.004687566236482921e-02	1.518209378234272208e+03	5.234329794535064195e-02	0.000000000000000000e+00	3.486790031190578532e+01	1.000000000000000000e+00
8.700000000000000000e+02	8.043668856036042314e+01	9.576872088116355997e+01	-7.704208176579734058e-03	1.811612067968448230e+02	1.616870855900358617e-01	0.000000000000000000e+00	3.622253667159057500e+01	1.000000000000000000e+00
8.720000000000000000e+02	7.054825107880677137e+01	2.844127095465102784e+01	-3.657058667485055259e-02	9.185278799343052469e+02	6.208782884652208622e-02	0.000000000000000000e+00	1.251173723828486750e+01	1.000000000000000000e+00
8.740000000000000000e+02	1.136150375883853627e+02	4.989636557870884559e+01	-4.873748875887577714e-02	1.229320870909059067e+03	5.590676196292543310e-02	0.000000000000000000e+00	4.811516585847850536e+01	1.000000000000000000e+00
8.750000000000000000e+02	4.479632853479488830e+01	4.672018831883589485e+01	-3.715500791466002511e-02	9.334564150581340982e+02	7.088239522489192534e-02	0.000000000000000000e+00	2.974529681086086086e+01	1.000000000000000000e+00
8.770000000000000000e+02	1.782910473426719022e+01	3.416823536885787860e+01	-1.910574061350674840e-02	4.724034920800272630e+02	7.366304417025093532e-02	0.000000000000000000e+00	2.974529681086086086e+01	1.000000000000000000e+00
8.770000000000000000e+02	1.212416399176155579e+02	1.039205432988864146e+02	-3.484969955126315799e-03	7.338441551303733945e+01	3.795841912408052243e-01	0.000000000000000000e+00	4.305725575462174959e+01	1.000000000000000000e+00
8.820000000000000000e+02	1.086811659158413050e+02	6.273605876927670977e+01	-3.146561617525734517e-02	7.881258236467313054e+02	6.047830225908212842e-02	0.000000000000000000e+00	4.305725575462174959e+01	1.000000000000000000e+00
8.800000000000000000e+02	3.960106995591379331e+01	9.432450894460284019e+01	-7.996536295742959904e-03	1.886284757756961596e+02	1.615900317178362577e-01	0.000000000000000000e+00	4.788697165140282408e+01	1.000000000000000000e+00
8.840000000000000000e+02	1.271093599480460590e+01	2.706856838085091610e+01	-9.637664826114313021e-03	2.305496847248334120e+02	1.370781771801019566e-01	0.000000000000000000e+00	1.008638412921475869e+01	1.000000000000000000e+00
8.850000000000000000e+02	1.133604059188906810e+01	3.706080573957679292e+01	-4.525164021947289394e-03	9.995527331963931772e+01	3.373023402469407239e-01	0.000000000000000000e+00	1.008638412921475869e+01	1.000000000000000000e+00
8.870000000000000000e+02	2.658475473206702233e+01	1.094803345400898849e+02	-3.726100824881176804e-02	9.361641019177660610e+02	5.310956939957989231e-02	0.000000000000000000e+00	1.915513794728688168e+01	1.000000000000000000e+00
8.890000000000000000e+02	1.001367645120575531e+02	4.571201262744125415e+01	-7.249303561996357781e-03	1.695410618496594282e+02	1.935987092894573269e-01	0.000000000000000000e+00	1.578071118472237799e+01	1.000000000000000000e+00
8.900000000000000000e+02	4.637976735567071529e+01	6.110916759671654042e+00	-5.690114691031939592e-03	1.297129306331004841e+02	2.660644666917835188e-01	0.000000000000000000e+00	2.780169388341586867e+01	1.000000000000000000e+00
8.910000000000000000e+02	4.369811314957799198e+01	1.008749714766627363e+02	-8.131395547090778525e-03	1.920733387159540086e+02	1.693233626824945937e-01	0.000000000000000000e+00	1.820813156840091906e+01	1.000000000000000000e+00
8.930000000000000000e+02	4.404522470262832456e+01	3.381442002890258891e+01	-3.744137069103688209e-02	9.407713045147406774e+02	6.176889942258856347e-02	0.000000000000000000e+00	2.780169388341586867e+01	1.000000000000000000e+00
8.930000000000000000e+02	9.820833222884462543e+01	2.957121038261359658e+01	-2.904965363038133908e-02	7.264121499260514838e+02	6.645958811192242965e-02	0.000000000000000000e+00	1.588091641605551985e+01	1.000000000000000000e+00
8.930000000000000000e+02	8.569526528278670696e+01	3.935009896042316768e+01	-7.509472649190954141e-03	1.761868561701829208e+02	1.897721073354716737e-01	0.000000000000000000e+00	1.578071118472237799e+01	1.000000000000000000e+00
8.940000000000000000e+02	2.551965182667882814e+01	1.019140090813995556e+02	-7.750584270944156466e-03	1.823458440181939295e+02	1.983431429974732429e-01	0.000000000000000000e+00	1.820813156840091906e+01	1.000000000000000000e+00
8.950000000000000000e+02	7.919485678092399894e+01	1.576451963849640414e+01	-3.275774247362380105e-03	6.804069208483626596e+01	4.934819541445627511e-01	0.000000000000000000e+00	2.349759472610700684e+01	1.000000000000000000e+00
8.990000000000000000e+02	3.833704651157726317e+01	5.945463596247078542e+00	-3.753856257853181722e-02	9.432539872226661828e+02	6.816323177709304737e-02	0.000000000000000000e+00	4.202111994660266703e+01	1.000000000000000000e+00
8.970000000000000000e+02	1.040123797519540716e+02	6.743982533340236785e+00	-6.321985071166112517e-03	1.458535130092910777e+02	2.900911662576612926e-01	0.000000000000000000e+00	2.355354111239229553e+01	1.000000000000000000e+00
8.990000000000000000e+02	1.077537423483490358e+02	1.178147948534689249e+02	-1.875531031506796203e-02	4.634520531822848852e+02	7.292999082734330507e-02	0.000000000000000000e+00	8.375727211469757094e+01	1.000000000000000000e+00
9.000000000000000000e+02	9.335810946323637438e+01	1.191811477038818907e+02	-2.020946396506440035e-02	5.005971505207958216e+02	7.267046475064664612e-02	0.000000000000000000e+00	1.383067722481652417e+01	1.000000000000000000e+00
9.010000000000000000e+02	9.458837164909616035e+01	5.739132850366134164e+01	-3.470796376481171536e-02	8.709487886199157174e+02	5.979539478241413519e-02	0.000000000000000000e+00	4.302088184778200031e+01	1.000000000000000000e+00
9.020000000000000000e+02	4.903974581195161164e+01	6.321407770848168894e+01	-3.861485600573035665e-02	9.707469719689389649e+02	6.255372226854583051e-02	0.000000000000000000e+00	1.480030461980116385e+01	1.000000000000000000e+00
9.020000000000000000e+02	9.922031871506716527e+01	1.066542911474744528e+02	-3.170642897799038490e-02	7.942771784213111914e+02	8.622603013887741863e-02	0.000000000000000000e+00	1.383067722481652417e+01	1.000000000000000000e+00
9.030000000000000000e+02	2.821886940740849070e+01	1.163618230743466881e+02	-3.815810442667416647e-02	9.590796479116758064e+02	5.387655902078025694e-02	0.000000000000000000e+00	2.920041857339743174e+01	1.000000000000000000e+00
9.030000000000000000e+02	1.760133565397634925e+01	5.995891066422195337e+01	-3.957270304492722240e-02	9.952143461741745796e+02	6.007107332887529072e-02	0.000000000000000000e+00	1.329087825402332790e+01	1.000000000000000000e+00
9.040000000000000000e+02	4.916223167277598805e+01	7.801387547915429366e+01	-3.677656697599122892e-02	9.237894685812167381e+02	5.000081106796749886e-02	0.000000000000000000e+00	1.473129615006437021e+01	1.000000000000000000e+00
9.030000000000000000e+02	4.028834271427605529e+01	8.977249704008201547e+01	-3.773837906125763336e-02	9.483581264590578712e+02	5.014151930263555101e-02	0.000000000000000000e+00	1.473129615006437021e+01	1.000000000000000000e+00
9.030000000000000000e+02	1.152032088096539866e+02	9.515142336324164773e+01	-3.209616438679377404e-02	8.042326323695936026e+02	6.363255497124009619e-02	0.000000000000000000e+00	1.969184458188674824e+01	1.000000000000000000e+00
9.050000000000000000e+02	8.324355441723801619e+01	8.771924189614011880e+00	-3.483001110601756378e-03	7.333412308244767530e+01	4.029946276845665087e-01	0.000000000000000000e+00	4.992545797363374760e+01	1.000000000000000000e+00
9.060000000000000000e+02	3.084870526414716352e+01	5.888436742414598513e+01	6.365277358173681600e-03	-1.469593770387950258e+02	3.121576056105974661e-01	0.000000000000000000e+00	1.329087825402332790e+01	1.000000000000000000e+00
9.100000000000000000e+02	1.018142850295642745e+02	1.206832065138341648e+02	-2.637666054299337912e-02	6.581328532943400660e+02	7.998093029557451494e-02	0.000000000000000000e+00	6.066086087188182319e+01	1.000000000000000000e+00
9.110000000000000000e+02	1.090096876456109953e+02	6.045060551644412783e+01	-9.245775021553288148e-03	2.205391986001897635e+02	1.415108107430909090e-01	0.000000000000000000e+00	6.066086087188182319e+01	1.000000000000000000e+00
9.130000000000000000e+02	1.511637636094777370e+01	2.032924055745473524e+01	-2.373937264055358057e-02	5.907656147318651847e+02	7.592849102677479145e-02	0.000000000000000000e+00	3.751622730378711879e+01	1.000000000000000000e+00
9.120000000000000000e+02	1.172451466330618963e+01	1.196116119087641039e+02	-1.536213023507477897e-02	3.767762026910030499e+02	8.202284504010126653e-02	0.000000000000000000e+00	9.009614331170190837e+01	1.000000000000000000e+00
9.160000000000000000e+02	5.243532261808094574e+01	2.417157856531251525e+01	-2.213989104530818611e-02	5.499082407214280011e+02	6.194137492884554952e-02	0.000000000000000000e+00	2.314334792035602106e+01	1.000000000000000000e+00
9.190000000000000000e+02	9.527011841153682781e+01	7.436485826097465690e+01	-3.366597243834602848e-02	8.443320213700816339e+02	5.994149788276093016e-02	0.000000000000000000e+00	5.836610955622835917e+01	1.000000000000000000e+00
9.210000000000000000e+02	7.170049912512865831e+01	1.134708921427228212e+01	-2.446987076947092568e-02	6.094255576507591741e+02	6.554662686521073311e-02	0.000000000000000000e+00	1.307338936845585486e+01	1.000000000000000000e+00
9.210000000000000000e+02	8.337904981593015918e+01	1.722288391300320143e+01	-7.452537268148875897e-03	1.747324911030399903e+02	2.193066264584931924e-01	0.000000000000000000e+00	1.307338936845585486e+01	1.000000000000000000e+00
9.220000000000000000e+02	3.863021090430365234e+01	3.648766511390741840e+01	-3.976079406829047258e-02	1.000018968692122030e+03	8.039814160676495014e-02	0.000000000000000000e+00	1.049963474774926553e+01	1.000000000000000000e+00
9.240000000000000000e+02	4.690200700353999963e+01	3.002084834452217876e+01	-3.142132176102859636e-02	7.869943611440698987e+02	7.932427073270986728e-02	0.000000000000000000e+00	1.049963474774926553e+01	1.000000000000000000e+00
9.270000000000000000e+02	1.035678319805818433e+02	2.270484802137105618e+01	3.145530496089448281e-03	-6.471372810219405380e+01	4.799822643771741726e-01	0.000000000000000000e+00	1.188710032390351046e+01	1.000000000000000000e+00
9.270000000000000000e+02	3.710102168415634338e+01	1.191174181118719133e+02	-4.505629278824813642e-03	9.945627520154570789e+01	3.180805673800920497e-01	0.000000000000000000e+00	3.241469754893484634e+01	1.000000000000000000e+00
9.290000000000000000e+02	5.629753626600063399e+01	4.118984979764136511e+01	-1.697664864545344807e-02	4.180176791391627376e+02	7.558975686904123581e-02	0.000000000000000000e+00	1.459529251442164721e+01	1.000000000000000000e+00
9.280000000000000000e+02	1.078534646289084122e+02	6.419453917146839217e+01	4.989785577492245917e-03	-1.118236291198190600e+02	3.103557291499274839e-01	0.000000000000000000e+00	1.216310375180434633e+01	1.000000000000000000e+00
9.310000000000000000e+02	9.201394417214207522e+01	2.549963434961403408e+01	-7.281830849440127165e-03	1.703719432756074355e+02	2.210106670328244594e-01	0.000000000000000000e+00	1.188710032390351046e+01	1.000000000000000000e+00
9.320000000000000000e+02	1.033659992035974113e+02	1.150074453980627283e+02	-3.147682457162545577e-02	7.884121324381736713e+02	6.148860516927101560e-02	0.000000000000000000e+00	3.896752403950611665e+01	1.000000000000000000e+00
9.320000000000000000e+02	1.053082196069734096e+02	7.608835355775642029e+01	-4.896906808996692034e-03	1.094511213064550219e+02	2.621227683777135331e-01	0.000000000000000000e+00	1.216310375180434633e+01	1.000000000000000000e+00
9.320000000000000000e+02	2.609956032897289191e+01	8.862675617679205686e+01	-3.708429700022243536e-02	9.316501659044180315e+02	5.482561768021154691e-02	0.000000000000000000e+00	2.250904646010300070e+01	1.000000000000000000e+00
9.350000000000000000e+02	9.165588033355784603e+01	4.186128671450892114e+01	-2.109114529246665717e-02	5.231189374915087456e+02	9.051463165114148612e-02	0.000000000000000000e+00	1.636556988992965600e+01	1.000000000000000000e+00
9.360000000000000000e+02	1.161018230628620245e+02	4.327014321858705159e+01	-3.264510186584185236e-02	8.182547655135344939e+02	5.647022452935335224e-02	0.000000000000000000e+00	2.448650633662350629e+01	1.000000000000000000e+00
9.350000000000000000e+02	6.886950401546001466e+00	1.003541937621989035e+02	-6.511062901987412464e-03	1.506833426702962413e+02	2.404887025115329813e-01	0.000000000000000000e+00	2.250904646010300070e+01	1.000000000000000000e+00
9.350000000000000000e+02	6.159624870317183820e+01	8.899667300923617574e+00	5.688614889197625077e-03	-1.296746194923732105e+02	3.159346216584398848e-01	0.000000000000000000e+00	1.408851867190010942e+01	1.000000000000000000e+00
9.370000000000000000e+02	8.214246063799498643e+01	6.201606701529698995e+01	-2.284849347207136561e-02	5.680088768656812590e+02	7.095445106013686942e-02	0.000000000000000000e+00	2.228722331913417420e+01	1.000000000000000000e+00
9.380000000000000000e+02	5.081403887060957203e+01	1.796776023687633739e+01	-3.933823019343481164e-03	8.484997883990885725e+01	3.808643142079619626e-01	0.000000000000000000e+00	1.408851867190010942e+01	1.000000000000000000e+00
9.400000000000000000e+02	8.506107132796326198e+01	2.073857889468144577e+01	-3.483287619238845806e-02	8.741395685496288479e+02	4.892611993645212820e-02	0.000000000000000000e+00	2.212826905706978664e+01	1.000000000000000000e+00
9.420000000000000000e+02	1.053314232707262050e+02	7.682473065211269159e+01	4.957857106952220927e-03	-1.110080439537797474e+02	2.861408907453056871e-01	0.000000000000000000e+00	1.392079228785868317e+01	1.000000000000000000e+00
9.430000000000000000e+02	3.607553374033822990e+01	2.929498419091571293e+01	-3.813381078776915262e-02	9.584590879166327113e+02	6.039954514687717602e-02	0.000000000000000000e+00	1.858842478479546045e+01	1.000000000000000000e+00
9.460000000000000000e+02	8.770146900173863003e+01	5.522849531394754763e+00	-3.509316397725869424e-02	8.807883948996187655e+02	5.213146633462373281e-02	0.000000000000000000e+00	1.327921640700927242e+01	1.000000000000000000e+00
9.450000000000000000e+02	1.003987230250293692e+02	8.984229287427272936e+01	-7.844471208066323281e-03	1.847441046271922289e+02	1.603004873657108975e-01	0.000000000000000000e+00	1.392079228785868317e+01	1.000000000000000000e+00
9.490000000000000000e+02	1.003472278992723403e+02	9.575301911081808726e+00	-3.635101256597512293e-02	9.129190492256556126e+02	5.404707977479106251e-02	0.000000000000000000e+00	1.327921640700927242e+01	1.000000000000000000e+00
9.490000000000000000e+02	1.113398185114221519e+02	1.160305007558318806e+02	-3.157547192740702002e-02	7.909319938246935635e+02	6.144608037128596045e-02	0.000000000000000000e+00	2.838185692462917942e+01	1.000000000000000000e+00
9.510000000000000000e+02	4.090725792520611037e+01	6.761800746497061709e+01	-3.838618996952848639e-02	9.649058958400509027e+02	6.511721065666098429e-02	0.000000000000000000e+00	1.754922714358793101e+01	1.000000000000000000e+00
9.500000000000000000e+02	5.710401553510570949e+01	7.437377657465773950e+01	8.688323889018545812e-03	-2.062995915411166834e+02	1.698330862675299091e-01	0.000000000000000000e+00	1.754922714358793101e+01	1.000000000000000000e+00
9.520000000000000000e+02	1.690805356367646084e+01	2.399878597778816314e+01	-2.626587406022043089e-02	6.553029084075652690e+02	7.517757376751810217e-02	0.000000000000000000e+00	1.798899142559285025e+01	1.000000000000000000e+00
9.520000000000000000e+02	1.883015441167770376e+01	4.855609884294128875e+01	-3.888361831339778169e-02	9.776122726744413285e+02	6.076773918889588622e-02	0.000000000000000000e+00	2.463241942698488529e+01	1.000000000000000000e+00
9.520000000000000000e+02	1.007112081887189277e+02	8.961255302352034846e+01	7.235128998273011522e-03	-1.691789848784700894e+02	1.886975719160810527e-01	0.000000000000000000e+00	9.175685278264451128e+00	1.000000000000000000e+00
9.530000000000000000e+02	7.072600391037782686e+01	2.246641822547571365e+01	-3.689585435653549433e-02	9.268365615494070653e+02	6.308209455448543501e-02	0.000000000000000000e+00	3.889967569590186969e+01	1.000000000000000000e+00
9.560000000000000000e+02	3.253313493465313400e+01	1.508471593877619732e+01	-4.903912007893386493e-02	1.237025782108730937e+03	5.708661710985729609e-02	0.000000000000000000e+00	1.798899142559285025e+01	1.000000000000000000e+00
9.550000000000000000e+02	1.131836695879173931e+02	9.279944817310847327e+01	-7.303929643738500677e-03	1.709364378634240893e+02	2.003536889738180005e-01	0.000000000000000000e+00	1.031617904592039281e+01	1.000000000000000000e+00
9.590000000000000000e+02	2.235519323468975728e+01	4.528172450149921247e+01	-4.743882341917458195e-02	1.196147587980209209e+03	5.875871295065149269e-02	0.000000000000000000e+00	1.705760952320684964e+01	1.000000000000000000e+00
9.570000000000000000e+02	1.079154129842369514e+02	8.392989223916993069e+01	5.337394185708871537e-03	-1.207029903812253053e+02	3.028195148083587807e-01	0.000000000000000000e+00	9.175685278264451128e+00	1.000000000000000000e+00
9.600000000000000000e+02	3.925206614870286614e+01	4.294554634607375476e+01	-2.088482468425670660e-02	5.178486559948331660e+02	7.894851310130512889e-02	0.000000000000000000e+00	1.705760952320684964e+01	1.000000000000000000e+00
9.590000000000000000e+02	4.157012618744612098e+01	1.197082174105490679e+02	-8.579396158322967134e-03	2.035171268685834320e+02	2.766920865425493981e-01	0.000000000000000000e+00	6.826900577928435609e+01	1.000000000000000000e+00
9.620000000000000000e+02	5.986601431596204037e+01	5.393650899666650389e+01	-1.893492818774030959e-02	4.680402363939880956e+02	7.607684031358474819e-02	0.000000000000000000e+00	2.336099567717893066e+01	1.000000000000000000e+00
9.660000000000000000e+02	1.062720237467083138e+02	9.644233142031039563e+01	-3.341404171713416998e-02	8.378966689834896897e+02	7.420470059162431742e-02	0.000000000000000000e+00	1.162296413465714018e+01	1.000000000000000000e+00
9.650000000000000000e+02	8.366772932720614619e+01	1.063132158241107561e+02	5.074070901776681942e-03	-1.139766248330031573e+02	3.539144352229309787e-01	0.000000000000000000e+00	2.466553232988750821e+01	1.000000000000000000e+00
9.670000000000000000e+02	1.148844266684828739e+02	8.863721699523402719e+01	-3.294903147792316994e-02	8.260183845952208230e+02	6.622471726037659767e-02	0.000000000000000000e+00	1.162296413465714018e+01	1.000000000000000000e+00
9.720000000000000000e+02	4.029627123424710078e+01	4.405265430476310229e+01	-7.575202128605906804e-03	1.778658588745285272e+02	3.397511109471001989e-01	0.000000000000000000e+00	4.442851074695765590e+01	1.000000000000000000e+00
9.740000000000000000e+02	1.536617505745354606e+01	9.559483162898624187e+01	-7.950585030718401378e-03	1.874546904524126774e+02	2.108339891932374810e-01	0.000000000000000000e+00	2.740537379650093186e+01	1.000000000000000000e+00
9.760000000000000000e+02	1.797229812408790295e+01	5.639989833661634755e+00	-3.560778438670093859e-02	8.939339281802068626e+02	6.404675214862221022e-02	0.000000000000000000e+00	4.442851074695765590e+01	1.000000000000000000e+00
9.780000000000000000e+02	9.852339237676625672e+00	6.874986697118710310e+01	-3.582524404336519253e-02	8.994887470358432893e+02	7.086237438356179918e-02	0.000000000000000000e+00	2.740537379650093186e+01	1.000000000000000000e+00
9.780000000000000000e+02	8.174065119878900987e+01	1.056169974455526841e+02	-7.021247992909694126e-03	1.637155795752557879e+02	3.432925780018405426e-01	0.000000000000000000e+00	6.712685670200463051e+01	1.000000000000000000e+00
9.800000000000000000e+02	1.194024311801649105e+02	2.999029525591677015e+01	-6.828126561864209139e-03	1.587824596437033904e+02	2.187132725844121994e-01	0.000000000000000000e+00	8.448554761286364112e+01	1.000000000000000000e+00
9.840000000000000000e+02	8.265680409172750842e+01	1.062126700123297240e+02	9.379021199508322595e-03	-2.239428569757241689e+02	1.505950843958046015e-01	0.000000000000000000e+00	2.684406207046845694e+01	1.000000000000000000e+00
9.870000000000000000e+02	9.933074222968249956e+01	1.491722204243914440e+01	-1.465539346482315486e-02	3.587232231287912327e+02	9.367820048862629534e-02	0.000000000000000000e+00	1.369440748057226109e+01	1.000000000000000000e+00
9.860000000000000000e+02	6.885687274297691118e+00	3.260635284709091763e+01	-3.868129010052946681e-02	9.724439734638739310e+02	5.521131012085656042e-02	0.000000000000000000e+00	1.335719980467747803e+01	1.000000000000000000e+00
9.870000000000000000e+02	1.056269868059675190e+02	8.667674345527258595e+01	-3.394890547338649811e-02	8.515593010505227767e+02	5.720345007731220122e-02	0.000000000000000000e+00	3.015429853882031352e+01	1.000000000000000000e+00
9.860000000000000000e+02	1.538855164718495239e+01	9.526397886664008752e+01	8.028272032651894569e-03	-1.894391377278183768e+02	1.590115869816904892e-01	0.000000000000000000e+00	3.215486115554834612e+01	1.000000000000000000e+00
9.870000000000000000e+02	6.029374510444003477e+01	9.136351982875812894e+01	-1.718773764245082672e-02	4.234097650033872355e+02	1.142378483455704918e-01	0.000000000000000000e+00	1.317276751955487590e+01	1.000000000000000000e+00
9.890000000000000000e+02	4.716193071643762380e+01	9.032561087162711999e+01	-5.417325487818983737e-03	1.227447663636198172e+02	3.080826992940330911e-01	0.000000000000000000e+00	1.317276751955487590e+01	1.000000000000000000e+00
9.900000000000000000e+02	4.302653583995514452e+01	5.824025664728807783e+01	-3.808465548614006768e-02	9.572034582493548669e+02	6.711075668263288829e-02	0.000000000000000000e+00	7.790474722701985932e+00	1.000000000000000000e+00
9.910000000000000000e+02	1.621422250440184953e+01	2.304637287416306535e+01	-3.783629136982064045e-02	9.508592117000985127e+02	6.166604299300415537e-02	0.000000000000000000e+00	1.335719980467747803e+01	1.000000000000000000e+00
9.930000000000000000e+02	1.121144037305522261e+02	5.613411335883790798e+01	-1.741110565915012648e-02	4.291155078061687504e+02	7.967286646570215236e-02	0.000000000000000000e+00	1.013089802820582364e+01	1.000000000000000000e+00
9.920000000000000000e+02	1.122609624289871704e+02	1.942789847080850762e+01	-6.103394535193412858e-03	1.402698068197814223e+02	2.295246428265192984e-01	0.000000000000000000e+00	1.369440748057226109e+01	1.000000000000000000e+00
9.930000000000000000e+02	4.674345872066998453e+01	6.508686023621281436e+01	-3.832445078291116247e-02	9.633288217141449650e+02	1.019865747711564685e-01	0.000000000000000000e+00	7.790474722701985932e+00	1.000000000000000000e+00
9.930000000000000000e+02	2.018989379988165922e+01	9.944918162713959475e+01	-7.567810138354557313e-03	1.776770368766520392e+02	1.751930496152794836e-01	0.000000000000000000e+00	2.847332644351376629e+01	1.000000000000000000e+00
9.940000000000000000e+02	6.301465579822786367e+01	3.813236906831456707e+01	-1.200483021385913007e-01	3.050893924268591491e+03	4.569446838497981389e-02	0.000000000000000000e+00	2.835228531097515514e+01	1.000000000000000000e+00
9.980000000000000000e+02	9.639972057794922478e+01	7.375466016005016279e+00	-2.217523336995052413e-02	5.508110298379784808e+02	7.066862999406531287e-02	0.000000000000000000e+00	4.539327742866073834e+01	1.000000000000000000e+00
9.970000000000000000e+02	1.804987424970932253e+01	2.954339449166807796e+01	-8.059643214664624633e-03	1.902404874404088275e+02	1.792989174255480433e-01	0.000000000000000000e+00	4.567997096021165504e+01	1.000000000000000000e+00
9.970000000000000000e+02	5.500932340233293161e+01	9.462173398954948311e+01	7.289766789043753553e-03	-1.705746599892435427e+02	1.874238867814241871e-01	0.000000000000000000e+00	3.066974545967243770e+01	1.000000000000000000e+00
9.970000000000000000e+02	1.067778464249455084e+02	6.474551574067329796e+01	-3.276134809948696644e-03	6.804990234426475126e+01	3.694415970027660201e-01	0.000000000000000000e+00	1.013089802820582364e+01	1.000000000000000000e+00
9.980000000000000000e+02	9.669723810187842616e+01	8.091524944707997236e+01	-1.565386684666811301e-02	3.842283621205573354e+02	1.031172616137426834e-01	0.000000000000000000e+00	1.905463073111608452e+01	1.000000000000000000e+00
1.000000000000000000e+03	1.651470704104592002e+01	5.385083626038389326e+01	-7.538689367553402972e-03	1.769331719721531329e+02	2.140204159208743961e-01	0.000000000000000000e+00	1.797693134862315708e+308	1.000000000000000000e+00
1.011000000000000000e+03	7.535563936192386336e+01	1.718575538770573630e+01	-1.131534209575885998e-02	2.734044996088771882e+02	1.387013268921385434e-01	0.000000000000000000e+00	2.476097845320852642e+01	1.000000000000000000e+00
1.011000000000000000e+03	1.273831231206636083e+01	4.370987245138750410e+01	-3.789328167477841458e-02	9.523149797511659926e+02	5.966378395311611182e-02	0.000000000000000000e+00	2.617983078290370713e+01	1.000000000000000000e+00
1.012000000000000000e+03	5.155866767272235762e+01	1.034395793501839833e+01	-4.383645606737768957e-02	1.104128229550034348e+03	6.542819568633806426e-02	0.000000000000000000e+00	1.692676220754251304e+01	1.000000000000000000e+00
1.011000000000000000e+03	2.801685410194131265e+01	2.245076380129313520e+01	-3.802730520392802460e-02	9.557384948906598083e+02	6.347102685178318549e-02	0.000000000000000000e+00	2.617983078290370713e+01	1.000000000000000000e+00
1.013000000000000000e+03	2.347050981496053623e+01	9.580568496955098112e+01	-3.939130037206563240e-02	9.905805717852535963e+02	5.358449429215472737e-02	0.000000000000000000e+00	3.831195399433144644e+01	1.000000000000000000e+00
1.014000000000000000e+03	8.320514489744337538e+01	1.072864851342892791e+02	-1.157416351342216952e-02	2.800158688767799049e+02	2.665857695472423350e-01	0.000000000000000000e+00	2.824430876503578958e+01	1.000000000000000000e+00
1.017000000000000000e+03	4.986983836260888836e+01	2.718625986771130343e+01	-3.846333568351476689e-02	9.668765163829873472e+02	5.019239962439348002e-02	0.000000000000000000e+00	1.692676220754251304e+01	1.000000000000000000e+00
1.017000000000000000e+03	1.769882753746490067e+01	5.382107065698377113e+01	9.630752660639856425e-03	-2.303731194358976779e+02	2.211430765067639026e-01	0.000000000000000000e+00	4.176586026040738631e+01	1.000000000000000000e+00
1.016000000000000000e+03	6.126079132903243618e+01	8.950485629778367525e+01	9.044391355328100859e-03	-2.153950270167129304e+02	2.288646107564423771e-01	0.000000000000000000e+00	2.824430876503578958e+01	1.000000000000000000e+00
1.018000000000000000e+03	1.201496052774518262e+02	6.450714301878223011e+01	-1.166427320612229909e-02	2.823176430438342663e+02	8.040324092951600665e-02	0.000000000000000000e+00	3.854301606242353984e+01	1.000000000000000000e+00
1.023000000000000000e+03	4.866311930414614295e+01	3.882937332234665462e+01	-3.864891334740916395e-02	9.716169373070265465e+02	5.416208183825854672e-02	0.000000000000000000e+00	1.238309798746493584e+01	1.000000000000000000e+00
1.024000000000000000e+03	1.190109887423870276e+02	7.321619130299163203e+01	-4.326689937730091029e-02	1.089579396493256809e+03	5.898164914091552635e-02	0.000000000000000000e+00	1.934109643485585650e+01	1.000000000000000000e+00
1.024000000000000000e+03	3.789345078429921188e+01	4.494127611442181802e+01	-6.607377316452276057e-03	1.531436110885667574e+02	2.599762001260582656e-01	0.000000000000000000e+00	1.238309798746493584e+01	1.000000000000000000e+00
1.029000000000000000e+03	4.928401243591579828e+01	8.883267829291069972e+01	-1.944658713418214238e-02	4.811101216635044011e+02	9.435163167874482948e-02	0.000000000000000000e+00	4.534534242822670791e+01	1.000000000000000000e+00
1.029000000000000000e+03	1.922410738930852858e+01	1.995664524973865639e+01	-9.551760178581615926e-03	2.283553247997730011e+02	1.727550090436180685e-01	0.000000000000000000e+00	3.118935976009383637e+01	1.000000000000000000e+00
1.029000000000000000e+03	1.007281148930517389e+02	6.690631530486886902e+01	-3.376734730606990864e-02	8.469215546902307779e+02	5.852452848757949688e-02	0.000000000000000000e+00	1.705180012527754485e+01	1.000000000000000000e+00
1.031000000000000000e+03	1.185952881253576265e+02	6.672141687248368314e+00	-3.308358687280112814e-02	8.294554857847517724e+02	6.347833326601892701e-02	0.000000000000000000e+00	6.282827031449200206e+01	1.000000000000000000e+00
1.032000000000000000e+03	1.169979705323054446e+02	7.201079226046967108e+01	-3.258186445437327716e-02	8.166394205295698612e+02	6.118916612616520645e-02	0.000000000000000000e+00	1.705180012527754485e+01	1.000000000000000000e+00
1.036000000000000000e+03	4.636938107210795579e+01	1.183942724476676176e+02	-3.589847721150235538e-02	9.013594249788991419e+02	6.063145479224851808e-02	0.000000000000000000e+00	5.621134852123180536e+01	1.000000000000000000e+00
1.037000000000000000e+03	3.152389199939890929e+01	6.417871050492404095e+01	-4.796285820087113627e-03	1.068808451686117706e+02	2.547874979866386891e-01	0.000000000000000000e+00	2.716412747763770952e+01	1.000000000000000000e+00
1.039000000000000000e+03	5.028006880057198913e+01	4.452939363576828669e+01	-4.018514620606143672e-02	1.010858677042987324e+03	4.699743668792122353e-02	0.000000000000000000e+00	1.460305375851650211e+01	1.000000000000000000e+00
1.042000000000000000e+03	4.635137935660556963e+01	3.046473657180153793e+01	-7.849709708848309764e-03	1.848779175990574970e+02	1.835217075145810783e-01	0.000000000000000000e+00	1.460305375851650211e+01	1.000000000000000000e+00
1.048000000000000000e+03	1.116384097687298436e+02	1.115008339188328392e+02	-2.274146607796533048e-02	5.652749546477880358e+02	6.770983952961340258e-02	0.000000000000000000e+00	6.387994028497815435e+01	1.000000000000000000e+00
1.047000000000000000e+03	5.892127351602484708e+01	7.542382855355741356e+01	-3.995910012203822241e-03	8.643593737548619060e+01	3.895055898214292434e-01	0.000000000000000000e+00	4.668321101855557487e+01	1.000000000000000000e+00
1.049000000000000000e+03	6.596910743048161407e+01	2.912543261942539985e+01	-9.771712128005710304e-03	2.339738071184559374e+02	1.677858827150422449e-01	0.000000000000000000e+00	4.683175662901636827e+01	1.000000000000000000e+00
1.050000000000000000e+03	3.233783259875268357e+01	1.295944233702964254e+01	-3.687548136212023819e-02	9.263161510270160761e+02	6.032391596806530032e-02	0.000000000000000000e+00	5.892265737003025805e+01	1.000000000000000000e+00
1.051000000000000000e+03	1.589194208120959928e+01	6.954046598127779077e+01	9.331106858544680263e-03	-2.227189265753779068e+02	2.001973822861013996e-01	0.000000000000000000e+00	4.576734215512553305e+01	1.000000000000000000e+00
1.051000000000000000e+03	5.460683707841471346e+01	9.394961412904635267e+01	-9.535185014138370871e-03	2.279319265593960893e+02	1.497177060422777428e-01	0.000000000000000000e+00	2.909890809265350953e+01	1.000000000000000000e+00
1.056000000000000000e+03	1.070251158145858454e+02	8.428921371256091533e+00	-2.801501872226059772e-02	6.999832960205096697e+02	1.077411413192208567e-01	0.000000000000000000e+00	3.865225453111709442e+01	1.000000000000000000e+00
1.055000000000000000e+03	3.919290439932812120e+01	1.186307229280708100e+02	7.083661263509649642e-03	-1.653098725935044513e+02	3.019914539279524579e-01	0.000000000000000000e+00	2.909890809265350953e+01	1.000000000000000000e+00
1.058000000000000000e+03	8.185683416961880710e+01	3.776412853564947625e+01	4.640509908619506151e-03	-1.029016842357394381e+02	3.378979621795378252e-01	0.000000000000000000e+00	3.865225453111709442e+01	1.000000000000000000e+00
1.063000000000000000e+03	6.107719484455804348e+01	7.633506695719435697e+01	3.614455137680100318e-03	-7.669200251381059275e+01	3.780042986248270953e-01	0.000000000000000000e+00	2.019079834246294425e+01	1.000000000000000000e+00
1.065000000000000000e+03	9.147882267727810657e+00	7.767944188126340066e+01	-7.875802391289812854e-02	1.996169477624780484e+03	5.283898894404526203e-02	0.000000000000000000e+00	4.108152350091371119e+01	1.000000000000000000e+00
1.065000000000000000e+03	4.898207846616779904e+01	3.137516947535283052e+01	-8.456630207255746989e-03	2.003811768248876035e+02	1.639356040861219554e-01	0.000000000000000000e+00	4.174044154233811810e+01	1.000000000000000000e+00
1.066000000000000000e+03	4.781391966171349139e+01	9.155853138320935614e+01	-4.211824021092851894e-02	1.060237891526584235e+03	5.484924007949176783e-02	0.000000000000000000e+00	2.019079834246294425e+01	1.000000000000000000e+00
1.068000000000000000e+03	7.324742633316484230e+00	2.874252224140985845e+01	3.513055445940939728e-03	-7.410183508566065314e+01	4.695021179792036037e-01	0.000000000000000000e+00	4.174044154233811810e+01	1.000000000000000000e+00
1.069000000000000000e+03	6.536750676778353863e+01	1.081189448803412034e+02	-3.159401588144661321e-02	7.914056830925665054e+02	5.507856562745638840e-02	0.000000000000000000e+00	2.413246186128500526e+01	1.000000000000000000e+00
1.072000000000000000e+03	8.724759233925875890e+01	4.865959065187319510e+01	-3.887737885083880629e-02	9.774528909996826087e+02	5.550759417274009344e-02	0.000000000000000000e+00	5.600775792676573417e+01	1.000000000000000000e+00
1.080000000000000000e+03	2.636439671575801214e+01	1.033676161065555874e+02	-3.708072654526330114e-02	9.315589617204584556e+02	5.995666150948053552e-02	0.000000000000000000e+00	2.821975874858603461e+01	1.000000000000000000e+00
1.081000000000000000e+03	6.822734502136036383e+01	3.436472320434502592e+01	-3.667115934044861553e-02	9.210969216949488327e+02	5.372093097290797648e-02	0.000000000000000000e+00	2.606043746975412034e+01	1.000000000000000000e+00
1.081000000000000000e+03	8.389954068622435557e+01	1.076508522174629121e+02	1.200071718861829562e-02	-2.909118135971322090e+02	1.416726817033875374e-01	0.000000000000000000e+00	5.769435763819604546e+01	1.000000000000000000e+00
1.082000000000000000e+03	3.196019348133617655e+01	7.570822633767704701e+01	-3.909027232746400266e-02	9.828910707353633143e+02	5.909702680066464264e-02	0.000000000000000000e+00	2.821975874858603461e+01	1.000000000000000000e+00
1.086000000000000000e+03	8.643521087543217618e+01	1.572015235503100072e+01	1.637366984335830375e-02	-4.026151071365839584e+02	1.664043477165815244e-01	0.000000000000000000e+00	7.943364941142114333e+00	1.000000000000000000e+00
1.088000000000000000e+03	1.110652577464977639e+02	1.044322534390927046e+02	-1.412091073528751010e-02	3.450703240596982369e+02	6.711139188089920715e-02	0.000000000000000000e+00	6.388124602565950028e+01	1.000000000000000000e+00
1.091000000000000000e+03	4.942927171021364785e+01	8.764479326413392357e+01	-1.775954495627034280e-02	4.380160882971811702e+02	8.329053677700104519e-02	0.000000000000000000e+00	2.264721339883102047e+01	1.000000000000000000e+00
1.091000000000000000e+03	9.334149569395589197e+01	1.964447097022963362e+01	-3.566906059787209454e-02	8.954991759987526621e+02	5.474554132703768339e-02	0.000000000000000000e+00	7.943364941142114333e+00	1.000000000000000000e+00
1.092000000000000000e+03	4.374356726295263087e+01	6.572290831619690721e+01	-6.548711607257087092e-03	1.516450462852577061e+02	2.001126143128058033e-01	0.000000000000000000e+00	2.264721339883102047e+01	1.000000000000000000e+00
1.094000000000000000e+03	8.178944229007149147e+01	1.059723206163135671e+02	8.668089180097916097e-03	-2.057827134020870972e+02	2.388462739923751244e-01	0.000000000000000000e+00	3.718976873822140305e+01	1.000000000000000000e+00
1.099000000000000000e+03	6.797053279730596387e+01	6.653799062944301568e+01	8.353211885899014880e-03	-1.977394452490045182e+02	2.727999934964583373e-01	0.000000000000000000e+00	4.178550754846281734e+01	1.000000000000000000e+00
1.100000000000000000e+03	4.416278243938248949e+01	2.235751920171700746e+01	-1.301133424948826799e-02	3.167271523669155044e+02	1.913031503419030388e-01	0.000000000000000000e+00	8.303875834785408472e+00	1.000000000000000000e+00
1.101000000000000000e+03	4.509433208331785892e+01	3.060897780855840367e+01	-1.590034241374634755e-02	3.905243673127927764e+02	9.203905822617808319e-02	0.000000000000000000e+00	8.303875834785408472e+00	1.000000000000000000e+00
1.100000000000000000e+03	7.091942453791749301e+01	6.317021529973666816e+01	-7.804919071146166655e-03	1.837337794969359095e+02	3.049056181419269596e-01	0.000000000000000000e+00	1.751243603144383343e+01	1.000000000000000000e+00
1.102000000000000000e+03	5.970732378917676897e+01	4.401668857052988670e+01	-3.798046256577462809e-02	9.545419402117200889e+02	4.700105277823618533e-02	0.000000000000000000e+00	1.627861656691501580e+01	1.000000000000000000e+00
1.102000000000000000e+03	1.552760729333072476e+01	9.247609951868102485e+01	-7.400631381856714874e-02	1.874791152866085667e+03	4.932482404002780374e-02	0.000000000000000000e+00	3.467586763192068844e+01	1.000000000000000000e+00
1.104000000000000000e+03	1.809281519453429254e+01	5.789524492469958261e+01	-3.880906290985952634e-02	9.757078193716236001e+02	6.260017350520130641e-02	0.000000000000000000e+00	2.790144611836959143e+01	1.000000000000000000e+00
1.104000000000000000e+03	5.403457849957032266e+01	6.781643849893019649e+01	1.415602303629347018e-02	-3.459672374213974422e+02	7.591072262500475620e-02	0.000000000000000000e+00	1.110109609669323838e+01	1.000000000000000000e+00
1.104000000000000000e+03	4.317465776214745432e+01	7.011784157638329873e+01	-1.474360185178608812e-02	3.609764300851670100e+02	8.692620547801221953e-02	0.000000000000000000e+00	1.110109609669323838e+01	1.000000000000000000e+00
1.106000000000000000e+03	6.803463374377109574e+01	3.002922038458736154e+01	-4.081404274886502731e-02	1.026923295316544227e+03	5.622807904210957997e-02	0.000000000000000000e+00	1.627861656691501580e+01	1.000000000000000000e+00
1.107000000000000000e+03	8.492459174294739910e+01	1.580464887455070411e+01	4.058336158412543561e-03	-8.803055929002510993e+01	3.949930998484437739e-01	0.000000000000000000e+00	2.208187301516984391e+01	1.000000000000000000e+00
1.111000000000000000e+03	8.925270441429292134e+01	1.094437287189846018e+02	-3.304604306454780871e-02	8.284964616733512912e+02	4.904135435770295981e-02	0.000000000000000000e+00	8.753660118557068159e+00	1.000000000000000000e+00
1.111000000000000000e+03	7.896805801929005497e+01	9.740823233562387884e+01	-3.442528111238912086e-02	8.637279047469003217e+02	5.769445053465127593e-02	0.000000000000000000e+00	1.029835542139309723e+01	1.000000000000000000e+00
1.113000000000000000e+03	1.074687036484670521e+01	5.133635573996203760e+01	4.767615528957908945e-03	-1.061484873777274629e+02	3.819681367801965877e-01	0.000000000000000000e+00	8.232100739196933148e+01	1.000000000000000000e+00
1.115000000000000000e+03	8.070431242027267160e+01	1.075591704715995434e+02	5.737807782673676020e-03	-1.309312094108700535e+02	2.833830823350739214e-01	0.000000000000000000e+00	8.753660118557068159e+00	1.000000000000000000e+00
1.120000000000000000e+03	8.868370709142600106e+01	8.599354633173598472e+01	-6.182079597776854105e-03	1.422797486912995453e+02	3.089227919471825290e-01	0.000000000000000000e+00	1.068243344396623051e+01	1.000000000000000000e+00
1.120000000000000000e+03	8.800964654920315411e+01	9.665469198641055470e+01	-3.410288136576809792e-02	8.554924820526215399e+02	5.587543146828810592e-02	0.000000000000000000e+00	1.068243344396623051e+01	1.000000000000000000e+00
1.120000000000000000e+03	5.127335864921541031e+01	9.571090574234145265e+01	-3.594928131437593460e-02	9.026571718479725632e+02	5.609392575712668361e-02	0.000000000000000000e+00	2.968843256757780935e+01	1.000000000000000000e+00
1.121000000000000000e+03	4.312145979481894642e+01	1.154983974802209445e+01	-3.617637276661783696e-02	9.084580265914105439e+02	5.986453774358957425e-02	0.000000000000000000e+00	4.041391602592722876e+01	1.000000000000000000e+00
1.122000000000000000e+03	1.030003694948335458e+01	3.513031495439528129e+01	-3.954473272681857665e-02	9.944998685887164811e+02	5.456303295382702867e-02	0.000000000000000000e+00	3.848553556030017120e+01	1.000000000000000000e+00
1.121000000000000000e+03	7.939429415635169107e+01	1.052301501726046382e+02	-1.205950899494758095e-02	2.924135994426744105e+02	2.888292421787646003e-01	0.000000000000000000e+00	1.215577146692773880e+01	1.000000000000000000e+00
1.126000000000000000e+03	2.966880767961558973e+01	6.838670032272270305e+01	-3.854315499472274476e-02	9.689154316546444079e+02	9.513542268736197016e-02	0.000000000000000000e+00	1.250818390893907761e+01	1.000000000000000000e+00
1.126000000000000000e+03	5.239396167382183478e+01	9.292134733428270010e+01	-3.455754480909992848e-02	8.671064664887672961e+02	5.553352185693616327e-02	0.000000000000000000e+00	2.502438808354891364e+01	1.000000000000000000e+00
1.127000000000000000e+03	1.029732450752923114e+02	2.487294225916825141e+01	-5.134674199925843771e-03	1.155246836703831832e+02	2.997508400749464563e-01	0.000000000000000000e+00	1.669563604808237045e+01	1.000000000000000000e+00
1.128000000000000000e+03	2.015358889432071621e+01	8.755336747767918837e+01	-1.048806079201614061e-02	2.522723141937191826e+02	1.624630710393579758e-01	0.000000000000000000e+00	1.228622501792174404e+01	1.000000000000000000e+00
1.129000000000000000e+03	3.046277781650561423e+01	8.086965975234392090e+01	-4.074503572725029360e-02	1.025160570631345763e+03	1.785937117296335641e-01	0.000000000000000000e+00	1.228622501792174404e+01	1.000000000000000000e+00
1.129000000000000000e+03	9.747475778818524361e+01	9.108713746375453724e+00	7.766219589425383922e-03	-1.827452347063135960e+02	1.823898694469870962e-01	0.000000000000000000e+00	1.669563604808237045e+01	1.000000000000000000e+00
1.132000000000000000e+03	6.872992195621466571e+00	6.547746637955194160e+01	-3.856483289743343340e-02	9.694691749308690305e+02	5.737123591808779288e-02	0.000000000000000000e+00	2.576275718877537457e+01	1.000000000000000000e+00
1.134000000000000000e+03	7.644433955100267042e+01	1.511679788779219358e+01	-4.887483615231506817e-02	1.232829291287129763e+03	5.937391595009922085e-02	0.000000000000000000e+00	2.187179842356738391e+01	1.000000000000000000e+00
1.134000000000000000e+03	6.514399174178836915e+01	9.441896447535621917e+01	-3.480056584264513975e-02	8.733142286096166345e+02	5.452612579664384285e-02	0.000000000000000000e+00	1.761348348313767787e+01	1.000000000000000000e+00
1.135000000000000000e+03	9.439488628488459199e+01	7.359017214875514412e+01	-2.235341773815479813e-02	5.553625954178365873e+02	6.187745382547904516e-02	0.000000000000000000e+00	2.073577560008094522e+01	1.000000000000000000e+00
1.134000000000000000e+03	1.755884114930320195e+01	1.074627846249416336e+02	-8.085323852133774469e-02	2.049689922713750548e+03	4.898803028540343885e-02	0.000000000000000000e+00	7.625244428219268400e+00	1.000000000000000000e+00
1.135000000000000000e+03	4.769453564616119934e+01	1.198261092456556725e+02	-3.470547449377293231e-02	8.708852023441203301e+02	5.336679960951717927e-02	0.000000000000000000e+00	3.082217583838258079e+01	1.000000000000000000e+00
1.137000000000000000e+03	1.008906521516679362e+02	2.172670348684532371e+01	-1.626717693723658820e-02	3.998948379519887339e+02	8.891489339171754214e-02	0.000000000000000000e+00	2.532415944898940552e+01	1.000000000000000000e+00
1.135000000000000000e+03	7.452198131635051936e+01	7.950963478049175137e+01	-8.998344382798088847e-02	2.282913120851498206e+03	5.822999659107397363e-02	0.000000000000000000e+00	1.761348348313767787e+01	1.000000000000000000e+00
1.136000000000000000e+03	1.046116028223163426e+02	9.329136160762352858e+01	-2.404078401689217076e-02	5.984649076594447479e+02	6.162242141762075409e-02	0.000000000000000000e+00	2.219275023291296023e+01	1.000000000000000000e+00
1.137000000000000000e+03	5.772410414379162091e+01	4.707423697057818401e+01	-1.460336283196317711e-02	3.573941456120013527e+02	1.125655179123212779e-01	0.000000000000000000e+00	3.652702709763992317e+01	1.000000000000000000e+00
1.138000000000000000e+03	9.737840893348486304e+01	1.156731723954815578e+02	-3.187028254059431909e-02	7.984626759663608482e+02	6.782643788102482585e-02	0.000000000000000000e+00	1.682624815255365647e+01	1.000000000000000000e+00
1.138000000000000000e+03	1.898170720430324465e+01	9.997146933457922557e+01	-3.831426936329340727e-02	9.630687461555912705e+02	8.412420447161583770e-02	0.000000000000000000e+00	7.625244428219268400e+00	1.000000000000000000e+00
1.141000000000000000e+03	8.057066870394464786e+01	1.148841887026141393e+02	-1.397588874227923168e-02	3.413658626731518098e+02	1.078368582118078844e-01	0.000000000000000000e+00	6.920818917480129784e+00	1.000000000000000000e+00
1.143000000000000000e+03	6.024804949978413049e+01	3.639471249284391519e+01	-3.643216718201513354e-02	9.149920737043845520e+02	5.679190444908965851e-02	0.000000000000000000e+00	2.770111376868080910e+01	1.000000000000000000e+00
1.144000000000000000e+03	6.585192468010411915e+01	8.176450383326285021e+01	-1.184541728629815056e-02	2.869448119062467981e+02	1.115313592082898264e-01	0.000000000000000000e+00	3.624299865469851056e+01	1.000000000000000000e+00
1.146000000000000000e+03	7.110520801304465977e+01	1.090993638938693344e+01	-9.322721770958799364e-03	2.225047367649887065e+02	1.450218522227422202e-01	0.000000000000000000e+00	2.770111376868080910e+01	1.000000000000000000e+00
1.145000000000000000e+03	5.905156402138087657e+01	1.203434436999168753e+02	-1.649434719321385412e-02	4.056977056686915830e+02	8.812104874656323528e-02	0.000000000000000000e+00	1.804497193046343995e+01	1.000000000000000000e+00
1.144000000000000000e+03	7.708898376795390561e+01	1.208654598463632652e+02	-1.256786187358012973e-02	3.053990340693140979e+02	1.532549159900652436e-01	0.000000000000000000e+00	6.920818917480129784e+00	1.000000000000000000e+00
1.149000000000000000e+03	9.902725563161769173e+01	3.595471488094331391e+01	-8.496215834158996755e-03	2.013923574277976059e+02	1.604174976233038175e-01	0.000000000000000000e+00	3.583523788689547018e+01	1.000000000000000000e+00
1.149000000000000000e+03	1.115698896414956067e+02	6.952325084104504072e+01	-3.335124558130145994e-02	8.362925960039981419e+02	5.966988164480291346e-02	0.000000000000000000e+00	3.583523788689547018e+01	1.000000000000000000e+00
1.151000000000000000e+03	1.161000462299369929e+02	1.446732384832173679e+01	-1.014490741941808001e-02	2.435067580729994177e+02	1.643876441913331155e-01	0.000000000000000000e+00	6.800062979825320042e+01	1.000000000000000000e+00
1.152000000000000000e+03	6.931913582367170079e+01	6.381944715137792201e+01	-2.849619304736042066e-02	7.122744780030112679e+02	6.481252257138803152e-02	0.000000000000000000e+00	3.360436686090464065e+01	1.000000000000000000e+00
1.151000000000000000e+03	4.167648275639394484e+01	8.292801076888684975e+01	-1.133860297629126802e-02	2.739986786844913240e+02	9.720785357424310824e-02	0.000000000000000000e+00	2.044729715416069027e+01	1.000000000000000000e+00
1.152000000000000000e+03	4.348322371822136745e+01	1.032953289037666309e+02	4.435395468189074278e-03	-9.766221325181606971e+01	2.960870838581041165e-01	0.000000000000000000e+00	2.044729715416069027e+01	1.000000000000000000e+00
1.155000000000000000e+03	1.731514020350959271e+01	2.932492448930641515e+01	6.196944546096600469e-03	-1.426594609399125204e+02	3.326127734313142348e-01	0.000000000000000000e+00	2.338560179180065290e+01	1.000000000000000000e+00
1.157000000000000000e+03	1.904618985045121349e+01	6.003478601787065827e+00	5.837968863269265771e-03	-1.334897375885923623e+02	2.668993547248700304e-01	0.000000000000000000e+00	1.859882224934469264e+01	1.000000000000000000e+00
1.158000000000000000e+03	2.377131283746668799e+01	8.269184171623760449e+01	-4.566875104589404599e-02	1.150932620083332949e+03	5.539971661783904544e-02	0.000000000000000000e+00	2.402879064943249787e+01	1.000000000000000000e+00
1.160000000000000000e+03	9.365754793735916905e+01	2.797377385735144628e+01	-3.554470134028598488e-02	8.923225263180313505e+02	5.494907939116133733e-02	0.000000000000000000e+00	3.887736779228342954e+01	1.000000000000000000e+00
1.160000000000000000e+03	7.206535335100929274e+01	1.020460952588831418e+02	-3.492919751784729493e-02	8.766000135032633125e+02	5.640633684658113989e-02	0.000000000000000000e+00	2.018552330014268392e+01	1.000000000000000000e+00
1.160000000000000000e+03	3.630999950850621616e+01	1.031897468931026367e+02	-3.642179442766418918e-02	9.147271106655509811e+02	5.077280952539686698e-02	0.000000000000000000e+00	1.425330759853770068e+01	1.000000000000000000e+00
1.161000000000000000e+03	6.674171975784005895e+00	1.989049998045694423e+01	-3.834484919277635073e-02	9.638498814522237126e+02	5.770908541282460114e-02	0.000000000000000000e+00	1.859882224934469264e+01	1.000000000000000000e+00
1.163000000000000000e+03	9.089570355861469864e+01	9.164326295524740829e+01	-1.555452600155315425e-02	3.816907861487924833e+02	7.819748729458098069e-02	0.000000000000000000e+00	2.151281034357510791e+01	1.000000000000000000e+00
1.164000000000000000e+03	1.135255111978138700e+02	1.036173841024913429e+02	-3.076893155015463302e-02	7.703296174385718587e+02	6.280183706575404035e-02	0.000000000000000000e+00	2.560249540642535848e+01	1.000000000000000000e+00
1.164000000000000000e+03	5.396641071373591103e+01	1.109838593144672245e+02	-3.624473079413861182e-02	9.102041732837726613e+02	5.237472085419703216e-02	0.000000000000000000e+00	1.930018251429324039e+01	1.000000000000000000e+00
1.165000000000000000e+03	1.936398069804994293e+01	8.133228658651324849e+01	-3.715674603372862150e-02	9.335008138064983996e+02	6.692359751341603324e-02	0.000000000000000000e+00	1.657560798306916183e+01	1.000000000000000000e+00
1.164000000000000000e+03	2.275955537080920621e+01	9.876908617668418344e+01	-3.575327695520034293e-02	8.976504100106883470e+02	4.725574397463472298e-02	0.000000000000000000e+00	1.425330759853770068e+01	1.000000000000000000e+00
1.165000000000000000e+03	9.581643797210230673e+01	6.679115295839797284e+01	-3.306409063843491342e-02	8.289574713395319350e+02	6.144708223380523915e-02	0.000000000000000000e+00	2.533458107929919478e+01	1.000000000000000000e+00
1.166000000000000000e+03	2.903695221991469921e+01	6.787181103972889673e+01	-3.583324435222498550e-02	8.996931080064573507e+02	5.959931192311873627e-02	0.000000000000000000e+00	1.657560798306916183e+01	1.000000000000000000e+00
1.168000000000000000e+03	9.037009479722888727e+01	3.908515920201685390e+01	-7.569184931206175172e-03	1.777121547710325729e+02	1.848993105347463972e-01	0.000000000000000000e+00	2.823623105173776437e+01	1.000000000000000000e+00
1.174000000000000000e+03	6.301658254079988097e+01	5.538085099804447253e+01	-3.748967309846130969e-02	9.420051477372014688e+02	5.196153103360823255e-02	0.000000000000000000e+00	3.556193834206306548e+01	1.000000000000000000e+00
1.179000000000000000e+03	3.569332783349439353e+01	7.814246805053886646e+01	-7.950732462121457705e-03	1.874584564600950785e+02	1.640766791356161880e-01	0.000000000000000000e+00	3.556193834206306548e+01	1.000000000000000000e+00
1.180000000000000000e+03	8.070841628897298392e+01	1.068964109843884387e+02	3.637834838393837807e-03	-7.728921674819301302e+01	3.914968391356058453e-01	0.000000000000000000e+00	5.341486144227690147e+01	1.000000000000000000e+00
1.188000000000000000e+03	3.575120976361947811e+01	7.782430143855557958e+01	8.602348081279347081e-03	-2.041034138901253527e+02	1.806393545301522296e-01	0.000000000000000000e+00	3.084863998327757173e+01	1.000000000000000000e+00
1.189000000000000000e+03	6.982491247901887732e+01	6.996400973179368066e+01	-3.545682034592581577e-02	8.900776823225420458e+02	5.608195087010170443e-02	0.000000000000000000e+00	8.181282432045119180e+00	1.000000000000000000e+00
1.189000000000000000e+03	2.948803022297519405e+01	1.174184067849567441e+02	-7.840340917897011333e-03	1.846385999369720707e+02	1.624194432530837728e-01	0.000000000000000000e+00	4.008641410927470616e+01	1.000000000000000000e+00
1.189000000000000000e+03	7.746041060972697778e+01	1.203779842529864936e+02	8.976810945802812802e-03	-2.136687439035086129e+02	1.754052471780392919e-01	0.000000000000000000e+00	4.806358682787288927e+01	1.000000000000000000e+00
1.193000000000000000e+03	7.875697287697900606e+01	2.856367287358682461e+01	-3.711403978645422264e-02	9.324099196551313753e+02	5.460644005326975581e-02	0.000000000000000000e+00	3.429346225601155851e+01	1.000000000000000000e+00
1.193000000000000000e+03	6.363072948572499854e+01	6.461934142791560021e+01	-7.236683127541099908e-03	1.692186837665070698e+02	3.800721978018245517e-01	0.000000000000000000e+00	8.181282432045119180e+00	1.000000000000000000e+00
1.193000000000000000e+03	1.189295275985175770e+01	1.395452981318821983e+01	-7.245127610833831944e-03	1.694343907888583374e+02	2.359691617163108823e-01	0.000000000000000000e+00	6.818037954378380050e+01	1.000000000000000000e+00
1.194000000000000000e+03	9.207049244516082354e+01	6.016733959458819214e+01	-3.473400139092486932e-02	8.716138972598721466e+02	4.798576669105913961e-02	0.000000000000000000e+00	2.414189311652548042e+01	1.000000000000000000e+00
1.199000000000000000e+03	9.344295554401743686e+01	3.606449021340470296e+01	1.519631172431653264e-02	-3.725405122447719464e+02	2.033103028470408802e-01	0.000000000000000000e+00	2.414189311652548042e+01	1.000000000000000000e+00
1.202000000000000000e+03	1.109584783981749467e+02	6.743033952071051829e+01	-1.867272059897494285e-02	4.613423703138736300e+02	8.899674996688688999e-02	0.000000000000000000e+00	3.156897688753494435e+01	1.000000000000000000e+00
1.201000000000000000e+03	1.293205275546555377e+01	1.057190119889896920e+02	-3.767181738397149676e-02	9.466578659798340141e+02	6.088176451069438055e-02	0.000000000000000000e+00	2.869531326804911942e+01	1.000000000000000000e+00
1.202000000000000000e+03	7.969316174231656191e+01	6.306224197891733496e+01	-2.337179666789638427e-02	5.813762044149548274e+02	7.283679436285839248e-02	0.000000000000000000e+00	3.156897688753494435e+01	1.000000000000000000e+00
1.203000000000000000e+03	1.149382870807102535e+02	1.025706532101189339e+02	-5.487384523396136859e-03	1.245343638356351903e+02	2.618528151662220527e-01	0.000000000000000000e+00	3.536496180316907356e+01	1.000000000000000000e+00
1.204000000000000000e+03	4.077697358382724957e+01	1.126530863766599708e+02	-3.717726482811833238e-02	9.340249486631390710e+02	4.487374273286059978e-02	0.000000000000000000e+00	2.869531326804911942e+01	1.000000000000000000e+00
1.210000000000000000e+03	7.173378038374423227e+01	2.897788728987585216e+01	-1.672769383461749845e-02	4.116583438093545055e+02	9.092688635838297451e-02	0.000000000000000000e+00	2.648312948304049286e+01	1.000000000000000000e+00
1.212000000000000000e+03	1.015145215937301799e+02	8.367299800594837222e+01	-3.401102354736858929e-02	8.531460535264740201e+02	5.374694534964319370e-02	0.000000000000000000e+00	4.390275094223003549e+01	1.000000000000000000e+00
1.213000000000000000e+03	5.488743644910230302e+01	4.941209496355974551e+01	-9.576082401703161703e-03	2.289766149539056244e+02	1.254975249699156192e-01	0.000000000000000000e+00	1.842199653456071928e+01	1.000000000000000000e+00
1.214000000000000000e+03	6.098548854149744614e+01	6.679552721952698846e+01	-3.602540822665357273e-02	9.046017679823906974e+02	5.819172179041132154e-02	0.000000000000000000e+00	1.530047530023714941e+01	1.000000000000000000e+00
1.219000000000000000e+03	6.393193324712022019e+01	8.180962086549425294e+01	-3.651557580993958219e-02	9.171226749672794085e+02	6.096485140127239077e-02	0.000000000000000000e+00	1.530047530023714941e+01	1.000000000000000000e+00
1.222000000000000000e+03	7.223890797049253365e+01	1.100194934761813244e+02	-2.748843259221250487e-02	6.865321087558116915e+02	6.213325321328588835e-02	0.000000000000000000e+00	2.940752865791240112e+01	1.000000000000000000e+00
1.227000000000000000e+03	4.900418577479645421e+01	7.464249371218386386e+01	-3.604150767838720099e-02	9.050130145530290520e+02	5.448857626263248211e-02	0.000000000000000000e+00	4.232474958949017463e+01	1.000000000000000000e+00
1.228000000000000000e+03	1.068032772230873064e+02	6.389783769356316867e+01	-3.292989547106649206e-02	8.255295718501830606e+02	6.294372766575762057e-02	0.000000000000000000e+00	2.724809805042740152e+01	1.000000000000000000e+00
1.231000000000000000e+03	3.433733093542835491e+01	2.809138854730947443e+01	-3.922170654115229166e-02	9.862484440508131911e+02	5.909939101251482363e-02	0.000000000000000000e+00	3.148112249134608831e+01	1.000000000000000000e+00
1.232000000000000000e+03	9.383770738625329955e+01	3.993217796611385495e+01	-3.630485458793130532e-02	9.117399835970745698e+02	5.404498979101102218e-02	0.000000000000000000e+00	2.724809805042740152e+01	1.000000000000000000e+00
1.235000000000000000e+03	5.474790120521918624e+01	5.205948598071179845e+01	1.545881414795433756e-02	-3.792459096267096470e+02	9.513390290833279028e-02	0.000000000000000000e+00	3.148112249134608831e+01	1.000000000000000000e+00
1.238000000000000000e+03	1.198045992538257565e+02	8.730164408022891109e+01	-7.940581675919312216e-03	1.871991634056492444e+02	1.849243864883908239e-01	0.000000000000000000e+00	7.398907803520009452e+01	1.000000000000000000e+00
1.241000000000000000e+03	1.701535924639389563e+01	5.888051966383318359e+01	-3.934988248122669313e-02	9.895225875847722818e+02	6.160989379291315071e-02	0.000000000000000000e+00	1.723419415181546555e+01	1.000000000000000000e+00
1.244000000000000000e+03	2.799933945345552999e+01	3.294549914940293434e+01	-4.053620716353800030e-02	1.019826225580412824e+03	4.805917945585702622e-02	0.000000000000000000e+00	2.266032910302693537e+01	1.000000000000000000e+00
1.244000000000000000e+03	3.389328874606416520e+01	5.539441239832478914e+01	-2.425451933642462643e-02	6.039245915441086936e+02	7.080271402366655753e-02	0.000000000000000000e+00	5.371133676882859476e+00	1.000000000000000000e+00
1.246000000000000000e+03	7.398165726063223246e+01	3.742745131236537759e+01	-3.599176979449163899e-02	9.037425033256105280e+02	4.759928144718117426e-02	0.000000000000000000e+00	2.798483237771690213e+01	1.000000000000000000e+00
1.247000000000000000e+03	1.019600999237580936e+02	3.682946355739802868e+01	-3.832237345830458858e-02	9.632757582536810332e+02	5.618875982513382716e-02	0.000000000000000000e+00	2.798483237771690213e+01	1.000000000000000000e+00
1.249000000000000000e+03	3.866911504293232582e+01	5.293665729313474344e+01	-4.988581726776027125e-03	1.117928777944449479e+02	3.806008386321245718e-01	0.000000000000000000e+00	5.371133676882859476e+00	1.000000000000000000e+00
1.250000000000000000e+03	9.104187075343881475e+01	1.150162384454944942e+02	-1.725243574205344299e-02	4.250624220024338911e+02	7.094069227070520789e-02	0.000000000000000000e+00	6.739694167769755495e+01	1.000000000000000000e+00
1.253000000000000000e+03	3.346004569025018327e+01	7.999222996703352351e+01	-3.727345570183514256e-02	9.364820613398471778e+02	5.372839523995553979e-02	0.000000000000000000e+00	3.407196564617780865e+01	1.000000000000000000e+00
1.256000000000000000e+03	1.076953530190660935e+01	4.613990168229960176e+01	-1.795297116082391481e-02	4.429569934044088200e+02	1.115541182335203496e-01	0.000000000000000000e+00	2.684675494383177963e+01	1.000000000000000000e+00
1.257000000000000000e+03	7.721400463464858888e+01	8.822152319057327219e+00	-6.682081125100081641e-03	1.550518552715573435e+02	2.418593595562626986e-01	0.000000000000000000e+00	7.620683645479228119e+01	1.000000000000000000e+00
1.256000000000000000e+03	1.207651347398192172e+02	8.520373214259244321e+01	-5.628914807996989247e-03	1.281496325507800407e+02	2.211454664995817776e-01	0.000000000000000000e+00	4.573668930748291217e+01	1.000000000000000000e+00
1.257000000000000000e+03	3.267412206358669380e+01	1.140551301231766104e+02	-4.402344919352566173e-03	9.681796556614247606e+01	2.970895372067073881e-01	0.000000000000000000e+00	3.407196564617780865e+01	1.000000000000000000e+00
1.260000000000000000e+03	7.893690701203475157e+01	1.037035730597956018e+02	-1.535974294896982027e-02	3.767152215321386848e+02	8.503455685750471726e-02	0.000000000000000000e+00	4.573668930748291217e+01	1.000000000000000000e+00
1.260000000000000000e+03	1.725667371948536299e+01	7.219110676316543618e+01	-3.652998362084640231e-03	7.767655584643139832e+01	4.372181320520561743e-01	0.000000000000000000e+00	2.485211740463425656e+01	1.000000000000000000e+00
1.263000000000000000e+03	2.000588658342027415e+01	4.422046340577342249e+01	-7.209463980761707247e-03	1.685233942029907155e+02	1.696612360913125617e-01	0.000000000000000000e+00	2.767274455330575833e+01	1.000000000000000000e+00
1.263000000000000000e+03	4.196191346444837222e+01	7.488904461226890419e+01	5.861070783192156436e-03	-1.340798561529162498e+02	3.191962034079253163e-01	0.000000000000000000e+00	1.656875588003589428e+01	1.000000000000000000e+00
1.268000000000000000e+03	4.390127473198266728e+01	2.997220870079403099e+01	7.228829465799785012e-03	-1.690180687697042288e+02	2.459678748950780980e-01	0.000000000000000000e+00	1.614014597932924033e+01	1.000000000000000000e+00
1.267000000000000000e+03	4.375898714673657253e+01	5.841803378740902986e+01	-5.966873212197115924e-03	1.367824876967353873e+02	2.616591764822923105e-01	0.000000000000000000e+00	1.656875588003589428e+01	1.000000000000000000e+00
1.268000000000000000e+03	6.331887642581299502e+01	8.706265988729745686e+01	-1.761863072792526838e-02	4.344165562062829622e+02	7.635798966324058856e-02	0.000000000000000000e+00	1.400723508085404845e+01	1.000000000000000000e+00
1.267000000000000000e+03	7.149841117007542834e+01	9.843358095718937761e+01	-3.398659808476180155e-02	8.525221262089795573e+02	5.409030998425479186e-02	0.000000000000000000e+00	1.400723508085404845e+01	1.000000000000000000e+00
1.270000000000000000e+03	4.248207707621657647e+01	1.389457858165253157e+01	-1.392680487775206991e-02	3.401120578048586935e+02	1.139525669187926304e-01	0.000000000000000000e+00	1.614014597932924033e+01	1.000000000000000000e+00
1.269000000000000000e+03	8.456556896580636362e+01	1.056299880545773249e+02	-1.370459875984960003e-02	3.344359947019534047e+02	1.065430424189421910e-01	0.000000000000000000e+00	1.491773736093605329e+01	1.000000000000000000e+00
1.272000000000000000e+03	7.812725238129136329e+00	9.781021210033810576e+01	-5.198875048416857700e-03	1.171646388198404196e+02	3.053168522646177996e-01	0.000000000000000000e+00	5.332801756525177694e+01	1.000000000000000000e+00
1.274000000000000000e+03	1.916753419212648168e+01	2.711295176775912097e+01	-3.972803680844599894e-02	9.991822128200938096e+02	6.133801763710655663e-02	0.000000000000000000e+00	2.680099437672523521e+01	1.000000000000000000e+00
1.276000000000000000e+03	6.466218228713802318e+01	1.020433605523582798e+02	-1.481434036575600931e-02	3.627833842450666566e+02	8.138969373860260870e-02	0.000000000000000000e+00	4.540978197830847307e+01	1.000000000000000000e+00
1.278000000000000000e+03	9.890682875384565875e+01	3.002837348024817032e+01	-1.979769510349713157e-02	4.900788710776836865e+02	6.673113107444594849e-02	0.000000000000000000e+00	2.307322742754308464e+01	1.000000000000000000e+00
1.279000000000000000e+03	7.611532196918847148e+01	3.362295863128463935e+01	-7.438473684288655907e-02	1.884457641736441701e+03	5.431795647226123069e-02	0.000000000000000000e+00	2.307322742754308464e+01	1.000000000000000000e+00
1.279000000000000000e+03	8.378404588923744711e+01	6.085595189752525869e+01	-3.579755415423437753e-02	8.987814327660895515e+02	5.471303386598080909e-02	0.000000000000000000e+00	2.475331030224287332e+01	1.000000000000000000e+00
1.281000000000000000e+03	3.823457136211097662e+01	1.599135364110375690e+01	-3.785941789212921710e-02	9.514499587110867651e+02	5.085403851428926814e-02	0.000000000000000000e+00	2.225909625293066085e+01	1.000000000000000000e+00
1.281000000000000000e+03	1.969332078824436394e+01	5.779958983608166534e+01	-2.516435633822677181e-02	6.271655908664308754e+02	5.983787733320389268e-02	0.000000000000000000e+00	2.358175742598606561e+01	1.000000000000000000e+00
1.283000000000000000e+03	3.065394144110082664e+01	3.691983700703157467e+01	1.160662811976887268e-02	-2.808451491683142081e+02	2.433741033992632419e-01	0.000000000000000000e+00	2.225909625293066085e+01	1.000000000000000000e+00
1.284000000000000000e+03	1.082223145965609632e+02	6.479262479577008094e+01	-4.324871826441647853e-03	9.483898241171542054e+01	3.450181268421035341e-01	0.000000000000000000e+00	2.475331030224287332e+01	1.000000000000000000e+00
1.287000000000000000e+03	7.801009585777140387e+01	1.433149771402312211e+01	-3.943557895965249527e-02	9.917116300100359467e+02	5.497681460212533455e-02	0.000000000000000000e+00	5.246749882690824052e+01	1.000000000000000000e+00
1.286000000000000000e+03	6.492336077375879810e+00	9.328976520392608052e+01	-7.373253363926544034e-03	1.727072523397752377e+02	1.847016645212504748e-01	0.000000000000000000e+00	1.410577251972960688e+01	1.000000000000000000e+00
1.288000000000000000e+03	1.480017680555926951e+01	1.046894406735829364e+02	-8.269495714138990969e-03	1.956009880448148692e+02	3.001332746265161777e-01	0.000000000000000000e+00	1.410577251972960688e+01	1.000000000000000000e+00
1.289000000000000000e+03	7.590134536995572034e+01	8.054915598877910554e+01	-3.775225645796001419e-03	8.079874609839784227e+01	3.827150911116975474e-01	0.000000000000000000e+00	1.841937985017558432e+01	1.000000000000000000e+00
1.294000000000000000e+03	9.660739206307528093e+01	1.193345346546674790e+01	-3.726548179573133113e-02	9.362783748047997960e+02	5.158627865373843768e-02	0.000000000000000000e+00	3.687368289409862854e+01	1.000000000000000000e+00
1.293000000000000000e+03	1.190188464631607417e+02	4.121476494305313309e+01	-4.840380142710723477e-02	1.220797116614455490e+03	5.672238259836659413e-02	0.000000000000000000e+00	3.573510107915652156e+01	1.000000000000000000e+00
1.293000000000000000e+03	9.054146616248708312e+01	6.280263793573904252e+01	-3.581700948587531602e-02	8.992784023865677909e+02	5.931554074585043690e-02	0.000000000000000000e+00	2.300591314916202279e+01	1.000000000000000000e+00
1.294000000000000000e+03	5.827547333403956031e+01	7.520105454634524733e+01	-3.593474208870137132e-02	9.022857799026239718e+02	4.971414057050416169e-02	0.000000000000000000e+00	1.841937985017558432e+01	1.000000000000000000e+00
1.292000000000000000e+03	6.379737806806894618e+00	9.331397142805857925e+01	7.474024522633118325e-03	-1.752813644352057452e+02	2.377428448303942066e-01	0.000000000000000000e+00	1.415291819688011721e+01	1.000000000000000000e+00
1.294000000000000000e+03	1.140487945657685316e+02	8.399295493961147940e+01	-3.249758851722248099e-02	8.144866646025959653e+02	6.256058938273745262e-02	0.000000000000000000e+00	1.965586842354198893e+01	1.000000000000000000e+00
1.295000000000000000e+03	1.103787369621275047e+02	1.033031553702013099e+02	-9.337797627237253567e-03	2.228898364749993846e+02	1.335023151422044529e-01	0.000000000000000000e+00	1.965586842354198893e+01	1.000000000000000000e+00
1.299000000000000000e+03	5.619736516407905214e+01	2.570514234327185932e+01	-3.874997669675448592e-02	9.741985131596175052e+02	5.903148495502374971e-02	0.000000000000000000e+00	3.523621582803419017e+01	1.000000000000000000e+00
1.299000000000000000e+03	2.098276871695840384e+01	2.693928291316038681e+01	-4.594869750751376554e-03	1.017358458757003632e+02	3.951391460404793943e-01	0.000000000000000000e+00	3.523621582803419017e+01	1.000000000000000000e+00
1.302000000000000000e+03	1.093124632984709166e+02	8.689615947270418417e+01	-8.380881190023859242e-03	1.984462336925838599e+02	1.212140436470654503e-01	0.000000000000000000e+00	1.109878021035755182e+02	1.000000000000000000e+00
1.303000000000000000e+03	1.192453065418502689e+01	3.366193372408941542e+01	-8.997395864411844232e-03	2.141945678461433431e+02	3.245426897706358282e-01	0.000000000000000000e+00	1.109878021035755182e+02	1.000000000000000000e+00
1.313000000000000000e+03	1.981321220224622692e+01	4.769700506197536782e+01	-2.180108732612550879e-02	5.412537927353290570e+02	6.822253699229774426e-02	0.000000000000000000e+00	2.205995525112031075e+01	1.000000000000000000e+00
1.315000000000000000e+03	1.149086577998847787e+02	8.291232076212212121e+01	-3.358141819259363031e-02	8.421721562905797782e+02	4.719381998216287677e-02	0.000000000000000000e+00	3.500812343891857381e+01	1.000000000000000000e+00
1.314000000000000000e+03	9.577152368156313855e+01	1.122268019011757332e+02	-3.549493693498329688e-02	8.910513376242051891e+02	4.161625209209263154e-02	0.000000000000000000e+00	1.713932538351978252e+01	1.000000000000000000e+00
1.316000000000000000e+03	1.563333602019282864e+01	1.260799014521355055e+01	-2.321170498832330828e-02	5.772868009183971481e+02	6.659150359799126395e-02	0.000000000000000000e+00	3.173462623801334104e+01	1.000000000000000000e+00
1.318000000000000000e+03	3.796272702180004899e+01	3.515759767979709949e+01	-7.404656823701935564e-02	1.875819417170697534e+03	5.066847666040719123e-02	0.000000000000000000e+00	2.205995525112031075e+01	1.000000000000000000e+00
1.318000000000000000e+03	2.788129494412676124e+01	6.930524617888656280e+01	-1.393004919684917575e-02	3.401949311302872161e+02	1.168704464552563493e-01	0.000000000000000000e+00	1.002890043317758284e+01	1.000000000000000000e+00
1.319000000000000000e+03	1.104702860135595444e+02	1.210417245049000030e+02	-4.628315161586098181e-02	1.166626951267877530e+03	5.043227454924970043e-02	0.000000000000000000e+00	1.713932538351978252e+01	1.000000000000000000e+00
1.322000000000000000e+03	8.470516585342748428e+00	8.692830007748706578e+01	-3.830403420643551521e-02	9.628072979257137831e+02	5.097599054837698151e-02	0.000000000000000000e+00	2.621736724400099305e+01	1.000000000000000000e+00
1.321000000000000000e+03	3.452297702090397991e+01	9.249343349217433286e+01	-5.869414072226136064e-02	1.483654934126202079e+03	4.435321620787568975e-02	0.000000000000000000e+00	2.412061300392474905e+01	1.000000000000000000e+00
1.322000000000000000e+03	6.818868371391091898e+01	2.422360501681018619e+01	8.212644456343252963e-03	-1.941487718332442114e+02	1.285300731661290774e-01	0.000000000000000000e+00	3.214281651485465829e+01	1.000000000000000000e+00
1.321000000000000000e+03	3.197257106469811205e+01	6.014881108635015750e+01	-3.466495774890669679e-02	8.698502371381399598e+02	1.188102318414451242e-01	0.000000000000000000e+00	1.002890043317758284e+01	1.000000000000000000e+00
1.327000000000000000e+03	5.434844578612027988e+01	8.864356431178180173e+01	-1.631342804608883548e-02	4.010762825265252332e+02	7.258214940605689502e-02	0.000000000000000000e+00	3.228555296722597490e+01	1.000000000000000000e+00
1.328000000000000000e+03	3.040326383843304825e+01	6.698749837422731446e+01	-3.738400552117116665e-02	9.393059608638081954e+02	5.806048519696183075e-02	0.000000000000000000e+00	3.228555296722597490e+01	1.000000000000000000e+00
1.329000000000000000e+03	1.077080347642604750e+02	8.820483556818548720e+01	-5.375531385786617988e-02	1.357496873307484066e+03	5.400481697995518360e-02	0.000000000000000000e+00	2.754378649974784921e+01	1.000000000000000000e+00
1.332000000000000000e+03	1.195392546101765703e+02	6.333150825354394442e+01	-3.403627223589985457e-02	8.537910094382277748e+02	5.961554731139806496e-02	0.000000000000000000e+00	2.754378649974784921e+01	1.000000000000000000e+00
1.334000000000000000e+03	1.199210448323000548e+02	2.248202524124074841e+01	-3.277634640815513256e-02	8.216072938377504897e+02	6.021309199151403391e-02	0.000000000000000000e+00	1.382140572174797555e+01	1.000000000000000000e+00
1.336000000000000000e+03	1.948787507758051518e+01	1.050228950517728634e+02	-2.059549410061534136e-02	5.104579564684158299e+02	7.406304045988110207e-02	0.000000000000000000e+00	1.514283112655576602e+01	1.000000000000000000e+00
1.335000000000000000e+03	5.730866832177525794e+01	1.170962228294695251e+02	-3.458782228999568442e-02	8.678798785522317303e+02	5.215914603287985507e-02	0.000000000000000000e+00	3.970110382908551827e+01	1.000000000000000000e+00
1.338000000000000000e+03	1.062391095139331725e+02	2.444057114807893072e+01	-7.169362162762108782e-03	1.674990279449615116e+02	2.538018929367743537e-01	0.000000000000000000e+00	1.382140572174797555e+01	1.000000000000000000e+00
1.338000000000000000e+03	2.169028162133999871e+01	7.500865479043815753e+01	-8.565432535754107304e-03	2.031604382067492338e+02	1.499471366064197841e-01	0.000000000000000000e+00	3.009493666796991107e+01	1.000000000000000000e+00
1.340000000000000000e+03	9.406400504354685665e+00	3.485840696171585051e+01	-3.852944338425066256e-02	9.685651804238650584e+02	6.473943907075763171e-02	0.000000000000000000e+00	4.198733304228846919e+01	1.000000000000000000e+00
1.341000000000000000e+03	2.973746471739322672e+01	1.161696993804955156e+02	5.991495688412514821e-03	-1.374114475564712734e+02	2.934297402969662238e-01	0.000000000000000000e+00	1.514283112655576602e+01	1.000000000000000000e+00
1.345000000000000000e+03	8.837731030856242853e+01	7.299148874208052007e+01	-4.291525050225657167e-02	1.080596830110033352e+03	1.088146986324013410e-01	0.000000000000000000e+00	7.888651628995676290e+00	1.000000000000000000e+00
1.345000000000000000e+03	8.107680307163974476e+01	1.914292972868572917e+01	-4.731746381847710785e-03	1.052322410368672934e+02	2.418076682489305185e-01	0.000000000000000000e+00	4.855632717327156200e+01	1.000000000000000000e+00
1.346000000000000000e+03	6.574686866407240871e+01	7.679108431953923741e+01	-3.703599374606760669e-02	9.304163010529613302e+02	5.808830740900372547e-02	0.000000000000000000e+00	1.911354884599180437e+01	1.000000000000000000e+00
1.347000000000000000e+03	8.254748899863378142e+01	6.767697954386117942e+01	-3.427811082815361565e-02	8.599685671189424738e+02	2.483203242337740368e-01	0.000000000000000000e+00	7.888651628995676290e+00	1.000000000000000000e+00
1.349000000000000000e+03	5.789275926491836088e+00	5.601362979010963983e+01	-3.792681124758546379e-02	9.531714636898744857e+02	5.218066368145390932e-02	0.000000000000000000e+00	6.345561869218586537e+01	1.000000000000000000e+00
1.349000000000000000e+03	9.861028569859809068e+01	1.157588562113663784e+02	-3.223990125467161849e-02	8.079042663461464144e+02	7.589894109060979499e-02	0.000000000000000000e+00	4.397455520623267944e+01	1.000000000000000000e+00
1.353000000000000000e+03	8.511981118684501268e+01	8.347637110394147442e+01	-3.498931666311726890e-02	8.781357050740726891e+02	5.671122328905886523e-02	0.000000000000000000e+00	6.259070877811020495e+01	1.000000000000000000e+00
1.354000000000000000e+03	7.721493902314208846e+00	7.372106219894330792e+00	-5.423099287877461427e-02	1.369647682497128244e+03	6.753771181660250811e-02	0.000000000000000000e+00	3.204301879915279727e+01	1.000000000000000000e+00
1.352000000000000000e+03	2.291076808319126812e+01	7.657479291674741262e+01	-4.995112285308540151e-03	1.119596952640882961e+02	3.585284432214512762e-01	0.000000000000000000e+00	1.782528784240154351e+01	1.000000000000000000e+00
1.355000000000000000e+03	2.222643004754562313e+01	5.876264627134172969e+01	-4.599797240764211953e-02	1.159342295036237147e+03	6.393814365177719061e-02	0.000000000000000000e+00	1.782528784240154351e+01	1.000000000000000000e+00
1.358000000000000000e+03	1.091785833986185850e+02	1.353595302223562769e+01	-1.890242320537080176e-02	4.672099247318711832e+02	6.770144190500970716e-02	0.000000000000000000e+00	2.690098759487373670e+01	1.000000000000000000e+00
1.359000000000000000e+03	8.316812251603293760e+01	6.671620698183089004e+00	-2.014714104754755306e-02	4.990051654939116474e+02	8.147928879797716739e-02	0.000000000000000000e+00	1.180878747043845145e+01	1.000000000000000000e+00
1.362000000000000000e+03	7.700638464203332489e+01	1.674537113653041231e+01	-5.145440600905884336e-03	1.157997020719049317e+02	2.784703510549438876e-01	0.000000000000000000e+00	1.180878747043845145e+01	1.000000000000000000e+00
1.365000000000000000e+03	1.207126102865465924e+02	4.882060043138191929e+01	-1.446915922803883314e-02	3.539660306181277747e+02	8.283254205470280684e-02	0.000000000000000000e+00	5.421304727098827669e+01	1.000000000000000000e+00
1.366000000000000000e+03	5.005509744851060105e+01	1.141283823148647230e+02	-3.580823449846560341e-02	8.990542529223905603e+02	5.128257063678687278e-02	0.000000000000000000e+00	7.008505505777195310e+01	1.000000000000000000e+00
1.370000000000000000e+03	2.564082324877061225e+01	4.537533296499749724e+01	8.816386308371872149e-03	-2.095708352864362780e+02	3.144264342674225610e-01	0.000000000000000000e+00	5.851038843702252024e+00	1.000000000000000000e+00
1.370000000000000000e+03	3.108041988688255230e+01	1.369131159474329351e+01	-5.895700997390888008e-03	1.349644550240661545e+02	3.791400941818597881e-01	0.000000000000000000e+00	3.214757256428677579e+01	1.000000000000000000e+00
1.370000000000000000e+03	2.195800959072491665e+01	4.992192939646407979e+01	-8.097730909362506335e-03	1.912134046606460061e+02	3.776854419332331680e-01	0.000000000000000000e+00	5.851038843702252024e+00	1.000000000000000000e+00
1.375000000000000000e+03	2.933558896164008090e+01	8.970493795648947355e+01	-1.484016411744021498e-02	3.634430296477087268e+02	8.948782110207209595e-02	0.000000000000000000e+00	1.930610005502868631e+01	1.000000000000000000e+00
1.377000000000000000e+03	1.194098161466134940e+02	6.672917274346028194e+01	-2.373995569789991156e-02	5.907805084275097443e+02	6.279481827886357337e-02	0.000000000000000000e+00	6.968787214009861941e+01	1.000000000000000000e+00
1.379000000000000000e+03	1.021910912754029432e+01	8.700573472456439106e+01	5.457573811388822735e-03	-1.237728749797328476e+02	3.176635673057425224e-01	0.000000000000000000e+00	1.930610005502868631e+01	1.000000000000000000e+00
1.380000000000000000e+03	5.214668858670173535e+01	8.495199344371881978e+01	-7.714359256813727028e-03	1.814205073620798885e+02	1.728667711835291110e-01	0.000000000000000000e+00	2.171082861792195118e+01	1.000000000000000000e+00
1.384000000000000000e+03	3.212238576396045886e+01	4.045087525184276700e+01	-7.708592619025474157e-02	1.953457187443310886e+03	4.278274166537798795e-02	0.000000000000000000e+00	2.408895867840603344e+01	1.000000000000000000e+00
1.385000000000000000e+03	5.022719612395620459e+01	6.332618414181656874e+01	-3.619012378320888429e-02	9.088092844174174161e+02	2.561514327431561044e-01	0.000000000000000000e+00	5.169797565228210878e+00	1.000000000000000000e+00
1.387000000000000000e+03	8.530879312048418228e+01	4.187584448670742177e+01	-5.704678322083388958e-03	1.300849459926944007e+02	3.538908268162458404e-01	0.000000000000000000e+00	4.111977041699465474e+01	1.000000000000000000e+00
1.387000000000000000e+03	4.773073540026197747e+01	5.879910001177307777e+01	-3.583523545480967604e-02	8.997439689999425809e+02	2.365645515221949102e-01	0.000000000000000000e+00	5.169797565228210878e+00	1.000000000000000000e+00
1.394000000000000000e+03	5.313325931831331417e+01	2.645557305952779359e+01	-1.906856009548642955e-02	4.714537479034304965e+02	7.807654247607920261e-02	0.000000000000000000e+00	2.242081893589658037e+01	1.000000000000000000e+00
1.393000000000000000e+03	1.087563573469841884e+02	4.887665220111941977e+01	-3.494000749465823313e-02	8.768761450116979859e+02	6.041025171895009205e-02	0.000000000000000000e+00	6.108110900331256587e+00	1.000000000000000000e+00
1.395000000000000000e+03	6.790158319145452026e+01	9.585785516874322454e+00	-3.748252507920266791e-02	9.418225577673308635e+02	6.293661132604810859e-02	0.000000000000000000e+00	2.242081893589658037e+01	1.000000000000000000e+00
1.395000000000000000e+03	9.740644702980321767e+01	2.872831006843559010e+01	-8.210381653900401810e-03	1.940909705018665079e+02	1.520149113134381391e-01	0.000000000000000000e+00	2.312522767247348554e+01	1.000000000000000000e+00
1.396000000000000000e+03	8.354773818368408911e+01	6.469172409152400860e+01	-3.610233797971323239e-02	9.065668719902345174e+02	5.819991802251178736e-02	0.000000000000000000e+00	2.975888067483329280e+01	1.000000000000000000e+00
1.397000000000000000e+03	1.786701610523136807e+01	5.657371100912217088e+01	-4.059922637358822500e-02	1.021435996797861208e+03	5.592190626485349370e-02	0.000000000000000000e+00	4.637682766118275168e+01	1.000000000000000000e+00
1.398000000000000000e+03	1.146157262884302952e+02	4.715130748809473005e+01	-3.072584480585270963e-02	7.692290038197164677e+02	8.307137031794820103e-02	0.000000000000000000e+00	6.108110900331256587e+00	1.000000000000000000e+00
1.403000000000000000e+03	4.115137750421093443e+01	8.746657433816868377e+01	-3.611122026214672737e-02	9.067937622129982174e+02	4.952188647693855916e-02	0.000000000000000000e+00	3.609838542626727786e+01	1.000000000000000000e+00
1.406000000000000000e+03	2.925162564818558764e+01	5.338594441223616371e+01	-2.178294540025604159e-02	5.407903729293608421e+02	7.922172881614564233e-02	0.000000000000000000e+00	1.306155523561112020e+01	1.000000000000000000e+00
1.409000000000000000e+03	1.633538799455977752e+01	5.600483042008090706e+01	5.898661616047881466e-03	-1.350400814671153569e+02	2.620844279369181073e-01	0.000000000000000000e+00	1.317906518107510472e+01	1.000000000000000000e+00
1.410000000000000000e+03	3.463918799460253695e+01	6.528461648673214768e+01	-2.256603990358063347e-02	5.607938447435780063e+02	7.287486204557469538e-02	0.000000000000000000e+00	1.306155523561112020e+01	1.000000000000000000e+00
1.416000000000000000e+03	1.091782685370117321e+02	4.888094325071914170e+01	-3.337142105048466340e-02	8.368079609151697014e+02	6.020303251929004507e-02	0.000000000000000000e+00	9.436829477636598540e+01	1.000000000000000000e+00
1.421000000000000000e+03	1.776587864558902652e+01	2.544699280830284138e+01	-5.441044519001687896e-03	1.233506485013560052e+02	3.016335181833122991e-01	0.000000000000000000e+00	9.436829477636598540e+01	1.000000000000000000e+00
1.425000000000000000e+03	1.189090916101420277e+02	4.295421289933653242e+01	-1.060850523042653620e-02	2.553489632043979327e+02	1.116969959593635542e-01	0.000000000000000000e+00	1.026472224860897882e+02	1.000000000000000000e+00
1.427000000000000000e+03	6.070488745662244945e+00	9.651774157736009840e+01	-4.375952820137227195e-02	1.102163173745359245e+03	6.575747004857468436e-02	0.000000000000000000e+00	7.310497577591725360e+01	1.000000000000000000e+00
1.427000000000000000e+03	1.610147630082366987e+01	2.410422922044121918e+01	1.122711058578210012e-02	-2.711507019951115467e+02	1.064467485108878675e-01	0.000000000000000000e+00	1.213690141552897295e+01	1.000000000000000000e+00
1.428000000000000000e+03	1.861412073504234499e+01	1.223026636394469513e+01	-9.141131835523785831e-03	2.178661789155867439e+02	2.020382111864853503e-01	0.000000000000000000e+00	1.213690141552897295e+01	1.000000000000000000e+00
1.432000000000000000e+03	8.296821581080160968e+01	1.857221121334115921e+01	-1.363028531800083119e-02	3.325377221012284963e+02	1.238544508864289906e-01	0.000000000000000000e+00	2.205217214629018940e+01	1.000000000000000000e+00
1.431000000000000000e+03	6.924048500056667876e+01	3.583047599203033684e+01	5.379685595720842817e-03	-1.217832878735029567e+02	3.258946803195447162e-01	0.000000000000000000e+00	2.205217214629018940e+01	1.000000000000000000e+00
1.433000000000000000e+03	1.205893627564777404e+02	8.702768328505786855e+00	-4.077659339257927278e-03	8.852415323272379055e+01	3.944821696479189344e-01	0.000000000000000000e+00	3.889417180459282974e+01	1.000000000000000000e+00
1.433000000000000000e+03	6.723510964506917098e+00	4.804943015960530772e+01	-3.776994636343487116e-02	9.491644858916326939e+02	5.438628240934062497e-02	0.000000000000000000e+00	3.774121216568854464e+01	1.000000000000000000e+00
1.438000000000000000e+03	6.143279710986589492e+01	7.915578614755368392e+01	-3.665569943902125677e-02	9.207020118837576774e+02	5.297182725972737760e-02	0.000000000000000000e+00	3.111468720598225346e+01	1.000000000000000000e+00
1.441000000000000000e+03	3.156573491005066856e+01	7.043326612874695059e+01	-4.319915992250258907e-02	1.087849050706106027e+03	4.463428636515831549e-02	0.000000000000000000e+00	3.111468720598225346e+01	1.000000000000000000e+00
1.447000000000000000e+03	1.156025221907103457e+02	3.335915109168266213e+01	-3.489790161135336577e-02	8.758005866386974958e+02	6.034443046616388973e-02	0.000000000000000000e+00	3.309594491580326547e+01	1.000000000000000000e+00
1.446000000000000000e+03	9.865049516641295213e+01	6.178397034594309645e+01	-1.461491755238682362e-02	3.576893009519179145e+02	7.943635325369857725e-02	0.000000000000000000e+00	3.309594491580326547e+01	1.000000000000000000e+00
1.447000000000000000e+03	9.384867532142692426e+01	1.022946443553829425e+02	-2.405856384270265574e-02	5.989190779325749645e+02	6.944634627378631908e-02	0.000000000000000000e+00	4.079426653983138351e+01	1.000000000000000000e+00
1.449000000000000000e+03	2.338525909756968701e+01	1.097081223389888152e+02	-1.453946656021357607e-02	3.557619706119848502e+02	7.081310303149856988e-02	0.000000000000000000e+00	3.005065238121908777e+01	1.000000000000000000e+00
1.449000000000000000e+03	3.116555738617069338e+01	4.239136910191219698e+01	-3.959483289673298295e-02	9.957796340991568513e+02	6.153810679525284488e-02	0.000000000000000000e+00	6.152875743749022064e+01	1.000000000000000000e+00
1.449000000000000000e+03	5.192881240971036050e+01	1.003109273929503189e+02	-3.650325950274948411e-02	9.168080655520855089e+02	6.382006670208451027e-02	0.000000000000000000e+00	3.005065238121908777e+01	1.000000000000000000e+00
1.456000000000000000e+03	4.165945113641246422e+01	4.929044691313148974e+01	-3.041115249074653054e-02	7.611904607975750423e+02	5.380680328576270544e-02	0.000000000000000000e+00	2.586791216836129692e+01	1.000000000000000000e+00
1.457000000000000000e+03	9.465693653374957250e+01	1.081002133427587353e+01	-5.731451195099864643e-02	1.448413510360777082e+03	4.937437401330402320e-02	0.000000000000000000e+00	4.408389558448705969e+01	1.000000000000000000e+00
1.457000000000000000e+03	1.700197193548405750e+01	4.147011447736910128e+01	-3.977485093746014472e-02	1.000378039257727778e+03	5.326176024870143966e-02	0.000000000000000000e+00	2.586791216836129692e+01	1.000000000000000000e+00
1.457000000000000000e+03	4.184630366463436957e+01	8.012062541487233602e+01	-3.727126212592474230e-02	9.364260283403691574e+02	5.924813696081021597e-02	0.000000000000000000e+00	2.657945819303943225e+01	1.000000000000000000e+00
1.458000000000000000e+03	1.017042006383709207e+02	5.432698260851552163e+01	-3.501212958991095636e-02	8.787184415588521915e+02	5.117927766276797463e-02	0.000000000000000000e+00	2.567305028666974920e+01	1.000000000000000000e+00
1.459000000000000000e+03	1.063449227585116148e+02	1.088059937888208992e+02	-5.184265906954903073e-03	1.167914609361706226e+02	3.626337061941149464e-01	0.000000000000000000e+00	6.705484929122326854e+00	1.000000000000000000e+00
1.459000000000000000e+03	9.988823334675159060e+01	1.106156042371640353e+02	4.579098277048584791e-03	-1.013329772202020962e+02	4.558131595236865063e-01	0.000000000000000000e+00	6.705484929122326854e+00	1.000000000000000000e+00
1.461000000000000000e+03	1.062628196683937887e+02	7.959206728205238335e+01	-1.637669936860466219e-02	4.026924937388633907e+02	8.368897830999044718e-02	0.000000000000000000e+00	2.567305028666974920e+01	1.000000000000000000e+00
1.461000000000000000e+03	3.099766586780701871e+01	1.043853045965301902e+02	-1.978119669975209050e-02	4.896574336229544997e+02	7.139194256255565474e-02	0.000000000000000000e+00	2.657945819303943225e+01	1.000000000000000000e+00
1.466000000000000000e+03	3.440911090212933487e+01	2.312642036873409168e+01	-1.762572860004608249e-02	4.345978652108881874e+02	8.796169367387995930e-02	0.000000000000000000e+00	8.133046306992585528e+01	1.000000000000000000e+00
1.475000000000000000e+03	1.163516242468695197e+02	9.465929177592319377e+01	-3.255013328505725750e-02	8.158288752526581220e+02	5.555289890158798816e-02	0.000000000000000000e+00	1.534997003423292483e+01	1.000000000000000000e+00
1.477000000000000000e+03	1.190380671168544779e+02	1.097723525102071562e+02	-8.517469776909142309e-02	2.160077861706725344e+03	4.818166643272536742e-02	0.000000000000000000e+00	1.534997003423292483e+01	1.000000000000000000e+00
1.481000000000000000e+03	9.523683336881509831e+01	1.207237380796127439e+02	-4.655899084521587100e-02	1.173673025817284497e+03	5.972823237124402773e-02	0.000000000000000000e+00	2.619983919451784615e+01	1.000000000000000000e+00
1.483000000000000000e+03	2.997107785176006800e+01	1.013526253689027214e+02	8.905776226672827006e-03	-2.118542234389734062e+02	3.025088516905410918e-01	0.000000000000000000e+00	4.054068914900526011e+01	1.000000000000000000e+00
1.485000000000000000e+03	2.099547177546352117e+01	6.181800797807141379e+01	-3.860413531836259793e-02	9.704731212821069448e+02	5.152992078948048782e-02	0.000000000000000000e+00	1.038228092160884586e+01	1.000000000000000000e+00
1.487000000000000000e+03	2.053482481806162596e+01	1.410001393167841499e+01	-3.972091881956162779e-02	9.990003899501615479e+02	5.589358442645442349e-02	0.000000000000000000e+00	1.652699579737711844e+01	1.000000000000000000e+00
1.486000000000000000e+03	3.102070055726438724e+01	5.911864786727579002e+01	-7.101671642667240977e-03	1.657699321524883942e+02	2.451499185759805632e-01	0.000000000000000000e+00	1.038228092160884586e+01	1.000000000000000000e+00
1.487000000000000000e+03	1.190059515633468266e+02	1.170669195786370267e+02	-1.634910935294876105e-02	4.019877306506492118e+02	8.578586667434051627e-02	0.000000000000000000e+00	9.041099368632275457e+01	1.000000000000000000e+00
1.491000000000000000e+03	1.003181041473279578e+02	2.093889261673556135e+01	6.581219775945405283e-03	-1.524754393391328904e+02	3.351067426666035631e-01	0.000000000000000000e+00	5.448585793680769029e+01	1.000000000000000000e+00
1.490000000000000000e+03	6.346569653628538532e+00	2.257556733399137627e+01	7.868038526542289746e-03	-1.853461113950462220e+02	2.566322923755668395e-01	0.000000000000000000e+00	1.652699579737711844e+01	1.000000000000000000e+00
1.493000000000000000e+03	2.754575527389530265e+01	2.942445276002671051e+01	-2.313334784349605974e-02	5.752852354223555267e+02	6.622020137136674922e-02	0.000000000000000000e+00	2.227807672447252330e+01	1.000000000000000000e+00
1.493000000000000000e+03	4.599592320559443692e+01	1.671877735248586916e+01	-3.746952472041786136e-02	9.414904748457645383e+02	5.839865448297609785e-02	0.000000000000000000e+00	2.240185001890886696e+01	1.000000000000000000e+00
1.497000000000000000e+03	7.092530787997621644e+01	1.037370275078672677e+02	-3.108691933259149706e-02	7.784523403235322121e+02	6.004538960138661174e-02	0.000000000000000000e+00	8.604733784352151815e+01	1.000000000000000000e+00
1.500000000000000000e+03	5.525934097977669524e+01	6.097254414492918784e+01	-3.615317616189499955e-02	9.078654893857617481e+02	6.654612489933298125e-02	0.000000000000000000e+00	2.624597734765720958e+01	1.000000000000000000e+00
1.500000000000000000e+03	2.789011063582908534e+01	1.149791227307356962e+02	-3.627199580532464857e-02	9.109006344138900886e+02	6.479593673501660156e-02	0.000000000000000000e+00	6.054572900019419279e+01	1.000000000000000000e+00
1.502000000000000000e+03	3.189098086026623236e+01	4.902385918554523414e+01	-4.522793554679548772e-02	1.139672369405985137e+03	5.605665860494468689e-02	0.000000000000000000e+00	2.624597734765720958e+01	1.000000000000000000e+00
1.504000000000000000e+03	9.457782193774151835e+01	5.984168442543834487e+01	-1.569459972324512356e-02	3.852688482241642873e+02	8.900515491580995864e-02	0.000000000000000000e+00	3.933474022473021847e+01	1.000000000000000000e+00
1.506000000000000000e+03	5.730035748517943972e+01	3.597022333803825944e+01	-1.278450863322561949e-02	3.109330881736547099e+02	1.018248593162691673e-01	0.000000000000000000e+00	2.229121796030908342e+01	1.000000000000000000e+00
1.506000000000000000e+03	1.086366592124328356e+01	7.225615354724649819e+01	-2.056616739629914606e-02	5.097088311703805061e+02	1.557009091123124911e-01	0.000000000000000000e+00	3.133508376969166775e+01	1.000000000000000000e+00
1.509000000000000000e+03	3.607279586526337312e+01	2.916661945284089441e+01	1.552738819879720053e-02	-3.809975744480030357e+02	8.464619140748630421e-02	0.000000000000000000e+00	2.229121796030908342e+01	1.000000000000000000e+00
1.512000000000000000e+03	7.365670849370866335e+01	2.883806675176571588e+01	-9.075999990506712634e-03	2.162024422650602276e+02	1.304902314765666871e-01	0.000000000000000000e+00	3.758534867923926726e+01	1.000000000000000000e+00
1.513000000000000000e+03	1.447373523060071321e+01	4.767990059925289614e+01	-3.986737551060954426e-02	1.002741499457306418e+03	5.070438258490306271e-02	0.000000000000000000e+00	2.844751305660880192e+01	1.000000000000000000e+00
1.512000000000000000e+03	4.675429883991169078e+01	9.776478574658347043e+01	-3.762317916780731630e-02	9.454154448135465145e+02	5.882905953680683808e-02	0.000000000000000000e+00	5.958632818991338809e+01	1.000000000000000000e+00
1.518000000000000000e+03	1.832233732652419533e+01	7.676536504588412413e+01	-3.784439216429529018e-02	9.510661394888372797e+02	6.418578276028963359e-02	0.000000000000000000e+00	1.241223977834728665e+01	1.000000000000000000e+00
1.518000000000000000e+03	7.444606250564645222e+01	8.288649117933691457e+01	-3.782916988333776681e-03	8.099521479153091263e+01	3.623089965090707798e-01	0.000000000000000000e+00	4.318924353443253494e+01	1.000000000000000000e+00
1.519000000000000000e+03	7.925461984856303843e+01	2.432821979053797534e+01	-3.724975161618111069e-02	9.358765609727148558e+02	6.181038878629474542e-02	0.000000000000000000e+00	2.538902944518985549e+01	1.000000000000000000e+00
1.521000000000000000e+03	9.449617493672336366e+01	4.463333773314770525e+01	-6.995297216617873959e-03	1.630526894388716812e+02	2.574083439264811535e-01	0.000000000000000000e+00	2.538902944518985549e+01	1.000000000000000000e+00
1.522000000000000000e+03	9.551757040034784652e+00	6.798239187312366028e+01	-7.148789027312605314e-03	1.669735049929460615e+02	2.067970396784803988e-01	0.000000000000000000e+00	1.241223977834728665e+01	1.000000000000000000e+00
1.524000000000000000e+03	3.267614192207724244e+01	5.824832775456673772e+01	-7.183764661652782511e-03	1.678669273228664451e+02	1.862911183381064095e-01	0.000000000000000000e+00	1.960864160548546664e+01	1.000000000000000000e+00
1.527000000000000000e+03	1.439486193769615063e+01	5.115652771895921092e+01	-4.041310787775658636e-02	1.016681760789733403e+03	5.164421118256767862e-02	0.000000000000000000e+00	1.750900824102118136e+01	1.000000000000000000e+00
1.526000000000000000e+03	3.108293004063857978e+01	9.911798301770321018e+01	-3.763738787052922641e-02	9.457783938359284548e+02	6.153542171934234251e-02	0.000000000000000000e+00	2.821446958591198140e+01	1.000000000000000000e+00
1.528000000000000000e+03	5.187904661984524068e+01	8.005026607942247097e+01	-6.905733611158774467e-03	1.607648645980961533e+02	2.197430965703940364e-01	0.000000000000000000e+00	2.821446958591198140e+01	1.000000000000000000e+00
1.535000000000000000e+03	6.173702096911030779e+00	2.066658447627218820e+01	-2.837928193939591795e-02	7.092880848627091837e+02	6.725897973626859816e-02	0.000000000000000000e+00	7.337597523405872835e+01	1.000000000000000000e+00
1.537000000000000000e+03	7.860138995205325330e+01	5.404955834487676469e+01	7.662131556823364303e-03	-1.800863959358813418e+02	1.583489614354639530e-01	0.000000000000000000e+00	1.281384063095586612e+01	1.000000000000000000e+00
1.538000000000000000e+03	7.846344084959140730e+01	3.324543230182525377e+01	-8.350863216356146576e-03	1.976794505168205944e+02	1.845417063857072160e-01	0.000000000000000000e+00	1.898611077795000313e+01	1.000000000000000000e+00
1.541000000000000000e+03	7.553347314665323609e+01	1.200297901106783058e+02	-2.676766146738453200e-02	6.681206337438081846e+02	5.600958277917011952e-02	0.000000000000000000e+00	6.605151850937070890e+01	1.000000000000000000e+00
1.542000000000000000e+03	2.121636103929595762e+01	6.741983998632628428e+00	-4.098549938600838660e-02	1.031303006825049351e+03	7.386379391685027329e-02	0.000000000000000000e+00	1.921807607703827969e+01	1.000000000000000000e+00
1.542000000000000000e+03	6.708030527956086075e+01	4.844071535502615689e+01	-9.229742183445138401e-03	2.201296536170022762e+02	1.260166052602299525e-01	0.000000000000000000e+00	1.281384063095586612e+01	1.000000000000000000e+00
1.544000000000000000e+03	1.177481324409753114e+02	5.209941773153116884e+01	-3.455923689503995894e-02	8.671496893606747562e+02	6.070426432016051699e-02	0.000000000000000000e+00	5.079975208934401820e+01	1.000000000000000000e+00
1.545000000000000000e+03	3.936946972059739380e+01	1.305063625626178236e+01	-3.872931053937973822e-02	9.736706140429735115e+02	5.389099901487304223e-02	0.000000000000000000e+00	1.921807607703827969e+01	1.000000000000000000e+00
1.560000000000000000e+03	1.075863759676481948e+02	6.179748575421839085e+00	-3.536102310258917164e-02	8.876306245934570143e+02	5.831973809318413693e-02	0.000000000000000000e+00	5.136788129306975037e+01	1.000000000000000000e+00
1.562000000000000000e+03	6.534503398198279456e+01	3.540864276916386899e+01	-1.607281971077441363e-02	3.949301506953166836e+02	9.488290878654370708e-02	0.000000000000000000e+00	5.136788129306975037e+01	1.000000000000000000e+00
1.564000000000000000e+03	8.371848917183530148e+01	1.081564928970293806e+02	4.583635940560285005e-03	-1.014488879101294856e+02	3.403665280055323539e-01	0.000000000000000000e+00	2.894719959634018380e+01	1.000000000000000000e+00
1.567000000000000000e+03	5.928057454768187995e+01	8.803471803686524311e+01	-9.831974923613163650e-03	2.355131681128976879e+02	1.671296336997808440e-01	0.000000000000000000e+00	2.487533699976374990e+01	1.000000000000000000e+00
1.568000000000000000e+03	5.510781190782725503e+01	1.125575735558142725e+02	-3.028115808654032598e-02	7.578698661701000674e+02	7.038769307460146507e-02	0.000000000000000000e+00	2.487533699976374990e+01	1.000000000000000000e+00
1.570000000000000000e+03	5.795168795082715540e+00	7.399670083245818830e+01	-8.106553002297709615e-03	1.914387573947317946e+02	1.806790953351492535e-01	0.000000000000000000e+00	3.458265546611409036e+01	1.000000000000000000e+00
1.572000000000000000e+03	1.087205940498260617e+02	1.407636374847573713e+01	-3.582654528317241044e-02	8.995219860813181185e+02	5.624559789357741479e-02	0.000000000000000000e+00	4.170699602042156329e+01	1.000000000000000000e+00
1.570000000000000000e+03	5.871942814156912505e+01	2.429426371900487069e+01	6.103939059281994310e-03	-1.402837162166828762e+02	3.491187028066738973e-01	0.000000000000000000e+00	3.378100468960058578e+01	1.000000000000000000e+00
1.573000000000000000e+03	9.974547332006460465e+01	8.451591101367434078e+01	-3.504627303896674928e-02	8.795906064354131786e+02	5.716902557577874244e-02	0.000000000000000000e+00	4.063748189634059571e+01	1.000000000000000000e+00
1.573000000000000000e+03	3.151571866613828021e+01	9.711408332742276173e+01	-1.903702508653253370e-02	4.706482133733166506e+02	6.864123560229040688e-02	0.000000000000000000e+00	1.998980933509829683e+01	1.000000000000000000e+00
1.575000000000000000e+03	8.347754242255047075e+01	4.727669298765887618e+01	-1.590437173036721163e-02	3.906272927210466150e+02	8.228260691297983875e-02	0.000000000000000000e+00	3.378100468960058578e+01	1.000000000000000000e+00
1.577000000000000000e+03	1.781432928246351111e+01	8.255852060348428267e+01	-3.801032751830506901e-02	9.553048145948746424e+02	5.576220946533794187e-02	0.000000000000000000e+00	1.998980933509829683e+01	1.000000000000000000e+00
1.581000000000000000e+03	4.975355561676794736e+01	1.185343979145570188e+02	7.191795449447143523e-03	-1.680720668515037346e+02	3.036064729785493688e-01	0.000000000000000000e+00	4.810798194827220442e+01	1.000000000000000000e+00
1.586000000000000000e+03	1.266636276420816820e+01	7.315226818643554907e+01	-2.358288446222108273e-02	5.867682595579459530e+02	8.656354929261755871e-02	0.000000000000000000e+00	1.182930211461150094e+01	1.000000000000000000e+00
1.587000000000000000e+03	2.022268830469426248e+01	8.225360505773910802e+01	-3.666594449027353597e-02	9.209637128573825748e+02	5.886200423570930873e-02	0.000000000000000000e+00	1.182930211461150094e+01	1.000000000000000000e+00
1.588000000000000000e+03	8.569595626047116355e+01	9.090138501010659411e+01	-1.580818064499323744e-02	3.881701746377394784e+02	1.002188887532978745e-01	0.000000000000000000e+00	1.322997910516706810e+01	1.000000000000000000e+00
1.589000000000000000e+03	1.171492542713140921e+02	6.246071108547720740e+01	4.926498827866995951e-03	-1.102070238353130947e+02	3.503792066956957774e-01	0.000000000000000000e+00	3.640508986605379249e+01	1.000000000000000000e+00
1.591000000000000000e+03	1.178947504165863620e+02	2.127401563198676016e+01	7.979614688473442644e-03	-1.881962279529493571e+02	2.900990632069193609e-01	0.000000000000000000e+00	4.119344179455251975e+01	1.000000000000000000e+00
1.591000000000000000e+03	5.721260711277214028e+01	6.517355108882507864e+01	-3.792511048342737511e-03	8.124028675686638223e+01	3.890435454075401589e-01	0.000000000000000000e+00	2.542155993734881037e+01	1.000000000000000000e+00
1.593000000000000000e+03	9.860679573420379995e+01	9.378973595946582975e+01	-2.967439353919777006e-02	7.423705905793452757e+02	7.377377858961342572e-02	0.000000000000000000e+00	1.014755646856569804e+01	1.000000000000000000e+00
1.594000000000000000e+03	9.510345928555868511e+01	1.033133663602281445e+02	-1.562238879843262998e-02	3.834242826027318074e+02	1.374719643344247677e-01	0.000000000000000000e+00	1.014755646856569804e+01	1.000000000000000000e+00
1.595000000000000000e+03	6.557513171384429995e+01	1.317968795110695801e+01	-3.856143629252922755e-02	9.693824115962054293e+02	6.902994624010783120e-02	0.000000000000000000e+00	7.001474406181738885e+00	1.000000000000000000e+00
1.595000000000000000e+03	3.925819919237785172e+01	4.717646949551387792e+01	-3.706531062193606230e-02	9.311651752917996419e+02	5.509405251488408428e-02	0.000000000000000000e+00	2.542155993734881037e+01	1.000000000000000000e+00
1.598000000000000000e+03	6.040297400010050666e+01	1.789873747877442156e+01	-2.090236623882460801e-02	5.182967398351447628e+02	1.889669152441347810e-01	0.000000000000000000e+00	7.001474406181738885e+00	1.000000000000000000e+00
1.602000000000000000e+03	6.312464633340358233e+01	7.985456347895951978e+01	-1.378617288885611129e-02	3.365197352765883352e+02	8.390920689450720449e-02	0.000000000000000000e+00	1.382314921765926208e+01	1.000000000000000000e+00
1.605000000000000000e+03	3.693173302919383616e+01	7.867153700203388667e+00	-3.826089861134624598e-02	9.617054364557450299e+02	4.842017460566705456e-02	0.000000000000000000e+00	3.238351890989100923e+01	1.000000000000000000e+00
1.604000000000000000e+03	6.668873084545222696e+01	6.649878735457615164e+01	-4.217554784278272628e-03	9.209766138470467922e+01	3.993174770918124228e-01	0.000000000000000000e+00	1.382314921765926208e+01	1.000000000000000000e+00
1.606000000000000000e+03	1.401766162910904434e+01	3.075028348743058260e+01	-1.795346119028143686e-02	4.429695107830905272e+02	7.013764886033624357e-02	0.000000000000000000e+00	3.238351890989100923e+01	1.000000000000000000e+00
1.606000000000000000e+03	6.594106799790446871e+01	5.096970460301023564e+01	5.612104328650480665e-03	-1.277202233947155321e+02	3.006017211381699639e-01	0.000000000000000000e+00	1.554707081216861475e+01	1.000000000000000000e+00
1.606000000000000000e+03	8.925750427019171696e+01	9.605412445528749288e+01	-5.958157058253465282e-02	1.506323562397384649e+03	8.139153311107183431e-02	0.000000000000000000e+00	3.074657769199880519e+01	1.000000000000000000e+00
1.612000000000000000e+03	8.919311806009606869e+01	2.334947697669908706e+01	-4.030351229071277991e-02	1.013882236304392109e+03	4.957376112335865059e-02	0.000000000000000000e+00	6.448045007622575042e+01	1.000000000000000000e+00
1.613000000000000000e+03	2.510637214841588261e+01	5.087073461188520440e+01	-4.765290855758143318e-03	1.060891056113744071e+02	3.166677005940097267e-01	0.000000000000000000e+00	2.483418848486358499e+01	1.000000000000000000e+00
1.615000000000000000e+03	2.476877666724956129e+01	2.603884086628402272e+01	-1.783155672901709510e-02	4.398555667513344360e+02	8.566927492620723950e-02	0.000000000000000000e+00	2.483418848486358499e+01	1.000000000000000000e+00
1.618000000000000000e+03	5.825607462181350371e+01	8.702141574955290082e+01	-6.232850878223096525e-03	1.435766571398538645e+02	2.657756662379777701e-01	0.000000000000000000e+00	3.622465109194091326e+01	1.000000000000000000e+00
1.621000000000000000e+03	9.299739529207374744e+01	9.728133703672682486e+01	-3.412761347294650249e-02	8.561242423404911506e+02	5.369466634672348526e-02	0.000000000000000000e+00	3.622465109194091326e+01	1.000000000000000000e+00
1.622000000000000000e+03	1.947773591676101290e+01	9.287434008997192336e+01	-1.141588389831299857e-02	2.759727529997564943e+02	1.123447999609502590e-01	0.000000000000000000e+00	3.021657227055368011e+01	1.000000000000000000e+00
1.625000000000000000e+03	3.729528678840116385e+01	6.846991178857324201e+01	-3.727134814392301515e-02	9.364282255957406278e+02	5.193240851435498850e-02	0.000000000000000000e+00	3.021657227055368011e+01	1.000000000000000000e+00
1.629000000000000000e+03	1.007978113713610497e+02	9.123346318981471370e+01	-6.210601547506571819e-03	1.430083172294296503e+02	1.986790660871403658e-01	0.000000000000000000e+00	6.745924622174774754e+01	1.000000000000000000e+00
1.633000000000000000e+03	2.453936874438906557e+01	4.594571274299147490e+01	-8.114821766518252877e-03	1.916499758253577568e+02	1.639716173767775675e-01	0.000000000000000000e+00	3.050767109161906276e+01	1.000000000000000000e+00
1.635000000000000000e+03	5.472559966379701279e+01	4.152876149642002446e+01	-3.796842294974928783e-02	9.542343986330286043e+02	5.350543442555255602e-02	0.000000000000000000e+00	3.050767109161906276e+01	1.000000000000000000e+00
1.636000000000000000e+03	4.001280208075203859e+01	1.113360381194930255e+02	-4.343251039444119554e-02	1.093809786694471541e+03	5.457669841799084320e-02	0.000000000000000000e+00	3.111422114914297055e+01	1.000000000000000000e+00
1.636000000000000000e+03	7.294332682654953715e+01	8.675684223499003167e+01	-3.499747502714303793e-02	8.783441034272049137e+02	5.348919684941544350e-02	0.000000000000000000e+00	2.521410055953340645e+01	1.000000000000000000e+00
1.638000000000000000e+03	1.011819491351018456e+02	3.130530398593137065e+01	-1.612925243392825808e-02	3.963716758014372772e+02	9.093429895696747423e-02	0.000000000000000000e+00	3.960908223322911681e+01	1.000000000000000000e+00
1.640000000000000000e+03	3.567621585019082175e+01	8.052550781599641994e+01	-2.141813961796814464e-02	5.314717247295857305e+02	6.693006741516105418e-02	0.000000000000000000e+00	2.084785483841586995e+01	1.000000000000000000e+00
1.640000000000000000e+03	9.153160537768333427e+01	6.972079904615883095e+01	-1.139614658244626245e-02	2.754685803361093690e+02	1.206406634874194195e-01	0.000000000000000000e+00	1.305678123605940222e+01	1.000000000000000000e+00
1.641000000000000000e+03	1.011840604570921585e+02	7.851338951690792101e+01	-1.796484898692529350e-02	4.432604021994193886e+02	8.352164336958733948e-02	0.000000000000000000e+00	1.305678123605940222e+01	1.000000000000000000e+00
1.644000000000000000e+03	2.173728291726515494e+01	3.511892500518073490e+01	-2.928870108259352262e-02	7.325184103483709350e+02	7.179824154046121620e-02	0.000000000000000000e+00	4.433205014274274447e+01	1.000000000000000000e+00
1.644000000000000000e+03	1.000375761600787428e+02	5.673592164769912216e+01	-3.459500456502963978e-02	8.680633435562556315e+02	9.001992371558598105e-02	0.000000000000000000e+00	9.370443909606491317e+00	1.000000000000000000e+00
1.644000000000000000e+03	1.051274275398748301e+02	6.460349001376174272e+01	-2.250619534750696732e-02	5.592651673163048827e+02	8.950082582204854642e-02	0.000000000000000000e+00	9.370443909606491317e+00	1.000000000000000000e+00
1.643000000000000000e+03	7.288850697296952319e+01	7.092417451573959397e+01	3.363205286490990840e-03	-7.027404236308737495e+01	4.648598138730553053e-01	0.000000000000000000e+00	1.868189579910538356e+01	1.000000000000000000e+00
1.644000000000000000e+03	1.596749247707434805e+01	8.732251262441258177e+01	-5.900174359270198877e-03	1.350787231844065843e+02	2.318921127244764069e-01	0.000000000000000000e+00	1.388800514323455104e+01	1.000000000000000000e+00
1.646000000000000000e+03	7.381196298884100315e+01	9.930216798470942763e+01	-8.300920989420803794e-03	1.964037195231805129e+02	1.400537408496363989e-01	0.000000000000000000e+00	2.839301471027942370e+01	1.000000000000000000e+00
1.649000000000000000e+03	1.051064146558973675e+02	3.795774268260814210e+01	-1.757790992075434697e-02	4.333763784052160872e+02	6.770069299426417775e-02	0.000000000000000000e+00	1.945027323565605215e+01	1.000000000000000000e+00
1.649000000000000000e+03	2.717193988398328131e+01	7.911659736989520297e+01	-7.069585916023158993e-03	1.649503300152766769e+02	3.645905664119849510e-01	0.000000000000000000e+00	4.956946824178860567e+00	1.000000000000000000e+00
1.649000000000000000e+03	3.187460426463927732e+01	8.068384640583245471e+01	7.721043593395322813e-03	-1.815912529589893722e+02	3.099466700481390280e-01	0.000000000000000000e+00	4.956946824178860567e+00	1.000000000000000000e+00
1.649000000000000000e+03	4.704407792029707736e+01	8.269801052675514086e+01	4.996669384163555591e-03	-1.119994700076550203e+02	3.895487445349454791e-01	0.000000000000000000e+00	1.530260723196241024e+01	1.000000000000000000e+00
1.651000000000000000e+03	4.684889512816090473e+01	1.134108417451276836e+02	-1.801438855825807095e-02	4.445258477039357672e+02	7.787459230425586298e-02	0.000000000000000000e+00	4.009485108584917867e+01	1.000000000000000000e+00
1.651000000000000000e+03	1.683085412675363912e+01	8.683050506490008047e+01	-1.909839766013715634e-02	4.722159226868848236e+02	7.090226917526443184e-02	0.000000000000000000e+00	4.009485108584917867e+01	1.000000000000000000e+00
1.653000000000000000e+03	1.051263036427430393e+02	1.187803830333328392e+01	-1.436364866385355862e-02	3.512708545087030529e+02	1.437004286436297518e-01	0.000000000000000000e+00	4.763218070976527940e+00	1.000000000000000000e+00
1.656000000000000000e+03	9.992440060447979988e+01	4.577838219517063578e+01	-2.670687930545476152e-02	6.665680059858460709e+02	5.624166532392294027e-02	0.000000000000000000e+00	3.429712978084793207e+01	1.000000000000000000e+00
1.658000000000000000e+03	1.098866680070803596e+02	1.204289433271861576e+01	-3.876427184895885752e-02	9.745636704592615160e+02	5.262821169427156498e-02	0.000000000000000000e+00	4.763218070976527940e+00	1.000000000000000000e+00
1.658000000000000000e+03	2.213759867893196542e+01	5.785714734706051132e+01	-1.941815994784358568e-02	4.803839737742437137e+02	8.806101302113500395e-02	0.000000000000000000e+00	7.871901372221911686e+01	1.000000000000000000e+00
1.664000000000000000e+03	3.020596837377525645e+01	8.830194511605205321e+01	-4.558419978716052832e-03	1.008047679732916606e+02	3.126734585208302830e-01	0.000000000000000000e+00	4.553408102493592224e+01	1.000000000000000000e+00
1.666000000000000000e+03	7.313575105998917536e+01	1.034804263740658996e+02	-3.428060317201445106e-02	8.600322318873195400e+02	5.591703592560404168e-02	0.000000000000000000e+00	4.553408102493592224e+01	1.000000000000000000e+00
1.669000000000000000e+03	1.037890597738989555e+02	5.138328300163720286e+01	-2.381428127346520499e-02	5.926790909735291280e+02	6.153279143528389561e-02	0.000000000000000000e+00	5.761326256062655204e+01	1.000000000000000000e+00
1.670000000000000000e+03	4.635295375460528078e+01	4.686866804350950133e+01	-1.755774908894687167e-02	4.328613873931481066e+02	8.871456489715245919e-02	0.000000000000000000e+00	5.761326256062655204e+01	1.000000000000000000e+00
1.676000000000000000e+03	9.497963627370809547e+01	7.169585282625413925e+01	-6.740955016049292835e-03	1.565557378977232190e+02	1.851866925991684232e-01	0.000000000000000000e+00	7.887196571322367333e+01	1.000000000000000000e+00
1.680000000000000000e+03	2.601273094871240943e+01	3.342898797739288597e+01	-3.204882600642413454e-02	8.030234143844912751e+02	4.694221408952004015e-02	0.000000000000000000e+00	7.153206511370775900e+01	1.000000000000000000e+00
1.680000000000000000e+03	7.570777015373743701e+00	1.145723760019366324e+02	-8.141002542459115435e-03	1.923187411038573771e+02	2.387540644113893551e-01	0.000000000000000000e+00	7.886455293178821080e+01	1.000000000000000000e+00
1.683000000000000000e+03	8.606494577346282426e+01	1.069380338490423554e+02	-6.912933479795840656e-03	1.609487790154955462e+02	2.782568033469473567e-01	0.000000000000000000e+00	4.877144706707902344e+01	1.000000000000000000e+00
1.685000000000000000e+03	9.640561831094906609e+01	2.071373146251314523e+01	6.081056787332846970e-03	-1.396992083698818021e+02	3.309562203054322582e-01	0.000000000000000000e+00	7.153206511370775900e+01	1.000000000000000000e+00
1.688000000000000000e+03	3.786650743703978605e+01	9.948386783620651386e+01	-7.410142049734914742e-03	1.736495419149140389e+02	2.249037534590860865e-01	0.000000000000000000e+00	4.559482865156675757e+01	1.000000000000000000e+00
1.693000000000000000e+03	4.937365923857126404e+01	5.536500727541864109e+01	-3.752258996239154348e-02	9.428459805575638484e+02	5.965862684544442907e-02	0.000000000000000000e+00	2.971516335671369902e+01	1.000000000000000000e+00
1.692000000000000000e+03	9.679300243902663681e+01	7.445859045211194882e+01	-2.381815094225175553e-02	5.927779383159297595e+02	6.914064014549237136e-02	0.000000000000000000e+00	3.375102948434425798e+01	1.000000000000000000e+00
1.695000000000000000e+03	1.180908793284308445e+02	3.430775858580662430e+01	-1.087254681744427923e-02	2.620936771837033348e+02	1.166125443890391189e-01	0.000000000000000000e+00	4.544984993982419041e+01	1.000000000000000000e+00
1.695000000000000000e+03	7.079640024042794266e+01	9.598319649684337662e+01	-3.854168340604398682e-03	8.281526896228464807e+01	3.575354613609610377e-01	0.000000000000000000e+00	1.404750818138784574e+01	1.000000000000000000e+00
1.697000000000000000e+03	1.980457598921319828e+01	5.242217715651730003e+01	-6.459098226971282664e-02	1.634284651467555022e+03	5.195130756333399269e-02	0.000000000000000000e+00	2.971516335671369902e+01	1.000000000000000000e+00
1.698000000000000000e+03	8.478957736128847955e+01	9.721748988594649177e+01	-3.447395002957827359e-02	8.649711101443186863e+02	4.664831302821115244e-02	0.000000000000000000e+00	1.404750818138784574e+01	1.000000000000000000e+00
1.700000000000000000e+03	1.021248739945658457e+02	6.896339892701180929e+01	-3.448287086178587063e-02	8.651989850877212120e+02	5.999096264021941405e-02	0.000000000000000000e+00	5.226843274032464137e+01	1.000000000000000000e+00
1.701000000000000000e+03	7.696503946069603863e+00	1.149345173970234697e+02	8.117901127980782505e-03	-1.917286354506775581e+02	1.911629160127590321e-01	0.000000000000000000e+00	3.332783108509266157e+01	1.000000000000000000e+00
1.703000000000000000e+03	5.041398330212400225e+01	1.084254911826144365e+02	-3.647700823499817196e-02	9.161374996212540509e+02	4.671819032478241596e-02	0.000000000000000000e+00	2.194405869754352878e+01	1.000000000000000000e+00
1.704000000000000000e+03	5.293126458997787864e+01	8.662629378823643833e+01	-7.289411356212382488e-03	1.705655807649685869e+02	2.284198629346527731e-01	0.000000000000000000e+00	2.194405869754352878e+01	1.000000000000000000e+00
1.706000000000000000e+03	4.532013170703203286e+01	5.833398698349552092e+01	-1.651241538199240896e-02	4.061592419244453822e+02	1.040976193685840823e-01	0.000000000000000000e+00	2.928358537748724189e+01	1.000000000000000000e+00
1.705000000000000000e+03	1.316201058837544302e+01	8.205789101931586060e+01	-8.004791581694533503e-03	1.888393499155982340e+02	1.957036321229951303e-01	0.000000000000000000e+00	3.332783108509266157e+01	1.000000000000000000e+00
1.706000000000000000e+03	3.878165381149662494e+01	1.881475838518518273e+01	-3.243346139458677668e-02	8.128485927163494580e+02	5.477649098476933265e-02	0.000000000000000000e+00	4.005647416081343692e+01	1.000000000000000000e+00
1.706000000000000000e+03	9.611011148448122299e+01	6.015331829800366847e+01	-3.593613867350674285e-02	9.023214544536159565e+02	5.931186047912950787e-02	0.000000000000000000e+00	5.064811201264491558e+01	1.000000000000000000e+00
1.710000000000000000e+03	5.269247751975378691e+01	8.667436259459546477e+01	7.293269216182284541e-03	-1.706641264613609223e+02	1.565531107794945198e-01	0.000000000000000000e+00	2.480755122478400665e+01	1.000000000000000000e+00
1.715000000000000000e+03	2.893509158963707861e+01	7.953284934194549294e+01	-4.453537435535061956e-02	1.121981492744390380e+03	5.081003918731108460e-02	0.000000000000000000e+00	2.152124109727910906e+01	1.000000000000000000e+00
1.718000000000000000e+03	3.078914163248675706e+01	4.920257636786675448e+01	-3.897497420921564037e-02	9.799458800223372918e+02	5.589444615487138002e-02	0.000000000000000000e+00	3.038688796575789652e+01	1.000000000000000000e+00
1.720000000000000000e+03	1.750651690462795784e+01	9.776884394153846358e+01	-2.372642400864268322e-02	5.904348531285559147e+02	2.105253056261554567e-01	0.000000000000000000e+00	2.152124109727910906e+01	1.000000000000000000e+00
1.721000000000000000e+03	6.601700845085684932e+01	2.772518308553545197e+01	5.562563020336070904e-03	-1.264547335205055845e+02	2.623597154736676540e-01	0.000000000000000000e+00	4.125870844775378998e+01	1.000000000000000000e+00
1.721000000000000000e+03	6.527252481791320804e+01	7.435754162823073443e+01	-1.940073700672317533e-02	4.799389198118633431e+02	7.671605629462030507e-02	0.000000000000000000e+00	1.777274049185687588e+01	1.000000000000000000e+00
1.722000000000000000e+03	5.515044879917316933e+01	8.896623361833501065e+01	-3.813782592935732046e-02	9.585616512359358694e+02	5.493213475688585312e-02	0.000000000000000000e+00	1.777274049185687588e+01	1.000000000000000000e+00
1.729000000000000000e+03	9.935655222932582831e+01	8.617583975682779851e+01	-3.567558945076797217e-02	8.956659498993835768e+02	5.033653511976154959e-02	0.000000000000000000e+00	5.100292699115613004e+01	1.000000000000000000e+00
1.730000000000000000e+03	4.855569106759495668e+01	8.164030595232955534e+01	-1.578775378163645160e-02	3.876483880798264750e+02	8.054585030592353867e-02	0.000000000000000000e+00	5.100292699115613004e+01	1.000000000000000000e+00
1.736000000000000000e+03	7.404445203871952685e+01	2.102248670816968712e+01	-6.774175709409515841e-03	1.574043317781025735e+02	2.605539730186424707e-01	0.000000000000000000e+00	3.596297474869615485e+01	1.000000000000000000e+00
1.740000000000000000e+03	1.102081196342740697e+02	2.352212746337369609e+01	-3.602858684955446977e-02	9.046829631553057425e+02	6.391281558094297210e-02	0.000000000000000000e+00	3.624995252227012799e+01	1.000000000000000000e+00
1.740000000000000000e+03	4.648832677236406141e+01	4.413082964054550672e+01	-1.308071714091755405e-02	3.184994783214489189e+02	1.154497740642821402e-01	0.000000000000000000e+00	3.596297474869615485e+01	1.000000000000000000e+00
1.741000000000000000e+03	7.991535291212390746e+01	6.255728678989022029e+01	1.487304242237348639e-02	-3.642828775118423437e+02	7.985752692108771811e-02	0.000000000000000000e+00	1.590020005894249877e+01	1.000000000000000000e+00
1.742000000000000000e+03	9.575811278693811346e+01	6.390759100130777881e+01	-3.367707712034506695e-02	8.446156808676653327e+02	5.232347364708478388e-02	0.000000000000000000e+00	1.590020005894249877e+01	1.000000000000000000e+00
1.751000000000000000e+03	4.805237650848647490e+01	6.845350302213564930e+01	-2.213136967323859131e-02	5.496905696417703666e+02	6.503451256286252313e-02	0.000000000000000000e+00	3.830025778795676672e+01	1.000000000000000000e+00
1.753000000000000000e+03	3.341262917373198604e+01	1.294294513626134702e+01	-3.878958931003833460e-02	9.752103831062802328e+02	5.310702818855161933e-02	0.000000000000000000e+00	2.095229149757914655e+01	1.000000000000000000e+00
1.754000000000000000e+03	3.046581327478938661e+01	3.368697548374364459e+01	-3.977036441362138269e-02	1.000263434886516620e+03	5.440195997676056106e-02	0.000000000000000000e+00	2.095229149757914655e+01	1.000000000000000000e+00
1.755000000000000000e+03	6.361715835091546722e+01	1.034484642711717157e+02	-4.154469876735988540e-03	9.048621198164136104e+01	3.424910232494795537e-01	0.000000000000000000e+00	3.830025778795676672e+01	1.000000000000000000e+00
1.761000000000000000e+03	1.680091892710651891e+01	1.027316813098352384e+02	-3.720686134927220223e-02	9.347809661989371079e+02	4.420909345687240588e-02	0.000000000000000000e+00	6.149648057863235806e+01	1.000000000000000000e+00
1.762000000000000000e+03	9.406842644622258831e+00	4.168133520527240421e+01	-4.385198841203453990e-02	1.104524989860869255e+03	6.181450962334489319e-02	0.000000000000000000e+00	6.149648057863235806e+01	1.000000000000000000e+00
1.768000000000000000e+03	1.003341593605435094e+02	2.216621098684026236e+01	-3.173481679740502298e-02	7.950023207165476151e+02	6.809423388099677954e-02	0.000000000000000000e+00	6.012532705962125590e+01	1.000000000000000000e+00
1.768000000000000000e+03	6.484165261355194332e+01	8.809932440558291944e+01	-1.610476663391260943e-02	3.957462072170171723e+02	9.195690009724277747e-02	0.000000000000000000e+00	3.041833063268683901e+01	1.000000000000000000e+00
1.769000000000000000e+03	8.543842997673036166e+01	1.104834169878413235e+02	-1.996013167195194102e-02	4.942281727327064118e+02	7.340208665299530200e-02	0.000000000000000000e+00	8.509429669407522212e+00	1.000000000000000000e+00
1.772000000000000000e+03	4.221902348587628495e+01	6.749144589649443304e+00	-2.663550926332767729e-02	6.647449199853599566e+02	6.818918031685028414e-02	0.000000000000000000e+00	6.012532705962125590e+01	1.000000000000000000e+00
1.773000000000000000e+03	1.767838960063188480e+01	6.622017545028015206e+01	-8.638838241117812594e-03	2.050355234640352080e+02	1.579116650157221802e-01	0.000000000000000000e+00	5.199106208796084161e+01	1.000000000000000000e+00
1.774000000000000000e+03	9.375379848518001324e+01	1.086764748561512022e+02	-5.966121425841325321e-03	1.367632839644725209e+02	2.400417049488822174e-01	0.000000000000000000e+00	8.509429669407522212e+00	1.000000000000000000e+00
1.783000000000000000e+03	1.011485399929794653e+02	1.210975780530338142e+02	-7.620933434551856178e-03	1.790340255333844652e+02	1.454791160420718654e-01	0.000000000000000000e+00	8.723335210993126054e+01	1.000000000000000000e+00
1.786000000000000000e+03	4.258329556034088625e+01	5.644643835015971689e+01	-6.476136750044250191e-03	1.497911843254118764e+02	1.872232439024456019e-01	0.000000000000000000e+00	8.723335210993126054e+01	1.000000000000000000e+00
1.792000000000000000e+03	8.347673376170351389e+01	1.089707596275367507e+02	-4.605165746795850459e-03	1.019988481899811461e+02	3.616705908475458253e-01	0.000000000000000000e+00	8.923127905361469914e+01	1.000000000000000000e+00
1.794000000000000000e+03	1.848202438948342419e+01	4.132331604377247913e+01	-7.934184987044576656e-03	1.870357655206342713e+02	1.806339760376273196e-01	0.000000000000000000e+00	4.502083684049341628e+01	1.000000000000000000e+00
1.796000000000000000e+03	1.183555975143663943e+02	1.142041358207315760e+01	-3.433448623325337928e-02	8.614086280849438708e+02	6.192090873727074118e-02	0.000000000000000000e+00	4.127586215020090776e+01	1.000000000000000000e+00
1.797000000000000000e+03	7.717241690821830957e+01	1.418490836480945738e+01	-2.163599580529263280e-02	5.370366726179913712e+02	7.589758523337308826e-02	0.000000000000000000e+00	1.965430455369346774e+01	1.000000000000000000e+00
1.796000000000000000e+03	5.960214802707780279e+01	2.299270825659635520e+01	-4.094584315461560070e-02	1.030290022691517379e+03	5.522571975099399566e-02	0.000000000000000000e+00	1.965430455369346774e+01	1.000000000000000000e+00
1.801000000000000000e+03	8.365147950220490713e+01	1.087276753818964892e+02	5.174883865599806156e-03	-1.165518048039800192e+02	3.384751103143501805e-01	0.000000000000000000e+00	2.033611789842547424e+01	1.000000000000000000e+00
1.805000000000000000e+03	8.631382481450656030e+01	6.370124222918537527e+01	-3.465643049211391408e-02	8.696324157383178317e+02	5.807757937085467059e-02	0.000000000000000000e+00	2.880215212745279985e+01	1.000000000000000000e+00
1.806000000000000000e+03	9.426861016119416092e+01	9.138310194382626150e+01	3.682666046578291809e-03	-7.843439118819711098e+01	4.070166511738664283e-01	0.000000000000000000e+00	2.033611789842547424e+01	1.000000000000000000e+00
1.808000000000000000e+03	7.866179752058785368e+01	2.690178307351425246e+01	-4.592007089284883686e-02	1.157352368215353408e+03	4.408837779443741667e-02	0.000000000000000000e+00	3.322240023442252266e+01	1.000000000000000000e+00
1.809000000000000000e+03	6.479161247494725728e+01	1.023057649577603883e+02	-3.485631052295952437e-02	8.747381782564692685e+02	4.771131079916468565e-02	0.000000000000000000e+00	3.143561610515960325e+01	1.000000000000000000e+00
1.810000000000000000e+03	4.564966939477087493e+01	2.316985676920419834e+01	2.277639980721821861e-02	-5.661673065484959579e+02	1.879079240448932042e-01	0.000000000000000000e+00	3.322240023442252266e+01	1.000000000000000000e+00
1.812000000000000000e+03	2.412571653762105228e+01	5.390341798037867704e+01	-1.871460317992844347e-02	4.624122246214357119e+02	1.129295607693276970e-01	0.000000000000000000e+00	7.078848859162684803e+00	1.000000000000000000e+00
1.812000000000000000e+03	3.472986554236878476e+01	6.354854910366231024e+01	-1.463275960534597166e-02	3.581450607637424923e+02	1.080196441658212159e-01	0.000000000000000000e+00	1.433445257065043776e+01	1.000000000000000000e+00
1.813000000000000000e+03	2.452469098403264169e+01	1.158595271037433747e+02	-4.144849183436023765e-02	1.043129748490943484e+03	5.069439077852977427e-02	0.000000000000000000e+00	1.060564947149192783e+01	1.000000000000000000e+00
1.814000000000000000e+03	1.186539000708848164e+02	6.531334360528364869e+01	-2.926402903725071336e-02	7.318881842881461353e+02	4.813925321370771115e-02	0.000000000000000000e+00	3.518704881120443417e+01	1.000000000000000000e+00
1.814000000000000000e+03	1.706942638641601562e+01	5.446810415240314285e+01	-1.704985950659892655e-02	4.198877872694085909e+02	1.165921141531451877e-01	0.000000000000000000e+00	7.078848859162684803e+00	1.000000000000000000e+00
1.815000000000000000e+03	8.536220510239169812e+01	7.670594867027617170e+01	-9.931331363785005431e-03	2.380511424469029294e+02	1.348301857158359374e-01	0.000000000000000000e+00	3.299143333693909597e+01	1.000000000000000000e+00
1.816000000000000000e+03	6.901453584175578726e+01	4.804956398255681904e+01	-3.808839194652991617e-02	9.572989028984691231e+02	5.773435067242371765e-02	0.000000000000000000e+00	3.299143333693909597e+01	1.000000000000000000e+00
1.814000000000000000e+03	2.612227704514851823e+01	1.053748945641888639e+02	-1.345633268050569833e-02	3.280942524224478234e+02	1.683388008487732845e-01	0.000000000000000000e+00	1.060564947149192783e+01	1.000000000000000000e+00
1.824000000000000000e+03	7.553542669574622437e+01	1.072979821675247791e+02	-2.070742344531396537e-02	5.133170947746576758e+02	7.973457073016176899e-02	0.000000000000000000e+00	4.371555489747344581e+01	1.000000000000000000e+00
1.825000000000000000e+03	8.895640141103659460e+01	6.569356920825384805e+01	-3.639424969093862927e-02	9.140235041884519660e+02	5.822946017182650813e-02	0.000000000000000000e+00	4.371555489747344581e+01	1.000000000000000000e+00
1.829000000000000000e+03	2.981008524962122408e+01	1.103822151512673884e+02	-4.617358892312483677e-03	1.023103115467447708e+02	3.565711617671371014e-01	0.000000000000000000e+00	4.522714137375108834e+01	1.000000000000000000e+00
1.831000000000000000e+03	3.270647983251161861e+01	6.524791317082826936e+01	-4.016239314199148563e-02	1.010277469699712469e+03	4.886834236796222530e-02	0.000000000000000000e+00	4.522714137375108834e+01	1.000000000000000000e+00
1.835000000000000000e+03	8.165837107060409039e+01	5.631263904450116797e+01	-3.552143629116995271e-02	8.917282407595539553e+02	6.316346567143160673e-02	0.000000000000000000e+00	4.976069512676290429e+01	1.000000000000000000e+00
1.836000000000000000e+03	1.423817727195761762e+01	1.118727687984461170e+02	-3.657213582107846778e-02	9.185674515348904379e+02	5.866129020227117685e-02	0.000000000000000000e+00	5.014933062129915697e+01	1.000000000000000000e+00
1.845000000000000000e+03	9.352356435132676893e+01	1.008004191535022187e+02	-3.564094055939859285e-02	8.947808739360626760e+02	5.186057754440076550e-02	0.000000000000000000e+00	1.336546799271256525e+01	1.000000000000000000e+00
1.847000000000000000e+03	4.631171324579747051e+01	2.641091289871140546e+01	-6.710110518125868631e-03	1.557678418746819773e+02	2.103135833149526457e-01	0.000000000000000000e+00	5.924823193370722407e+01	1.000000000000000000e+00
1.846000000000000000e+03	6.610273082514761711e+01	1.060911829235085833e+02	-3.595884054945990699e-02	9.029013542407182058e+02	5.867790408091899668e-02	0.000000000000000000e+00	2.792658755631347489e+01	1.000000000000000000e+00
1.847000000000000000e+03	9.191444922524996741e+01	8.753216820715458368e+01	-3.599000974131272984e-02	9.036975442893685795e+02	4.584005789270428899e-02	0.000000000000000000e+00	1.336546799271256525e+01	1.000000000000000000e+00
1.849000000000000000e+03	3.492603864051967122e+01	9.552514022537255300e+01	-2.869042477785769749e-02	7.172359595737974587e+02	7.077353460344115721e-02	0.000000000000000000e+00	3.291849622740800640e+01	1.000000000000000000e+00
1.849000000000000000e+03	9.459819447105140000e+01	6.074411429551628316e+01	-4.040835487698589412e-03	8.758351979240349294e+01	3.115996755046054334e-01	0.000000000000000000e+00	2.692215297700393606e+01	1.000000000000000000e+00
1.852000000000000000e+03	3.685702080767214994e+01	8.797641787547179604e+01	-3.797498711588277037e-02	9.544020745797726022e+02	5.425250992428798380e-02	0.000000000000000000e+00	8.016523072778736037e+01	1.000000000000000000e+00
1.852000000000000000e+03	1.193145457065320585e+02	1.176718385980143040e+02	-1.496454326503779235e-02	3.666201874015708313e+02	9.255137641862942743e-02	0.000000000000000000e+00	8.764166488796813326e+01	1.000000000000000000e+00
1.853000000000000000e+03	7.183134221848810341e+01	1.584278453087779859e+01	-3.877498509922364806e-02	9.748373311717305114e+02	5.991290300786622502e-02	0.000000000000000000e+00	8.016523072778736037e+01	1.000000000000000000e+00
1.868000000000000000e+03	5.721902969506026437e+01	2.382421140530735215e+01	-3.965527581601226148e-02	9.973235961970124208e+02	5.896353125522701966e-02	0.000000000000000000e+00	3.604788126190797470e+01	1.000000000000000000e+00
1.867000000000000000e+03	6.335905367608678773e+01	5.934532975742340000e+01	-1.752779963792572282e-02	4.320963545691282661e+02	7.027467367977269230e-02	0.000000000000000000e+00	3.604788126190797470e+01	1.000000000000000000e+00
1.868000000000000000e+03	9.934766242091481558e+01	1.513300607931639519e+01	-3.667872087191259567e-02	9.212900744764714318e+02	6.088551125613883563e-02	0.000000000000000000e+00	4.301579646325843242e+01	1.000000000000000000e+00
1.877000000000000000e+03	1.595978194809631212e+01	5.232079450790678976e+01	-4.330039160058806597e-02	1.090434926370782023e+03	5.743981695123445697e-02	0.000000000000000000e+00	1.797693134862315708e+308	1.000000000000000000e+00
1.885000000000000000e+03	5.432064353730568484e+01	5.231331484277244925e+01	-1.988997119938131289e-02	4.924359841404223062e+02	6.788139560650652271e-02	0.000000000000000000e+00	1.797693134862315708e+308	1.000000000000000000e+00
1.894000000000000000e+03	1.062561731486905501e+02	7.523139009247810804e+01	6.017641989540130180e-03	-1.380793322056826185e+02	2.140168685379868485e-01	0.000000000000000000e+00	2.928629364405364655e+01	1.000000000000000000e+00
1.897000000000000000e+03	8.054965192662432116e+01	1.193535290715471717e+02	-3.323590583714264302e-02	8.333463419930905047e+02	5.470083312298901213e-02	0.000000000000000000e+00	5.106455112334609936e+01	1.000000000000000000e+00
1.897000000000000000e+03	1.003340863732446451e+02	4.655010902572961129e+01	-6.693000518376603959e-03	1.553307817289746140e+02	1.926320881943928143e-01	0.000000000000000000e+00	2.928629364405364655e+01	1.000000000000000000e+00
1.897000000000000000e+03	6.252894951947745916e+00	9.477535615397562196e+01	4.783984174862106371e-03	-1.065666102806356292e+02	3.784211130286054825e-01	0.000000000000000000e+00	7.825659512731306222e+01	1.000000000000000000e+00
1.903000000000000000e+03	4.446356764738223433e+01	5.490724911104425132e+01	-3.974807454593685951e-02	9.996940594943041560e+02	5.192134397894865305e-02	0.000000000000000000e+00	5.100114339115633300e+01	1.000000000000000000e+00
1.904000000000000000e+03	1.045891798283367820e+02	1.142545149517859642e+02	4.005255193246392079e-03	-8.667465194287260033e+01	3.978088889072061152e-01	0.000000000000000000e+00	2.770393849945714848e+01	1.000000000000000000e+00
1.907000000000000000e+03	9.613525724722285304e+01	1.559445576620115048e+01	-3.720350430030072708e-02	9.346952132863643783e+02	6.145945112793604892e-02	0.000000000000000000e+00	1.045892988444959038e+01	1.000000000000000000e+00
1.907000000000000000e+03	1.166358871351785922e+02	5.942810987458175731e+01	-1.035122065735715260e-02	2.487768513024796562e+02	1.714858834235609697e-01	0.000000000000000000e+00	2.161575518627977743e+01	1.000000000000000000e+00
1.906000000000000000e+03	8.943735909817850427e+01	7.895875030630384117e+01	-3.482465611056520527e-02	8.739295936687379935e+02	6.066459935183066143e-02	0.000000000000000000e+00	2.371330768289015012e+01	1.000000000000000000e+00
1.906000000000000000e+03	1.162954360914004752e+02	8.104118381976529406e+01	-7.200526770843555281e-03	1.682951009051364792e+02	1.972692058182248243e-01	0.000000000000000000e+00	7.954545668718080442e+00	1.000000000000000000e+00
1.907000000000000000e+03	1.048016327458699521e+02	2.144963723600052674e+01	9.937865738726714068e-03	-2.382180574034184986e+02	3.758596876774911166e-01	0.000000000000000000e+00	1.045892988444959038e+01	1.000000000000000000e+00
1.909000000000000000e+03	7.474848646009405684e+01	1.079206174159431839e+02	-3.446004000034706000e-02	8.646157904779433920e+02	5.784464134536271285e-02	0.000000000000000000e+00	1.099857568806590713e+01	1.000000000000000000e+00
1.909000000000000000e+03	1.115794265028730763e+02	8.744696639152334683e+01	-7.256682874940590874e-03	1.697295600166898168e+02	1.610332391379761807e-01	0.000000000000000000e+00	7.954545668718080442e+00	1.000000000000000000e+00
1.911000000000000000e+03	2.914408138391196346e+01	2.115178649872771999e+01	-4.178823159149965688e-02	1.051808106757098130e+03	6.037426687063740527e-02	0.000000000000000000e+00	4.304030833193237271e+01	1.000000000000000000e+00
1.914000000000000000e+03	5.236441099933403365e+01	5.739105296286795976e+01	-3.423398683844747908e-02	8.588414579633163157e+02	5.860563805393415038e-02	0.000000000000000000e+00	3.032988572114864212e+01	1.000000000000000000e+00
1.913000000000000000e+03	8.076965832074031937e+01	1.171246467830560505e+02	-6.886564829309462649e-03	1.602752146442174137e+02	3.018957289829131696e-01	0.000000000000000000e+00	1.099857568806590713e+01	1.000000000000000000e+00
1.917000000000000000e+03	8.378793982229412407e+00	1.837745008088531762e+01	-4.208011513979571100e-02	1.059264019557642541e+03	5.988943813428282414e-02	0.000000000000000000e+00	3.627835135651481835e+01	1.000000000000000000e+00
1.918000000000000000e+03	6.420260153856138174e+01	8.531522193196862247e+01	-3.774824620286128252e-02	9.486101740575503527e+02	5.606440178131932850e-02	0.000000000000000000e+00	3.032988572114864212e+01	1.000000000000000000e+00
1.920000000000000000e+03	4.431652586099814783e+01	1.341779237531027746e+01	-3.856881831844322789e-02	9.695709790637019978e+02	6.138277021029303615e-02	0.000000000000000000e+00	3.284605515159292111e+01	1.000000000000000000e+00
1.923000000000000000e+03	6.828101936195531607e+01	3.588034766770890371e+01	-3.927956256935536891e-03	8.470011746817172593e+01	4.168856336855358835e-01	0.000000000000000000e+00	1.406143489933585577e+01	1.000000000000000000e+00
1.924000000000000000e+03	1.207509897521156574e+02	1.094804335021910617e+02	-6.589396785589862228e-03	1.526843139784683103e+02	1.680955672957591407e-01	0.000000000000000000e+00	7.634763623860527559e+01	1.000000000000000000e+00
1.927000000000000000e+03	7.700327721347046861e+01	4.690967989590579634e+01	-3.565047033041385260e-02	8.950243036946556003e+02	5.871840543033635118e-02	0.000000000000000000e+00	1.406143489933585577e+01	1.000000000000000000e+00
1.928000000000000000e+03	4.551190361321380351e+01	5.063580354225249636e+01	-4.076823253219437858e-03	8.850279613797445677e+01	3.927716783289049163e-01	0.000000000000000000e+00	2.713219692625703772e+01	1.000000000000000000e+00
1.931000000000000000e+03	7.943792937170255186e+01	5.643968584087382112e+00	-1.009341765115375281e-02	2.421914964745290604e+02	1.519252717403806185e-01	0.000000000000000000e+00	4.133747042577620334e+01	1.000000000000000000e+00
1.932000000000000000e+03	1.202695848611475071e+01	3.445519996477033686e+01	-3.846425194883622278e-02	9.668999215881758573e+02	5.591664964370002266e-02	0.000000000000000000e+00	3.106870393865213842e+01	1.000000000000000000e+00
1.932000000000000000e+03	1.138843459458781524e+02	7.241111665671644460e+01	-1.170488112306329945e-02	2.833549371616128951e+02	1.233923245772822197e-01	0.000000000000000000e+00	3.904277241744519245e+01	1.000000000000000000e+00
1.933000000000000000e+03	3.829716857771781235e+01	1.786784254501671398e+01	-1.531823733034118167e-02	3.756549964011426255e+02	8.210339533758370667e-02	0.000000000000000000e+00	3.106870393865213842e+01	1.000000000000000000e+00
1.936000000000000000e+03	1.170505451003219974e+02	3.349693850845256549e+01	-3.606101224918428078e-02	9.055112419451655796e+02	5.287057015898510848e-02	0.000000000000000000e+00	3.904277241744519245e+01	1.000000000000000000e+00
1.936000000000000000e+03	9.392116515890009509e+00	6.661748568893466427e+01	-2.142285361702666105e-02	5.315921397585497061e+02	7.449018230000492569e-02	0.000000000000000000e+00	3.227003277362516798e+01	1.000000000000000000e+00
1.936000000000000000e+03	4.596954735919525348e+01	4.830962708078428847e+01	-4.707715647695604952e-03	1.046183967163595980e+02	3.882802326290688555e-01	0.000000000000000000e+00	1.442757702518000151e+01	1.000000000000000000e+00
1.941000000000000000e+03	5.899818705320658552e+01	4.211208510503824698e+01	-4.019827185741418896e-02	1.011193960454840408e+03	5.681781984368161620e-02	0.000000000000000000e+00	1.442757702518000151e+01	1.000000000000000000e+00
1.946000000000000000e+03	4.567484734053914508e+01	4.893108926967261141e+01	5.017799505341224466e-03	-1.125392206783774469e+02	3.180202493055602764e-01	0.000000000000000000e+00	1.125235061163029648e+01	1.000000000000000000e+00
1.948000000000000000e+03	5.084542918888979557e+01	1.959281055442277619e+01	-5.020513508718936653e-03	1.126085475474070137e+02	2.922306654954457406e-01	0.000000000000000000e+00	2.121831555891069954e+01	1.000000000000000000e+00
1.948000000000000000e+03	4.132298671874799822e+01	3.855435069651966273e+01	-5.004517853870455238e-03	1.121999523784291597e+02	2.635895991790446757e-01	0.000000000000000000e+00	1.125235061163029648e+01	1.000000000000000000e+00
1.953000000000000000e+03	7.909864958952594804e+01	6.128095789765045964e+01	5.134288357541616846e-03	-1.155148276603807602e+02	3.428290896466349436e-01	0.000000000000000000e+00	5.698803142938606925e+01	1.000000000000000000e+00
1.957000000000000000e+03	2.389788421247265759e+01	4.712075917078897191e+01	-3.897276217136847604e-02	9.798893754286516469e+02	6.213818637768975250e-02	0.000000000000000000e+00	3.763685996536963785e+01	1.000000000000000000e+00
1.956000000000000000e+03	2.568795918244791565e+01	1.129522760536894168e+02	-3.624343736320969483e-02	9.101711337093402108e+02	4.629334312067356905e-02	0.000000000000000000e+00	2.823990319372596502e+01	1.000000000000000000e+00
1.960000000000000000e+03	1.206617007064350986e+02	4.666067520472743979e+01	-5.970590230183489035e-03	1.368774357064681908e+02	3.595736716342288197e-01	0.000000000000000000e+00	3.101258093295543716e+01	1.000000000000000000e+00
1.961000000000000000e+03	2.409956973102417166e+01	8.475707874383503793e+01	-3.792782252703413154e-02	9.531972959487676462e+02	5.967289321916391387e-02	0.000000000000000000e+00	2.823990319372596502e+01	1.000000000000000000e+00
1.961000000000000000e+03	1.064617307243036635e+02	7.423133041329434434e+01	-3.343482857949449383e-02	8.384276514045967588e+02	5.025670341357424409e-02	0.000000000000000000e+00	3.101258093295543716e+01	1.000000000000000000e+00
1.963000000000000000e+03	8.992572053088027317e+00	1.872354607648791358e+01	-6.001581207184259609e-02	1.517415885680280326e+03	5.648565263309479612e-02	0.000000000000000000e+00	6.773956609966413112e+01	1.000000000000000000e+00
1.967000000000000000e+03	1.642361705964687246e+01	1.041517309545156138e+02	-5.300817122487547217e-03	1.197686609355602627e+02	3.016913296147961665e-01	0.000000000000000000e+00	8.547100611693427652e+01	1.000000000000000000e+00
1.970000000000000000e+03	6.511046104735808626e+01	3.390300065170313104e+01	-3.798208426838670798e-02	9.545833652023871991e+02	5.094369352875627310e-02	0.000000000000000000e+00	6.905401094165499387e+01	1.000000000000000000e+00
1.973000000000000000e+03	6.656106784139063848e+01	1.029417735772072149e+02	-7.884398154085120458e-02	1.998365190888858479e+03	5.500888971074924250e-02	0.000000000000000000e+00	3.789468299735529655e+01	1.000000000000000000e+00
1.975000000000000000e+03	2.881680424078088620e+01	9.956870898877517106e+01	-3.676710963213102035e-02	9.235478889116596974e+02	5.273880371998806993e-02	0.000000000000000000e+00	3.789468299735529655e+01	1.000000000000000000e+00
1.977000000000000000e+03	1.033061289652884511e+02	3.372887040809625603e+01	-2.333991635894773833e-02	5.805618494951139610e+02	8.183418646106799255e-02	0.000000000000000000e+00	1.079593621739733322e+01	1.000000000000000000e+00
1.980000000000000000e+03	1.018753385158003226e+02	2.302816587522717029e+01	-3.669270164080406377e-02	9.216472011262872002e+02	6.838594544851306356e-02	0.000000000000000000e+00	1.079593621739733322e+01	1.000000000000000000e+00
1.980000000000000000e+03	1.150565036303486295e+02	4.858508722922171330e+01	-2.995458720426546692e-02	7.495278954230248019e+02	6.472682012427732889e-02	0.000000000000000000e+00	1.894144880957048471e+01	1.000000000000000000e+00
1.981000000000000000e+03	6.094847232078661392e+01	1.032192141923923288e+02	-1.565327521308932171e-02	3.842132493524719052e+02	8.709045546960991757e-02	0.000000000000000000e+00	9.758725788357020647e+00	1.000000000000000000e+00
1.984000000000000000e+03	7.217720345053558617e+01	7.082568898468727525e+01	-1.779892319682591789e-02	4.390219713952016036e+02	7.139199448478039667e-02	0.000000000000000000e+00	3.428446992686945549e+01	1.000000000000000000e+00
1.986000000000000000e+03	7.048468122141652259e+01	1.052912780948555849e+02	-3.806821898805016688e-03	8.160584505493174845e+01	3.882273876265339707e-01	0.000000000000000000e+00	9.758725788357020647e+00	1.000000000000000000e+00
1.987000000000000000e+03	2.035492411073897756e+01	2.996801380040537666e+01	-4.290032760456518116e-03	9.394904860231115151e+01	3.481467128534216915e-01	0.000000000000000000e+00	6.599165293759655526e+01	1.000000000000000000e+00
1.990000000000000000e+03	8.286449623238002005e+01	9.742779116291688979e+01	-2.033234582401086468e-02	5.037360613310219151e+02	7.564768433590629559e-02	0.000000000000000000e+00	1.466609172323859944e+01	1.000000000000000000e+00
1.993000000000000000e+03	4.475018735871159947e+01	4.343582944890907527e+01	-3.641241887299339480e-02	9.144876202301005605e+02	6.105866802800841153e-02	0.000000000000000000e+00	6.608957913804782436e+01	1.000000000000000000e+00
1.999000000000000000e+03	4.020977508827113667e+01	3.444525601748880916e+01	6.969281469419612469e-03	-1.623881396768737773e+02	2.146185998599963174e-01	0.000000000000000000e+00	1.797693134862315708e+308	1.000000000000000000e+00
2.002000000000000000e+03	1.357924437816849483e+01	3.168454605080325592e+01	-3.993980015955161944e-02	1.004591524476786162e+03	5.039084259731863025e-02	0.000000000000000000e+00	2.628290971604373638e+01	1.000000000000000000e+00
2.002000000000000000e+03	1.658167908167846605e+01	7.194977535167481619e+01	-3.769921076067882931e-02	9.473576060961737539e+02	5.628720126378050637e-02	0.000000000000000000e+00	1.409543356811652437e+01	1.000000000000000000e+00
2.005000000000000000e+03	1.207997619373465881e+02	7.138115594914133055e+01	-2.024442768975387094e-02	5.014902686289891562e+02	6.298184360514746949e-02	0.000000000000000000e+00	3.588343458239964434e+01	1.000000000000000000e+00
2.005000000000000000e+03	5.561019614924870069e+01	8.047588183567026476e+01	-7.737518690837991500e-03	1.820120950743812784e+02	1.498785712814981741e-01	0.000000000000000000e+00	3.994896289354769436e+01	1.000000000000000000e+00
2.007000000000000000e+03	1.568932004597169438e+01	5.788261704501676519e+01	-4.090930473547188528e-02	1.029356680375393125e+03	4.311406381119453624e-02	0.000000000000000000e+00	1.409543356811652437e+01	1.000000000000000000e+00
2.009000000000000000e+03	1.198424114234518640e+02	1.072518174627362555e+02	-3.175644610690768477e-02	7.955548227213000700e+02	5.035854175472087579e-02	0.000000000000000000e+00	3.588343458239964434e+01	1.000000000000000000e+00
2.008000000000000000e+03	7.888841275988262680e+01	1.138536008116052187e+02	-3.339530292986745558e-02	8.374180028693349414e+02	5.308690133515892029e-02	0.000000000000000000e+00	4.069333474425611286e+01	1.000000000000000000e+00
2.010000000000000000e+03	5.100226520559098020e+01	2.423367111556616038e+01	8.319909367134241743e-03	-1.968887612094340795e+02	1.456965673490061564e-01	0.000000000000000000e+00	1.178364095469419759e+01	1.000000000000000000e+00
2.012000000000000000e+03	3.433352637512510341e+01	3.302319964712212652e+01	-3.894275823997783020e-02	9.791229509507112425e+02	5.933708954040894934e-02	0.000000000000000000e+00	1.244015982134087217e+01	1.000000000000000000e+00
2.014000000000000000e+03	6.933699064787650457e+01	1.205302363607356995e+02	-3.504998561995109618e-02	8.796854411057666994e+02	5.125032499015302889e-02	0.000000000000000000e+00	5.222177645531285606e+01	1.000000000000000000e+00
2.014000000000000000e+03	3.949344073522897247e+01	2.170362102524323333e+01	-4.519803202736751187e-03	9.981833582930595128e+01	3.814097536076683781e-01	0.000000000000000000e+00	1.178364095469419759e+01	1.000000000000000000e+00
2.018000000000000000e+03	1.005182044196080682e+02	4.608707346919882042e+01	-3.667198757876284632e-02	9.211180783263694138e+02	5.714768711612427943e-02	0.000000000000000000e+00	5.109073532446921462e+01	1.000000000000000000e+00
2.021000000000000000e+03	1.124856024872405698e+02	9.575642638914123950e+01	-3.271196863415482686e-02	8.199628192791753918e+02	5.247952538655986654e-02	0.000000000000000000e+00	5.109073532446921462e+01	1.000000000000000000e+00
2.023000000000000000e+03	1.227243945936838543e+01	6.303586301517604085e+01	-8.339189253349617650e-03	1.973812492282533526e+02	1.819074750749509750e-01	0.000000000000000000e+00	5.400160755847282701e+01	1.000000000000000000e+00
2.028000000000000000e+03	3.968817651662101298e+01	1.095605981622662881e+02	-3.680594764329255669e-02	9.245399723170362449e+02	5.429536324140860071e-02	0.000000000000000000e+00	1.642032866558753668e+01	1.000000000000000000e+00
2.029000000000000000e+03	7.874872064304601338e+01	5.313602804466741958e+01	-4.592760254110119650e-02	1.157544757656079810e+03	5.053307803754514271e-02	0.000000000000000000e+00	3.750226056668211783e+01	1.000000000000000000e+00
2.031000000000000000e+03	1.103084380053626603e+02	7.339445314688130395e+01	-3.516123288157196880e-02	8.825271561896989851e+02	6.144634161980710996e-02	0.000000000000000000e+00	3.750226056668211783e+01	1.000000000000000000e+00
2.030000000000000000e+03	5.609399390291299170e+01	1.102507788440849055e+02	-7.111064613448898723e-03	1.660098674674279948e+02	1.854393915054313169e-01	0.000000000000000000e+00	1.642032866558753668e+01	1.000000000000000000e+00
2.032000000000000000e+03	3.935722130488085924e+01	2.112083751554643030e+01	6.752373555906161263e-03	-1.568474146228396364e+02	2.942246051403863971e-01	0.000000000000000000e+00	1.174405559210198291e+01	1.000000000000000000e+00
2.033000000000000000e+03	4.005308651965192723e+01	5.285205433252753693e+01	-3.659946836374008278e-02	9.192656376981457242e+02	5.568336347052882385e-02	0.000000000000000000e+00	3.015863550304206342e+01	1.000000000000000000e+00
2.034000000000000000e+03	2.787850800933627227e+01	1.863850336618825310e+01	-5.103984772847214302e-02	1.288132639551293096e+03	6.332038249217497583e-02	0.000000000000000000e+00	1.174405559210198291e+01	1.000000000000000000e+00
2.035000000000000000e+03	8.295139404140275019e+01	1.078493431957115689e+02	1.662550801892860239e-02	-4.090480955248018518e+02	8.082792722506093597e-02	0.000000000000000000e+00	2.696454775018909800e+01	1.000000000000000000e+00
2.037000000000000000e+03	2.278312363782472261e+01	7.757636782078560600e+01	-3.904944934356708447e-02	9.818482829182001979e+02	5.230002816671441845e-02	0.000000000000000000e+00	3.015863550304206342e+01	1.000000000000000000e+00
2.038000000000000000e+03	4.341375937200263024e+01	2.124915370492414013e+01	4.295845072460145048e-03	-9.409751908556239641e+01	3.657359450738145723e-01	0.000000000000000000e+00	1.575308001923334089e+01	1.000000000000000000e+00
2.041000000000000000e+03	8.319687068176233424e+01	1.073749882522632788e+02	-1.327042403591330820e-02	3.233453768827331487e+02	9.320972071645494683e-02	0.000000000000000000e+00	6.736303594337297795e+01	1.000000000000000000e+00
2.049000000000000000e+03	2.046238392095807868e+01	3.042682827564164683e+01	-3.988875515892583573e-02	1.003287624082977004e+03	4.659138637525017668e-02	0.000000000000000000e+00	1.961618200919194877e+01	1.000000000000000000e+00
2.049000000000000000e+03	1.837616995593477043e+01	4.993175862439930768e+01	-2.822443722483413894e-02	7.053327105494340685e+02	7.037579770879454077e-02	0.000000000000000000e+00	1.961618200919194877e+01	1.000000000000000000e+00
2.050000000000000000e+03	6.001472980920080147e+01	2.772481037557559702e+01	-1.605305517155256392e-02	3.944252826346078109e+02	7.929883339552568078e-02	0.000000000000000000e+00	2.173023525433497838e+01	1.000000000000000000e+00
2.051000000000000000e+03	1.056806884519088783e+02	5.542906651028354759e+01	-3.490985110855474721e-02	8.761058262099713829e+02	7.338495574595882420e-02	0.000000000000000000e+00	1.436554611149844085e+01	1.000000000000000000e+00
2.051000000000000000e+03	4.233562469338725265e+01	1.508944862718239932e+01	-5.025749070638124184e-03	1.127422854485638197e+02	2.685157105748595674e-01	0.000000000000000000e+00	2.173023525433497838e+01	1.000000000000000000e+00
2.052000000000000000e+03	8.008044047598812654e+01	1.767460540986629169e+01	-3.704408654246730409e-02	9.306230245377926167e+02	6.011201606631444427e-02	0.000000000000000000e+00	2.244191089047433607e+01	1.000000000000000000e+00
2.052000000000000000e+03	1.197902606857408045e+02	5.272927272929450027e+01	-6.312663320321264780e-03	1.456153969460414714e+02	2.088278210761820297e-01	0.000000000000000000e+00	1.436554611149844085e+01	1.000000000000000000e+00
2.052000000000000000e+03	1.167459858491666722e+02	1.193640032429505879e+02	-1.263446637954363481e-02	3.071003885700602041e+02	8.304850712844924487e-02	0.000000000000000000e+00	1.785846069659209689e+01	1.000000000000000000e+00
2.054000000000000000e+03	8.853487592425948094e+01	1.038572201129250914e+02	-1.655096009365737003e-02	4.071438332478473399e+02	2.659283360361320847e-01	0.000000000000000000e+00	1.433376429569545607e+01	1.000000000000000000e+00
2.056000000000000000e+03	1.011225633927422791e+02	1.107133796122625284e+02	-9.358712832983095628e-03	2.234240973168892310e+02	1.413388818827391313e-01	0.000000000000000000e+00	1.433376429569545607e+01	1.000000000000000000e+00
2.060000000000000000e+03	3.196311978738358306e+01	7.026083637451527864e+01	-6.879223970358942786e-03	1.600876987511988148e+02	2.375323437416986261e-01	0.000000000000000000e+00	3.918220763393911454e+01	1.000000000000000000e+00
2.062000000000000000e+03	3.042656215188929636e+01	1.094129038256974837e+02	-3.653092915071484703e-02	9.175148627787737041e+02	5.250325359769880684e-02	0.000000000000000000e+00	3.123225351007029005e+01	1.000000000000000000e+00
2.067000000000000000e+03	4.721632146417950793e+01	4.764949760831944303e+01	-3.904911332546331937e-02	9.818396996263509209e+02	5.486997591318798495e-02	0.000000000000000000e+00	3.064835850719623878e+01	1.000000000000000000e+00
2.067000000000000000e+03	1.714861251232118988e+01	5.358706929815757292e+01	-1.783205836771818362e-02	4.398683806781025964e+02	7.353353723848354839e-02	0.000000000000000000e+00	3.055854823824775934e+01	1.000000000000000000e+00
2.067000000000000000e+03	3.485133156798423215e+01	7.849567440694637810e+01	-6.367786625340795051e-03	1.470234740983945869e+02	2.450142361798076651e-01	0.000000000000000000e+00	2.035915098442942295e+01	1.000000000000000000e+00
2.070000000000000000e+03	5.448395030189581689e+01	8.388597221464284814e+01	-3.682348053680360028e-02	9.249878349181410613e+02	5.502975167683787916e-02	0.000000000000000000e+00	2.035915098442942295e+01	1.000000000000000000e+00
2.070000000000000000e+03	1.021531125412334831e+02	8.786049914790639548e+01	-2.567828591276672540e-02	6.402934773669205697e+02	6.820487692968979498e-02	0.000000000000000000e+00	1.511563457650168552e+01	1.000000000000000000e+00
2.070000000000000000e+03	4.266848007628738060e+01	1.034354361859580251e+02	-3.813789587146475951e-02	9.585634378465797454e+02	5.620790422806998254e-02	0.000000000000000000e+00	2.284265479794302678e+01	1.000000000000000000e+00
2.074000000000000000e+03	1.060021460643462063e+02	5.126464196307099286e+01	-3.829798960470993940e-02	9.626528938024154058e+02	4.423524319063154575e-02	0.000000000000000000e+00	2.145127561630337354e+01	1.000000000000000000e+00
2.073000000000000000e+03	1.008746102235397331e+02	1.029219678835239478e+02	-3.172126709667326405e-02	7.946562053300544903e+02	4.786302050711310763e-02	0.000000000000000000e+00	1.511563457650168552e+01	1.000000000000000000e+00
2.075000000000000000e+03	1.151714617571303592e+02	7.065744669298754843e+01	-3.427852303318858207e-02	8.599790965400577534e+02	4.667478198801788825e-02	0.000000000000000000e+00	2.145127561630337354e+01	1.000000000000000000e+00
2.076000000000000000e+03	8.378619953019881450e+01	6.416105168250183510e+01	-6.601554987561122217e-03	1.529948847325869394e+02	1.966603755535943909e-01	0.000000000000000000e+00	2.568785051458229418e+01	1.000000000000000000e+00
2.079000000000000000e+03	2.496944184529472821e+01	2.832862277416097641e+01	-1.172275172734406345e-02	2.838114262922550779e+02	1.508929248758970054e-01	0.000000000000000000e+00	6.887215653684751260e+01	1.000000000000000000e+00
2.079000000000000000e+03	2.426768535157547646e+01	1.197211352775328237e+02	-7.113704967295731568e-03	1.660773130228883474e+02	1.995141528500592454e-01	0.000000000000000000e+00	8.142098267104013587e+01	1.000000000000000000e+00
2.081000000000000000e+03	1.033713959086128824e+02	3.499411351030756379e+01	-1.140481170965236199e-02	2.756899235163998014e+02	1.172167845799084729e-01	0.000000000000000000e+00	3.513246645941111268e+01	1.000000000000000000e+00
2.085000000000000000e+03	2.841645218094144099e+01	3.892657777472457781e+01	-1.663086672588271961e-02	4.091849790593717557e+02	8.864477077266574856e-02	0.000000000000000000e+00	1.926999826090745316e+01	1.000000000000000000e+00
2.088000000000000000e+03	8.330264823517602224e+01	7.239694702060577924e+01	-3.608480665384010411e-02	9.061190494330846832e+02	5.076215847891307753e-02	0.000000000000000000e+00	3.477578244180973854e+01	1.000000000000000000e+00
2.088000000000000000e+03	1.108893456712905845e+02	9.357073196823270678e+01	1.200348058860665861e-02	-2.909824022598592705e+02	3.425709376529932904e-01	0.000000000000000000e+00	7.628419143251220724e+00	1.000000000000000000e+00
2.088000000000000000e+03	1.168376718230877032e+02	9.834673391724489022e+01	-1.250616737491420938e-02	3.038231014584776517e+02	2.784932748010955361e-01	0.000000000000000000e+00	7.628419143251220724e+00	1.000000000000000000e+00
2.090000000000000000e+03	3.831592129432574012e+01	2.239378175443428276e+01	-5.124204304339091513e-03	1.152572392426950074e+02	2.729137398102852163e-01	0.000000000000000000e+00	1.926999826090745316e+01	1.000000000000000000e+00
2.092000000000000000e+03	8.406992257042306349e+00	7.495691761818703469e+01	-6.815300705843936602e-02	1.725273494015081042e+03	5.094146021266798829e-02	0.000000000000000000e+00	6.047666730226283249e+01	1.000000000000000000e+00
2.102000000000000000e+03	1.087525855419181511e+02	4.837420265461340563e+01	-3.559228230381029923e-02	8.935379408800175725e+02	6.020402960382120749e-02	0.000000000000000000e+00	9.595615498935271148e+01	1.000000000000000000e+00
2.105000000000000000e+03	1.421754874796672219e+01	6.482748496261895355e+01	-3.787477552110296575e-02	9.518422560609028551e+02	5.298054269201402100e-02	0.000000000000000000e+00	9.595615498935271148e+01	1.000000000000000000e+00
2.113000000000000000e+03	5.403961556583790582e+01	1.036204433537726430e+02	-2.234137631841210184e-02	5.550550077647453691e+02	5.637308610152969024e-02	0.000000000000000000e+00	3.228104915304664502e+01	1.000000000000000000e+00
2.113000000000000000e+03	8.738514665997978170e+01	1.070033183634056684e+02	-3.445325111650366506e-02	8.644423743116508376e+02	5.788521233461119131e-02	0.000000000000000000e+00	1.018745479928377762e+01	1.000000000000000000e+00
2.114000000000000000e+03	1.031708723522021245e+02	9.791791299956561545e+01	-3.420869669636956989e-02	8.581954431565654886e+02	4.577900684686420085e-02	0.000000000000000000e+00	9.292312750611335659e+00	1.000000000000000000e+00
2.116000000000000000e+03	1.026919779475525445e+02	6.197023167706245772e+01	-8.672075060350531439e-02	2.199570444230535941e+03	3.927448479839379392e-02	0.000000000000000000e+00	1.737686244733588126e+01	1.000000000000000000e+00
2.119000000000000000e+03	1.116065246489006455e+02	1.693426857255756346e+01	-2.262776573072187297e-02	5.623705776132214851e+02	9.432620654041878883e-02	0.000000000000000000e+00	2.912767051554171616e+01	1.000000000000000000e+00
2.119000000000000000e+03	5.785764470312813046e+01	1.848729369086046859e+01	-5.429076232095855249e-03	1.230449289633323104e+02	2.745266718295239494e-01	0.000000000000000000e+00	5.377131189066476935e+01	1.000000000000000000e+00
2.119000000000000000e+03	1.114059335031993925e+02	1.022226596929855162e+02	-2.361502554557901035e-02	5.875892757345366135e+02	6.862635489260349164e-02	0.000000000000000000e+00	9.292312750611335659e+00	1.000000000000000000e+00
2.118000000000000000e+03	8.364839351814400459e+01	1.164807078375399101e+02	-7.028619609790167852e-03	1.639038811529935060e+02	1.943847645066745233e-01	0.000000000000000000e+00	1.018745479928377762e+01	1.000000000000000000e+00
2.120000000000000000e+03	1.095088291198319013e+02	4.598630573226949991e+01	-2.999072032849244701e-02	7.504508848310279063e+02	5.566023237497630394e-02	0.000000000000000000e+00	1.737686244733588126e+01	1.000000000000000000e+00
2.123000000000000000e+03	7.446690127328137976e+01	1.110186377597188283e+02	-5.715023967065145476e-03	1.303492165461383081e+02	2.341608939143409174e-01	0.000000000000000000e+00	1.068335197292969951e+01	1.000000000000000000e+00
2.127000000000000000e+03	1.108275283344998741e+01	6.578699964628752639e+01	-4.040224593590117930e-02	1.016404301879180821e+03	5.133574987312672366e-02	0.000000000000000000e+00	7.786816653721206194e+01	1.000000000000000000e+00
2.129000000000000000e+03	1.171483102664993936e+02	4.259230535164365250e+01	-3.437390733552411065e-02	8.624156060484083355e+02	6.152085497646142542e-02	0.000000000000000000e+00	6.118854363377811723e+01	1.000000000000000000e+00
2.130000000000000000e+03	1.077380375686650353e+02	1.146411548573039028e+02	-3.113528446409314504e-02	7.796877857782975525e+02	6.026576338052014314e-02	0.000000000000000000e+00	1.426837023101661650e+01	1.000000000000000000e+00
2.134000000000000000e+03	1.169919993559209672e+02	1.037806493308853391e+02	-1.071926277372927880e-02	2.581781688574351961e+02	9.968975344797370575e-02	0.000000000000000000e+00	1.426837023101661650e+01	1.000000000000000000e+00
2.138000000000000000e+03	1.120549886750521296e+02	7.671344606218863760e+01	-6.442074793054471810e-03	1.489211010931973078e+02	2.625709551942457809e-01	0.000000000000000000e+00	2.751377050227682730e+01	1.000000000000000000e+00
2.140000000000000000e+03	1.161997557233887619e+02	1.634895818361498598e+01	-3.613803614137271053e-02	9.074787506556358494e+02	5.521218593884036352e-02	0.000000000000000000e+00	6.050661526417952985e+01	1.000000000000000000e+00
2.142000000000000000e+03	1.522045583616067965e+01	6.310716267027031279e+01	-3.838940654174064632e-02	9.649880603953006357e+02	6.577072269928041504e-02	0.000000000000000000e+00	5.954011525691409901e+01	1.000000000000000000e+00
2.143000000000000000e+03	3.932955386893377892e+01	8.666582981468764046e+00	-6.044144680687809496e-03	1.387563205297262812e+02	2.732935469930265482e-01	0.000000000000000000e+00	5.954011525691409901e+01	1.000000000000000000e+00
2.145000000000000000e+03	8.061889821673948120e+01	9.520193021606917227e+01	-3.103045622000180984e-02	7.770100389455558343e+02	5.269603695942737254e-02	0.000000000000000000e+00	7.284936766798149677e+01	1.000000000000000000e+00
2.149000000000000000e+03	5.073010618058622612e+01	2.840188001753719860e+01	-5.337650268413134808e-03	1.207095317924280238e+02	3.531441207240818558e-01	0.000000000000000000e+00	7.318187341074845165e+01	1.000000000000000000e+00
2.150000000000000000e+03	9.349989544979878531e+01	4.696757610472545252e+01	-4.060018375250444740e-03	8.807353006425414321e+01	4.940555294688584453e-01	0.000000000000000000e+00	2.447961270771176956e+01	1.000000000000000000e+00
2.153000000000000000e+03	1.179280858807867958e+02	4.538171653119781723e+01	-1.946675580998905725e-02	4.816253130437540335e+02	7.180257902846476359e-02	0.000000000000000000e+00	2.447961270771176956e+01	1.000000000000000000e+00
2.156000000000000000e+03	1.597580254451585091e+01	8.307844159644923820e+01	8.774235187740892297e-03	-2.084941213650642737e+02	1.763667584631039009e-01	0.000000000000000000e+00	8.435523433086064671e+00	1.000000000000000000e+00
2.157000000000000000e+03	8.040120079936503572e+00	8.593903583742644514e+01	-7.592380996912556981e-03	1.783046782079721027e+02	2.504954276905902999e-01	0.000000000000000000e+00	8.435523433086064671e+00	1.000000000000000000e+00
2.162000000000000000e+03	5.166240349902401618e+01	2.850395247256776798e+01	5.212872741137806847e-03	-1.175221977742435513e+02	3.233868324129881566e-01	0.000000000000000000e+00	2.678352973133952375e+01	1.000000000000000000e+00
2.164000000000000000e+03	6.059530599073847945e+00	1.070333127034196394e+02	-2.034211489926230493e-02	5.039856039093614868e+02	7.243438766819165764e-02	0.000000000000000000e+00	6.864179671545763028e+01	1.000000000000000000e+00
2.164000000000000000e+03	1.149531433037885364e+02	1.696032838353760397e+01	4.102676054478083915e-03	-8.916318358687158252e+01	4.240532710225379809e-01	0.000000000000000000e+00	6.433485060325578786e+01	1.000000000000000000e+00
2.167000000000000000e+03	2.499630099480095069e+01	3.100923531165330260e+01	-4.487349389134308829e-03	9.898933122908948690e+01	3.414260810463873863e-01	0.000000000000000000e+00	8.725478738757985298e+00	1.000000000000000000e+00
2.166000000000000000e+03	7.450687473760520163e+01	1.018702383569020640e+02	-7.984676470051766187e-03	1.883255267855957982e+02	1.870619259977309712e-01	0.000000000000000000e+00	9.360580783893755807e+00	1.000000000000000000e+00
2.168000000000000000e+03	8.476497462016745033e+01	1.176536020009740326e+02	-3.341197947180035710e-02	8.378439907100071196e+02	5.541028314737295180e-02	0.000000000000000000e+00	1.428979566085015129e+01	1.000000000000000000e+00
2.168000000000000000e+03	5.651354972313472302e+01	5.749790123827350641e+01	-3.981877536659575445e-02	1.001500050811173310e+03	5.137699286309715951e-02	0.000000000000000000e+00	3.402492871407159925e+01	1.000000000000000000e+00
2.172000000000000000e+03	2.777686590560318081e+01	3.927981195402431780e+01	-1.996389750331719823e-02	4.943243676379856879e+02	9.205239645486640310e-02	0.000000000000000000e+00	8.725478738757985298e+00	1.000000000000000000e+00
2.171000000000000000e+03	6.275827352348208166e+01	1.942051153418414700e+01	-5.541221923970747823e-03	1.259095936710801737e+02	2.714645483593220998e-01	0.000000000000000000e+00	3.858606201751760523e+01	1.000000000000000000e+00
2.171000000000000000e+03	8.374152473113910844e+01	1.034005037288964957e+02	6.017740329922413763e-03	-1.380818442256966421e+02	2.600812305374757827e-01	0.000000000000000000e+00	9.360580783893755807e+00	1.000000000000000000e+00
2.174000000000000000e+03	6.759127656805830497e+00	5.608015429864455115e+01	8.039739960713903136e-03	-1.897320760319208262e+02	1.960111610937946836e-01	0.000000000000000000e+00	2.690718907636765422e+01	1.000000000000000000e+00
2.180000000000000000e+03	1.267308678627941454e+01	6.368824824583673205e+01	-7.219788573828221472e-03	1.687871270034668498e+02	2.570564072328082039e-01	0.000000000000000000e+00	4.055109963985118782e+01	1.000000000000000000e+00
2.182000000000000000e+03	2.807434292237573104e+01	2.617567713385489014e+01	-3.980408332323077947e-02	1.001124755270090077e+03	4.644390742112258774e-02	0.000000000000000000e+00	4.055109963985118782e+01	1.000000000000000000e+00
2.184000000000000000e+03	6.755045643415472512e+01	1.192645414083048792e+02	-2.818546082697201416e-02	7.043370921754769824e+02	5.430388384745277186e-02	0.000000000000000000e+00	2.022769238218029031e+01	1.000000000000000000e+00
2.187000000000000000e+03	8.267682840897977314e+01	1.058350064205496466e+02	6.950813563683939066e-03	-1.619163929971527409e+02	2.580422016201785462e-01	0.000000000000000000e+00	2.022769238218029031e+01	1.000000000000000000e+00
2.189000000000000000e+03	9.913086235628905740e+01	5.270569532227693799e+01	-3.637698311160322134e-02	9.135824443526371397e+02	6.375116325161800379e-02	0.000000000000000000e+00	3.041807743188905278e+01	1.000000000000000000e+00
2.188000000000000000e+03	5.609734941687786147e+01	5.599656570278114742e+01	-3.829450524711441265e-03	8.218387373294176257e+01	4.340159640129118701e-01	0.000000000000000000e+00	4.315915967402227693e+01	1.000000000000000000e+00
2.191000000000000000e+03	1.493901217761464473e+01	3.038438227921831825e+01	-3.962009031372201728e-02	9.964248129718155269e+02	5.470563519307924949e-02	0.000000000000000000e+00	4.099191857458395560e+01	1.000000000000000000e+00
2.194000000000000000e+03	1.171019887927534882e+02	2.816393399068121184e+01	-6.077335509795865794e-03	1.396041515536126667e+02	2.433996824440556317e-01	0.000000000000000000e+00	3.041807743188905278e+01	1.000000000000000000e+00
2.196000000000000000e+03	5.455935749125539758e+01	1.986936322772886143e+01	-5.359558011433449183e-03	1.212691461405807445e+02	2.674946646120940352e-01	0.000000000000000000e+00	4.099191857458395560e+01	1.000000000000000000e+00
2.198000000000000000e+03	4.688104210489139234e+01	7.097797937016248682e+01	-1.930058955800306383e-02	4.773807398486103466e+02	7.609105698657858685e-02	0.000000000000000000e+00	5.168217459789304513e+01	1.000000000000000000e+00
2.207000000000000000e+03	1.089085769054985633e+02	8.245729331400431761e+01	-3.593244291006381531e-03	7.615018978010844819e+01	3.537569856069174845e-01	0.000000000000000000e+00	1.797693134862315708e+308	1.000000000000000000e+00
2.217000000000000000e+03	3.371533547168236566e+01	1.127089711106892054e+02	-1.936634372647372260e-02	4.790603732135311930e+02	7.410461286656433444e-02	0.000000000000000000e+00	8.171760303877795195e+01	1.000000000000000000e+00
2.220000000000000000e+03	1.051186893739327957e+02	7.296821497906445586e+01	-2.134186386047733780e-02	5.295233264729286020e+02	7.740371156728931279e-02	0.000000000000000000e+00	7.344064502633598579e+01	1.000000000000000000e+00
2.221000000000000000e+03	5.452057643169553103e+01	1.973890624253387927e+01	5.209499697946488178e-03	-1.174360363031577208e+02	3.795341994570526900e-01	0.000000000000000000e+00	7.344064502633598579e+01	1.000000000000000000e+00
2.227000000000000000e+03	5.215997297770225316e+01	2.109492931330264298e+01	4.863693452405394926e-03	-1.086027148374925275e+02	2.911881542311147708e-01	0.000000000000000000e+00	9.139819850275158331e+01	1.000000000000000000e+00
2.231000000000000000e+03	7.687168937592835505e+01	1.090890300371694934e+02	-3.404963284192524114e-02	8.541322945639885802e+02	5.628238958288267479e-02	0.000000000000000000e+00	5.840937417780482832e+01	1.000000000000000000e+00
2.236000000000000000e+03	3.004090723482850933e+01	7.418154035521646961e+01	-4.765813446210544028e-03	1.061024547325093437e+02	2.984205387542548937e-01	0.000000000000000000e+00	4.140277520425754432e+01	1.000000000000000000e+00
2.238000000000000000e+03	5.408159225897404809e+01	1.246508334481762148e+01	-4.469928132612172728e-03	9.854432029831508544e+01	3.337828352368095164e-01	0.000000000000000000e+00	6.623349305560280698e+01	1.000000000000000000e+00
2.238000000000000000e+03	8.358401213183148570e+01	1.023272902919479179e+02	5.281569040586670157e-03	-1.192769853304483405e+02	2.951862102444424707e-01	0.000000000000000000e+00	2.745433570501815268e+01	1.000000000000000000e+00
2.239000000000000000e+03	5.639231821057342842e+01	1.061157372952003186e+02	-8.523395710203610781e-03	2.020866438543580443e+02	1.490317785030160769e-01	0.000000000000000000e+00	2.583581601226865132e+01	1.000000000000000000e+00
2.242000000000000000e+03	3.385638940075166659e+01	8.867538616607160407e+01	-1.947725967665833030e-02	4.818936252333647303e+02	5.583995440293676449e-02	0.000000000000000000e+00	2.849620913084152107e+01	1.000000000000000000e+00
2.244000000000000000e+03	8.213112378145140724e+01	1.038789367219846298e+02	4.245057125737199295e-03	-9.280018491138379488e+01	3.723946298944751376e-01	0.000000000000000000e+00	2.583581601226865132e+01	1.000000000000000000e+00
2.252000000000000000e+03	4.276613678736213586e+01	2.053779388495732050e+01	-3.837688915437435094e-02	9.646683145609137000e+02	1.834929362434710720e-01	0.000000000000000000e+00	8.047831292503420997e+00	1.000000000000000000e+00
2.253000000000000000e+03	4.931887413684503940e+01	2.520996915363989288e+01	-3.932665338637102853e-02	9.889292204467801639e+02	1.623097920337736033e-01	0.000000000000000000e+00	8.047831292503420997e+00	1.000000000000000000e+00
2.255000000000000000e+03	5.799871127585019082e+01	5.896292650337454688e+01	-6.838462123626494471e-02	1.731189877871994213e+03	4.810792669720054260e-02	0.000000000000000000e+00	3.485113631738081352e+01	1.000000000000000000e+00
2.269000000000000000e+03	3.443135167496689775e+01	4.470075127223359601e+01	-4.344802991345933334e-03	9.534810678137293394e+01	3.318833832253526017e-01	0.000000000000000000e+00	2.204138305312282498e+01	1.000000000000000000e+00
2.270000000000000000e+03	1.382743483718772737e+01	3.687124440165929684e+01	-3.804610815097055065e-02	9.562187999107979977e+02	5.622041904395591594e-02	0.000000000000000000e+00	2.204138305312282498e+01	1.000000000000000000e+00
2.274000000000000000e+03	6.198694575639169813e+01	1.130890568864383994e+02	-3.249029467475408883e-02	8.143003497049502357e+02	4.797974020112116822e-02	0.000000000000000000e+00	7.223932855712577350e+01	1.000000000000000000e+00
2.277000000000000000e+03	2.828849541772825305e+01	3.359946541576305634e+01	5.424125110445330959e-03	-1.229184568428352833e+02	3.445618564099600656e-01	0.000000000000000000e+00	5.108342776549608288e+01	1.000000000000000000e+00
2.279000000000000000e+03	7.854163328026108104e+01	4.277218187502018054e+01	-8.354719584875415495e-03	1.977779581153964159e+02	1.658787384745497029e-01	0.000000000000000000e+00	5.108342776549608288e+01	1.000000000000000000e+00
2.280000000000000000e+03	4.501515995901569767e+01	1.062341743593015622e+02	-3.685370221396734591e-02	9.257598215235341286e+02	4.630460414608683628e-02	0.000000000000000000e+00	7.047285484421844615e+01	1.000000000000000000e+00
2.285000000000000000e+03	2.135068601616573147e+01	3.985333418005663475e+01	-1.493654091165186153e-02	3.659048915026605755e+02	2.606747941832313620e-01	0.000000000000000000e+00	8.939067563219055046e+00	1.000000000000000000e+00
2.286000000000000000e+03	2.225128306040013371e+01	4.874691916383630996e+01	-3.812635538445870859e-02	9.582686460870056635e+02	4.785652366367276755e-02	0.000000000000000000e+00	8.939067563219055046e+00	1.000000000000000000e+00
2.289000000000000000e+03	7.082817601547176878e+01	2.853362238661709327e+01	6.645868447871196814e-03	-1.541268337509234811e+02	2.277496280782800309e-01	0.000000000000000000e+00	3.811928770412455947e+01	1.000000000000000000e+00
2.293000000000000000e+03	1.085660906555472991e+02	2.315497072582004279e+01	-6.714361826270560940e-03	1.558764378644186763e+02	2.294499822606773654e-01	0.000000000000000000e+00	2.654842769092670096e+01	1.000000000000000000e+00
2.293000000000000000e+03	6.314722377376531171e+01	8.194209503246460713e+01	-3.672851285430109303e-02	9.225619676031039944e+02	5.230632973807247676e-02	0.000000000000000000e+00	2.283029900322262051e+01	1.000000000000000000e+00
2.297000000000000000e+03	8.132190089031911384e+01	6.812530581479310854e+01	-2.504181443355691858e-02	6.240353638941852523e+02	6.275206245425368756e-02	0.000000000000000000e+00	2.283029900322262051e+01	1.000000000000000000e+00
2.298000000000000000e+03	1.194796784370309268e+02	4.735647098089131646e+01	-3.522997926590591689e-02	8.842832231209764586e+02	5.733714878923867886e-02	0.000000000000000000e+00	2.654842769092670096e+01	1.000000000000000000e+00
2.301000000000000000e+03	5.343938603999730219e+01	1.123510350725736942e+02	-1.852918045834183250e-02	4.576757615646444606e+02	7.264378673516458385e-02	0.000000000000000000e+00	1.797693134862315708e+308	1.000000000000000000e+00
2.307000000000000000e+03	5.524437688941512192e+01	9.300157094580303863e+01	-5.266494310729240291e-02	1.329644295510614029e+03	5.452396412781257418e-02	0.000000000000000000e+00	8.375316346572728321e+01	1.000000000000000000e+00
2.312000000000000000e+03	1.186895999306035918e+02	3.832711563282636291e+01	-3.065812608111516662e-03	6.267740359923109139e+01	4.320651951929890267e-01	0.000000000000000000e+00	5.216256148486239397e+01	1.000000000000000000e+00
2.317000000000000000e+03	6.708104033751567385e+01	3.074493933648884791e+01	-3.966414720706631231e-02	9.975502082089076339e+02	5.018789488453823111e-02	0.000000000000000000e+00	4.193901696284946468e+01	1.000000000000000000e+00
2.316000000000000000e+03	7.450679919922272632e+01	8.511100884959704160e+01	-3.489351989057386250e-02	8.756886593709941735e+02	6.558454222681753265e-02	0.000000000000000000e+00	3.828748406282043959e+01	1.000000000000000000e+00
2.319000000000000000e+03	1.000854903993071616e+02	5.662132664091924994e+01	7.184451892034195326e-03	-1.678844820285962101e+02	1.760645879785178725e-01	0.000000000000000000e+00	3.828748406282043959e+01	1.000000000000000000e+00
2.323000000000000000e+03	1.121084008273232229e+02	1.031128828399197204e+02	-3.220968469500688769e-02	8.071324104628399709e+02	5.577467964524318589e-02	0.000000000000000000e+00	3.133449200382055366e+01	1.000000000000000000e+00
2.322000000000000000e+03	8.106837452483176776e+01	1.073985748818346337e+02	3.850331765386715618e-03	-8.271726696647925792e+01	3.843090300467136844e-01	0.000000000000000000e+00	1.592658813933117834e+01	1.000000000000000000e+00
2.324000000000000000e+03	1.171056047034065415e+02	9.019223007025779282e+00	-6.878857082406108353e-03	1.600783269157532231e+02	1.878031292378034012e-01	0.000000000000000000e+00	5.055338328239309931e+01	1.000000000000000000e+00
2.324000000000000000e+03	6.226739053608376651e+01	2.279674983186923143e+01	-8.234312772891640153e-03	1.947022702392438021e+02	1.829974255370409031e-01	0.000000000000000000e+00	5.073766523576011878e+01	1.000000000000000000e+00
2.325000000000000000e+03	1.084225659448193397e+02	6.591915957260219727e+01	-2.022842363994502984e-02	5.010814590180094683e+02	6.689925032676768968e-02	0.000000000000000000e+00	3.737590706948634534e+01	1.000000000000000000e+00
2.325000000000000000e+03	4.748403801264720414e+01	9.457544644122928901e+01	-1.495687244715089570e-02	3.664242429928933120e+02	7.876704329119321724e-02	0.000000000000000000e+00	2.458631177918022459e+01	1.000000000000000000e+00
2.325000000000000000e+03	7.206830999807836236e+01	9.425874808411163031e+01	-6.740376978010396807e-03	1.565409724159461007e+02	1.857577737131214102e-01	0.000000000000000000e+00	1.592658813933117834e+01	1.000000000000000000e+00
2.331000000000000000e+03	8.495742451068706202e+01	3.113779775750714762e+01	-6.781206545883291387e-03	1.575839284150812034e+02	2.312951599236470202e-01	0.000000000000000000e+00	8.562686622157792726e+01	1.000000000000000000e+00
2.333000000000000000e+03	1.130457336004444784e+02	1.120266542916815808e+02	-3.391345231085338141e-02	8.506536806759124829e+02	6.120632656514168879e-02	0.000000000000000000e+00	8.562686622157792726e+01	1.000000000000000000e+00
2.337000000000000000e+03	2.031300402088475110e+01	1.355458313407988413e+01	-3.968343169751501615e-02	9.980428138388851949e+02	5.122761922339369445e-02	0.000000000000000000e+00	2.959236986714063278e+01	1.000000000000000000e+00
2.337000000000000000e+03	9.092705965023059278e+00	1.084271806891625403e+02	-7.000614559854245744e-02	1.772610315302187701e+03	4.221008445437246515e-02	0.000000000000000000e+00	7.875252352581124171e+01	1.000000000000000000e+00
2.340000000000000000e+03	4.986915783334993080e+01	1.501818354660819566e+01	4.612746814784199345e-03	-1.021925000151220218e+02	3.224755875863684063e-01	0.000000000000000000e+00	2.959236986714063278e+01	1.000000000000000000e+00
2.342000000000000000e+03	8.766758536294729254e+01	1.137137948499570825e+02	-3.388655303554604509e-02	8.499665619525030706e+02	5.529946924393902563e-02	0.000000000000000000e+00	5.428730644924481652e+01	1.000000000000000000e+00
2.342000000000000000e+03	1.058176409717658828e+02	6.255045716650438692e+01	-4.081701891951526606e-03	8.862741674500819045e+01	3.630306457788685659e-01	0.000000000000000000e+00	5.428730644924481652e+01	1.000000000000000000e+00
2.345000000000000000e+03	2.072632693417296679e+01	1.196150149781119012e+02	-2.927620374830609482e-02	7.321991767525404384e+02	6.184399835592446770e-02	0.000000000000000000e+00	5.933343792291084640e+01	1.000000000000000000e+00
2.346000000000000000e+03	7.432385981151189469e+01	1.446271909351461993e+01	-5.012994446359641740e-03	1.124164796024336397e+02	2.724500100450133466e-01	0.000000000000000000e+00	2.748114455926840805e+01	1.000000000000000000e+00
2.349000000000000000e+03	2.319557305481604814e+01	5.668398997862753674e+01	-3.895838575710383611e-02	9.795221423599591617e+02	5.897507900659471058e-02	0.000000000000000000e+00	2.748778918330339849e+01	1.000000000000000000e+00
2.349000000000000000e+03	6.030377993397487302e+01	5.815813587401905949e+01	-1.788947570250699198e-02	4.413350568368795166e+02	7.178402461415522851e-02	0.000000000000000000e+00	1.482065541613926918e+01	1.000000000000000000e+00
2.347000000000000000e+03	4.858128501273092326e+01	6.722648411310582617e+01	-5.545018981981162699e-03	1.260065862340030662e+02	2.339018694375355478e-01	0.000000000000000000e+00	1.482065541613926918e+01	1.000000000000000000e+00
2.349000000000000000e+03	5.939142113249382504e+01	3.753295059180636883e+01	-4.487586430669299187e-02	1.130679014072640939e+03	5.151204948626153524e-02	0.000000000000000000e+00	2.064535459875278889e+01	1.000000000000000000e+00
2.352000000000000000e+03	9.276078471178662355e+00	5.867128608567166026e+01	-2.285076795979031419e-02	5.680669766873306799e+02	7.487850539704821173e-02	0.000000000000000000e+00	7.007640204293410591e+01	1.000000000000000000e+00
2.353000000000000000e+03	6.677143715059956719e+01	1.860901139229362045e+01	-1.752574602196015768e-02	4.320438967253942337e+02	8.635437506377552364e-02	0.000000000000000000e+00	3.640219939727143839e+01	1.000000000000000000e+00
2.357000000000000000e+03	1.021252005266114367e+02	9.935399911966015907e+00	-9.221445503198701446e-03	2.199177220956385099e+02	1.313109158799813381e-01	0.000000000000000000e+00	3.640219939727143839e+01	1.000000000000000000e+00
2.358000000000000000e+03	3.600055090702024074e+01	8.743513362964129954e+01	-3.621991219112641325e-02	9.095702035346364482e+02	5.745529688875705698e-02	0.000000000000000000e+00	2.387051069206599507e+01	1.000000000000000000e+00
2.357000000000000000e+03	8.106744490291038119e+01	1.100355620555443039e+02	5.183191222404104001e-03	-1.167640090487805082e+02	2.502947220136437778e-01	0.000000000000000000e+00	5.041630985575167045e+01	1.000000000000000000e+00
2.361000000000000000e+03	4.839837527581790511e+01	6.703672115169381129e+01	5.647769882121907170e-03	-1.286312691121548539e+02	2.325760085681327638e-01	0.000000000000000000e+00	2.387051069206599507e+01	1.000000000000000000e+00
2.364000000000000000e+03	4.171718915101021707e+01	9.987759645427399846e+01	-7.703896260167964437e-03	1.811532391618726194e+02	1.644740022984445549e-01	0.000000000000000000e+00	3.351359930944368415e+01	1.000000000000000000e+00
2.365000000000000000e+03	1.285620437482691969e+01	2.758443816579812946e+01	-3.938795802949369290e-02	9.904951945349375819e+02	6.016837693537957499e-02	0.000000000000000000e+00	2.778361490447312221e+01	1.000000000000000000e+00
2.367000000000000000e+03	4.036650850230297038e+01	3.147190829093545972e+01	-3.019001762013697951e-02	7.555417617802800123e+02	6.149340475053310939e-02	0.000000000000000000e+00	2.778361490447312221e+01	1.000000000000000000e+00
2.371000000000000000e+03	5.411806287256683135e+01	1.064983970037933148e+02	7.769541185660642710e-03	-1.828300820094017070e+02	1.522568232759200502e-01	0.000000000000000000e+00	1.661067077519306423e+01	1.000000000000000000e+00
2.372000000000000000e+03	7.928819799528284307e+01	1.176250024279443664e+02	-3.505507686579111687e-02	8.798154925774953199e+02	4.962431563165059512e-02	0.000000000000000000e+00	2.473165848401400879e+01	1.000000000000000000e+00
2.371000000000000000e+03	6.849806599817013364e+01	9.517521699819859293e+01	-6.067150865172553711e-03	1.393439936150812173e+02	2.240088603148764346e-01	0.000000000000000000e+00	1.830297504045341839e+01	1.000000000000000000e+00
2.372000000000000000e+03	4.652295884901719347e+01	1.212709654491691253e+02	-5.588736490144228554e-03	1.271233121701640840e+02	3.618928068214756211e-01	0.000000000000000000e+00	1.661067077519306423e+01	1.000000000000000000e+00
2.372000000000000000e+03	5.914249615134070837e+01	5.519416793539355837e+01	-3.186660063757201355e-03	6.576434733662867416e+01	4.797019131523454494e-01	0.000000000000000000e+00	2.690656553710658727e+01	1.000000000000000000e+00
2.374000000000000000e+03	1.169088938340295982e+02	8.123303984531879962e+01	-3.527958208844154259e-02	8.855502843227654921e+02	5.361456432025979435e-02	0.000000000000000000e+00	4.303838179566567135e+01	1.000000000000000000e+00
2.376000000000000000e+03	5.837746020111001855e+01	2.829848075329191559e+01	-7.935106372163647920e-03	1.870593015066246494e+02	1.452065514237801391e-01	0.000000000000000000e+00	2.535781942951131995e+01	1.000000000000000000e+00
2.377000000000000000e+03	6.871435581718822050e+01	9.526770400074951795e+01	6.209878936558891477e-03	-1.429898587577340834e+02	2.622558854196536116e-01	0.000000000000000000e+00	2.473165848401400879e+01	1.000000000000000000e+00
2.379000000000000000e+03	8.029071803024646670e+01	5.861863053636894705e+01	-3.514417230980583506e-02	8.820913586390720411e+02	5.826164769483876960e-02	0.000000000000000000e+00	1.329243452642635326e+01	1.000000000000000000e+00
2.379000000000000000e+03	7.232511772738438083e+01	6.925996632913363271e+01	-3.718285562543120065e-02	9.341677607451957783e+02	4.935001631888125129e-02	0.000000000000000000e+00	1.329243452642635326e+01	1.000000000000000000e+00
2.379000000000000000e+03	2.849541772689179098e+01	8.015481617822082683e+01	-9.055918093492279497e-03	2.156894675740123546e+02	1.688804806277502957e-01	0.000000000000000000e+00	2.154233439576266562e+01	1.000000000000000000e+00
2.380000000000000000e+03	7.323681381452976780e+01	7.750521817887859655e+00	-4.575687611109967301e-02	1.153183698657480818e+03	4.958582682590817470e-02	0.000000000000000000e+00	2.535781942951131995e+01	1.000000000000000000e+00
2.380000000000000000e+03	7.409007700219303771e+00	8.456338549330538967e+01	-3.801927458164655604e-02	9.555333595899062402e+02	4.856495600500987386e-02	0.000000000000000000e+00	2.154233439576266562e+01	1.000000000000000000e+00
2.388000000000000000e+03	1.983377511695504580e+01	6.945671749102271519e+01	-2.097323210610964328e-02	5.201069471253351821e+02	7.317327858380839878e-02	0.000000000000000000e+00	2.531477786817791653e+01	1.000000000000000000e+00
2.386000000000000000e+03	8.151098151878798603e+01	1.100820394361465731e+02	-5.900796205898735380e-03	1.350946077187174126e+02	2.637776534729509015e-01	0.000000000000000000e+00	3.475670864849767838e+01	1.000000000000000000e+00
2.388000000000000000e+03	3.019772937780198774e+01	2.421203997256064611e+01	-6.743241250690398640e-03	1.566141377843395617e+02	2.827286840059488604e-01	0.000000000000000000e+00	4.641650990402611399e+01	1.000000000000000000e+00
2.389000000000000000e+03	4.489185711106806309e+01	7.305261867035167711e+01	-3.547361481838359754e-02	8.905066825964778445e+02	4.947966474897336209e-02	0.000000000000000000e+00	8.770152185538560019e+00	1.000000000000000000e+00
2.388000000000000000e+03	1.084865082954762840e+02	8.816515664691931420e+01	-4.728959990856016621e-03	1.051610650888442819e+02	3.090189810099903678e-01	0.000000000000000000e+00	2.604509493481161542e+01	1.000000000000000000e+00
2.390000000000000000e+03	1.108498136720688336e+02	4.927347095226737395e+01	-1.086222964805648623e-02	2.618301340146796292e+02	1.147432804361228076e-01	0.000000000000000000e+00	1.376596172845886912e+01	1.000000000000000000e+00
2.390000000000000000e+03	4.696435506285889971e+01	8.157437445172264745e+01	-6.356978544888783507e-03	1.467473910308085578e+02	4.367805840643602666e-01	0.000000000000000000e+00	8.770152185538560019e+00	1.000000000000000000e+00
2.392000000000000000e+03	1.061782857159230673e+02	6.222254539271843043e+01	5.114646116516872142e-03	-1.150130836013451585e+02	3.088471454358616697e-01	0.000000000000000000e+00	1.376596172845886912e+01	1.000000000000000000e+00
2.396000000000000000e+03	1.335789857910357981e+01	7.214758034722471791e+01	-3.718057207132469816e-02	9.341094293305176279e+02	5.323373955483212683e-02	0.000000000000000000e+00	7.800956609414573961e+01	1.000000000000000000e+00
2.399000000000000000e+03	8.157231377662580485e+01	1.099931343986181389e+02	5.843943526854612769e-03	-1.336423552025859749e+02	2.957707310974810877e-01	0.000000000000000000e+00	7.800956609414573961e+01	1.000000000000000000e+00
2.405000000000000000e+03	3.996436982951220784e+01	4.914144343398195502e+01	-1.903702479375183471e-02	4.706482058944868641e+02	8.496748038641244172e-02	0.000000000000000000e+00	2.018155535842025472e+01	1.000000000000000000e+00
2.405000000000000000e+03	5.175929139248329136e+01	6.551749307998453276e+01	3.763406000027732547e-03	-8.049682346967827584e+01	3.809729720269882103e-01	0.000000000000000000e+00	2.018155535842025472e+01	1.000000000000000000e+00
2.406000000000000000e+03	8.030397170705604992e+01	1.080561678442789173e+02	-3.455120146846452859e-03	7.262192797666585875e+01	3.945960816388422998e-01	0.000000000000000000e+00	1.708804007625121812e+01	1.000000000000000000e+00
2.411000000000000000e+03	9.718319405481031481e+01	1.107194302389071225e+02	-3.402120532580003853e-02	8.534061382506133668e+02	5.469831908024724854e-02	0.000000000000000000e+00	1.295804522469499354e+01	1.000000000000000000e+00
2.413000000000000000e+03	2.605129264020933988e+01	9.926642604728921526e+01	-3.671887267588534037e-02	9.223157175829531980e+02	5.983998364971709893e-02	0.000000000000000000e+00	3.156163595717626436e+01	1.000000000000000000e+00
2.413000000000000000e+03	5.458832424275379225e+01	1.979051992020063722e+01	5.691077330120684376e-03	-1.297375204160669284e+02	2.345987484545718482e-01	0.000000000000000000e+00	4.857536461126596805e+01	1.000000000000000000e+00
2.414000000000000000e+03	6.623720258251660553e+00	5.143408616891139928e+01	-7.849821340486026408e-03	1.848807691326963436e+02	1.841362362783972584e-01	0.000000000000000000e+00	1.777333996248254522e+01	1.000000000000000000e+00
2.413000000000000000e+03	1.098839139954478981e+02	1.081498682072115258e+02	-4.175816075793190897e-03	9.103148217491767014e+01	3.409947108461479637e-01	0.000000000000000000e+00	1.295804522469499354e+01	1.000000000000000000e+00
2.418000000000000000e+03	8.052489721654566779e+00	3.371826749625541453e+01	-3.979897619377280316e-02	1.000994298065077828e+03	4.933515542341482263e-02	0.000000000000000000e+00	1.777333996248254522e+01	1.000000000000000000e+00
2.418000000000000000e+03	7.481913131564455455e+01	6.696404898488414403e+01	-1.808820958829536821e-02	4.464115420708077409e+02	5.944757596384009357e-02	0.000000000000000000e+00	1.168214652443699997e+01	1.000000000000000000e+00
2.417000000000000000e+03	1.185244593667922786e+01	7.107902431206406391e+01	-4.137492974488097414e-03	9.005255169649484515e+01	4.197680050814130981e-01	0.000000000000000000e+00	2.032887519929576214e+01	1.000000000000000000e+00
2.418000000000000000e+03	6.422429455724390834e+01	7.188563221401457781e+01	-3.584223824257016383e-02	8.999228491567987476e+02	6.435130451908288585e-02	0.000000000000000000e+00	1.168214652443699997e+01	1.000000000000000000e+00
2.423000000000000000e+03	2.955800430357674458e+01	2.262980507471723257e+01	-3.868468315630343296e-02	9.725306461390750883e+02	5.303865582320521632e-02	0.000000000000000000e+00	2.419589131045045605e+01	1.000000000000000000e+00
2.425000000000000000e+03	1.126216949756192633e+02	8.550647780652479923e+01	-8.350594555400161004e-03	1.976725878050561391e+02	1.129507512295737648e-01	0.000000000000000000e+00	1.041779855914079178e+02	1.000000000000000000e+00
2.431000000000000000e+03	2.894105281933700624e+01	2.319732580648170739e+01	3.769583746395094130e-03	-8.065462865769870859e+01	3.937390922290393558e-01	0.000000000000000000e+00	6.290741546396886719e+01	1.000000000000000000e+00
2.432000000000000000e+03	3.320685916757649636e+01	8.712181340549979325e+01	-3.642460077909908528e-02	9.147987964858322130e+02	4.846671149684445012e-02	0.000000000000000000e+00	5.367280414901743768e+01	1.000000000000000000e+00
2.434000000000000000e+03	8.867453301236238872e+01	4.292685353488498379e+01	-3.706243239518172694e-02	9.310916534786457532e+02	4.488820101685508934e-02	0.000000000000000000e+00	3.263231758390490711e+01	1.000000000000000000e+00
2.435000000000000000e+03	1.122729148298693218e+02	1.201281195624238336e+02	-3.084146983655415564e-02	7.721825452286204836e+02	5.892913749601447204e-02	0.000000000000000000e+00	5.207308622907078188e+01	1.000000000000000000e+00
2.435000000000000000e+03	8.558689508253236511e+01	7.541276806581829817e+01	-1.968283454206912197e-02	4.871448573752046514e+02	7.128474489843883433e-02	0.000000000000000000e+00	3.263231758390490711e+01	1.000000000000000000e+00
2.440000000000000000e+03	5.802240992891212201e+00	6.440373553022976694e+01	-3.879497816857634812e-02	9.753480368369836242e+02	5.600266230115003019e-02	0.000000000000000000e+00	5.081202640598890952e+01	1.000000000000000000e+00
2.442000000000000000e+03	4.384297792597192256e+01	3.071747184499652050e+01	-1.026253813428820889e-02	2.465115329493408751e+02	1.625510231489156743e-01	0.000000000000000000e+00	5.081202640598890952e+01	1.000000000000000000e+00
2.448000000000000000e+03	3.023373704002651863e+01	2.435747818884119198e+01	6.810392160526604344e-03	-1.583294496994467124e+02	1.974251820232120203e-01	0.000000000000000000e+00	5.577043421807168500e+01	1.000000000000000000e+00
2.448000000000000000e+03	2.870020956553173619e+01	8.010682460973863783e+01	9.989133953280328673e-03	-2.395276596039633432e+02	3.181338662508572668e-01	0.000000000000000000e+00	3.174242152343785506e+01	1.000000000000000000e+00
2.448000000000000000e+03	9.448283717834524964e+01	1.810063639020624038e+01	-4.570875535838853608e-03	1.011229344075835002e+02	3.302972359057131380e-01	0.000000000000000000e+00	6.455303972607994467e+01	1.000000000000000000e+00
2.449000000000000000e+03	6.044032788685070301e+01	7.972444636730999434e+01	-3.685252514691541442e-02	9.257297543636997261e+02	5.912035927083747477e-02	0.000000000000000000e+00	3.174242152343785506e+01	1.000000000000000000e+00
2.449000000000000000e+03	1.180131941549773842e+02	1.199876612511029350e+02	-6.655953103160104634e-02	1.684569527055579783e+03	5.201783403178239507e-02	0.000000000000000000e+00	7.025497422322553120e+01	1.000000000000000000e+00
2.450000000000000000e+03	5.535853167109475947e+01	6.926950482181489122e+01	-3.861553878113222621e-02	9.707644128760692865e+02	6.311296690663870113e-02	0.000000000000000000e+00	2.390884114978839747e+01	1.000000000000000000e+00
2.450000000000000000e+03	3.460074502516070538e+01	1.112113480161797128e+02	-1.871805170024452153e-02	4.625003140903958183e+02	1.679957337204869283e-01	0.000000000000000000e+00	5.044908290472667645e+00	1.000000000000000000e+00
2.453000000000000000e+03	1.100023222919523676e+02	2.375708405345450203e+01	-1.047474282964493131e-02	2.519321183632232533e+02	1.249971202447862639e-01	0.000000000000000000e+00	3.231168837591374654e+01	1.000000000000000000e+00
2.452000000000000000e+03	3.159294591219659409e+01	7.188285873245764890e+01	-7.849823132477357079e-02	1.989533300647379292e+03	5.067179101284957632e-02	0.000000000000000000e+00	2.390884114978839747e+01	1.000000000000000000e+00
2.452000000000000000e+03	3.637659867599596453e+01	1.159333649020130252e+02	-1.362172467279149438e-02	3.323190478231823022e+02	3.630732187106284758e-01	0.000000000000000000e+00	5.044908290472667645e+00	1.000000000000000000e+00
2.458000000000000000e+03	9.049928965142358095e+01	4.951901184476368201e+01	-5.609124577871481623e-03	1.276441082381564627e+02	2.855955611157254825e-01	0.000000000000000000e+00	3.231168837591374654e+01	1.000000000000000000e+00
2.463000000000000000e+03	1.169000337997550965e+01	1.271139881691285822e+01	-2.161462383817522315e-02	5.364907442019029986e+02	1.038863133530302241e-01	0.000000000000000000e+00	6.032534765962572543e+00	1.000000000000000000e+00
2.462000000000000000e+03	6.735108989134710100e+01	8.063897701932918949e+01	-5.036647515237858454e-03	1.130206767901503753e+02	3.422678551790044876e-01	0.000000000000000000e+00	3.478884427276803848e+01	1.000000000000000000e+00
2.465000000000000000e+03	2.249335112147180737e+01	1.139098523208224378e+02	1.364054212007908065e-02	-3.327997232395396736e+02	3.396717880139452639e-01	0.000000000000000000e+00	5.208542327120015969e+00	1.000000000000000000e+00
2.464000000000000000e+03	1.003040007363119024e+01	6.016569311198320236e+01	-6.885384485999162391e-03	1.602450637951966996e+02	2.399959509597999752e-01	0.000000000000000000e+00	4.748330580506768683e+01	1.000000000000000000e+00
2.464000000000000000e+03	2.117857620556254616e+01	1.189497213760555780e+02	-1.490238646653112807e-02	3.650324457411308003e+02	2.769542357703600466e-01	0.000000000000000000e+00	5.208542327120015969e+00	1.000000000000000000e+00
2.465000000000000000e+03	1.125053174387561761e+01	6.694893154685755299e+00	-1.475754863050778194e-02	3.613326884854930086e+02	2.789755933897042350e-01	0.000000000000000000e+00	6.032534765962572543e+00	1.000000000000000000e+00
2.466000000000000000e+03	4.495350576079498950e+01	1.072587424380879639e+02	4.955110187766629051e-03	-1.109378762789057191e+02	3.073386086082591229e-01	0.000000000000000000e+00	2.342425685255604506e+01	1.000000000000000000e+00
2.468000000000000000e+03	8.288524359863416180e+01	1.079737216376186808e+02	-5.598908525283249719e-03	1.273831480103248595e+02	3.226402658629046183e-01	0.000000000000000000e+00	1.473027745867900506e+01	1.000000000000000000e+00
2.469000000000000000e+03	7.029549859365664588e+01	1.156209037800362722e+02	-3.435609617380215586e-02	8.619606353265211283e+02	4.980254653287630173e-02	0.000000000000000000e+00	1.473027745867900506e+01	1.000000000000000000e+00
2.475000000000000000e+03	5.454303493603646302e+00	2.065372280563123653e+01	-3.759661061640075935e-02	9.447367741461500827e+02	5.719126309899824623e-02	0.000000000000000000e+00	1.797693134862315708e+308	1.000000000000000000e+00
2.484000000000000000e+03	3.844158616325373856e+01	8.559939505634746126e+01	-3.053493132799735624e-02	7.643522841428183483e+02	6.228548950574630538e-02	0.000000000000000000e+00	1.473030469138857512e+01	1.000000000000000000e+00
2.485000000000000000e+03	5.281768000218482229e+01	8.238850698053541066e+01	-9.440658093960711816e-03	2.255173181367459847e+02	1.403556784546091674e-01	0.000000000000000000e+00	1.473030469138857512e+01	1.000000000000000000e+00
2.486000000000000000e+03	1.052529894526961414e+02	5.427365380331537636e+01	-4.595671716025010074e-03	1.017563313850213973e+02	3.265220133595588825e-01	0.000000000000000000e+00	5.949711460522703987e+01	1.000000000000000000e+00
2.487000000000000000e+03	8.064757703163485303e+01	1.103008788890077625e+02	9.451825384899043697e-03	-2.258025769255354760e+02	2.013827131260516046e-01	0.000000000000000000e+00	3.941577950804307306e+01	1.000000000000000000e+00
2.493000000000000000e+03	7.544834497449566868e+01	5.265142868279907873e+01	-2.304401406755851589e-02	5.730032813779359913e+02	7.877884728574557904e-02	0.000000000000000000e+00	3.202316383089154073e+01	1.000000000000000000e+00
2.495000000000000000e+03	4.566389048595446098e+01	6.441447644093291558e+01	-8.079368482631648155e-03	1.907443523508775911e+02	1.411954783071548425e-01	0.000000000000000000e+00	3.202316383089154073e+01	1.000000000000000000e+00
2.499000000000000000e+03	9.976926772549657585e+01	1.134668307733169712e+02	-3.308784120392073425e-02	8.295641589937683875e+02	6.239677176598956709e-02	0.000000000000000000e+00	7.303098870878662296e+01	1.000000000000000000e+00
2.498000000000000000e+03	9.201729709936698143e+00	3.593523283047976236e+01	-5.870502070458269092e-03	1.343207702293125578e+02	2.766131959131337137e-01	0.000000000000000000e+00	4.626614837091698718e+01	1.000000000000000000e+00
2.501000000000000000e+03	1.206336361731241169e+02	5.680473432681902324e+01	-3.513454650657236306e-02	8.818454758205199369e+02	5.361296749319544030e-02	0.000000000000000000e+00	5.270824407065833128e+01	1.000000000000000000e+00
2.502000000000000000e+03	8.823490204645938206e+01	9.837973907729113421e+01	-3.430616852700778263e-02	8.606852767699722335e+02	5.321533230510755441e-02	0.000000000000000000e+00	3.666248055542793338e+01	1.000000000000000000e+00
2.502000000000000000e+03	1.450670506555073658e+01	2.264079791475015213e+01	-2.041532496757857487e-02	5.058556917874709029e+02	6.684842705820492892e-02	0.000000000000000000e+00	5.222857907257904486e+01	1.000000000000000000e+00
2.505000000000000000e+03	5.296501626158540432e+01	1.083883672150069089e+02	-3.430284941641461444e-02	8.606004929604613380e+02	6.114660457043841202e-02	0.000000000000000000e+00	2.558017361359462427e+01	1.000000000000000000e+00
2.505000000000000000e+03	4.472622505048935437e+01	6.523897961092748687e+01	4.728899080686101847e-03	-1.051595091912330560e+02	3.729201486592973458e-01	0.000000000000000000e+00	1.316588972779867284e+01	1.000000000000000000e+00
2.509000000000000000e+03	1.166926738700811512e+02	9.644519496991065921e+01	-3.269615416497428928e-02	8.195588523413837265e+02	5.718469747486298882e-02	0.000000000000000000e+00	3.317844138465152071e+01	1.000000000000000000e+00
2.510000000000000000e+03	3.165755036268162570e+01	6.683597498625209710e+01	-3.902273114622666766e-02	9.811657896748474741e+02	4.348611259658641259e-02	0.000000000000000000e+00	1.316588972779867284e+01	1.000000000000000000e+00
2.510000000000000000e+03	2.780005838692632381e+01	1.037981409386370046e+02	7.126082690625874794e-03	-1.663934912602626639e+02	2.062731684763599027e-01	0.000000000000000000e+00	2.259437625894288360e+01	1.000000000000000000e+00
2.511000000000000000e+03	4.598106202485802640e+01	6.657297741822508108e+00	-3.851093516716710269e-02	9.680924040256262515e+02	6.099191528831060527e-02	0.000000000000000000e+00	4.481587889717637552e+01	1.000000000000000000e+00
2.512000000000000000e+03	8.855816632818904566e+01	7.885944909178616058e+01	-3.432830778466770122e-02	8.612508049593639043e+02	5.350908049894131935e-02	0.000000000000000000e+00	3.317844138465152071e+01	1.000000000000000000e+00
2.511000000000000000e+03	9.265053972905411328e+00	9.087686198092902146e+01	-7.527844322774732838e-03	1.766561446828118846e+02	1.664778772107344817e-01	0.000000000000000000e+00	1.725398326771319546e+01	1.000000000000000000e+00
2.514000000000000000e+03	6.697302090978500821e+00	3.988274338345845393e+01	-6.939640856363251536e-03	1.616309958515604137e+02	3.621473357256755898e-01	0.000000000000000000e+00	3.673541462429535187e+01	1.000000000000000000e+00
2.514000000000000000e+03	7.536361701403271240e+01	4.049704454398556663e+01	-4.491592469831721252e-03	9.909771705580108403e+01	2.944226563821146225e-01	0.000000000000000000e+00	3.709454407008838928e+01	1.000000000000000000e+00
2.515000000000000000e+03	4.615641102365891868e+01	6.336502036178812602e+01	9.240002862398745062e-03	-2.203917537867414467e+02	1.420869152328857465e-01	0.000000000000000000e+00	1.490853736861945578e+01	1.000000000000000000e+00
2.516000000000000000e+03	2.189738126612491698e+01	1.026294891663505240e+02	-2.007462563941833297e-02	4.971528221094912396e+02	9.867445493573556714e-02	0.000000000000000000e+00	1.725398326771319546e+01	1.000000000000000000e+00
2.518000000000000000e+03	1.023326263392155653e+02	1.207643880396939693e+02	-3.247517952879951791e-02	8.139142463741434312e+02	5.394579316392600354e-02	0.000000000000000000e+00	4.749216889614790915e+01	1.000000000000000000e+00
2.520000000000000000e+03	1.181970307898305492e+02	7.600026425861737778e+01	-3.359110382954672708e-02	8.424195675097512321e+02	6.660538149271943986e-02	0.000000000000000000e+00	4.749216889614790915e+01	1.000000000000000000e+00
2.520000000000000000e+03	1.018255446885484439e+01	2.919842000948779770e+01	-7.633046602184458650e-03	1.793434459242708101e+02	2.104490622149705059e-01	0.000000000000000000e+00	4.961325362299300679e+01	1.000000000000000000e+00
2.522000000000000000e+03	7.066942525105434925e+01	5.265167455842507849e+01	-8.538857308476595354e-03	2.024815970100031848e+02	1.370386845142130827e-01	0.000000000000000000e+00	2.849885735616391003e+01	1.000000000000000000e+00
2.525000000000000000e+03	7.667768946534762620e+01	7.234813894389951372e+00	4.511752319246704543e-03	-9.961268297350250123e+01	3.036206596631664256e-01	0.000000000000000000e+00	4.581255801027855767e+01	1.000000000000000000e+00
2.528000000000000000e+03	3.796492241452207139e+01	3.395840758524470715e+01	-2.153943544763275292e-02	5.345701217935124987e+02	6.909642946812866171e-02	0.000000000000000000e+00	2.316422353741909390e+01	1.000000000000000000e+00
2.527000000000000000e+03	4.245711780840566263e+01	5.668287529374542544e+01	-1.483784639900319682e-02	3.633838255347550898e+02	7.429080560737200134e-02	0.000000000000000000e+00	2.316422353741909390e+01	1.000000000000000000e+00
2.528000000000000000e+03	1.029214360272414552e+02	1.044471570543928465e+02	-6.372490619229805205e-03	1.471436335539565619e+02	2.048008761027829694e-01	0.000000000000000000e+00	2.915920384156148515e+01	1.000000000000000000e+00
2.529000000000000000e+03	7.767770822135480557e+01	8.985217931764931620e+01	-3.502265296182707072e-02	8.789872519931237775e+02	4.576159174098071158e-02	0.000000000000000000e+00	2.915920384156148515e+01	1.000000000000000000e+00
2.531000000000000000e+03	3.593980644903034261e+01	1.030690726482863973e+01	-2.261899064131012507e-02	5.621464255434905226e+02	6.582745569737813440e-02	0.000000000000000000e+00	2.373804040101732937e+01	1.000000000000000000e+00
2.533000000000000000e+03	7.081002622066395702e+01	5.295765717323541111e+01	7.852745997087053065e-03	-1.849554769561283081e+02	1.626320724834616760e-01	0.000000000000000000e+00	1.013606208080577176e+01	1.000000000000000000e+00
2.534000000000000000e+03	2.324390805235005431e+01	8.418643990833669477e+01	-2.098281919576436283e-02	5.203518410390000781e+02	7.148040334947747265e-02	0.000000000000000000e+00	1.367517419134244783e+01	1.000000000000000000e+00
2.536000000000000000e+03	6.686390660293699284e+01	1.694071460019254616e+01	-7.660737822645419595e-03	1.800507942017015353e+02	2.162540260725852592e-01	0.000000000000000000e+00	3.162763617616051448e+01	1.000000000000000000e+00
2.537000000000000000e+03	1.108958295826990508e+02	4.671389613714452338e+01	-3.731185110324686249e-02	9.374628386619637013e+02	5.608006037656032561e-02	0.000000000000000000e+00	3.609912941534766873e+01	1.000000000000000000e+00
2.536000000000000000e+03	3.085902703610740971e+01	7.282772730405019956e+01	5.083529826737491659e-03	-1.142182448904075471e+02	3.162219556409423538e-01	0.000000000000000000e+00	1.367517419134244783e+01	1.000000000000000000e+00
2.537000000000000000e+03	7.754595854224778861e+01	6.053175581696793728e+01	-5.976467372596053033e-03	1.370275622264459798e+02	2.302796996303183574e-01	0.000000000000000000e+00	1.013606208080577176e+01	1.000000000000000000e+00
2.538000000000000000e+03	7.881829967089852573e+01	7.926466584612735744e+01	-3.652430927863228871e-02	9.173457638717388818e+02	5.593435999567930583e-02	0.000000000000000000e+00	1.877606908030107036e+01	1.000000000000000000e+00
2.538000000000000000e+03	1.080835364362757502e+02	1.008054760363949498e+02	-4.351403745300781029e-02	1.095892324895429056e+03	4.421514238576651490e-02	0.000000000000000000e+00	3.633814231061795397e+01	1.000000000000000000e+00
2.542000000000000000e+03	6.703735120127085167e+01	1.685130159384507564e+01	7.695771044703950299e-03	-1.809456875600814953e+02	1.792845438191696950e-01	0.000000000000000000e+00	1.715339633454937029e+01	1.000000000000000000e+00
2.543000000000000000e+03	5.991530776080281839e+01	8.526189413924342375e+01	-1.613931160776022056e-02	3.966286286971193249e+02	8.129178012385407381e-02	0.000000000000000000e+00	1.983153676226065087e+01	1.000000000000000000e+00
2.544000000000000000e+03	7.280860470499008841e+01	3.300468015085104412e+01	-4.992189392262797940e-03	1.118850324891508450e+02	2.816499864990438251e-01	0.000000000000000000e+00	1.715339633454937029e+01	1.000000000000000000e+00
2.550000000000000000e+03	5.476684179904542304e+01	7.942394474345442745e+01	-3.681526387308166337e-02	9.247779473496921128e+02	5.055871880017592801e-02	0.000000000000000000e+00	5.814189632998794366e+01	1.000000000000000000e+00
2.551000000000000000e+03	5.539413609499751701e+00	4.776713825628965537e+01	-8.142557333169223033e-03	1.923584568878586651e+02	1.749973056548540518e-01	0.000000000000000000e+00	5.852771209540548369e+01	1.000000000000000000e+00
2.553000000000000000e+03	7.209744287708741695e+01	2.392502245553216156e+01	-9.228376447586153844e-03	2.200947670756654588e+02	1.384513597404034568e-01	0.000000000000000000e+00	5.814189632998794366e+01	1.000000000000000000e+00
2.556000000000000000e+03	8.283405101764456901e+01	1.089556475384783738e+02	7.368939663806680328e-03	-1.725970626009935813e+02	1.588814914256703181e-01	0.000000000000000000e+00	2.600799823929389376e+01	1.000000000000000000e+00
2.556000000000000000e+03	5.495680331649582939e+01	8.099632686952497806e+01	4.734942354976603464e-03	-1.053138794063506651e+02	3.981501413593470096e-01	0.000000000000000000e+00	8.677489015606104417e+00	1.000000000000000000e+00
2.557000000000000000e+03	4.897984145749126839e+01	1.089118428728201025e+02	-4.177943153479176351e-03	9.108581653476520046e+01	2.898691682244425305e-01	0.000000000000000000e+00	2.854820671765954287e+01	1.000000000000000000e+00
2.560000000000000000e+03	5.718198592362080745e+01	6.236472231613479522e+01	-1.879947617261613219e-02	4.645802318157254263e+02	5.788581935431058589e-02	0.000000000000000000e+00	1.398995471236868049e+01	1.000000000000000000e+00
2.560000000000000000e+03	4.963351119811048306e+01	7.414348974623793254e+01	-4.967389888986406196e-03	1.112515506262469245e+02	3.076790839062274463e-01	0.000000000000000000e+00	8.677489015606104417e+00	1.000000000000000000e+00
2.561000000000000000e+03	1.081938812792214719e+02	1.031854671670235462e+02	-2.934752640106579828e-03	5.932959006608936647e+01	4.218677783956923388e-01	0.000000000000000000e+00	2.600799823929389376e+01	1.000000000000000000e+00
2.562000000000000000e+03	8.094022809407344710e+01	1.095365994002690968e+02	-6.167726492270878685e-03	1.419131110246879643e+02	2.194205581886481404e-01	0.000000000000000000e+00	2.798389702276113766e+01	1.000000000000000000e+00
2.568000000000000000e+03	7.216141731457655339e+01	2.407618384166062242e+01	8.062346170136491449e-03	-1.903095321002385560e+02	1.818393947922027909e-01	0.000000000000000000e+00	1.906944083371177001e+01	1.000000000000000000e+00
2.570000000000000000e+03	3.598047961221590896e+01	1.757176858513838269e+01	-3.708350570023127846e-02	9.316299528305138438e+02	5.840809087890330709e-02	0.000000000000000000e+00	3.676095307321861583e+01	1.000000000000000000e+00
2.570000000000000000e+03	7.885158306428000685e+01	6.218825247738375417e+00	-8.849071235126348967e-03	2.104057434722391520e+02	1.393067493783858302e-01	0.000000000000000000e+00	1.906944083371177001e+01	1.000000000000000000e+00
2.571000000000000000e+03	9.053886645348812579e+01	6.236858747933280966e+01	8.781042672124986931e-03	-2.086680126660820349e+02	2.608914083700480946e-01	0.000000000000000000e+00	4.247397807132847447e+01	1.000000000000000000e+00
2.578000000000000000e+03	7.316708942468598309e+01	9.584664061732876661e+00	-3.755781550236661492e-02	9.437457865107924135e+02	5.438619584177994959e-02	0.000000000000000000e+00	1.797693134862315708e+308	1.000000000000000000e+00
2.589000000000000000e+03	7.695873631689488548e+01	5.689754554246425755e+01	-9.702749481522237110e-03	2.322122159576070146e+02	1.124954941054073787e-01	0.000000000000000000e+00	3.568845848257512188e+01	1.000000000000000000e+00
2.591000000000000000e+03	4.285396485390803178e+01	6.741090049318887623e+01	-1.965508473492565480e-02	4.864360125516390667e+02	5.905279494280002428e-02	0.000000000000000000e+00	6.784056081228547974e+00	1.000000000000000000e+00
2.592000000000000000e+03	1.731084982713275622e+01	9.048559699676668799e+01	-3.286411080200147411e-02	8.238491593739580594e+02	4.776701261492988237e-02	0.000000000000000000e+00	3.166273764585544015e+01	1.000000000000000000e+00
2.593000000000000000e+03	3.920679062699382200e+01	1.133569050424218574e+02	-9.623608199422452325e-02	2.442631355102862926e+03	5.108897394255118574e-02	0.000000000000000000e+00	3.166273764585544015e+01	1.000000000000000000e+00
2.596000000000000000e+03	4.845518578028314494e+01	7.123839850719117806e+01	-1.669096307120693581e-02	4.107200882252857355e+02	6.783887891512685453e-02	0.000000000000000000e+00	6.784056081228547974e+00	1.000000000000000000e+00
2.599000000000000000e+03	1.175163403013477037e+01	1.023156880926082692e+02	-3.506130359117139855e-02	8.799745488920403886e+02	4.979720527326048085e-02	0.000000000000000000e+00	4.809312465469147924e+01	1.000000000000000000e+00
2.601000000000000000e+03	5.686225491111737540e+01	2.289792253087832208e+01	-1.527807186758407820e-02	3.746290043928272553e+02	1.064447846284046761e-01	0.000000000000000000e+00	3.805354592602564168e+01	1.000000000000000000e+00
2.600000000000000000e+03	9.479609812995543905e+01	2.591386288054645348e+01	-2.493376594715204092e-02	6.212753587566279521e+02	6.074466006685608210e-02	0.000000000000000000e+00	2.213488127597210919e+01	1.000000000000000000e+00
2.601000000000000000e+03	1.203707902750530678e+02	1.041456670011178289e+02	-5.035587165987390201e-02	1.270661062427819388e+03	5.172271896504421207e-02	0.000000000000000000e+00	8.230601469076223964e+01	1.000000000000000000e+00
2.604000000000000000e+03	1.145744727372120906e+02	1.597561016709596515e+01	-5.437213272673817321e-03	1.232527826274320830e+02	4.143493338859387531e-01	0.000000000000000000e+00	2.213488127597210919e+01	1.000000000000000000e+00
2.605000000000000000e+03	2.783838255203799505e+01	5.422140942794891316e+01	-3.923306473972220515e-02	9.865385794099415762e+02	4.832571695534382261e-02	0.000000000000000000e+00	3.051015360559073741e+01	1.000000000000000000e+00
2.603000000000000000e+03	1.286826384436996484e+01	8.080646197472920278e+01	-4.689230043354540405e-03	1.041461979410708096e+02	3.170216217296527583e-01	0.000000000000000000e+00	3.051015360559073741e+01	1.000000000000000000e+00
2.611000000000000000e+03	6.933760178057612222e+01	7.209851580230612456e+01	-6.877637309603325429e-03	1.600471688744483458e+02	1.715463959794143456e-01	0.000000000000000000e+00	1.797693134862315708e+308	1.000000000000000000e+00
2.617000000000000000e+03	7.215658900389982477e+01	3.364407811499894763e+01	4.737103881864977196e-03	-1.053690937412791868e+02	3.030347388775295192e-01	0.000000000000000000e+00	5.312249400206521699e+01	1.000000000000000000e+00
2.617000000000000000e+03	2.475490687457418559e+01	5.762490171031830499e+01	4.966802555350301532e-03	-1.112365476964785671e+02	3.789903142898437549e-01	0.000000000000000000e+00	5.158957377882973816e+01	1.000000000000000000e+00
2.621000000000000000e+03	8.120141699253075274e+00	1.064589954384017716e+02	-7.932449567073918476e-03	1.869914357183926370e+02	1.630555870758767512e-01	0.000000000000000000e+00	2.861474057829780904e+01	1.000000000000000000e+00
2.624000000000000000e+03	3.211912239298411720e+01	9.087527624094418854e+01	-3.774304353866477640e-02	9.484772765002671804e+02	4.495465530798703480e-02	0.000000000000000000e+00	2.861474057829780904e+01	1.000000000000000000e+00
2.627000000000000000e+03	9.329070483772791533e+01	1.187102135854978116e+02	-3.252634619295759200e-02	8.152212545576619505e+02	5.544810128700650154e-02	0.000000000000000000e+00	6.720674248741202916e+01	1.000000000000000000e+00
2.629000000000000000e+03	1.972260222337799718e+01	4.793570916474569543e+01	-1.957337541494234834e-02	4.843488186404241560e+02	7.134263111638849963e-02	0.000000000000000000e+00	4.021697664974816888e+01	1.000000000000000000e+00
2.633000000000000000e+03	1.157372961221323777e+02	4.028406290575157556e+01	-3.541129312756936126e-02	8.889147289046508149e+02	5.540639823340509640e-02	0.000000000000000000e+00	6.639620449952673198e+01	1.000000000000000000e+00
2.633000000000000000e+03	5.486205602106305435e+01	6.749648618527191957e+01	-2.180374044431598185e-02	5.413215643449082108e+02	6.833382728955295082e-02	0.000000000000000000e+00	2.995399833082721130e+01	1.000000000000000000e+00
2.638000000000000000e+03	7.314795830658556497e+01	9.122132113954550903e+01	-3.534577337859941965e-02	8.872410835831339000e+02	5.210349262355917777e-02	0.000000000000000000e+00	2.995399833082721130e+01	1.000000000000000000e+00
2.643000000000000000e+03	5.814379305424424160e+00	1.188993653452517094e+02	-3.381066513447461563e-02	8.480280711526346522e+02	5.275006585674835158e-02	0.000000000000000000e+00	7.280030901142271205e+01	1.000000000000000000e+00
2.648000000000000000e+03	2.029686565537143395e+01	5.495732743891254657e+00	-3.856743851027438080e-02	9.695357330573804120e+02	5.528166398076084231e-02	0.000000000000000000e+00	5.458880773787470275e+01	1.000000000000000000e+00
2.654000000000000000e+03	8.666022199785841451e+01	7.938733734275098186e+01	-2.543925730868808188e-02	6.341876984038713090e+02	5.393163204345885475e-02	0.000000000000000000e+00	1.180144302666830214e+01	1.000000000000000000e+00
2.656000000000000000e+03	3.761855224496587624e+01	1.033772917588747049e+02	-3.643252379612873376e-02	9.150011831034923944e+02	5.147576366800232783e-02	0.000000000000000000e+00	4.325436173694755837e+01	1.000000000000000000e+00
2.657000000000000000e+03	7.766212168905101976e+01	8.702332112641227013e+01	-7.937357733065322773e-03	1.871168105737284009e+02	1.913793843190745303e-01	0.000000000000000000e+00	1.180144302666830214e+01	1.000000000000000000e+00
2.658000000000000000e+03	7.878349998187782433e+01	6.309415145089675825e+00	8.887473364593636432e-03	-2.113866926567162920e+02	1.528012987415108270e-01	0.000000000000000000e+00	1.567674592092921948e+01	1.000000000000000000e+00
2.661000000000000000e+03	9.443552223774703691e+01	5.429323120841208272e+00	-7.678629947629522778e-03	1.805078330600979371e+02	2.360584176104331133e-01	0.000000000000000000e+00	1.567674592092921948e+01	1.000000000000000000e+00
2.663000000000000000e+03	3.587295298987253744e+01	2.316225464345317775e+01	-3.897539803549431026e-02	9.799567062980722767e+02	4.842120783938319573e-02	0.000000000000000000e+00	2.055478940936090382e+01	1.000000000000000000e+00
2.664000000000000000e+03	4.216841045784459396e+01	4.306697451747437100e+01	-1.023042000373369266e-02	2.456911030822622308e+02	2.131507415696082264e-01	0.000000000000000000e+00	9.812772418440346200e+00	1.000000000000000000e+00
2.665000000000000000e+03	4.168693948690729201e+01	5.286792795274016044e+01	-2.195635284581662003e-02	5.452199161516922459e+02	5.737515512724566946e-02	0.000000000000000000e+00	9.812772418440346200e+00	1.000000000000000000e+00
2.665000000000000000e+03	5.583747997562623056e+01	1.827175058985218215e+01	-3.786299520435607718e-03	8.108161864862913148e+01	3.707092688909350287e-01	0.000000000000000000e+00	2.055478940936090382e+01	1.000000000000000000e+00
2.667000000000000000e+03	2.527451519625131127e+01	8.215827897950852332e+01	-3.843289289191072905e-02	9.660988816004520459e+02	5.417914276256097228e-02	0.000000000000000000e+00	7.151406971649364230e+00	1.000000000000000000e+00
2.669000000000000000e+03	9.955465002577344080e+01	9.239648556338308083e+01	-3.491397867122508769e-02	8.762112612285893647e+02	5.490445680693589736e-02	0.000000000000000000e+00	1.258037221764944569e+01	1.000000000000000000e+00
2.671000000000000000e+03	8.709192906328043193e+01	9.067999165263263706e+01	-7.402267544777541355e-03	1.734483944961835959e+02	1.969507369869258895e-01	0.000000000000000000e+00	1.258037221764944569e+01	1.000000000000000000e+00
2.672000000000000000e+03	2.312860465756536499e+01	7.533642515271688467e+01	-4.601730669359857528e-03	1.019111021077665242e+02	3.224810938599406152e-01	0.000000000000000000e+00	7.151406971649364230e+00	1.000000000000000000e+00
2.678000000000000000e+03	6.707769208002295613e+01	2.549442223828076237e+01	6.534988561473643008e-03	-1.512945029493398295e+02	2.603672686556732785e-01	0.000000000000000000e+00	3.955090250345933356e+01	1.000000000000000000e+00
2.680000000000000000e+03	6.764610357191935464e+01	1.048924258725665055e+02	-4.346246916773918723e-03	9.538499060762622150e+01	4.001537614215584515e-01	0.000000000000000000e+00	4.840620518717691567e+01	1.000000000000000000e+00
2.682000000000000000e+03	1.030410904097984002e+02	4.951696950867017222e+01	-1.158629753501019648e-02	2.803258219639216691e+02	1.161306127953890543e-01	0.000000000000000000e+00	2.689751562801913565e+01	1.000000000000000000e+00
2.682000000000000000e+03	4.002250638513820036e+01	5.434387311439709123e+01	-7.747082321824558075e-03	1.822563897566567732e+02	1.597102047593456087e-01	0.000000000000000000e+00	3.940307089507258098e+01	1.000000000000000000e+00
2.682000000000000000e+03	1.066256552037885683e+02	7.619128904488117371e+01	-2.950903593035565913e-03	5.974215219022141099e+01	4.907139632311418032e-01	0.000000000000000000e+00	2.691409347316386302e+01	1.000000000000000000e+00
2.687000000000000000e+03	7.882151825688657709e+01	6.121691274312356512e+01	-7.521506152200525472e-03	1.764942415971732999e+02	1.715159782632615926e-01	0.000000000000000000e+00	2.175489526435018561e+01	1.000000000000000000e+00
2.689000000000000000e+03	5.865992950907588011e+01	6.938917112909003038e+01	-1.037587722942813831e-02	2.494066821113580659e+02	1.458996004765559240e-01	0.000000000000000000e+00	2.175489526435018561e+01	1.000000000000000000e+00
2.691000000000000000e+03	1.426928211521725487e+01	1.646930408777386035e+01	-4.146892695545847246e-02	1.043651745985719799e+03	5.768763001786525457e-02	0.000000000000000000e+00	2.738771360787756137e+01	1.000000000000000000e+00
2.690000000000000000e+03	1.211807236927285061e+02	4.788047091473831074e+01	-1.427761662759759881e-02	3.490732405488813015e+02	9.411375594402016098e-02	0.000000000000000000e+00	4.440904148704139942e+01	1.000000000000000000e+00
2.690000000000000000e+03	9.194646209152509186e+01	1.156902889798254250e+02	-1.687389754002872888e-02	4.153929910172093969e+02	8.961936848141993650e-02	0.000000000000000000e+00	5.603224847610249526e+01	1.000000000000000000e+00
2.691000000000000000e+03	3.699665594105822208e+01	3.175175597376390257e+01	-4.672817369607924071e-02	1.177994655421791549e+03	5.333888013437448894e-02	0.000000000000000000e+00	2.738771360787756137e+01	1.000000000000000000e+00
2.697000000000000000e+03	9.566702177230723692e+01	4.749267721201943715e+01	-3.574461627910292122e-02	8.974291805301194245e+02	5.305562053020451696e-02	0.000000000000000000e+00	2.892174497813974199e+01	1.000000000000000000e+00
2.699000000000000000e+03	6.961741164307906615e+01	3.492744165132403111e+01	-3.980955971248768821e-02	1.001264644897305175e+03	4.265281570530543576e-02	0.000000000000000000e+00	2.892174497813974199e+01	1.000000000000000000e+00
2.700000000000000000e+03	3.776636674617434863e+01	7.040804874087407939e+01	-3.714447347459277904e-02	9.331873218975143800e+02	5.414265205412394089e-02	0.000000000000000000e+00	5.395125413174118734e+01	1.000000000000000000e+00
2.702000000000000000e+03	9.950483106025268398e+01	9.887962109491058982e+01	-3.279414875582061656e-02	8.220620394121881418e+02	5.650722034806399119e-02	0.000000000000000000e+00	6.372486473394221917e+01	1.000000000000000000e+00
2.703000000000000000e+03	6.638719569890746186e+01	2.467418850093681471e+01	5.241079153032130421e-03	-1.182427061712670451e+02	3.383402693119287319e-01	0.000000000000000000e+00	5.395125413174118734e+01	1.000000000000000000e+00
2.707000000000000000e+03	3.910222731419650444e+01	7.857238479707446288e+01	-1.660296979969782746e-02	4.084723762071315036e+02	7.817847627023366552e-02	0.000000000000000000e+00	6.041096807477646990e+01	1.000000000000000000e+00
2.714000000000000000e+03	9.471230689485085463e+01	7.111082513188607379e+01	-3.286817552578239626e-02	8.239529892274931626e+02	5.274766325756152785e-02	0.000000000000000000e+00	4.034907384200847247e+01	1.000000000000000000e+00
[truncated: 1,053 more rows]
