# Supplementary material for: Structural and biochemical characterisation of the Providencia stuartii arginine decarboxylase shows distinct polymerisation and regulation
Source: Commun Biol. 2022 Apr 5;5:317. doi: 10.1038/s42003-022-03276-1 (PMC8983666; doi:10.1038/s42003-022-03276-1)
Supplement: Supplementary file 6 — Supplementary Data 3 [file 42003_2022_3276_MOESM6_ESM.zip › source-data-fig1d/eventsFitted-pH8.xlsx]

## Sheet: eventsFitted-pH8
frame_indices	x_coords	y_coords	contrasts	masses_kDa	fit_errors	frame_signal_scores	neareast_neighbour_distances	selections
1.100000000000000000e+01	7.993176172348626096e+01	4.995227896430454706e+01	-6.601045361339863242e-03	1.529818667715241816e+02	2.050389651520950762e-01	0.000000000000000000e+00	2.003591732913200119e+01	1.000000000000000000e+00
1.300000000000000000e+01	2.785558127578810428e+01	1.811917888485401917e+01	-7.805908938563019261e-03	1.837590648039949599e+02	1.783441794893076970e-01	0.000000000000000000e+00	5.825406010223461095e+01	1.000000000000000000e+00
1.200000000000000000e+01	1.178076825840873738e+02	4.078249249935689846e+01	-5.944087450496630259e-03	1.362004451207677675e+02	2.383904021440311771e-01	0.000000000000000000e+00	2.011006926489623936e+01	1.000000000000000000e+00
1.300000000000000000e+01	9.996737004233942514e+01	5.006355570632167229e+01	-6.540449122384035460e-03	1.514339882551325900e+02	1.939782455168068687e-01	0.000000000000000000e+00	2.003591732913200119e+01	1.000000000000000000e+00
1.600000000000000000e+01	1.390702667950014693e+01	7.467864620084928617e+01	-7.499178139203597875e-03	1.759238918159459502e+02	2.082753084482814598e-01	0.000000000000000000e+00	5.825406010223461095e+01	1.000000000000000000e+00
1.800000000000000000e+01	7.559067524709681152e+01	9.876075688281983389e+01	-6.988485268581342939e-03	1.628786841177129077e+02	1.897634874976955599e-01	0.000000000000000000e+00	5.445769598105250253e+01	1.000000000000000000e+00
2.200000000000000000e+01	1.063465631986321540e+02	2.983720389449711163e+01	-1.149156833547283242e-02	2.779060464899728231e+02	1.028439898332168534e-01	0.000000000000000000e+00	6.231759899969330974e+01	1.000000000000000000e+00
2.500000000000000000e+01	5.119569590623452626e+01	5.885211354424308894e+01	-9.224238622342579436e-03	2.199890699084901087e+02	1.234484484796660730e-01	0.000000000000000000e+00	3.541761544106793735e+01	1.000000000000000000e+00
2.500000000000000000e+01	2.007286773468526775e+01	2.851087150523019886e+01	-5.731713925995941643e-03	1.307755471124176552e+02	3.232472738004522617e-01	0.000000000000000000e+00	3.526664187792897565e+01	1.000000000000000000e+00
2.900000000000000000e+01	1.199012923897111875e+02	5.684859730960000235e+01	-7.116924087131356116e-03	1.661595426549763204e+02	2.517708855801493728e-01	0.000000000000000000e+00	6.873480243263087175e+01	1.000000000000000000e+00
3.000000000000000000e+01	1.609130565891021547e+01	6.355203576646506747e+01	-1.679245706766944318e-02	4.133126645860324402e+02	7.164684300341783718e-02	0.000000000000000000e+00	3.099372006192137263e+01	1.000000000000000000e+00
3.400000000000000000e+01	4.619188896572820369e+01	7.093888677796229558e+01	-7.729219784348481843e-03	1.818001066855636338e+02	1.856381689591488637e-01	0.000000000000000000e+00	3.099372006192137263e+01	1.000000000000000000e+00
3.700000000000000000e+01	2.629796969319155409e+01	9.130501453231648412e+00	-7.790744375064376746e-03	1.833716991447646194e+02	1.720809426160746503e-01	0.000000000000000000e+00	6.493107515259995921e+01	1.000000000000000000e+00
3.700000000000000000e+01	1.054966029880225022e+02	4.769096357808100350e+01	-1.173288157499256974e-02	2.840701844894572332e+02	9.690535684101353464e-02	0.000000000000000000e+00	1.118795748439932325e+01	1.000000000000000000e+00
4.100000000000000000e+01	1.055089816379257854e+02	3.650301294171540434e+01	-6.224857629221952626e-03	1.433724765072232117e+02	2.368965046981157396e-01	0.000000000000000000e+00	1.118795748439932325e+01	1.000000000000000000e+00
4.700000000000000000e+01	8.482620855908207602e+01	9.912707549698411924e+01	-6.528962122964715800e-03	1.511405627897018178e+02	2.171412463874767829e-01	0.000000000000000000e+00	2.640397857308185436e+01	1.000000000000000000e+00
4.800000000000000000e+01	1.011131400940897720e+02	3.560355840353420831e+01	-7.722283808676027976e-03	1.816229331857127249e+02	1.726391990954996292e-01	0.000000000000000000e+00	6.557820798670736906e+01	1.000000000000000000e+00
4.900000000000000000e+01	8.513457031850563794e+00	7.979801524723821160e+01	-6.964061474330733234e-03	1.622547994169339347e+02	2.045389570118498757e-01	0.000000000000000000e+00	6.649809277674135899e+01	1.000000000000000000e+00
4.900000000000000000e+01	6.439165914826858739e+01	1.158482977867806341e+02	-1.616915588123913478e-02	3.973909748517874618e+02	8.566858886511197202e-02	0.000000000000000000e+00	2.640397857308185436e+01	1.000000000000000000e+00
5.100000000000000000e+01	6.626516158721527461e+01	9.088858272824968765e+01	-8.251187894221436586e-03	1.951333306188646191e+02	1.506603971286621935e-01	0.000000000000000000e+00	5.402149329031789904e+01	1.000000000000000000e+00
5.200000000000000000e+01	1.170813950063691209e+02	7.255740277697722718e+01	-6.675594440223704684e-03	1.548861585165150814e+02	1.821969493939387119e-01	0.000000000000000000e+00	5.162358254419029890e+01	1.000000000000000000e+00
5.700000000000000000e+01	7.364968232539477810e+01	4.465255358738077263e+01	-8.584533919220541792e-03	2.036483665272280632e+02	1.444223540000473260e-01	0.000000000000000000e+00	2.927299772548659362e+01	1.000000000000000000e+00
5.700000000000000000e+01	2.413002396787853954e+01	8.975191219164511836e+01	-7.766293684708011277e-03	1.827471274062257010e+02	1.517741133047509905e-01	0.000000000000000000e+00	5.334258647982217383e+01	1.000000000000000000e+00
5.900000000000000000e+01	4.466953471862417757e+01	4.052224602908302131e+01	-8.423714380242126529e-03	1.995403704916631114e+02	2.096711506762074517e-01	0.000000000000000000e+00	6.742569184646209024e+00	1.000000000000000000e+00
6.300000000000000000e+01	3.851970573897945371e+01	3.775785771864930496e+01	-1.941250781740759893e-02	4.802395949906019723e+02	8.038783911824587403e-02	0.000000000000000000e+00	6.742569184646209024e+00	1.000000000000000000e+00
6.400000000000000000e+01	8.407827353929381786e+01	6.158863952465291192e+01	-5.584103327639712219e-03	1.270049620410592013e+02	2.695142330235015260e-01	0.000000000000000000e+00	4.164445780975096056e+01	1.000000000000000000e+00
6.500000000000000000e+01	5.450518834356390840e+01	9.090916984513361854e+01	-7.020970656729931363e-03	1.637084952624028631e+02	1.991342634340461659e-01	0.000000000000000000e+00	4.164445780975096056e+01	1.000000000000000000e+00
6.500000000000000000e+01	1.104342900169831410e+02	9.605446769511104321e+01	-7.147107817805241695e-03	1.669305599501043957e+02	1.425936325526565573e-01	0.000000000000000000e+00	4.338816562206537952e+01	1.000000000000000000e+00
6.600000000000000000e+01	7.028444055776469668e+01	2.106273469927679898e+01	-7.464830180553265471e-03	1.750465029186661639e+02	2.061889046772976686e-01	0.000000000000000000e+00	3.588489251397765400e+01	1.000000000000000000e+00
7.400000000000000000e+01	9.536594291192389505e+01	7.029565407854700254e+01	-6.299051079617493977e-03	1.452676840300521235e+02	2.400142918051892948e-01	0.000000000000000000e+00	2.189463167371475549e+01	1.000000000000000000e+00
7.700000000000000000e+01	9.768083526414868345e+01	1.030165370037609591e+02	-2.036743773592309889e-02	5.046324538709557714e+02	6.806462979989669204e-02	0.000000000000000000e+00	3.280266614176272810e+01	1.000000000000000000e+00
7.700000000000000000e+01	5.489679054846292416e+01	4.128137253639203408e+01	-7.634018275737337704e-03	1.793682664848099648e+02	1.932413572708487903e-01	0.000000000000000000e+00	2.861921857178599282e+01	1.000000000000000000e+00
7.800000000000000000e+01	8.035393334504871632e+01	5.435782283048563102e+01	-7.652978428351875188e-03	1.798525871853231024e+02	1.593696137950536551e-01	0.000000000000000000e+00	2.189463167371475549e+01	1.000000000000000000e+00
7.900000000000000000e+01	3.462952192423006892e+01	7.790209617774142714e+01	-7.169891143782240739e-03	1.675125403076221460e+02	1.784743712473371158e-01	0.000000000000000000e+00	2.440180304180871929e+01	1.000000000000000000e+00
8.200000000000000000e+01	9.855447414684668672e+01	6.701189428915492385e+01	-2.252196356309049338e-02	5.596679527459643850e+02	6.008103889508831230e-02	0.000000000000000000e+00	2.216721024303738474e+01	1.000000000000000000e+00
8.300000000000000000e+01	1.112189102830220691e+02	9.957182064108582153e+01	-7.538424004662287216e-03	1.769263935066034037e+02	1.432294526715099936e-01	0.000000000000000000e+00	1.672234983229827776e+01	1.000000000000000000e+00
8.300000000000000000e+01	1.412173051648962385e+01	9.112625903471776212e+01	-6.538245634955624358e-03	1.513777020744991262e+02	2.000775585079612728e-01	0.000000000000000000e+00	2.440180304180871929e+01	1.000000000000000000e+00
8.500000000000000000e+01	1.003332535092785633e+02	1.122658925062525839e+02	-7.668745413861177695e-02	1.943278563509732521e+03	4.904580027300353695e-02	0.000000000000000000e+00	1.672234983229827776e+01	1.000000000000000000e+00
8.600000000000000000e+01	1.007659422932790250e+02	3.780562867822639106e+01	-7.530826879668629618e-03	1.767323315191490849e+02	2.231320916158762158e-01	0.000000000000000000e+00	2.928987098467303696e+01	1.000000000000000000e+00
9.100000000000000000e+01	4.871833706220778026e+01	8.701293746829911413e+01	-7.144987891029669531e-03	1.668764082540787967e+02	1.756541654733322355e-01	0.000000000000000000e+00	2.545498173723405344e+01	1.000000000000000000e+00
9.300000000000000000e+01	6.629304663839100442e+01	1.054272166710192948e+02	-3.010498290125014284e-02	7.533696234301048662e+02	7.331260534042394195e-02	0.000000000000000000e+00	2.294464553753730840e+01	1.000000000000000000e+00
9.400000000000000000e+01	6.663348086765033429e+01	3.934545616475732288e+01	-7.767639351042557663e-03	1.827815012889182071e+02	1.594215097221105548e-01	0.000000000000000000e+00	3.359328171405294938e+01	1.000000000000000000e+00
9.500000000000000000e+01	4.581936809516421505e+01	1.157850758007741376e+02	-7.354039494933113305e-03	1.722164506737943839e+02	1.936406236966335959e-01	0.000000000000000000e+00	2.294464553753730840e+01	1.000000000000000000e+00
9.800000000000000000e+01	9.582742994197073472e+01	5.596538136813026654e+01	-7.268815265708786222e-03	1.700394714459494310e+02	1.971464936192599549e-01	0.000000000000000000e+00	3.359328171405294938e+01	1.000000000000000000e+00
1.010000000000000000e+02	5.176375299743949654e+01	1.099929885143252051e+02	-7.005955210310594802e-03	1.633249386699968113e+02	2.213424575128257743e-01	0.000000000000000000e+00	1.596244620002620351e+01	1.000000000000000000e+00
1.020000000000000000e+02	4.289446678947789593e+01	2.080650139258288789e+01	-7.761722406820022527e-03	1.826303580661279966e+02	1.603796102484014163e-01	0.000000000000000000e+00	3.477748778016273690e+01	1.000000000000000000e+00
1.020000000000000000e+02	6.544362723572473328e+01	1.017673742811246882e+02	-6.719775359116295609e-03	1.560147218789728072e+02	1.653650966595028304e-01	0.000000000000000000e+00	1.596244620002620351e+01	1.000000000000000000e+00
1.070000000000000000e+02	8.327710996171479252e+00	1.698379943908376433e+01	-8.609921071104961743e-03	2.042968593655857319e+02	1.297373486123885034e-01	0.000000000000000000e+00	3.477748778016273690e+01	1.000000000000000000e+00
1.090000000000000000e+02	2.589603974939422315e+01	9.525224293855758617e+01	-7.055800570713066308e-03	1.645981952918314448e+02	3.731221853244708342e-01	0.000000000000000000e+00	5.420841817288540199e+00	1.000000000000000000e+00
1.090000000000000000e+02	3.053513608481737052e+01	9.805658086375983373e+01	7.368341679761615526e-03	-1.725817876157395574e+02	3.221397853185885563e-01	0.000000000000000000e+00	5.420841817288540199e+00	1.000000000000000000e+00
1.100000000000000000e+02	2.370568568499417594e+01	6.525308374145346590e+01	-8.911667616478548617e-03	2.120047138962873134e+02	1.646483272353439498e-01	0.000000000000000000e+00	3.007901599887587096e+01	1.000000000000000000e+00
1.110000000000000000e+02	1.151995191394177880e+02	5.812870895897221857e+01	-3.691612591764064505e-02	9.273543810456179699e+02	5.013461778581695949e-02	0.000000000000000000e+00	1.733725648401798480e+01	1.000000000000000000e+00
1.130000000000000000e+02	1.087152669973390431e+02	4.204968732982541013e+01	-7.500853402010641824e-03	1.759666849554710666e+02	1.851219448210178475e-01	0.000000000000000000e+00	1.733725648401798480e+01	1.000000000000000000e+00
1.160000000000000000e+02	1.079804895214597167e+02	7.462358022789740630e+01	-8.050366502141441047e-03	1.900035218421339209e+02	1.564628269872789801e-01	0.000000000000000000e+00	1.800542048393675998e+01	1.000000000000000000e+00
1.210000000000000000e+02	1.131586883771015835e+02	1.610977709302130734e+01	-6.890342539580264838e-03	1.603717129858651163e+02	2.150496255189821015e-01	0.000000000000000000e+00	5.874247952457920263e+01	1.000000000000000000e+00
1.210000000000000000e+02	5.603133086388154105e+00	1.815408477696545475e+01	-1.988935358958143079e-02	4.924202078322351213e+02	5.864561163245485265e-02	0.000000000000000000e+00	3.150936106449210428e+01	1.000000000000000000e+00
1.200000000000000000e+02	2.316075837206386367e+01	5.402518792393141212e+01	-8.841825510641715749e-03	2.102206577068728848e+02	1.645352447484984548e-01	0.000000000000000000e+00	1.011819133922546676e+01	1.000000000000000000e+00
1.220000000000000000e+02	8.242900642417652080e+01	1.071752666944419161e+02	-7.489029982465571049e-03	1.756646659288869046e+02	1.721388474529516044e-01	0.000000000000000000e+00	5.510813581165088948e+01	1.000000000000000000e+00
1.230000000000000000e+02	3.277003798099068632e+01	8.328188924808593185e+01	-7.819036786940911435e-03	1.840944043369550513e+02	1.532513404775690535e-01	0.000000000000000000e+00	3.079436355850404183e+01	1.000000000000000000e+00
1.230000000000000000e+02	1.483040901831619962e+01	4.828209854436460091e+01	-7.243825796504986710e-03	1.694011370677252728e+02	2.441856345933345329e-01	0.000000000000000000e+00	1.011819133922546676e+01	1.000000000000000000e+00
1.260000000000000000e+02	4.549676286331690278e+01	2.683407295904654433e+01	-7.946092449870077040e-03	1.873399313601306631e+02	1.932914719234993806e-01	0.000000000000000000e+00	2.655636546160676303e+01	1.000000000000000000e+00
1.300000000000000000e+02	4.526436123017620616e+01	6.669844613697323155e+01	-7.895823701428781108e-03	1.860558596570189422e+02	1.645538548518102884e-01	0.000000000000000000e+00	3.986505060059609917e+01	1.000000000000000000e+00
1.300000000000000000e+02	7.120874313103881548e+01	3.347746194680720322e+01	-5.493042753545552409e-03	1.246788984311810253e+02	2.745101360361794640e-01	0.000000000000000000e+00	2.581401156865602076e+01	1.000000000000000000e+00
1.350000000000000000e+02	6.525496402508692029e+01	8.359426441930677854e+00	-7.795857083227423871e-03	1.835022988529730696e+02	1.514763278644941646e-01	0.000000000000000000e+00	2.581401156865602076e+01	1.000000000000000000e+00
1.360000000000000000e+02	8.616870068953159034e+01	6.183960070960657873e+01	-3.677825154209311137e-02	9.238324993653621959e+02	5.602606546390032083e-02	0.000000000000000000e+00	5.011826691832448688e+01	1.000000000000000000e+00
1.360000000000000000e+02	6.701684136919807599e+01	1.081542524244858896e+02	-5.490108540525883221e-03	1.246039464972998871e+02	2.549893530373935624e-01	0.000000000000000000e+00	5.011826691832448688e+01	1.000000000000000000e+00
1.420000000000000000e+02	3.601378758584929329e+01	2.475334197861054619e+01	-9.204850541862654237e-03	2.194938181607566605e+02	3.026228357421681947e-01	0.000000000000000000e+00	5.440012060779619674e+01	1.000000000000000000e+00
1.440000000000000000e+02	8.893305093879723700e+01	3.735987553562427621e+01	-8.276798328598544349e-03	1.957875270153881502e+02	1.528779485165966401e-01	0.000000000000000000e+00	4.607381282666020184e+01	1.000000000000000000e+00
1.480000000000000000e+02	4.186695760284796108e+01	3.973874591861180505e+01	-9.118492930263037352e-03	2.172878876603608092e+02	1.442595439442628802e-01	0.000000000000000000e+00	4.712617283641165500e+01	1.000000000000000000e+00
1.460000000000000000e+02	1.016086681729545376e+02	8.165575520991511382e+01	-5.937241045367185922e-03	1.360255596229713717e+02	2.278623762650789919e-01	0.000000000000000000e+00	4.607381282666020184e+01	1.000000000000000000e+00
1.500000000000000000e+02	8.460165669869547855e+01	1.142733656189569587e+02	-1.242220757293091213e-02	3.016784209309423659e+02	1.075461636242500685e-01	0.000000000000000000e+00	2.517816121777510574e+01	1.000000000000000000e+00
1.520000000000000000e+02	5.948572361297219402e+01	6.001791686895452216e+01	-7.846817605996198389e-03	1.848040413329868841e+02	1.649809045168898480e-01	0.000000000000000000e+00	3.205006869494683031e+01	1.000000000000000000e+00
1.530000000000000000e+02	9.721195785198798944e+01	9.839872320066961109e+00	-6.715256773821642357e-03	1.558992985255997326e+02	2.313692333819283853e-01	0.000000000000000000e+00	3.100596127525193424e+01	1.000000000000000000e+00
1.550000000000000000e+02	7.630136626503043829e+01	3.273346954911514217e+01	-6.684196275966901128e-03	1.551058849711243965e+02	2.114612620805276233e-01	0.000000000000000000e+00	3.100596127525193424e+01	1.000000000000000000e+00
1.540000000000000000e+02	1.087894532691501865e+02	1.212655254694304716e+02	-6.624831982168610627e-03	1.535894754283124257e+02	2.073325775483463307e-01	0.000000000000000000e+00	2.517816121777510574e+01	1.000000000000000000e+00
1.570000000000000000e+02	7.286850562360376671e+01	1.078819725754589598e+02	-6.202492983195176737e-03	1.428011909669311308e+02	2.001197155462367538e-01	0.000000000000000000e+00	3.833319668146422998e+01	1.000000000000000000e+00
1.640000000000000000e+02	8.481372975443991891e+01	3.618170752454759764e+01	-7.552859804563110020e-03	1.772951435300116145e+02	1.643608604844617460e-01	0.000000000000000000e+00	2.231157986632649326e+01	1.000000000000000000e+00
1.650000000000000000e+02	1.064806183539849940e+02	9.294883274578525345e+01	-6.972814257966294081e-03	1.624783817049037395e+02	1.774038433053508612e-01	0.000000000000000000e+00	4.070652368650981145e+01	1.000000000000000000e+00
1.690000000000000000e+02	6.525286882792589438e+01	2.544954483732361439e+01	-2.011905154914530799e-02	4.982876435509285784e+02	7.086858608348112210e-02	0.000000000000000000e+00	2.231157986632649326e+01	1.000000000000000000e+00
1.690000000000000000e+02	6.870322104734576385e+01	1.081109342946046468e+02	-7.163900874500111170e-03	1.673595240596010854e+02	1.569457201251100997e-01	0.000000000000000000e+00	4.055416648262492885e+01	1.000000000000000000e+00
1.720000000000000000e+02	9.153992067643940800e+01	7.459786864624872749e+01	-2.488950868153996451e-02	6.201448451832508226e+02	7.177663909377463014e-02	0.000000000000000000e+00	1.792874312640400092e+01	1.000000000000000000e+00
1.730000000000000000e+02	1.085413995785037287e+02	8.028905000298306049e+01	-5.969730572067262833e-03	1.368554764833797890e+02	2.127688949073955893e-01	0.000000000000000000e+00	1.792874312640400092e+01	1.000000000000000000e+00
1.760000000000000000e+02	1.015362601699204674e+02	3.959432157497909088e+01	-6.836234996382834807e-03	1.589895825907578910e+02	1.832776441089005726e-01	0.000000000000000000e+00	3.640295469930316585e+01	1.000000000000000000e+00
1.760000000000000000e+02	2.280607869549832145e+01	1.026864073226083462e+02	-8.250565108779521484e-03	1.951174221033779475e+02	1.450322054040510400e-01	0.000000000000000000e+00	2.400468973199710732e+01	1.000000000000000000e+00
1.780000000000000000e+02	3.339727093981979777e+01	1.759521947062405900e+01	-8.326459710069063908e-03	1.970560840545235237e+02	2.052450446819317209e-01	0.000000000000000000e+00	1.318002521122737392e+01	1.000000000000000000e+00
1.790000000000000000e+02	4.654780747030135757e+01	1.671405346523167523e+01	-7.398133737203855566e-03	1.733427999569107953e+02	1.373404578513433005e-01	0.000000000000000000e+00	1.318002521122737392e+01	1.000000000000000000e+00
1.790000000000000000e+02	3.261467095319739684e+01	8.077712511045787380e+01	-6.975871762899665124e-03	1.625564830240891752e+02	2.255040299139587923e-01	0.000000000000000000e+00	2.400468973199710732e+01	1.000000000000000000e+00
1.820000000000000000e+02	8.710004173637132396e+01	1.079257782951829228e+02	-7.166493962861522626e-03	1.674257622591147481e+02	2.228784734134361400e-01	0.000000000000000000e+00	5.218679121393920184e+01	1.000000000000000000e+00
1.850000000000000000e+02	6.900738387396403084e+01	5.897563111786431023e+01	-6.194281902636693087e-03	1.425914460155637187e+02	2.175426804228440814e-01	0.000000000000000000e+00	4.915283333300125435e+01	1.000000000000000000e+00
1.880000000000000000e+02	4.103853444215206991e+01	1.855602589808969327e+01	-7.603553970242724579e-03	1.785900821485465144e+02	3.059147215406297082e-01	0.000000000000000000e+00	4.915283333300125435e+01	1.000000000000000000e+00
1.910000000000000000e+02	1.211148716743205540e+02	8.329146043855622850e+00	-8.481306310668550869e-03	2.010115065450007421e+02	1.473799527887560412e-01	0.000000000000000000e+00	6.223188049225860397e+01	1.000000000000000000e+00
1.940000000000000000e+02	4.692761158890638740e+01	9.642763761992259219e+01	-7.075639683391925401e-03	1.651049682670034429e+02	1.857011903994340019e-01	0.000000000000000000e+00	3.567301069414440207e+01	1.000000000000000000e+00
1.960000000000000000e+02	4.112626483123487731e+01	4.174754898806265402e+01	-1.348190784712856131e-02	3.287475479346911698e+02	1.130487287585119072e-01	0.000000000000000000e+00	1.053758559902838776e+01	1.000000000000000000e+00
1.950000000000000000e+02	1.132607050304152807e+01	9.417065638472865885e+01	-7.532654033337212937e-03	1.767790045793666991e+02	1.903299835495738668e-01	0.000000000000000000e+00	3.567301069414440207e+01	1.000000000000000000e+00
1.960000000000000000e+02	1.012120823419111844e+02	6.729257476363487456e+01	-3.464216213827050680e-03	7.285427914078991307e+01	3.696593176841231898e-01	0.000000000000000000e+00	3.297826456747943524e+01	1.000000000000000000e+00
1.980000000000000000e+02	3.202431808492874410e+01	4.705747136831056565e+01	-8.813157044224246076e-03	2.094883465266717053e+02	1.776857127474389397e-01	0.000000000000000000e+00	1.053758559902838776e+01	1.000000000000000000e+00
1.980000000000000000e+02	1.090477915007139984e+02	9.932642554466529816e+01	-6.088417955742744976e-03	1.398872430504752060e+02	2.194478405373986307e-01	0.000000000000000000e+00	3.297826456747943524e+01	1.000000000000000000e+00
2.010000000000000000e+02	2.349808940784748756e+01	3.897215980740162422e+01	-7.285824481046099428e-03	1.704739571410186727e+02	2.078421163964020435e-01	0.000000000000000000e+00	3.710386039780344447e+01	1.000000000000000000e+00
2.060000000000000000e+02	3.523477593612821579e+01	7.417083372782880701e+01	-7.954036852697200441e-03	1.875428642594914663e+02	1.510572057287790093e-01	0.000000000000000000e+00	3.710386039780344447e+01	1.000000000000000000e+00
2.100000000000000000e+02	9.062883234328876370e+01	1.000458007837298169e+02	-6.890197051982659311e-03	1.603679966310118346e+02	1.897826389121829438e-01	0.000000000000000000e+00	8.601169113160240798e+00	1.000000000000000000e+00
2.120000000000000000e+02	3.755699727083047890e+01	2.318432776062303802e+01	-5.306088220356709045e-03	1.199033065718252544e+02	3.643151383392848608e-01	0.000000000000000000e+00	2.419513823671213615e+01	1.000000000000000000e+00
2.140000000000000000e+02	8.449519015960150625e+01	7.471816464352085063e+01	-6.231463526950160176e-03	1.435412184514621288e+02	2.112208771764101378e-01	0.000000000000000000e+00	2.605975285547288323e+01	1.000000000000000000e+00
2.130000000000000000e+02	8.599463655860084543e+01	1.072917886075094316e+02	-4.421976819531770776e-03	9.731944547722220307e+01	3.489267575070569283e-01	0.000000000000000000e+00	8.601169113160240798e+00	1.000000000000000000e+00
2.140000000000000000e+02	2.005125850743300120e+01	3.988623856871001294e+01	-6.755821154961959459e-03	1.569354805590026274e+02	2.453986559939526080e-01	0.000000000000000000e+00	2.419513823671213615e+01	1.000000000000000000e+00
2.170000000000000000e+02	6.485391046279842442e+01	9.447227833650897821e+01	-2.219264252757440284e-02	5.512557317128607792e+02	5.426035161145048580e-02	0.000000000000000000e+00	2.472387800176233696e+01	1.000000000000000000e+00
2.200000000000000000e+02	1.089611848418284410e+02	7.563515797317982958e+01	-6.257037916787187848e-03	1.441944941213830873e+02	1.969119965514788406e-01	0.000000000000000000e+00	4.796132563565760876e+01	1.000000000000000000e+00
2.230000000000000000e+02	4.420464956798781486e+01	2.040232228282349780e+01	-7.659732067014555189e-03	1.800251030439567614e+02	2.131913213430793874e-01	0.000000000000000000e+00	1.214720673479978430e+01	1.000000000000000000e+00
2.240000000000000000e+02	5.214178031548404135e+01	2.959778784771553362e+01	-7.909123357923738065e-03	1.863955878797381445e+02	1.903322312181482401e-01	0.000000000000000000e+00	1.214720673479978430e+01	1.000000000000000000e+00
2.260000000000000000e+02	5.847372415089166964e+01	9.247514767499277255e+00	-1.600856165016593946e-02	3.932887341117998403e+02	8.966227347582278462e-02	0.000000000000000000e+00	1.811177021045724800e+01	1.000000000000000000e+00
2.260000000000000000e+02	1.007084087890330153e+02	5.888186139606656155e+01	-7.881814491943219675e-03	1.856980065168242788e+02	1.754897364366874157e-01	0.000000000000000000e+00	5.671220648919393170e+01	1.000000000000000000e+00
2.330000000000000000e+02	1.257549362244809998e+01	9.685778537680153022e+01	-3.724166921616419140e-03	7.949449514827615815e+01	3.576143061346427343e-01	0.000000000000000000e+00	1.797693134862315708e+308	1.000000000000000000e+00
2.430000000000000000e+02	9.040639048839571501e+01	6.839877249125017045e+01	-7.293498392208669877e-03	1.706699805647479593e+02	1.851936823123905285e-01	0.000000000000000000e+00	1.997328450505482067e+01	1.000000000000000000e+00
2.440000000000000000e+02	5.550534058156395645e+01	8.037304213652152640e+00	-7.275056765836493411e-03	1.701989051686392997e+02	1.983845492962347246e-01	0.000000000000000000e+00	5.239504131520794061e+01	1.000000000000000000e+00
2.480000000000000000e+02	8.880449325766049640e+01	4.848982929523833718e+01	-7.502518726184967748e-03	1.760092242212189717e+02	2.033354235456389381e-01	0.000000000000000000e+00	1.997328450505482067e+01	1.000000000000000000e+00
2.490000000000000000e+02	5.180214446547969231e+01	1.158225443328397830e+02	-8.508318126637662987e-03	2.017015000222822323e+02	1.399235176094787425e-01	0.000000000000000000e+00	7.683012645097653603e+01	1.000000000000000000e+00
2.520000000000000000e+02	1.068320486984027156e+02	1.092961005155782743e+02	-3.376506459323316139e-02	8.468632447650606991e+02	5.083655277912502157e-02	0.000000000000000000e+00	2.993276205199338236e+01	1.000000000000000000e+00
2.540000000000000000e+02	9.382187228894009934e+01	7.790989766397179039e+01	-7.233842666849422780e-03	1.691461266547611331e+02	1.816382652292307665e-01	0.000000000000000000e+00	1.829368822084830626e+01	1.000000000000000000e+00
2.530000000000000000e+02	8.231164982526080109e+01	9.212868128136383916e+01	-6.574553049633184189e-03	1.523051435813240460e+02	2.137981569417348737e-01	0.000000000000000000e+00	1.256630409230952949e+01	1.000000000000000000e+00
2.550000000000000000e+02	3.820435971327483315e+01	2.072914458188005682e+01	-5.688272127525468777e-03	1.296658639419015060e+02	3.440124264509619723e-01	0.000000000000000000e+00	9.231914554223967784e+00	1.000000000000000000e+00
2.540000000000000000e+02	7.100943792053034542e+01	9.762158621418075199e+01	-5.852947699014721811e-03	1.338723589929975333e+02	2.271126029662762225e-01	0.000000000000000000e+00	1.256630409230952949e+01	1.000000000000000000e+00
2.540000000000000000e+02	3.018429007395575780e+01	9.923147868882892908e+01	4.784437353085903288e-03	-1.065781863264232783e+02	3.414763357173606906e-01	0.000000000000000000e+00	4.082194831328980911e+01	1.000000000000000000e+00
2.560000000000000000e+02	6.866621615738577589e+01	1.128539905351197206e+02	-6.908749303595407981e-03	1.608418978532147037e+02	2.004153053650929994e-01	0.000000000000000000e+00	1.541158102297861276e+01	1.000000000000000000e+00
2.570000000000000000e+02	4.514320664765986635e+01	2.681853285638413453e+01	-6.997594285031803057e-03	1.631113660648450150e+02	2.302326069291784627e-01	0.000000000000000000e+00	9.231914554223967784e+00	1.000000000000000000e+00
2.600000000000000000e+02	1.187664007323523947e+02	7.753163904191703182e+01	-2.059420020249824387e-02	5.104249049600654189e+02	7.038965334036995092e-02	0.000000000000000000e+00	2.726449037076964288e+01	1.000000000000000000e+00
2.620000000000000000e+02	1.116160198964327748e+02	5.122147961482301781e+01	-7.886250305710804792e-03	1.858113155431248060e+02	1.884008638566921912e-01	0.000000000000000000e+00	4.420791564895544923e+00	1.000000000000000000e+00
2.620000000000000000e+02	8.574486305374405504e+01	7.407193030046282445e+01	-7.636720508167520703e-03	1.794372926751651960e+02	1.497838374242725923e-01	0.000000000000000000e+00	3.316236434665088240e+01	1.000000000000000000e+00
2.660000000000000000e+02	1.043103557572822560e+01	4.342216999075462525e+01	-8.853564043197479846e-03	2.105205083687312140e+02	1.163843091338607749e-01	0.000000000000000000e+00	2.502883340373527332e+01	1.000000000000000000e+00
2.670000000000000000e+02	1.905021876398553715e+01	1.992425130166224179e+01	-8.028396791810072514e-03	1.894423245926138577e+02	1.788922469492554290e-01	0.000000000000000000e+00	1.269972442152053027e+01	1.000000000000000000e+00
2.680000000000000000e+02	8.738185964984137399e+01	5.484256507827879545e+01	-8.057084469997035162e-03	1.901751265208510802e+02	1.643107684828921666e-01	0.000000000000000000e+00	2.575682491610525204e+01	1.000000000000000000e+00
2.670000000000000000e+02	1.131332061671014344e+02	5.537377342431508254e+01	-6.865062433733130041e-03	1.597259545459492358e+02	2.103026439339146236e-01	0.000000000000000000e+00	4.420791564895544923e+00	1.000000000000000000e+00
2.680000000000000000e+02	4.070549406580053642e+01	9.944913483925782671e+00	-6.951879683090965954e-03	1.619436260953528972e+02	2.617224406595453079e-01	0.000000000000000000e+00	2.384403765468222147e+01	1.000000000000000000e+00
2.690000000000000000e+02	3.109030858490625704e+01	1.118844370890176663e+02	-7.507442109132393682e-03	1.761349877805356812e+02	1.866123264171205554e-01	0.000000000000000000e+00	4.942783450448997229e+01	1.000000000000000000e+00
2.720000000000000000e+02	7.023318333776386702e+00	1.584544431623133498e+01	-9.083982397613708445e-03	2.164063459508816720e+02	1.387692102968135499e-01	0.000000000000000000e+00	1.269972442152053027e+01	1.000000000000000000e+00
2.730000000000000000e+02	5.313122601840078829e+01	6.764295449074654698e+01	-1.604409934084596867e-02	3.941965136848173188e+02	1.049831682476782824e-01	0.000000000000000000e+00	3.259104831704538441e+01	1.000000000000000000e+00
2.730000000000000000e+02	2.634394798697928408e+01	4.907906033915999444e+01	-7.207332485992835706e-03	1.684689470125810544e+02	1.797492113336852659e-01	0.000000000000000000e+00	3.259104831704538441e+01	1.000000000000000000e+00
2.800000000000000000e+02	2.634440545062264150e+01	1.007166009328709464e+02	-3.480696901539556687e-02	8.734777921196284751e+02	4.229935425629283152e-02	0.000000000000000000e+00	4.217539317519013053e+01	1.000000000000000000e+00
2.820000000000000000e+02	1.877690368417560762e+01	2.645125823237679796e+01	-8.119059819932036848e-03	1.917582332344570091e+02	2.109537490504759250e-01	0.000000000000000000e+00	3.956136512231894642e+01	1.000000000000000000e+00
2.850000000000000000e+02	3.896516487359159697e+01	6.047383486157044530e+01	-8.390935293506320350e-03	1.987030570705731236e+02	1.356904494605698508e-01	0.000000000000000000e+00	2.472660378138975190e+01	1.000000000000000000e+00
2.850000000000000000e+02	9.259743077383841126e+01	4.131799909946542471e+01	-7.571498906642020431e-03	1.777712632722584374e+02	1.447470084361978104e-01	0.000000000000000000e+00	2.064780106928244763e+01	1.000000000000000000e+00
2.860000000000000000e+02	3.767167789376818376e+01	1.060289331401145319e+02	-7.459868102236711859e-03	1.749197509196114879e+02	1.940507293789218712e-01	0.000000000000000000e+00	4.017075698952366025e+01	1.000000000000000000e+00
2.890000000000000000e+02	6.795467130141278744e+01	1.308708877654116520e+01	-6.516726152859360181e-03	1.508280055158568871e+02	2.238093513618057973e-01	0.000000000000000000e+00	2.116095021757299932e+01	1.000000000000000000e+00
2.880000000000000000e+02	3.454728144976600390e+01	3.614510204180925967e+01	-7.429679812061836842e-03	1.741486171559740228e+02	2.151189661660245500e-01	0.000000000000000000e+00	2.472269166615308222e+01	1.000000000000000000e+00
2.870000000000000000e+02	7.198764877085608305e+01	4.006557154219631656e+01	-4.519105906867095131e-03	9.980052400938433266e+01	4.066469777894948789e-01	0.000000000000000000e+00	2.064780106928244763e+01	1.000000000000000000e+00
2.890000000000000000e+02	4.685559269232939528e+01	1.470409092815459751e+01	-6.796371748511757620e-03	1.579713104003301396e+02	2.143247316029588401e-01	0.000000000000000000e+00	2.116095021757299932e+01	1.000000000000000000e+00
2.900000000000000000e+02	7.532616059472378822e+01	1.200228478759845245e+02	-7.176752597879933714e-03	1.676878102182971020e+02	1.966034174006059398e-01	0.000000000000000000e+00	4.017075698952366025e+01	1.000000000000000000e+00
2.960000000000000000e+02	1.043248087282950465e+01	4.662596529989848193e+01	-8.357589285447646760e-03	1.978512621346024787e+02	1.434190199964464618e-01	0.000000000000000000e+00	5.966885319071243998e+01	1.000000000000000000e+00
2.990000000000000000e+02	6.305307063933057066e+01	1.849332280545091578e+01	-8.479859210102656808e-03	2.009745416125956581e+02	1.304001515862458493e-01	0.000000000000000000e+00	5.966885319071243998e+01	1.000000000000000000e+00
2.980000000000000000e+02	1.121720618599571395e+02	5.855738261792578925e+01	-7.603846299848556617e-03	1.785975494555010528e+02	1.656549246841679812e-01	0.000000000000000000e+00	6.338615138332311005e+01	1.000000000000000000e+00
3.030000000000000000e+02	1.072226899060643035e+02	1.072578864665480580e+02	-5.926050115490619219e-03	1.357396969979492098e+02	2.539481384409162379e-01	0.000000000000000000e+00	7.818477061401051742e+01	1.000000000000000000e+00
3.070000000000000000e+02	4.652549410947183617e+01	5.797595490542153129e+01	-8.590123811962972408e-03	2.037911555028153145e+02	1.752162456824174486e-01	0.000000000000000000e+00	6.416109364963433848e+01	1.000000000000000000e+00
3.090000000000000000e+02	1.098612049921299700e+02	4.771760877626954311e+01	-7.092045104759797138e-03	1.655240305673252692e+02	2.035865743936070560e-01	0.000000000000000000e+00	6.416109364963433848e+01	1.000000000000000000e+00
3.130000000000000000e+02	2.823624321783437097e+01	6.490631625533313809e+01	-2.243563052286956169e-02	5.574626499001860793e+02	5.246370823548573981e-02	0.000000000000000000e+00	3.068319306277509995e+01	1.000000000000000000e+00
3.160000000000000000e+02	4.143376715658172316e+01	9.260620250805483522e+01	-1.230095103056424999e-02	2.985810274270633613e+02	1.325294183190786068e-01	0.000000000000000000e+00	3.068319306277509995e+01	1.000000000000000000e+00
3.170000000000000000e+02	1.863674586229853958e+01	1.145126708939901334e+02	-8.361976994755706757e-03	1.979633423740884268e+02	1.676845001193343343e-01	0.000000000000000000e+00	3.161641246308606057e+01	1.000000000000000000e+00
3.190000000000000000e+02	3.367652820171833383e+01	5.131832825711477852e+01	-8.437305472145915225e-03	1.998875431798478246e+02	1.357898372754228200e-01	0.000000000000000000e+00	3.416484950554475120e+01	1.000000000000000000e+00
3.200000000000000000e+02	8.133812566824483170e+00	7.400767861651181079e+01	-6.254665556432787397e-03	1.441338942279079731e+02	2.476439875831122350e-01	0.000000000000000000e+00	3.416484950554475120e+01	1.000000000000000000e+00
3.260000000000000000e+02	3.675172415883748300e+01	1.038041337655162977e+02	-7.150266736997026515e-03	1.670112518088110960e+02	1.769089618575737655e-01	0.000000000000000000e+00	3.117136882528577146e+01	1.000000000000000000e+00
3.300000000000000000e+02	9.668047699143201612e+01	1.076184334684379422e+02	-7.423634543724014732e-03	1.739941960046421912e+02	1.614742628219040244e-01	0.000000000000000000e+00	4.738233319220303486e+01	1.000000000000000000e+00
3.310000000000000000e+02	2.178655912125980265e+01	3.742478086106583390e+01	-6.937732469032884854e-03	1.615822477477089194e+02	2.069079911253690618e-01	0.000000000000000000e+00	4.557644239775094519e+01	1.000000000000000000e+00
3.300000000000000000e+02	8.152207918983393142e+01	6.214592698740952414e+01	-6.839563745475178876e-03	1.590746126073939593e+02	2.754754061371527118e-01	0.000000000000000000e+00	4.781962382216575236e+01	1.000000000000000000e+00
3.310000000000000000e+02	1.413415132469018332e+01	8.235420058300871915e+01	-7.586652422259803664e-03	1.781583467229272060e+02	2.172495914630728775e-01	0.000000000000000000e+00	3.117136882528577146e+01	1.000000000000000000e+00
3.350000000000000000e+02	5.022348932067168192e+01	9.829996818193460228e+01	-1.805554813297817751e-01	4.596497485997434524e+03	4.376187632043770925e-02	0.000000000000000000e+00	1.350785684771246409e+01	1.000000000000000000e+00
3.370000000000000000e+02	6.292989458123181379e+01	9.371636021738284228e+01	-7.907189064072119369e-03	1.863461780162070056e+02	1.667295117267174609e-01	0.000000000000000000e+00	1.350785684771246409e+01	1.000000000000000000e+00
3.400000000000000000e+02	9.395647761862527148e+01	1.177936187508433932e+02	-6.686848923669782598e-03	1.551736445625049612e+02	1.775188868245820561e-01	0.000000000000000000e+00	1.615327841439996703e+01	1.000000000000000000e+00
3.400000000000000000e+02	1.004149725027298956e+02	1.029876656452471764e+02	-7.734790010466390843e-03	1.819423932942364956e+02	1.644935712979895825e-01	0.000000000000000000e+00	1.615327841439996703e+01	1.000000000000000000e+00
3.480000000000000000e+02	6.418690477477109368e+01	5.327765156190608309e+01	-6.415090527456553289e-03	1.482318113663205281e+02	2.376994875646654126e-01	0.000000000000000000e+00	1.797693134862315708e+308	1.000000000000000000e+00
3.500000000000000000e+02	8.090812193445179901e+01	4.336727237111410460e+01	-6.671391851329830890e-03	1.547788070179048248e+02	1.924921534656821587e-01	0.000000000000000000e+00	4.764621037859931363e+01	1.000000000000000000e+00
3.550000000000000000e+02	3.941758584661542386e+01	6.679154991783242679e+01	-8.662270107936792876e-03	2.056340702364592516e+02	1.652840818068401774e-01	0.000000000000000000e+00	3.201255049750562875e+01	1.000000000000000000e+00
3.580000000000000000e+02	9.131324849276862210e+01	7.199351178468445767e+01	-2.036715565404485090e-02	5.046252483333394707e+02	7.316811501098252624e-02	0.000000000000000000e+00	2.018543535455233950e+01	1.000000000000000000e+00
3.580000000000000000e+02	7.135624694968326764e+01	6.896532918416309599e+01	-7.517516772115636313e-03	1.763923363331911389e+02	1.606513695327165259e-01	0.000000000000000000e+00	2.018543535455233950e+01	1.000000000000000000e+00
3.600000000000000000e+02	1.209146967016735772e+02	1.166516263364892581e+02	-5.018165316726368869e-03	1.125485650138324871e+02	2.723615995749104624e-01	0.000000000000000000e+00	5.357791458601764134e+01	1.000000000000000000e+00
3.650000000000000000e+02	2.674193450941175598e+01	5.548805027549319391e+01	-7.805298066511056655e-03	1.837434606057511530e+02	1.934483814184086992e-01	0.000000000000000000e+00	6.514788680097451845e+01	1.000000000000000000e+00
3.670000000000000000e+02	7.642244730548966913e+01	9.763177819497521170e+01	-1.612422631797810063e-02	3.962432880164162725e+02	1.198254357635829548e-01	0.000000000000000000e+00	1.165013987381579419e+01	1.000000000000000000e+00
3.720000000000000000e+02	3.191626519279046903e+01	6.401129686976634048e+01	-1.845035749679352008e-02	4.556622971833331235e+02	6.423950773532582925e-02	0.000000000000000000e+00	2.541977595881849439e+01	1.000000000000000000e+00
3.720000000000000000e+02	6.863131711031648763e+01	1.062934206120537084e+02	-7.093296721270926468e-03	1.655560020286192469e+02	1.628684009155411117e-01	0.000000000000000000e+00	1.165013987381579419e+01	1.000000000000000000e+00
3.740000000000000000e+02	3.639329656257110912e+01	3.898888291925935334e+01	-8.442845922831078084e-03	2.000290692008429971e+02	1.380038231742861665e-01	0.000000000000000000e+00	2.541977595881849439e+01	1.000000000000000000e+00
3.750000000000000000e+02	1.203011014341775251e+02	1.770646868370111449e+01	-7.513075287221369220e-03	1.762788824428642727e+02	2.071095841784914571e-01	0.000000000000000000e+00	7.206493744893201381e+01	1.000000000000000000e+00
3.760000000000000000e+02	1.141528186383640673e+02	8.950865408345889307e+01	-6.115405845703807304e-03	1.405766253585739207e+02	1.997418970562206963e-01	0.000000000000000000e+00	4.851737306148669404e+01	1.000000000000000000e+00
3.800000000000000000e+02	4.671217148200213387e+01	8.876766590597443951e+01	-7.669338733313875271e-03	1.802704970260766686e+02	1.713849941159875101e-01	0.000000000000000000e+00	5.641343586935533949e+01	1.000000000000000000e+00
3.840000000000000000e+02	1.016460487806209443e+02	7.593236803151276604e+01	-6.844895360246506383e-03	1.592108040955856438e+02	1.604183019850764502e-01	0.000000000000000000e+00	4.219268742567381025e+01	1.000000000000000000e+00
3.870000000000000000e+02	1.107702145285719268e+02	1.171266937524725762e+02	-1.315837888050530070e-02	3.204832802920810764e+02	8.227460513709783374e-02	0.000000000000000000e+00	4.219268742567381025e+01	1.000000000000000000e+00
3.870000000000000000e+02	4.679305917381138613e+01	6.639002739472226722e+01	-7.272003200994646248e-03	1.701209044956841865e+02	1.632672323013392157e-01	0.000000000000000000e+00	3.093473845601793570e+01	1.000000000000000000e+00
3.890000000000000000e+02	5.935571681204326921e+01	1.184568613108292254e+02	-8.051055359152783572e-03	1.900211180987184321e+02	1.585827168096644035e-01	0.000000000000000000e+00	9.012436659910960657e+00	1.000000000000000000e+00
3.920000000000000000e+02	3.384913852099826670e+01	9.448652115241226568e+01	-6.885163606856663579e-03	1.602394216285328241e+02	2.170258818483379315e-01	0.000000000000000000e+00	1.127614994658481251e+01	1.000000000000000000e+00
3.930000000000000000e+02	6.394597728842069984e+01	6.692043869720599503e+01	-7.683158079513861469e-03	1.806235002728479628e+02	1.458277101179867863e-01	0.000000000000000000e+00	3.838069036755688046e+01	1.000000000000000000e+00
3.950000000000000000e+02	2.257855781910350501e+01	9.413216503218566800e+01	-2.886388633962977401e-02	7.216668851479482782e+02	5.083085534295306296e-02	0.000000000000000000e+00	1.127614994658481251e+01	1.000000000000000000e+00
3.940000000000000000e+02	5.059135186811720075e+01	1.205568426627909133e+02	-6.839375529233154664e-03	1.590698047862736075e+02	2.014399721966060319e-01	0.000000000000000000e+00	8.719821592386724163e+00	1.000000000000000000e+00
3.960000000000000000e+02	3.166667870626975301e+01	4.615690633552385691e+01	-7.739788382979415592e-03	1.820700723971503407e+02	1.795113609258929266e-01	0.000000000000000000e+00	3.838069036755688046e+01	1.000000000000000000e+00
3.980000000000000000e+02	5.523028388139731959e+00	1.208450913177773884e+02	-8.232377930218106460e-03	1.946528463565314837e+02	1.845262266964421416e-01	0.000000000000000000e+00	3.169339860144267362e+01	1.000000000000000000e+00
3.990000000000000000e+02	8.670440585166797121e+01	1.117458078287503014e+02	-7.458548185687717547e-03	1.748860347929207535e+02	1.931234808041689677e-01	0.000000000000000000e+00	3.717239571060129322e+01	1.000000000000000000e+00
3.980000000000000000e+02	4.189659345487376640e+01	1.212174974428283178e+02	-7.130767887424918801e-03	1.665131705604184731e+02	1.727126881107595713e-01	0.000000000000000000e+00	8.719821592386724163e+00	1.000000000000000000e+00
4.010000000000000000e+02	7.399498780540970699e+01	7.874506778194324852e+01	-6.823554313973555392e-03	1.586656655257265527e+02	2.092184230180175186e-01	0.000000000000000000e+00	1.461497326761153559e+01	1.000000000000000000e+00
4.010000000000000000e+02	8.860856077897305738e+01	7.854275970168284005e+01	-7.783942703284278328e-03	1.831979563216888209e+02	1.595426631055165689e-01	0.000000000000000000e+00	1.331010332411643127e+01	1.000000000000000000e+00
4.030000000000000000e+02	6.168140029348737130e+01	6.908268266246071221e+01	-7.916439763778305300e-03	1.865824791395693296e+02	1.514948893696641541e-01	0.000000000000000000e+00	1.565203257123391190e+01	1.000000000000000000e+00
4.030000000000000000e+02	8.850578220247562911e+01	4.496783409827013855e+01	-8.336556366239042740e-03	1.973139944041129468e+02	2.495145166326944164e-01	0.000000000000000000e+00	3.357508291442456994e+01	1.000000000000000000e+00
4.050000000000000000e+02	1.017839321425751109e+02	8.043179118099445191e+01	-5.782506028875822497e-03	1.320729874520306453e+02	2.801195131703808627e-01	0.000000000000000000e+00	1.331010332411643127e+01	1.000000000000000000e+00
4.070000000000000000e+02	2.990610983019338320e+01	9.531542046143218272e+01	-8.880792011570510375e-03	2.112160232722275452e+02	1.160561625489927584e-01	0.000000000000000000e+00	4.120467954560851354e+01	1.000000000000000000e+00
4.090000000000000000e+02	1.058765410955085606e+01	4.021668366295931207e+01	-7.751723418580849095e-03	1.823749425593611591e+02	1.485373116357362466e-01	0.000000000000000000e+00	5.838727197101962929e+01	1.000000000000000000e+00
4.090000000000000000e+02	7.470607157878379212e+01	4.343948172624295267e+01	-7.049451746027300680e-03	1.644360200561275178e+02	2.030879289747489214e-01	0.000000000000000000e+00	4.584366359169194993e+01	1.000000000000000000e+00
4.080000000000000000e+02	1.110051747281390533e+02	1.202537132951409404e+02	-6.939569318273577231e-03	1.616291684729306724e+02	1.925981032598511611e-01	0.000000000000000000e+00	4.087562593633236219e+01	1.000000000000000000e+00
4.160000000000000000e+02	9.453213086037975188e+01	7.092243810287122585e+00	-3.373039217378254184e-02	8.459775677972534140e+02	6.728230484640485010e-02	0.000000000000000000e+00	3.743819187939093496e+01	1.000000000000000000e+00
4.190000000000000000e+02	8.036204136108882778e+01	4.174519137294300464e+01	-7.776401535858785789e-03	1.830053237219173923e+02	1.711731151170601262e-01	0.000000000000000000e+00	4.628651694844967857e+00	1.000000000000000000e+00
4.200000000000000000e+02	5.465185627599786500e+01	1.061698998633482773e+02	-2.502454873247593817e-02	6.235943264926203256e+02	7.177789020734259839e-02	0.000000000000000000e+00	1.605812143485377774e+01	1.000000000000000000e+00
4.220000000000000000e+02	5.789582003056475656e+01	4.625747657576118854e+01	-6.919083949896823009e-03	1.611058874548816959e+02	2.252039557588676466e-01	0.000000000000000000e+00	2.291488203381520350e+01	1.000000000000000000e+00
4.210000000000000000e+02	5.433512862508292329e+01	8.609679495782496872e+01	-4.499019924019610761e-03	9.928744494926485231e+01	2.995356440765254424e-01	0.000000000000000000e+00	1.485935059226937582e+01	1.000000000000000000e+00
4.230000000000000000e+02	6.621298016955044830e+01	9.502522946290852701e+01	-7.152972147116006506e-03	1.670803591704783742e+02	1.711283481073775370e-01	0.000000000000000000e+00	1.485935059226937582e+01	1.000000000000000000e+00
4.250000000000000000e+02	7.261649017029320419e+01	1.679178648299138388e+01	-1.576451284103013578e-02	3.870547183523789840e+02	9.462531127524864694e-02	0.000000000000000000e+00	2.833470516183036381e+01	1.000000000000000000e+00
4.240000000000000000e+02	8.495759676770805413e+01	4.229771921557538406e+01	-7.924773137921243410e-03	1.867953479747838514e+02	1.806797086053750778e-01	0.000000000000000000e+00	4.628651694844967857e+00	1.000000000000000000e+00
4.240000000000000000e+02	3.808584630820249828e+01	2.617457523806646691e+01	9.227069296021182462e-03	-2.200613770194515553e+02	3.365338544355844785e-01	0.000000000000000000e+00	2.820918263651507374e+01	1.000000000000000000e+00
4.320000000000000000e+02	1.518301551223135881e+01	1.660841126664799106e+01	-2.994256535960950275e-02	7.492208077985943646e+02	6.750654162538682890e-02	0.000000000000000000e+00	3.120187921565775824e+01	1.000000000000000000e+00
4.320000000000000000e+02	7.141569435416593592e+01	4.707761725582837897e+01	-7.916908988801360514e-03	1.865944650869656698e+02	1.387085669571571644e-01	0.000000000000000000e+00	3.513909559673448513e+01	1.000000000000000000e+00
4.360000000000000000e+02	4.569429560476272201e+01	2.313673828845034564e+01	-8.159569068269372991e-03	1.927930069480903228e+02	1.672844378832394341e-01	0.000000000000000000e+00	3.120187921565775824e+01	1.000000000000000000e+00
4.390000000000000000e+02	7.533573408626872414e+00	6.224715940385071633e+01	-6.175350238976830101e-03	1.421078530407585561e+02	2.503110147257862073e-01	0.000000000000000000e+00	4.829631782487138025e+01	1.000000000000000000e+00
4.400000000000000000e+02	1.044737709823942851e+01	1.403881921774402208e+01	-7.580265717095571384e-03	1.779952038631624305e+02	1.600020965449322485e-01	0.000000000000000000e+00	3.640216196357869904e+01	1.000000000000000000e+00
4.450000000000000000e+02	9.864454069114961499e+01	7.945434636452407062e+01	-6.947553019792255917e-03	1.618331052233790786e+02	2.151401396646720476e-01	0.000000000000000000e+00	6.818006780046768256e+01	1.000000000000000000e+00
4.470000000000000000e+02	3.539441395857902961e+01	1.049090731081002019e+02	-8.250261024146091429e-03	1.951096545244099900e+02	1.809633197633004897e-01	0.000000000000000000e+00	6.818006780046768256e+01	1.000000000000000000e+00
4.510000000000000000e+02	1.104187623418391411e+02	1.437389923429212679e+01	-8.614897388310560622e-03	2.044239750847463029e+02	1.600942101643428872e-01	0.000000000000000000e+00	8.747464769015232378e+01	1.000000000000000000e+00
4.510000000000000000e+02	2.580834386364497135e+01	3.657504950767057750e+01	-4.231182540333641023e-02	1.065182857841047053e+03	4.909818640022922676e-02	0.000000000000000000e+00	8.747464769015232378e+01	1.000000000000000000e+00
4.600000000000000000e+02	6.692250296921869790e+01	4.041261533526044047e+01	-7.494030336294484930e-03	1.757923956428015799e+02	1.706049567856023907e-01	0.000000000000000000e+00	6.270962037692267899e+01	1.000000000000000000e+00
4.610000000000000000e+02	1.044620056296003270e+02	9.064489806090368518e+01	-6.575070939144923854e-03	1.523183726209954614e+02	2.008098285578240327e-01	0.000000000000000000e+00	2.332803068177596728e+01	1.000000000000000000e+00
4.600000000000000000e+02	1.159647508749553566e+02	1.109398202659860004e+02	-6.506075659122740815e-03	1.505559478646239029e+02	1.901889911785855647e-01	0.000000000000000000e+00	2.332803068177596728e+01	1.000000000000000000e+00
4.670000000000000000e+02	8.619062911074928479e+01	1.195654135897443560e+01	-7.832633181096171349e-03	1.844417124665678500e+02	1.626237184407501868e-01	0.000000000000000000e+00	9.104507740254049963e+00	1.000000000000000000e+00
4.690000000000000000e+02	1.023924476625265214e+02	4.512898047842736560e+01	-6.645828641729327121e-03	1.541258169374564488e+02	2.497216843405662967e-01	0.000000000000000000e+00	3.145290091466170423e+01	1.000000000000000000e+00
4.670000000000000000e+02	4.653132035678518008e+01	3.867587645143377983e+01	-7.151469973483739508e-03	1.670419874442237074e+02	2.111976571803759750e-01	0.000000000000000000e+00	1.846568161743444136e+01	1.000000000000000000e+00
4.680000000000000000e+02	8.571142627647445522e+01	1.067702177086794961e+02	3.950180030678056634e-03	-8.526780454779840568e+01	3.563686519399928976e-01	0.000000000000000000e+00	4.634537039067701159e+01	1.000000000000000000e+00
4.690000000000000000e+02	4.373978421571810316e+01	2.042241859902749823e+01	-8.571440617816061813e-03	2.033139094668252369e+02	2.028952390247520388e-01	0.000000000000000000e+00	1.846568161743444136e+01	1.000000000000000000e+00
4.680000000000000000e+02	4.104560114393312631e+01	1.191337698632296167e+02	-4.597231539553505580e-02	1.158686908851885391e+03	4.984340200940262644e-02	0.000000000000000000e+00	4.634537039067701159e+01	1.000000000000000000e+00
4.710000000000000000e+02	8.289897929061848458e+01	2.044518687248121580e+01	-8.349129522191701611e-03	1.976351647988060733e+02	1.531705295657777022e-01	0.000000000000000000e+00	9.104507740254049963e+00	1.000000000000000000e+00
4.740000000000000000e+02	6.909490039558869512e+01	1.059663059533316876e+01	-9.007054184113563386e-03	2.144412812697541710e+02	1.482579343205642219e-01	0.000000000000000000e+00	1.695720067948595755e+01	1.000000000000000000e+00
4.740000000000000000e+02	9.581079088791419451e+00	1.178781333473704507e+02	-6.998200825863832610e-03	1.631268596258215950e+02	1.901056729003353096e-01	0.000000000000000000e+00	3.973149216440636167e+01	1.000000000000000000e+00
4.750000000000000000e+02	1.112000653722091243e+02	8.171105786338165444e+01	-3.167075498771022152e-02	7.933659171928894693e+02	5.738687285466193000e-02	0.000000000000000000e+00	6.748672774458144374e+01	1.000000000000000000e+00
4.790000000000000000e+02	3.799202866677074297e+01	2.321628888421709291e+01	-6.571330907409965102e-03	1.522228367449589257e+02	3.099369310294020075e-01	0.000000000000000000e+00	3.356552405530859318e+01	1.000000000000000000e+00
4.790000000000000000e+02	4.929489158428312123e+01	1.190632775087328241e+02	-7.168564468465781457e-03	1.674786515340619246e+02	2.046305619058048642e-01	0.000000000000000000e+00	1.029245160687712257e+01	1.000000000000000000e+00
4.820000000000000000e+02	3.094462485419546027e+01	8.705341990076540526e+01	-7.653833627966696515e-03	1.798744325198491083e+02	1.629934278986135965e-01	0.000000000000000000e+00	3.689665666625787566e+01	1.000000000000000000e+00
4.830000000000000000e+02	7.904043000280627496e+01	4.131795334180370105e+01	-9.369628722154793934e-03	2.237029342649793762e+02	1.109631722726370784e-01	0.000000000000000000e+00	2.961386643405656116e+01	1.000000000000000000e+00
4.830000000000000000e+02	5.874597904331078269e+01	1.149875559871225050e+02	-7.259856186083480517e-03	1.698106195053403553e+02	1.620289251163675726e-01	0.000000000000000000e+00	1.029245160687712257e+01	1.000000000000000000e+00
4.870000000000000000e+02	9.407998332716418588e+01	1.580731005360070007e+01	-7.210035110140035168e-03	1.685379832090087007e+02	2.363530394989761252e-01	0.000000000000000000e+00	2.961386643405656116e+01	1.000000000000000000e+00
4.900000000000000000e+02	1.170948346884116660e+02	1.169109903110483089e+02	-3.506832770743131128e-02	8.801539738669679309e+02	6.148285909872308608e-02	0.000000000000000000e+00	3.116042073373668231e+01	1.000000000000000000e+00
4.920000000000000000e+02	1.154099892233470683e+02	8.579615275623632442e+01	-6.091206994715003993e-03	1.399584866388716193e+02	2.288763753951674751e-01	0.000000000000000000e+00	3.116042073373668231e+01	1.000000000000000000e+00
4.960000000000000000e+02	1.668225450363431150e+01	2.786294622279428879e+01	-2.136938073697702140e-02	5.302262212846529792e+02	6.453787157028068044e-02	0.000000000000000000e+00	1.084646955541626596e+02	1.000000000000000000e+00
4.980000000000000000e+02	1.205329788846620858e+02	5.916178369630115697e+01	-7.408091212895309349e-03	1.735971550615490457e+02	2.112412523412565690e-01	0.000000000000000000e+00	1.084646955541626596e+02	1.000000000000000000e+00
5.000000000000000000e+02	1.043311125058059048e+02	1.026754831776312571e+01	-7.052102344652993841e-03	1.645037273056034905e+02	1.712824154284879885e-01	0.000000000000000000e+00	3.827608405081423371e+01	1.000000000000000000e+00
5.020000000000000000e+02	4.910712749387252529e+01	1.017769190303692710e+02	-7.085916245470840098e-03	1.653674741574418192e+02	1.715594374048711179e-01	0.000000000000000000e+00	7.401549308011750838e+01	1.000000000000000000e+00
5.030000000000000000e+02	1.200007870323385930e+02	7.771676918726576844e+01	-7.084617097179849755e-03	1.653342885379399831e+02	1.974555161562694394e-01	0.000000000000000000e+00	4.264126461017165326e+01	1.000000000000000000e+00
5.050000000000000000e+02	7.252694634512312177e+01	3.156434678815946526e+01	-1.136198549632551000e-02	2.745959649359776904e+02	1.137753840750335144e-01	0.000000000000000000e+00	2.521207954634970605e+01	1.000000000000000000e+00
5.070000000000000000e+02	9.485050538427078948e+01	4.328218220589569398e+01	-7.017257562242753925e-03	1.636136474750637149e+02	1.770861331853607057e-01	0.000000000000000000e+00	2.521207954634970605e+01	1.000000000000000000e+00
5.110000000000000000e+02	5.210304364871370808e+01	9.029506488426856947e+01	-2.849648032053771294e-03	5.715566645761433762e+01	4.685489823477272386e-01	0.000000000000000000e+00	6.354177069112387954e+01	1.000000000000000000e+00
5.160000000000000000e+02	1.163395424202348352e+02	1.100035629753321871e+02	-6.861565632262956425e-03	1.596366317766646148e+02	1.396884377647100717e-01	0.000000000000000000e+00	6.145137430537639744e+01	1.000000000000000000e+00
5.180000000000000000e+02	3.474600039730275114e+01	2.251669423429890671e+01	-7.990976684263746688e-03	1.884864603087885371e+02	1.784327491143873345e-01	0.000000000000000000e+00	4.402127035805597899e+01	1.000000000000000000e+00
5.200000000000000000e+02	4.059920178015586600e+01	6.614709965882853737e+01	-3.548650732102612976e-02	8.908360104261710148e+02	5.755385967007575765e-02	0.000000000000000000e+00	2.630654560808347853e+01	1.000000000000000000e+00
5.190000000000000000e+02	6.469877929406544581e+01	7.669436022644703144e+01	-6.889327195148719010e-03	1.603457768904999909e+02	1.796487557984765004e-01	0.000000000000000000e+00	2.630654560808347853e+01	1.000000000000000000e+00
5.240000000000000000e+02	2.763048799038632808e+01	1.428304093876964664e+01	-8.158657525748130510e-03	1.927697223827489381e+02	3.602310595987863184e-01	0.000000000000000000e+00	5.434389669229500619e+00	1.000000000000000000e+00
5.240000000000000000e+02	8.682883659090772710e+01	6.023976254586212775e+01	-1.916819561231980149e-02	4.739988510093901368e+02	8.027855875389677820e-02	0.000000000000000000e+00	2.757704155255658307e+01	1.000000000000000000e+00
5.250000000000000000e+02	2.654990878337261861e+01	1.960891548239137450e+01	-8.786740499662713463e-03	2.088135587426657764e+02	3.151027395388389385e-01	0.000000000000000000e+00	5.434389669229500619e+00	1.000000000000000000e+00
5.290000000000000000e+02	1.006003765230726366e+01	4.328034580914545870e+01	-3.470992944164812827e-02	8.709990001346512827e+02	6.648200069778498200e-02	0.000000000000000000e+00	2.804930583730536142e+01	1.000000000000000000e+00
5.280000000000000000e+02	1.151639574562990447e+02	8.244328297660582905e+01	-7.350026964779209603e-03	1.721139540613209817e+02	1.923117305999147986e-01	0.000000000000000000e+00	3.599826931916015837e+01	1.000000000000000000e+00
5.290000000000000000e+02	2.971157997169455101e+01	6.329485160929009169e+01	-2.835772076001709385e-02	7.087373231830466693e+02	5.133286306223827644e-02	0.000000000000000000e+00	2.321881425788615161e+01	1.000000000000000000e+00
5.290000000000000000e+02	2.163923409516421259e+01	8.506525738391636082e+01	-1.674411007966760193e-02	4.120776825912778918e+02	7.373815171987374573e-02	0.000000000000000000e+00	2.321881425788615161e+01	1.000000000000000000e+00
5.410000000000000000e+02	2.304579410415161433e+01	8.237394095164557228e+00	-8.820396221205470053e-03	2.096732650417260970e+02	1.747276029777670159e-01	0.000000000000000000e+00	3.478776365977216045e+01	1.000000000000000000e+00
5.430000000000000000e+02	5.189407185951651513e+01	1.141187896480797122e+02	-8.362004217308104809e-03	1.979640377506455309e+02	1.369914989918510351e-01	0.000000000000000000e+00	3.852481398744176033e+01	1.000000000000000000e+00
5.440000000000000000e+02	9.222495781032474582e+00	6.126835609908795277e+01	-9.031648622361148487e-03	2.150695249238513895e+02	1.756340322964375922e-01	0.000000000000000000e+00	2.571104460533992508e+01	1.000000000000000000e+00
5.440000000000000000e+02	9.415414449014471643e+01	1.078776378258320960e+02	-5.843099336728071677e-03	1.336207910959163314e+02	2.637286705556568522e-01	0.000000000000000000e+00	4.271844700845660725e+01	1.000000000000000000e+00
5.450000000000000000e+02	6.046862559026896378e+01	7.656032427627002335e+01	-7.905854557674294250e-03	1.863120892044461527e+02	1.928222937732384512e-01	0.000000000000000000e+00	3.852481398744176033e+01	1.000000000000000000e+00
5.460000000000000000e+02	2.709833204089656533e+01	4.278830488951854960e+01	-1.004887707892024307e-02	2.410537460785301676e+02	1.584505946680324628e-01	0.000000000000000000e+00	2.571104460533992508e+01	1.000000000000000000e+00
5.490000000000000000e+02	1.029204333819843669e+02	4.896184987374308406e+01	-7.020989676206666232e-03	1.637089810984867313e+02	1.844190450799673142e-01	0.000000000000000000e+00	5.063429444686361336e+01	1.000000000000000000e+00
5.530000000000000000e+02	1.100272423533689476e+02	3.963760342238964540e+01	-6.639163062071601340e-03	1.539555504699449671e+02	2.230941046493162272e-01	0.000000000000000000e+00	5.389279333860154253e+01	1.000000000000000000e+00
5.570000000000000000e+02	2.895744695023310555e+01	6.953401139403962361e+01	-6.962483244947427138e-03	1.622144849122971380e+02	1.761030591497063647e-01	0.000000000000000000e+00	3.342204278409009532e+01	1.000000000000000000e+00
5.580000000000000000e+02	6.189934744488528651e+01	6.388917874266867614e+01	-6.524225334618598271e-03	1.510195656280959042e+02	2.086582520182014289e-01	0.000000000000000000e+00	3.305656138727201210e+01	1.000000000000000000e+00
5.630000000000000000e+02	4.338955227661101333e+01	9.127756558050586477e+01	-7.910104553673240335e-03	1.864206516765545985e+02	1.370905647067440780e-01	0.000000000000000000e+00	1.852821522260653708e+01	1.000000000000000000e+00
5.650000000000000000e+02	3.397503189232573817e+01	4.812696081070464516e+01	-7.942354298087947115e-03	1.872444435058632166e+02	1.813742468196005708e-01	0.000000000000000000e+00	2.227590826729312212e+01	1.000000000000000000e+00
5.640000000000000000e+02	2.884712905597086774e+01	7.979659496792197615e+01	-3.341115436506933434e-02	8.378229140721714430e+02	5.246573892203110212e-02	0.000000000000000000e+00	1.852821522260653708e+01	1.000000000000000000e+00
5.650000000000000000e+02	5.427934764476375307e+01	3.896449111317463831e+01	-8.977777725837540398e-03	2.136934394633588283e+02	1.417687598946930638e-01	0.000000000000000000e+00	1.671525535366120252e+01	1.000000000000000000e+00
5.670000000000000000e+02	7.021955689967559522e+01	4.399534496194845445e+01	-1.001414900618252495e-02	2.401666474956365391e+02	1.337146121796469744e-01	0.000000000000000000e+00	1.671525535366120252e+01	1.000000000000000000e+00
5.740000000000000000e+02	1.093721349320754825e+02	4.454587931952175950e+01	-7.322449540913101608e-03	1.714095126194868044e+02	1.616029602684972977e-01	0.000000000000000000e+00	2.274636303637856116e+01	1.000000000000000000e+00
5.730000000000000000e+02	7.595519299119888501e+01	1.158123707884034417e+02	-6.265842679734410017e-03	1.444194041759140532e+02	1.919253555747685303e-01	0.000000000000000000e+00	6.607172947810663288e+01	1.000000000000000000e+00
5.760000000000000000e+02	6.583494743975516705e+00	1.066046964824154912e+02	-7.725824843672466150e-03	1.817133858621696447e+02	1.694479842956420068e-01	0.000000000000000000e+00	6.998009562603472489e+01	1.000000000000000000e+00
5.770000000000000000e+02	1.185928104614092291e+02	6.533953638521067830e+01	-8.453619702979048994e-03	2.003042760968275218e+02	1.382056141877111566e-01	0.000000000000000000e+00	2.274636303637856116e+01	1.000000000000000000e+00
5.800000000000000000e+02	5.087419125850622237e+01	3.860391928680640206e+01	-7.406187500846025083e-03	1.735485263837092873e+02	1.875164040093639795e-01	0.000000000000000000e+00	2.159709068964990664e+01	1.000000000000000000e+00
5.830000000000000000e+02	1.095555681094380702e+02	7.631396867010943197e+01	-7.986364225838970057e-03	1.883686390474943266e+02	1.569894363166352003e-01	0.000000000000000000e+00	4.445310133509649830e+01	1.000000000000000000e+00
5.840000000000000000e+02	3.063321254109199998e+01	4.613632307431986845e+01	-9.110074081365006002e-03	2.170728354464518191e+02	1.562340626251493836e-01	0.000000000000000000e+00	2.159709068964990664e+01	1.000000000000000000e+00
5.840000000000000000e+02	3.994390663446057488e+01	1.134242318133892411e+02	-1.122033185464953453e-01	2.850500603282092470e+03	4.524580285123780410e-02	0.000000000000000000e+00	3.449532482611378725e+01	1.000000000000000000e+00
5.870000000000000000e+02	6.961856057709306356e+01	9.583610092224255084e+01	-7.115182466808690070e-03	1.661150544701051501e+02	1.865078695599411418e-01	0.000000000000000000e+00	3.449532482611378725e+01	1.000000000000000000e+00
5.930000000000000000e+02	1.780049301490752001e+01	8.567166052575224455e+01	-8.619338387469005491e-03	2.045374165673716789e+02	1.816196634572643243e-01	0.000000000000000000e+00	9.219079072915949524e+00	1.000000000000000000e+00
5.950000000000000000e+02	1.108570645449456720e+02	5.758855034351814339e+00	-7.281657413092891031e-03	1.703675129941167938e+02	1.899511462316971766e-01	0.000000000000000000e+00	4.966610597387331438e+01	1.000000000000000000e+00
5.960000000000000000e+02	6.499578689433047884e+01	2.482362083047943813e+01	-4.032958221891812245e-02	1.014548170073356687e+03	4.700165892717844685e-02	0.000000000000000000e+00	4.966610597387331438e+01	1.000000000000000000e+00
5.970000000000000000e+02	1.242597189733143281e+01	9.316205048285097234e+01	-6.321170911174875222e-03	1.458327159964556756e+02	2.612153804863703854e-01	0.000000000000000000e+00	9.219079072915949524e+00	1.000000000000000000e+00
6.000000000000000000e+02	6.471774612855453768e+01	1.225266151014795568e+01	-8.506048934919838156e-03	2.016435354824012336e+02	1.883155219746364128e-01	0.000000000000000000e+00	4.857189430208943293e+01	1.000000000000000000e+00
6.010000000000000000e+02	1.123517414697208778e+02	3.867841848299732987e+01	-7.120488533521636930e-03	1.662505933552411932e+02	1.855615182367348348e-01	0.000000000000000000e+00	5.447309559544375190e+01	1.000000000000000000e+00
6.020000000000000000e+02	5.594878706968261639e+01	9.064777486405481000e+01	-4.537088656869720828e-03	1.002598778055002100e+02	3.278133092591782871e-01	0.000000000000000000e+00	2.440870315879018193e+01	1.000000000000000000e+00
6.050000000000000000e+02	1.647743671684386868e+01	6.586846127013141761e+00	-7.861238217025435376e-03	1.851724033698068013e+02	1.778832340621397945e-01	0.000000000000000000e+00	4.857189430208943293e+01	1.000000000000000000e+00
6.050000000000000000e+02	3.812395478080245681e+01	1.073229103587735551e+02	-7.072071104208097099e-03	1.650138119981017155e+02	1.869463135584001900e-01	0.000000000000000000e+00	2.440870315879018193e+01	1.000000000000000000e+00
6.090000000000000000e+02	5.738923091030261503e+01	6.501837907817616724e+01	-7.843223449851347007e-03	1.847122317227365329e+02	1.666891973109527747e-01	0.000000000000000000e+00	4.648466662477995470e+01	1.000000000000000000e+00
6.120000000000000000e+02	1.064713145954373914e+02	8.974740643204950175e+01	-6.827475137588450566e-03	1.587658195739750226e+02	1.854909185882539502e-01	0.000000000000000000e+00	4.334365166749198295e+01	1.000000000000000000e+00
6.130000000000000000e+02	1.001429870340140980e+02	1.489600061072926351e+01	-8.116659040354074275e-03	1.916969073964948791e+02	1.506688479803489633e-01	0.000000000000000000e+00	3.963518985478663126e+01	1.000000000000000000e+00
6.170000000000000000e+02	5.472143090851898251e+01	1.035835553882936608e+02	-8.324243765450770743e-03	1.969994796657483391e+02	1.470394335234976868e-01	0.000000000000000000e+00	4.746034843747368370e+01	1.000000000000000000e+00
6.170000000000000000e+02	1.206765493797501136e+02	4.879763909943291367e+01	-7.255376037240890072e-03	1.696961779778927735e+02	1.612535099581011711e-01	0.000000000000000000e+00	1.899258891262070748e+01	1.000000000000000000e+00
6.200000000000000000e+02	3.897891186086140891e+01	3.145628722671465027e+01	-2.063465819186829225e-02	5.114583693077115640e+02	6.105724565714454322e-02	0.000000000000000000e+00	3.176659005968278038e+01	1.000000000000000000e+00
6.210000000000000000e+02	9.135058198843579191e+01	7.340425842877122875e+01	-6.882419163236376536e-03	1.601693171898334640e+02	1.738806477889924818e-01	0.000000000000000000e+00	2.183885087192470920e+01	1.000000000000000000e+00
6.190000000000000000e+02	5.606957542246297166e+00	1.127408785907035309e+02	-6.617026971682338568e-03	1.533901031857427597e+02	2.066657729451489844e-01	0.000000000000000000e+00	4.996086530755550115e+01	1.000000000000000000e+00
6.220000000000000000e+02	1.026245235838474485e+02	5.470041795924696970e+01	-7.351718522763231282e-03	1.721571634470488164e+02	1.989971468678327637e-01	0.000000000000000000e+00	1.899258891262070748e+01	1.000000000000000000e+00
6.240000000000000000e+02	7.072024724878014013e+01	3.272272783392637052e+01	-7.356467038939873242e-03	1.722784601859424640e+02	1.856284257342071253e-01	0.000000000000000000e+00	1.641789256645188644e+01	1.000000000000000000e+00
6.250000000000000000e+02	5.530842983719016104e+01	6.978236434993161197e+01	-7.349095835996277346e-03	1.720901691818642689e+02	1.987291564488457007e-01	0.000000000000000000e+00	3.622367800778758351e+01	1.000000000000000000e+00
6.270000000000000000e+02	6.051139130168240854e+01	1.986479422953396679e+01	-7.931588938192679628e-03	1.869694516979515981e+02	1.660624691648271423e-01	0.000000000000000000e+00	1.641789256645188644e+01	1.000000000000000000e+00
6.270000000000000000e+02	1.170760461239524517e+02	1.196303052341832682e+02	-6.700703930554724116e-03	1.555275587306316538e+02	2.095582007921440448e-01	0.000000000000000000e+00	6.651869485537955029e+01	1.000000000000000000e+00
6.350000000000000000e+02	5.856265617325961159e+01	1.202683733534237973e+02	-6.519704829746667506e-03	1.509040932407814637e+02	2.044690280795120607e-01	0.000000000000000000e+00	5.923096847064471859e+01	1.000000000000000000e+00
6.380000000000000000e+02	1.147903242645946733e+02	1.016469618338539078e+02	-5.892448642403010778e-03	1.348813764287579033e+02	2.150116773631426392e-01	0.000000000000000000e+00	5.923096847064471859e+01	1.000000000000000000e+00
6.400000000000000000e+02	1.052041251202715699e+02	3.610621895579100027e+01	-7.341960833064849548e-03	1.719079117028151416e+02	1.877014175159409382e-01	0.000000000000000000e+00	4.381775184594183514e+01	1.000000000000000000e+00
6.400000000000000000e+02	6.442274466590891535e+00	5.294923991427569376e+01	-4.803085089183813799e-02	1.211270417743910230e+03	4.971634506022248878e-02	0.000000000000000000e+00	3.989762048875100930e+01	1.000000000000000000e+00
6.440000000000000000e+02	1.007715049427828689e+02	7.969919149947811832e+01	-7.517193404738162395e-03	1.763840761932035832e+02	1.589881289392534036e-01	0.000000000000000000e+00	3.179966285870747456e+01	1.000000000000000000e+00
6.450000000000000000e+02	7.251100482222484800e+01	1.126326486086976360e+02	-2.075759690656603720e-02	5.145987324489315142e+02	6.147273063357050482e-02	0.000000000000000000e+00	4.339664116298473573e+01	1.000000000000000000e+00
6.440000000000000000e+02	3.196037634848635989e+01	8.361920236957725194e+01	-7.723798850772583928e-03	1.816616336257581565e+02	1.644379861215796712e-01	0.000000000000000000e+00	3.188432589287564056e+01	1.000000000000000000e+00
6.470000000000000000e+02	6.350820546384444754e+01	1.856327080133847574e+01	-8.709249249553673369e-03	2.068341117783162701e+02	1.259011345055605080e-01	0.000000000000000000e+00	2.094311526867594964e+01	1.000000000000000000e+00
6.470000000000000000e+02	1.972497802126827793e+01	2.855826790008450544e+01	-9.997947865394794104e-03	2.397528033660587141e+02	1.389427113120118573e-01	0.000000000000000000e+00	3.665352820021460190e+01	1.000000000000000000e+00
6.470000000000000000e+02	1.160593128289297766e+02	5.181547783067632196e+01	-7.234902280559164962e-03	1.691731935705507226e+02	1.764975743453401913e-01	0.000000000000000000e+00	3.179966285870747456e+01	1.000000000000000000e+00
6.480000000000000000e+02	5.524764001785852940e+01	6.184046070628919267e+01	-7.764661408978570586e-03	1.827054323344198394e+02	1.781331757342758948e-01	0.000000000000000000e+00	2.405357673248821726e+01	1.000000000000000000e+00
6.490000000000000000e+02	5.519768326586117979e+01	3.778693585131983923e+01	-1.881589197564709562e-02	4.649995593066522019e+02	7.458704987480391235e-02	0.000000000000000000e+00	2.094311526867594964e+01	1.000000000000000000e+00
6.490000000000000000e+02	6.478877856604432495e+00	1.152438856789056985e+02	-6.686533470973603580e-03	1.551655865962059409e+02	2.501466724617236181e-01	0.000000000000000000e+00	4.061314269798753429e+01	1.000000000000000000e+00
6.510000000000000000e+02	7.748101115726220200e+01	5.729783104374702951e+00	-8.297777747591132333e-03	1.963234281291301500e+02	1.658784088398871370e-01	0.000000000000000000e+00	2.498603413867050094e+01	1.000000000000000000e+00
6.520000000000000000e+02	1.751466071764594545e+01	6.137515413731702552e+01	-1.026018502162015858e-02	2.464514247213668909e+02	1.482761961314352783e-01	0.000000000000000000e+00	2.255929978388547141e+01	1.000000000000000000e+00
6.550000000000000000e+02	5.816850682059050115e+01	2.158314483698033115e+01	-7.652806065352582565e-03	1.798481843215773779e+02	1.659062026337297935e-01	0.000000000000000000e+00	2.498603413867050094e+01	1.000000000000000000e+00
6.550000000000000000e+02	4.007232353578117312e+01	6.110339151565139559e+01	-8.065471264958958691e-03	1.903893599446846281e+02	1.851054615628204836e-01	0.000000000000000000e+00	2.255929978388547141e+01	1.000000000000000000e+00
6.550000000000000000e+02	1.067859547937299851e+02	5.279520131953876927e+01	-6.215305262632832110e-03	1.431284695642382871e+02	2.443780390674120673e-01	0.000000000000000000e+00	5.544306370777908910e+01	1.000000000000000000e+00
6.560000000000000000e+02	6.166493135851029450e+01	1.180422753678022048e+02	-6.116812841489832793e-03	1.406125658490626051e+02	1.909857226492707172e-01	0.000000000000000000e+00	6.089562551542518776e+01	1.000000000000000000e+00
6.620000000000000000e+02	4.845998999727707712e+01	1.011516877271796631e+02	-6.871356993524113145e-03	1.598867436318479065e+02	1.842714975174264413e-01	0.000000000000000000e+00	1.797693134862315708e+308	1.000000000000000000e+00
6.690000000000000000e+02	1.181529994260480123e+02	9.233875996627813265e+01	-6.995017442418481265e-03	1.630455428489158862e+02	1.647343259438460716e-01	0.000000000000000000e+00	1.797693134862315708e+308	1.000000000000000000e+00
6.770000000000000000e+02	6.045206132944248623e+01	1.048727012240149605e+02	-8.049963729790289221e-03	1.899932333707685643e+02	1.494194613385966264e-01	0.000000000000000000e+00	4.964913088878865466e+01	1.000000000000000000e+00
6.770000000000000000e+02	6.516251790533029009e+01	3.987400664086363378e+01	-7.779197377778357056e-03	1.830767410857192203e+02	1.648741010841557886e-01	0.000000000000000000e+00	5.009908574266971470e+01	1.000000000000000000e+00
6.790000000000000000e+02	2.177930146182870175e+01	1.481777142350375698e+01	-5.273020582069191248e-02	1.331311375080785865e+03	5.136701132918919388e-02	0.000000000000000000e+00	5.009908574266971470e+01	1.000000000000000000e+00
6.800000000000000000e+02	1.141019882645853301e+01	9.713113030781943280e+01	-8.520686811943655944e-03	2.020174473911463622e+02	1.391576714553866001e-01	0.000000000000000000e+00	4.964913088878865466e+01	1.000000000000000000e+00
6.830000000000000000e+02	1.141595986608117954e+02	1.487249994046885249e+01	-7.411440383253439443e-03	1.736827067217579099e+02	1.705064446230577513e-01	0.000000000000000000e+00	3.588124732074798828e+01	1.000000000000000000e+00
6.840000000000000000e+02	9.912662528850212595e+01	4.745276422546373141e+01	-7.528482750780682818e-03	1.766724527740680628e+02	1.698276693125110315e-01	0.000000000000000000e+00	3.588124732074798828e+01	1.000000000000000000e+00
6.870000000000000000e+02	7.575394896530032618e+00	1.913882214123242065e+01	-6.749854929748569377e-03	1.567830784959225809e+02	1.965012214782611011e-01	0.000000000000000000e+00	9.582957321533453410e+01	1.000000000000000000e+00
6.920000000000000000e+02	1.070375496818163583e+02	5.474381054212175712e+01	-7.735204950901022718e-03	1.819529925887705417e+02	1.430705593866787861e-01	0.000000000000000000e+00	1.056429620635455393e+02	1.000000000000000000e+00
6.930000000000000000e+02	1.537161316596775329e+01	1.113430406232586165e+02	-8.107811502573655793e-03	1.914709046958444958e+02	1.657442673082104578e-01	0.000000000000000000e+00	1.077316887601092645e+02	1.000000000000000000e+00
7.030000000000000000e+02	2.940621650067251025e+01	9.731736631253873782e+01	-2.855373567696381162e-02	7.137443547094632095e+02	5.765604267177049103e-02	0.000000000000000000e+00	8.444734382590075938e+01	1.000000000000000000e+00
7.030000000000000000e+02	1.441544809285407425e+01	1.421122489210547712e+01	-7.694161402293543672e-03	1.809045706368355297e+02	2.052616832443177053e-01	0.000000000000000000e+00	8.444734382590075938e+01	1.000000000000000000e+00
7.050000000000000000e+02	9.527369018452118610e+01	3.987791500749081308e+01	-2.410704839048950082e-02	6.001575737730663604e+02	7.750243496836173307e-02	0.000000000000000000e+00	2.955113373209944427e+01	1.000000000000000000e+00
7.060000000000000000e+02	1.155299414817160084e+02	6.139427595067353138e+01	-6.869776577458883843e-03	1.598463732703125686e+02	2.211379963033111018e-01	0.000000000000000000e+00	2.955113373209944427e+01	1.000000000000000000e+00
7.090000000000000000e+02	3.297960399629657502e+01	6.850662951872425310e+01	-8.836894829464427351e-03	2.100947077205863707e+02	1.185756850030564857e-01	0.000000000000000000e+00	6.855768715900255472e+01	1.000000000000000000e+00
7.160000000000000000e+02	1.219956615457266906e+02	5.602629568527793680e+01	-9.633749239664509204e-03	2.304496644554377554e+02	3.156736375153118557e-01	0.000000000000000000e+00	6.705538164621012243e+01	1.000000000000000000e+00
7.150000000000000000e+02	4.027933564074795214e+01	9.518620666811074216e+01	-8.208126560632810625e-03	1.940333660947034105e+02	1.494512865123829304e-01	0.000000000000000000e+00	7.371978941215151337e+01	1.000000000000000000e+00
7.170000000000000000e+02	6.258992428206319403e+01	2.492352108429617985e+01	-8.157693367932525308e-03	1.927450938052183460e+02	1.664899274897810866e-01	0.000000000000000000e+00	2.966920708593555034e+01	1.000000000000000000e+00
7.220000000000000000e+02	3.326140393010987850e+01	2.940679478475084707e+01	-8.775951237009579214e-03	2.085379563594771639e+02	2.269437812446607472e-01	0.000000000000000000e+00	2.966920708593555034e+01	1.000000000000000000e+00
7.230000000000000000e+02	1.191741978324151319e+02	5.267009255741944429e+01	-6.546842015794133128e-03	1.515972891882859699e+02	2.536377608978864773e-01	0.000000000000000000e+00	6.021588751763125202e+01	1.000000000000000000e+00
7.220000000000000000e+02	5.906676940298862633e+01	5.628259268024147133e+01	-7.128589398252444323e-03	1.664575229386127262e+02	1.822687372585845011e-01	0.000000000000000000e+00	3.155636214238849391e+01	1.000000000000000000e+00
7.230000000000000000e+02	4.988330278180142585e+01	9.469066662755020047e+01	-4.116817530701063349e-02	1.035969305236532136e+03	4.113598568421339419e-02	0.000000000000000000e+00	3.949071034464174801e+01	1.000000000000000000e+00
7.300000000000000000e+02	3.949785147436658406e+01	3.414049695415565111e+01	-2.529004679713791823e-02	6.303762449336871896e+02	6.113618476622284525e-02	0.000000000000000000e+00	1.797693134862315708e+308	1.000000000000000000e+00
7.370000000000000000e+02	4.735477094554848065e+01	7.363102003118909522e+01	-7.734661148287813766e-03	1.819391016213334922e+02	1.940720933173009088e-01	0.000000000000000000e+00	5.245923991460836788e+01	1.000000000000000000e+00
7.420000000000000000e+02	1.433327353340638588e+01	2.098647301984796343e+01	-4.739181436120350199e-02	1.194946782250957995e+03	5.074641429549575644e-02	0.000000000000000000e+00	6.214392666519724884e+01	1.000000000000000000e+00
7.420000000000000000e+02	9.698548733898121554e+01	5.663796725386016107e+01	-6.903112837929661731e-03	1.606979192125808140e+02	1.943637734278030882e-01	0.000000000000000000e+00	1.812878801445041788e+01	1.000000000000000000e+00
7.430000000000000000e+02	1.021517307303186328e+02	7.401504652784471716e+01	-7.117751321643829045e-03	1.661806736451489712e+02	1.900475884344166033e-01	0.000000000000000000e+00	1.812878801445041788e+01	1.000000000000000000e+00
7.490000000000000000e+02	8.488513219016000733e+01	2.332460945993375390e+01	-7.286966723699661586e-03	1.705031347417150300e+02	1.872122347977606127e-01	0.000000000000000000e+00	1.797693134862315708e+308	1.000000000000000000e+00
7.530000000000000000e+02	6.565296799324634947e+01	5.806263313541777649e+01	-7.631851274544300748e-03	1.793129123135033467e+02	1.411344641073402073e-01	0.000000000000000000e+00	1.831153654554918830e+01	1.000000000000000000e+00
7.560000000000000000e+02	7.884290629137581163e+01	8.388534955873186760e+00	-1.821296953828144966e-02	4.495984270923404438e+02	7.306711501935581055e-02	0.000000000000000000e+00	3.367426934890488610e+01	1.000000000000000000e+00
7.560000000000000000e+02	6.665121146554504605e+01	3.977832618576839963e+01	-7.848684102442313182e-03	1.848517193704302315e+02	1.745084359814670361e-01	0.000000000000000000e+00	1.831153654554918830e+01	1.000000000000000000e+00
7.610000000000000000e+02	1.375582042061982335e+01	1.115927321033957895e+02	-7.145483929090787160e-03	1.668890791173427033e+02	1.870725363541267949e-01	0.000000000000000000e+00	4.925372443836776171e+01	1.000000000000000000e+00
7.640000000000000000e+02	9.624856533702872241e+01	8.043391836651170479e+01	-7.414936951935319209e-03	1.737720235446669221e+02	1.745949599513133554e-01	0.000000000000000000e+00	1.994430740630451737e+01	1.000000000000000000e+00
7.650000000000000000e+02	3.725085211557470899e+01	2.342604499484381719e+01	-1.628279095926555772e-02	4.002936846406540781e+02	2.382353361355555865e-01	0.000000000000000000e+00	2.729569741042087827e+01	1.000000000000000000e+00
7.640000000000000000e+02	7.712738598639079157e+01	4.546675130176085133e+01	-6.958728888466873819e-03	1.621185831230233987e+02	2.394896280642055952e-01	0.000000000000000000e+00	1.053612304928254240e+01	1.000000000000000000e+00
7.650000000000000000e+02	7.054333017429064512e+01	6.579267994069857650e+01	-7.807124504051383453e-03	1.837901153730917940e+02	2.126188271388570472e-01	0.000000000000000000e+00	1.104231934598981191e+01	1.000000000000000000e+00
7.650000000000000000e+02	4.369233393527618858e+01	7.248091126061908085e+01	-7.022403592968751336e-03	1.637450983793231387e+02	2.388947142406840918e-01	0.000000000000000000e+00	2.767143720908500271e+01	1.000000000000000000e+00
7.670000000000000000e+02	6.760824543604998382e+01	4.095057458993034771e+01	-8.635192029403684216e-03	2.049423841392888335e+02	1.384629050371729564e-01	0.000000000000000000e+00	1.053612304928254240e+01	1.000000000000000000e+00
7.680000000000000000e+02	7.716840696721877180e+01	7.462677151972502543e+01	-5.789951904668945437e-03	1.322631859094678646e+02	2.029967367704738068e-01	0.000000000000000000e+00	1.104231934598981191e+01	1.000000000000000000e+00
7.700000000000000000e+02	1.598709145535809917e+01	4.054058792494514307e+01	-9.335259758133797325e-03	2.228250088036728300e+02	1.400354388212424750e-01	0.000000000000000000e+00	2.729569741042087827e+01	1.000000000000000000e+00
7.710000000000000000e+02	9.533401157321445396e+01	5.197561443352999788e+01	-7.359779651658245048e-03	1.723630780128612514e+02	1.664289927023143711e-01	0.000000000000000000e+00	2.736945865768952757e+01	1.000000000000000000e+00
7.740000000000000000e+02	2.941078759893705907e+01	8.275215345375561071e+01	-6.537276796701655020e-03	1.513529539392184802e+02	2.012811259600765235e-01	0.000000000000000000e+00	4.429460331178276533e+01	1.000000000000000000e+00
7.750000000000000000e+02	1.210903171086249728e+02	6.123304347087928079e+01	-5.035218485141078511e-03	1.129841734522502321e+02	3.506586275491258009e-01	0.000000000000000000e+00	2.736945865768952757e+01	1.000000000000000000e+00
7.800000000000000000e+02	2.214732693182325463e+01	1.059519631894334992e+02	-8.987333487621500597e-03	2.139375331336595423e+02	1.622884651520613009e-01	0.000000000000000000e+00	8.741571109216782531e+01	1.000000000000000000e+00
7.820000000000000000e+02	1.072963544197126424e+02	5.489097888479017229e+01	-1.406282417626263451e-02	3.435865531466014886e+02	1.065585220071478822e-01	0.000000000000000000e+00	4.300547487498124610e+01	1.000000000000000000e+00
7.830000000000000000e+02	1.091872231968673077e+02	9.785486470172047291e+01	-5.292463101485829491e-02	1.336277798513679045e+03	5.545746554323705002e-02	0.000000000000000000e+00	4.300547487498124610e+01	1.000000000000000000e+00
7.860000000000000000e+02	2.706288420516432680e+01	2.677368898528800756e+01	-5.167474348583607491e-02	1.304350502572266578e+03	5.536694646284057164e-02	0.000000000000000000e+00	8.501759661365086629e+01	1.000000000000000000e+00
7.910000000000000000e+02	4.464739975449899845e+01	1.195737230847031185e+02	-8.373233138478980778e-03	1.982508708304233664e+02	1.917512762885645872e-01	0.000000000000000000e+00	4.578892505167723925e+01	1.000000000000000000e+00
7.940000000000000000e+02	5.635610502106315778e+01	7.530712305297662112e+01	-7.896500539094858037e-03	1.860731488898237842e+02	1.915943877717150023e-01	0.000000000000000000e+00	4.578892505167723925e+01	1.000000000000000000e+00
7.990000000000000000e+02	9.331849244947582633e+01	1.057388964461980692e+02	-1.437237059290906969e-02	3.514936486431105891e+02	8.207419613315269924e-02	0.000000000000000000e+00	4.787808388254963887e+01	1.000000000000000000e+00
7.980000000000000000e+02	8.434881338844386178e+00	1.148858333042420128e+02	-7.860263899350823993e-03	1.851475152674648257e+02	2.166182257176459958e-01	0.000000000000000000e+00	6.215237714162560678e+01	1.000000000000000000e+00
7.980000000000000000e+02	4.929269935077979881e+01	1.813587356746689494e+01	-6.932364666894874281e-03	1.614451318845326000e+02	2.067818294745118468e-01	0.000000000000000000e+00	5.760593257119779764e+01	1.000000000000000000e+00
8.010000000000000000e+02	8.160505177327962656e+01	6.463446628775631098e+01	-7.035278282636861676e-03	1.640739711919906654e+02	1.929940142596690000e-01	0.000000000000000000e+00	3.224325502490538042e+01	1.000000000000000000e+00
8.050000000000000000e+02	1.085814596438393380e+02	8.229518294938390000e+01	-5.789833287775228432e-03	1.322601559435057936e+02	2.618579674596301921e-01	0.000000000000000000e+00	3.224325502490538042e+01	1.000000000000000000e+00
8.080000000000000000e+02	4.254868892984977435e+01	7.992185667125013993e+01	-8.604367183623473983e-03	2.041549901132495108e+02	1.584520847491719397e-01	0.000000000000000000e+00	2.583409951443223207e+01	1.000000000000000000e+00
8.120000000000000000e+02	3.214809489578816937e+01	5.627384742183910760e+01	-8.724893053981290850e-03	2.072337192325972524e+02	1.542798955452683307e-01	0.000000000000000000e+00	2.583409951443223207e+01	1.000000000000000000e+00
8.140000000000000000e+02	2.719711950834710379e+01	1.099990475477586074e+02	-8.390883160417302727e-03	1.987017253759023845e+02	1.884143346146939235e-01	0.000000000000000000e+00	5.395284316750274201e+01	1.000000000000000000e+00
8.210000000000000000e+02	1.052155676588065347e+02	1.744402712099437380e+01	-8.081218424022856145e-03	1.907916075037612984e+02	1.944276953026382593e-01	0.000000000000000000e+00	7.814031201768450785e+01	1.000000000000000000e+00
8.220000000000000000e+02	4.180059866988312933e+01	6.309980518199090227e+01	-7.291893463391599210e-03	1.706289840461671474e+02	1.951172849644972063e-01	0.000000000000000000e+00	3.252011098088383534e+01	1.000000000000000000e+00
8.260000000000000000e+02	2.499853198076806748e+01	9.094308396132167616e+01	-8.342054244648546002e-03	1.974544329531457834e+02	1.536030574556461747e-01	0.000000000000000000e+00	3.252011098088383534e+01	1.000000000000000000e+00
8.280000000000000000e+02	8.466100998557685386e+01	1.926448233073322314e+01	-7.691545371947302971e-03	1.808377464041611802e+02	1.540330133081917463e-01	0.000000000000000000e+00	5.856682891112760103e+01	1.000000000000000000e+00
8.280000000000000000e+02	2.615052884328716587e+01	2.183295370551123327e+01	-8.538933264586384339e-03	2.024835372431357428e+02	1.567198509015286234e-01	0.000000000000000000e+00	5.856682891112760103e+01	1.000000000000000000e+00
8.340000000000000000e+02	1.169987101490799120e+02	2.022795061127268212e+01	-7.727890079521891088e-03	1.817661405257872502e+02	1.594417259625402483e-01	0.000000000000000000e+00	8.066388085122602547e+01	1.000000000000000000e+00
8.350000000000000000e+02	5.957972108342910467e+00	5.044315860855783029e+01	-7.319593542133575985e-03	1.713365586007251409e+02	1.919645804054117555e-01	0.000000000000000000e+00	3.786499978393092647e+01	1.000000000000000000e+00
8.370000000000000000e+02	3.385952030149995551e+01	9.972830659653332930e+01	-7.810080661739329626e-03	1.838656278645448197e+02	1.516481722139682020e-01	0.000000000000000000e+00	2.448235241704127674e+01	1.000000000000000000e+00
8.380000000000000000e+02	3.649469256071863299e+01	2.530385704398067759e+01	7.100102437917130138e-03	-1.657298481743014520e+02	3.507358558171831397e-01	0.000000000000000000e+00	3.955345470551583986e+01	1.000000000000000000e+00
8.390000000000000000e+02	1.251541455980188111e+01	8.773602866615587459e+01	-8.804211314496131549e-03	2.092598355976404889e+02	1.471892872659942286e-01	0.000000000000000000e+00	2.448235241704127674e+01	1.000000000000000000e+00
8.410000000000000000e+02	1.101428529809717105e+02	3.597026201868437312e+01	-7.965339935373330973e-03	1.878315917307811276e+02	1.769190159697870968e-01	0.000000000000000000e+00	5.808770922871169518e+01	1.000000000000000000e+00
8.410000000000000000e+02	9.528297609901461840e+01	9.212510172544905629e+01	-6.710233696798000719e-03	1.557709883673283286e+02	2.057604877682163158e-01	0.000000000000000000e+00	2.715792722825149852e+01	1.000000000000000000e+00
8.440000000000000000e+02	6.902794210684713505e+01	9.906961044854344323e+01	-6.939501944601586016e-03	1.616274474707489901e+02	1.772767131079897585e-01	0.000000000000000000e+00	2.715792722825149852e+01	1.000000000000000000e+00
8.450000000000000000e+02	5.153729337686662859e+01	4.777477553964949664e+01	-9.017793274114550145e-03	2.147156020359363993e+02	1.434149354332890924e-01	0.000000000000000000e+00	2.748418243702623442e+01	1.000000000000000000e+00
8.470000000000000000e+02	2.492581855984504102e+01	5.464570650239152627e+01	-1.051745000514044126e-02	2.530230362251957388e+02	1.294919457086207704e-01	0.000000000000000000e+00	2.748418243702623442e+01	1.000000000000000000e+00
8.480000000000000000e+02	1.280055105649208969e+01	1.039222831755407839e+02	-6.954157621185702576e-03	1.620018140538676903e+02	2.025504087097698136e-01	0.000000000000000000e+00	5.074645919325430299e+01	1.000000000000000000e+00
8.510000000000000000e+02	9.368061999556410058e+01	7.658337993468155958e+01	-2.763323432126920526e-02	6.902309436902141897e+02	5.669239592896047064e-02	0.000000000000000000e+00	4.725708963844578392e+01	1.000000000000000000e+00
8.540000000000000000e+02	5.886683680056120238e+01	1.085401166383475555e+02	-7.132064841263310341e-03	1.665463001245265957e+02	1.617678468931370572e-01	0.000000000000000000e+00	2.499433614384524915e+01	1.000000000000000000e+00
8.570000000000000000e+02	2.654022569641339757e+01	5.113218030838310568e+01	-6.480960232267450084e-03	1.499143960071291133e+02	2.304386580439728993e-01	0.000000000000000000e+00	5.431351703720961410e+01	1.000000000000000000e+00
8.580000000000000000e+02	3.413726207747755126e+01	1.049117598081899700e+02	-8.292163435970334451e-03	1.961800153944141414e+02	1.263765210959582053e-01	0.000000000000000000e+00	2.499433614384524915e+01	1.000000000000000000e+00
8.630000000000000000e+02	4.861592107848294120e+01	7.868424802029542775e+01	-7.099054212454315900e-03	1.657030721614302990e+02	1.980508239583578245e-01	0.000000000000000000e+00	2.995853703122937262e+01	1.000000000000000000e+00
8.650000000000000000e+02	6.444888795164305861e+01	2.194682688116729352e+01	-7.318126959964386079e-03	1.712990960276128760e+02	1.557785969317793118e-01	0.000000000000000000e+00	2.585450307308179774e+01	1.000000000000000000e+00
8.690000000000000000e+02	1.120777094237842846e+02	2.480792284288481042e+01	-7.653935187254000232e-03	1.798770267640079226e+02	1.689665866008555062e-01	0.000000000000000000e+00	2.260010553984941239e+01	1.000000000000000000e+00
8.690000000000000000e+02	8.194057284818666176e+01	4.098616218038466030e+01	-8.565544979339149295e-03	2.031633104808803125e+02	1.607738248610930398e-01	0.000000000000000000e+00	1.119284205214107786e+01	1.000000000000000000e+00
8.680000000000000000e+02	9.862792423129695507e+00	7.127917816157423658e+01	-8.266089464871504908e-03	1.955139783532321758e+02	1.940458434427395629e-01	0.000000000000000000e+00	3.945427784399179671e+01	1.000000000000000000e+00
8.730000000000000000e+02	8.962817722982903490e+01	2.220345078795717342e+01	-8.078954349237298105e-03	1.907337736714895584e+02	1.743006032506899672e-01	0.000000000000000000e+00	1.257278769158282117e+01	1.000000000000000000e+00
8.730000000000000000e+02	9.118729408257939895e+01	3.467919304952567217e+01	-7.782110620356483266e-03	1.831511573478077821e+02	1.388710654087761398e-01	0.000000000000000000e+00	1.119284205214107786e+01	1.000000000000000000e+00
8.800000000000000000e+02	2.186055544571875942e+01	3.285625205431107787e+01	-1.032885716198761981e-02	2.482055951547316681e+02	1.242919999278222498e-01	0.000000000000000000e+00	3.172479639174522603e+01	1.000000000000000000e+00
8.820000000000000000e+02	7.789658240628807739e+00	6.128990391159952367e+01	7.272929060236080906e-03	-1.701445547692607931e+02	2.024406709756222389e-01	0.000000000000000000e+00	3.172479639174522603e+01	1.000000000000000000e+00
8.840000000000000000e+02	8.725967557660021612e+01	2.775364297245411649e+01	-7.324285747563413773e-03	1.714564169302930452e+02	2.005163524015360910e-01	0.000000000000000000e+00	3.216642255010422957e+01	1.000000000000000000e+00
8.890000000000000000e+02	7.591925398701924621e+01	5.785469906426623510e+01	-1.586067041062580799e-02	3.895109803041161172e+02	7.538041698681174907e-02	0.000000000000000000e+00	3.216642255010422957e+01	1.000000000000000000e+00
8.900000000000000000e+02	4.226134999570521700e+01	1.181066188304317990e+02	-1.330813641924666162e-02	3.243087070987581342e+02	9.120678715540742054e-02	0.000000000000000000e+00	5.705759957073316713e+01	1.000000000000000000e+00
8.900000000000000000e+02	9.809699363691521512e+01	1.063613828623494442e+02	-7.447318538273964110e-03	1.745991831618967183e+02	1.597764038666451558e-01	0.000000000000000000e+00	4.507976668185691693e+01	1.000000000000000000e+00
8.920000000000000000e+02	7.829405307788483981e+01	2.415811389666706788e+01	-8.715708547037775283e-03	2.069991089461093452e+02	1.708861061055847452e-01	0.000000000000000000e+00	3.378016463369058187e+01	1.000000000000000000e+00
8.920000000000000000e+02	4.436322334784467358e+01	3.486912151364712287e+01	-7.076687326240327196e-03	1.651317293974933023e+02	1.870906605350221019e-01	0.000000000000000000e+00	8.472522379552108518e+00	1.000000000000000000e+00
8.940000000000000000e+02	1.142644191602042838e+02	6.428051172070649955e+01	-7.014289378047983484e-03	1.635378277768951989e+02	1.956991027275267747e-01	0.000000000000000000e+00	3.887985031419887605e+01	1.000000000000000000e+00
8.970000000000000000e+02	3.691890377759897035e+01	9.338615108529091913e+01	-8.104899011853666096e-03	1.913965076393217544e+02	1.668411919097754215e-01	0.000000000000000000e+00	5.898864843130903779e+01	1.000000000000000000e+00
8.960000000000000000e+02	3.925262530318280341e+01	2.811150188112047488e+01	-7.285577970734729257e-03	1.704676602483135355e+02	1.818618647833831758e-01	0.000000000000000000e+00	8.472522379552108518e+00	1.000000000000000000e+00
9.020000000000000000e+02	1.549993913034595217e+01	5.854087650403270970e+01	-8.446451504963425894e-03	2.001211706780619863e+02	1.892319645249985749e-01	0.000000000000000000e+00	3.179367038586445915e+01	1.000000000000000000e+00
9.040000000000000000e+02	5.697071765631752527e+01	2.486363860331787379e+01	-8.674306807397468011e-03	2.059415373140285794e+02	1.630259665380408007e-01	0.000000000000000000e+00	1.844131660623395774e+01	1.000000000000000000e+00
9.050000000000000000e+02	4.003608799788030126e+01	1.756292106988742674e+01	-7.450423721697345403e-03	1.746785023868738733e+02	2.228923740917873042e-01	0.000000000000000000e+00	1.844131660623395774e+01	1.000000000000000000e+00
9.070000000000000000e+02	1.598427198248175074e+01	2.675089540474080252e+01	-7.481149204237910744e-03	1.754633582648925483e+02	2.106734406971001450e-01	0.000000000000000000e+00	2.574701392426909408e+01	1.000000000000000000e+00
9.130000000000000000e+02	7.458787555571974792e+01	3.413138648996348934e+01	-7.583223053034800556e-03	1.780707464520254746e+02	2.578269285627570184e-01	0.000000000000000000e+00	2.449458898048850486e+01	1.000000000000000000e+00
9.170000000000000000e+02	1.113203168265743592e+01	1.566114379998359318e+01	-7.784137386419696589e-03	1.832029293340079050e+02	1.450955122309922629e-01	0.000000000000000000e+00	2.707611157694072190e+01	1.000000000000000000e+00
9.170000000000000000e+02	5.114420477824887001e+01	2.703355655394593882e+01	-7.781496168371472739e-03	1.831354617032704368e+02	1.864427504668904056e-01	0.000000000000000000e+00	2.449458898048850486e+01	1.000000000000000000e+00
9.190000000000000000e+02	5.956729454801839907e+00	4.223805229170429953e+01	-1.038828432619025473e-02	2.497236106676480460e+02	1.492078279953260589e-01	0.000000000000000000e+00	2.707611157694072190e+01	1.000000000000000000e+00
9.260000000000000000e+02	1.113430747998919514e+02	6.374621376181805488e+01	-6.898020103275977546e-03	1.605678297103945908e+02	1.704452462334848928e-01	0.000000000000000000e+00	2.759562728576431212e+01	1.000000000000000000e+00
9.260000000000000000e+02	3.449417485399759187e+01	2.800159771554088195e+01	-9.036967514335367616e-03	2.152053914191944841e+02	2.192756522809875541e-01	0.000000000000000000e+00	1.869089490552313393e+01	1.000000000000000000e+00
9.260000000000000000e+02	6.389685295223627826e+00	1.036601771328522545e+02	-7.993269096718890604e-03	1.885450180023214841e+02	2.491752802730550220e-01	0.000000000000000000e+00	6.820011492640388973e+00	1.000000000000000000e+00
9.280000000000000000e+02	9.963553814770071426e+01	8.873525597700546541e+01	-6.850873818805391924e-03	1.593635186488961608e+02	1.964788086451880744e-01	0.000000000000000000e+00	1.395815782610771372e+01	1.000000000000000000e+00
9.270000000000000000e+02	1.039395053014007289e+02	1.020132843185328113e+02	-1.428350127546465162e-02	3.492235587892027411e+02	9.126784349724070822e-02	0.000000000000000000e+00	1.395815782610771372e+01	1.000000000000000000e+00
9.280000000000000000e+02	5.348611314805953043e+01	1.563751480823440687e+01	-8.250278483130086063e-03	1.951101004990564149e+02	1.604258771926713179e-01	0.000000000000000000e+00	2.266195636533184299e+01	1.000000000000000000e+00
9.280000000000000000e+02	9.469729625841001308e+00	1.097450669166674686e+02	-8.159554705508555508e-03	1.927926400637871325e+02	2.293744790661595978e-01	0.000000000000000000e+00	6.820011492640388973e+00	1.000000000000000000e+00
9.290000000000000000e+02	5.174152447148044587e+01	7.371962172795468859e+01	-7.248867462797013370e-03	1.695299220727803231e+02	1.686820112360054580e-01	0.000000000000000000e+00	3.564449435196654292e+01	1.000000000000000000e+00
9.310000000000000000e+02	5.021726552134192900e+01	3.810773309142913945e+01	-1.522414436809360269e-02	3.732514730585002098e+02	9.901094746856342610e-02	0.000000000000000000e+00	1.869089490552313393e+01	1.000000000000000000e+00
9.320000000000000000e+02	9.745088857155127471e+01	1.163040584244396598e+02	-6.277046734431358278e-03	1.447056020631216029e+02	2.201474161226415482e-01	0.000000000000000000e+00	1.569485175504821051e+01	1.000000000000000000e+00
9.330000000000000000e+02	7.927331849374945705e+01	1.027036614362226885e+02	-6.587746160129318886e-03	1.526421501786515194e+02	2.216217542227258974e-01	0.000000000000000000e+00	2.270230940169957989e+01	1.000000000000000000e+00
9.350000000000000000e+02	6.860856257496300259e+01	5.503821900418926560e+01	-7.309222251477260658e-03	1.710716329507047817e+02	1.536070525966705125e-01	0.000000000000000000e+00	2.499762309814075678e+01	1.000000000000000000e+00
9.350000000000000000e+02	1.188461777353089133e+02	8.822198420591320200e+01	-6.914622467134355979e-03	1.609919227363072025e+02	1.854971965910571230e-01	0.000000000000000000e+00	3.530384243698740931e+01	1.000000000000000000e+00
9.360000000000000000e+02	1.558743543572595769e+01	5.624334542491363464e+01	-7.756380423946843995e-03	1.824939017337415521e+02	1.634474819549578406e-01	0.000000000000000000e+00	1.834329186488569263e+01	1.000000000000000000e+00
9.380000000000000000e+02	3.291099438554789458e+01	5.021253604702529572e+01	-1.950323235242835268e-02	4.825570747729793766e+02	6.930739071152192121e-02	0.000000000000000000e+00	1.834329186488569263e+01	1.000000000000000000e+00
9.420000000000000000e+02	5.977481076725622700e+01	1.007773869334267687e+02	-8.902343909088186735e-03	2.117665478547747000e+02	1.330651138295178004e-01	0.000000000000000000e+00	5.146119793271360976e+01	1.000000000000000000e+00
9.440000000000000000e+02	1.085949761501801873e+02	4.985263783229140699e+01	-7.815792290057067132e-03	1.840115264701180990e+02	1.672816868201550955e-01	0.000000000000000000e+00	5.012736478240052662e+01	1.000000000000000000e+00
9.450000000000000000e+02	1.112287111040429721e+02	9.991076544630280409e+01	-6.671573707110039012e-03	1.547834523665290476e+02	1.952166437295290713e-01	0.000000000000000000e+00	1.788268116543110153e+01	1.000000000000000000e+00
9.490000000000000000e+02	9.511559277897146103e+01	1.076669051760078446e+02	-7.619673352956227164e-03	1.790018378388280951e+02	1.652298365020389292e-01	0.000000000000000000e+00	1.788268116543110153e+01	1.000000000000000000e+00
9.530000000000000000e+02	6.771346240278280959e+01	4.115242930529041843e+01	-9.052127893178513879e-03	2.155926501850193802e+02	1.239449378718338046e-01	0.000000000000000000e+00	6.922129832260543481e+01	1.000000000000000000e+00
9.560000000000000000e+02	1.851399725280887054e+01	1.086349474815184806e+02	-8.311718554662743744e-03	1.966795339888195144e+02	1.464541848238483102e-01	0.000000000000000000e+00	8.351333803919258969e+01	1.000000000000000000e+00
9.580000000000000000e+02	1.109306393080246096e+02	9.522519289111218654e+01	-6.698052813339021479e-03	1.554598382342224170e+02	1.911137046314548282e-01	0.000000000000000000e+00	6.922129832260543481e+01	1.000000000000000000e+00
9.620000000000000000e+02	1.687718448826035456e+01	9.974884948459531131e+01	-7.413684320601873420e-03	1.737400261606145477e+02	1.956625966172675923e-01	0.000000000000000000e+00	9.038158507317824331e+01	1.000000000000000000e+00
9.670000000000000000e+02	8.392348380487251802e+01	3.913841582596350577e+01	-1.104432075614568930e-02	2.664814938860847633e+02	1.301106590175868938e-01	0.000000000000000000e+00	8.908389372479494739e+01	1.000000000000000000e+00
9.720000000000000000e+02	1.877644772255277061e+01	9.989863151731445612e+01	-7.154117452163380290e-03	1.671096149973760987e+02	1.946942863355399789e-01	0.000000000000000000e+00	8.908389372479494739e+01	1.000000000000000000e+00
9.760000000000000000e+02	1.081867139170394125e+02	4.042753324007173887e+01	-3.883924083861197557e-02	9.764786884616862608e+02	4.770262974896355423e-02	0.000000000000000000e+00	1.073825275883857273e+02	1.000000000000000000e+00
9.830000000000000000e+02	6.615175849201202141e+01	9.684928589954517975e+01	-7.925389209322125303e-03	1.868110849858990719e+02	1.651198164849213557e-01	0.000000000000000000e+00	1.797693134862315708e+308	1.000000000000000000e+00
9.970000000000000000e+02	6.997712986871661656e+01	8.504620840709600316e+01	-6.687843102469386014e-03	1.551990400001076011e+02	2.153154053786346944e-01	0.000000000000000000e+00	1.797693134862315708e+308	1.000000000000000000e+00
1.001000000000000000e+03	3.749090550700239532e+01	6.330156553020360732e+00	-8.107722919256614771e-03	1.914686419116235356e+02	1.792057324833533638e-01	0.000000000000000000e+00	9.235356836660193380e+01	1.000000000000000000e+00
1.002000000000000000e+03	5.701044495144181212e+01	9.659736637985388086e+01	-7.575866963068818814e-03	1.778828414958896929e+02	1.922576280439413088e-01	0.000000000000000000e+00	5.180786237898031033e+01	1.000000000000000000e+00
1.003000000000000000e+03	1.000822508947825717e+01	1.183883262560732419e+02	-7.206199119112948609e-03	1.684399961358468261e+02	2.103902451679013907e-01	0.000000000000000000e+00	5.180786237898031033e+01	1.000000000000000000e+00
1.012000000000000000e+03	9.400076339873999132e+01	2.904099621479270255e+01	-9.063901260961135589e-03	2.158933906826198950e+02	1.742667447846609763e-01	0.000000000000000000e+00	4.267427187312622294e+01	1.000000000000000000e+00
1.014000000000000000e+03	5.301929786584616267e+01	1.714087173318635138e+01	-1.393913696564793962e-02	3.404270703245331333e+02	1.040613641847787374e-01	0.000000000000000000e+00	4.267427187312622294e+01	1.000000000000000000e+00
1.016000000000000000e+03	1.370319494159140739e+01	7.294382810783413618e+01	-1.432304388623343964e-02	3.502336405821612288e+02	1.468649295470165761e-01	0.000000000000000000e+00	6.826218491450033810e+01	1.000000000000000000e+00
1.021000000000000000e+03	9.539463194115789690e+01	2.543966214908297374e+01	-1.599897453971300954e-02	3.930438396668627092e+02	8.499997762333255658e-02	0.000000000000000000e+00	9.014480077661515622e+01	1.000000000000000000e+00
1.022000000000000000e+03	2.654819033781885196e+01	8.363117858931387616e+01	-9.694788280751577558e-03	2.320088539693065854e+02	1.280772496817528250e-01	0.000000000000000000e+00	9.014480077661515622e+01	1.000000000000000000e+00
1.031000000000000000e+03	8.687120845395849500e+00	3.575090490536195631e+01	-8.914712902051435267e-03	2.120825030824773023e+02	1.520195677166845671e-01	0.000000000000000000e+00	5.698783020681884892e+01	1.000000000000000000e+00
1.037000000000000000e+03	4.148034605996647883e+01	2.711351644254430937e+01	-7.500705222422757168e-02	1.900354149932271639e+03	4.492475217690028444e-02	0.000000000000000000e+00	4.618887608401829681e+01	1.000000000000000000e+00
1.036000000000000000e+03	5.273358066985289128e+01	7.191058090797163516e+01	-2.107108143017759685e-02	5.226064234819227750e+02	6.765166185332149862e-02	0.000000000000000000e+00	2.911399196442423687e+01	1.000000000000000000e+00
1.037000000000000000e+03	1.140958190935237297e+02	1.156577399050975288e+02	-7.204755703599225077e-03	1.684031253349123460e+02	1.600557700862615951e-01	0.000000000000000000e+00	6.014047294024457813e+01	1.000000000000000000e+00
1.041000000000000000e+03	1.015866673097254562e+02	2.565049532289993905e+01	-7.307809610411412568e-03	1.710355482564254430e+02	1.732280736254209197e-01	0.000000000000000000e+00	1.812191432190918405e+01	1.000000000000000000e+00
1.041000000000000000e+03	9.531848666970419970e+01	8.647151823614867894e+00	-8.303559514723668489e-03	1.964711183700666481e+02	1.766159693221144300e-01	0.000000000000000000e+00	1.812191432190918405e+01	1.000000000000000000e+00
1.041000000000000000e+03	8.110433532831200409e+01	6.537415924056985261e+01	-6.553250454346798079e-03	1.517609872086617315e+02	1.922376537773433647e-01	0.000000000000000000e+00	2.737683214089830130e+01	1.000000000000000000e+00
1.044000000000000000e+03	1.011382185267739118e+02	8.403252096022005446e+01	-8.279274207877728581e-03	1.958507712102666858e+02	1.605976258357239006e-01	0.000000000000000000e+00	2.737683214089830130e+01	1.000000000000000000e+00
1.044000000000000000e+03	1.591142707163182202e+01	1.110204473360603217e+01	-6.844509055278470526e-03	1.592009362692799073e+02	2.063540695802360547e-01	0.000000000000000000e+00	3.592725875828673310e+01	1.000000000000000000e+00
1.044000000000000000e+03	5.540365091395753439e+01	1.108060598926344227e+02	-7.505716180714459840e-03	1.760909004317994402e+02	1.595892538860484988e-01	0.000000000000000000e+00	3.457692246341536446e+01	1.000000000000000000e+00
1.046000000000000000e+03	4.823994078638515504e+01	2.677479570080692639e+01	-9.542793007144037901e-03	2.281262661608177780e+02	1.613684707282668773e-01	0.000000000000000000e+00	3.592725875828673310e+01	1.000000000000000000e+00
1.048000000000000000e+03	7.288324313853760827e+01	8.097273251026827268e+01	-3.901604809696224054e-03	8.402699253896132348e+01	3.054444463171207547e-01	0.000000000000000000e+00	2.842016783110714684e+01	1.000000000000000000e+00
1.051000000000000000e+03	8.497102204352394494e+01	3.772148050108745565e+01	-8.365564835686404438e-03	1.980549906676550620e+02	1.519669297554109288e-01	0.000000000000000000e+00	7.325922320128412935e+01	1.000000000000000000e+00
1.053000000000000000e+03	1.525989166885457848e+01	1.404098824530859524e+01	-4.441268235216505079e-03	9.781222800636477643e+01	3.080517180030486468e-01	0.000000000000000000e+00	7.362341619070764409e+01	1.000000000000000000e+00
1.055000000000000000e+03	7.108878833283655752e+01	1.096533744790540084e+02	-8.148076475626922152e-03	1.924994386086120812e+02	1.588133042466131073e-01	0.000000000000000000e+00	7.325922320128412935e+01	1.000000000000000000e+00
1.060000000000000000e+03	4.538885430426675072e+01	2.835410333648869852e+01	-7.992982126422519193e-03	1.885376875942920663e+02	2.119496161750801244e-01	0.000000000000000000e+00	1.035718266818432554e+01	1.000000000000000000e+00
1.061000000000000000e+03	4.809379176555842150e+01	1.835637628717200087e+01	-7.382893471720310997e-03	1.729535005559483238e+02	1.997303916454583605e-01	0.000000000000000000e+00	1.035718266818432554e+01	1.000000000000000000e+00
1.066000000000000000e+03	7.333900460596315440e+01	3.303198686073524470e+01	-8.193318048805624254e-03	1.936550954674827949e+02	1.644564784985619310e-01	0.000000000000000000e+00	2.920093007190382650e+01	1.000000000000000000e+00
1.067000000000000000e+03	1.033205661008176151e+02	8.342960140543092962e+01	-8.032731522701053867e-03	1.895530515442548563e+02	1.548237552656377414e-01	0.000000000000000000e+00	2.982307785743514472e+01	1.000000000000000000e+00
1.067000000000000000e+03	9.083708821567103087e+01	1.194297815849603950e+02	-6.572905408598945891e-03	1.522630560160960727e+02	1.779928267584086621e-01	0.000000000000000000e+00	8.594235587288313383e+00	1.000000000000000000e+00
1.070000000000000000e+03	1.076845220744918095e+02	5.042230001231484948e+01	-7.618264265967674559e-03	1.789658439303794637e+02	1.960472549615582816e-01	0.000000000000000000e+00	6.809993661574911705e+00	1.000000000000000000e+00
1.070000000000000000e+03	2.799472381227764828e+01	8.828487023214296414e+01	-6.230315188440087477e-03	1.435118851373833309e+02	2.171427896325034412e-01	0.000000000000000000e+00	1.756518518152021358e+01	1.000000000000000000e+00
1.072000000000000000e+03	9.164919736855070198e+01	1.108740020147738221e+02	-5.901118890285466344e-03	1.351028504122971299e+02	2.725502715994801983e-01	0.000000000000000000e+00	8.594235587288313383e+00	1.000000000000000000e+00
1.074000000000000000e+03	1.020805526168822581e+02	5.429160744244621384e+01	-8.203153754110736884e-03	1.939063400529172156e+02	3.071302275078888755e-01	0.000000000000000000e+00	5.540403938538890571e+00	1.000000000000000000e+00
1.075000000000000000e+03	1.248665773610168017e+01	8.003649966347563804e+01	-8.194617139038922263e-03	1.936882796039510879e+02	1.857397877961152188e-01	0.000000000000000000e+00	1.756518518152021358e+01	1.000000000000000000e+00
1.076000000000000000e+03	1.072677292002303915e+02	5.623821343630887526e+01	-8.080339012300302021e-03	1.907691436918835279e+02	2.731585216907682634e-01	0.000000000000000000e+00	5.540403938538890571e+00	1.000000000000000000e+00
1.077000000000000000e+03	8.535953571799522877e+01	9.636308970129183749e+00	-7.588408745081679993e-03	1.782032104704250060e+02	1.876716557090989390e-01	0.000000000000000000e+00	4.768320551079368386e+01	1.000000000000000000e+00
1.079000000000000000e+03	9.406717435458028831e+01	6.602757024391949869e+01	-6.676109567881172158e-03	1.548993170070077667e+02	2.032847104323199927e-01	0.000000000000000000e+00	1.421080764954259834e+01	1.000000000000000000e+00
1.081000000000000000e+03	1.118564248113139428e+02	8.088268382523266098e+01	-6.563791154958482053e-03	1.520302402894747900e+02	2.258843208596488239e-01	0.000000000000000000e+00	2.317610474877332294e+01	1.000000000000000000e+00
1.082000000000000000e+03	8.600522583186258885e+01	9.176564375290840303e+01	-7.684257727239441303e-03	1.806515898229480115e+02	1.791827771807856795e-01	0.000000000000000000e+00	2.419671645798856829e+01	1.000000000000000000e+00
1.085000000000000000e+03	2.421003251552137314e+01	3.280525022719713490e+01	-8.021826627485302563e-03	1.892744954272610869e+02	1.857826697877382749e-01	0.000000000000000000e+00	4.354737590891862453e+01	1.000000000000000000e+00
1.086000000000000000e+03	6.338501525810573867e+01	8.317453433984691458e+01	-7.820041005501791528e-03	1.841200562315764557e+02	1.488104562551574306e-01	0.000000000000000000e+00	2.419671645798856829e+01	1.000000000000000000e+00
1.089000000000000000e+03	6.598523641344345947e+01	4.510184682299151859e+01	-2.998820979472587023e-02	7.503867554172404652e+02	6.810105254528309171e-02	0.000000000000000000e+00	2.475744588193459350e+01	1.000000000000000000e+00
1.091000000000000000e+03	7.075050706970191783e+00	1.089173436524207830e+02	-1.425361806168944437e-02	3.484602179383440443e+02	7.946600476821807923e-02	0.000000000000000000e+00	3.863271057792448460e+01	1.000000000000000000e+00
1.093000000000000000e+03	5.227189218590201136e+01	6.571435071489838720e+01	-7.466092157065486179e-03	1.750787390172280311e+02	1.804554545210356187e-01	0.000000000000000000e+00	2.475744588193459350e+01	1.000000000000000000e+00
1.093000000000000000e+03	4.233761075934108220e+01	9.313639991794738648e+01	-3.919971370590046023e-03	8.449615045234713762e+01	3.500630852096239254e-01	0.000000000000000000e+00	2.916605441187672199e+01	1.000000000000000000e+00
1.100000000000000000e+03	4.685112722200935309e+01	2.795482942229692114e+01	-8.140387536873495977e-03	1.923030313180712483e+02	1.725155807012809239e-01	0.000000000000000000e+00	1.882365344615480396e+01	1.000000000000000000e+00
1.101000000000000000e+03	7.384868523198412049e+01	9.181135744377219510e+01	-2.121302713056712197e-02	5.262323036341095985e+02	6.057388874894231723e-02	0.000000000000000000e+00	6.932910146150322817e+01	1.000000000000000000e+00
1.100000000000000000e+03	6.624165487176751022e+00	1.210930107310469168e+02	-6.779709438618631949e-03	1.575456861048053270e+02	2.053336196884455456e-01	0.000000000000000000e+00	7.332497033177826040e+01	1.000000000000000000e+00
1.102000000000000000e+03	1.158790498213215585e+02	7.492749144195972377e+00	-7.341591402030701874e-03	1.718984749065568565e+02	1.727361083433637257e-01	0.000000000000000000e+00	2.376189866152598640e+01	1.000000000000000000e+00
1.103000000000000000e+03	4.625803520017583992e+01	9.140521810413533288e+00	-7.811619954147788238e-03	1.839049477578344920e+02	1.698447620328272789e-01	0.000000000000000000e+00	1.882365344615480396e+01	1.000000000000000000e+00
1.107000000000000000e+03	1.199194293184171443e+02	3.090862327949316679e+01	-5.546758935100324153e-03	1.260510318316026428e+02	2.302018519334578794e-01	0.000000000000000000e+00	2.376189866152598640e+01	1.000000000000000000e+00
1.108000000000000000e+03	1.287192893238557545e+01	5.578624750248583553e+01	-8.202772727688835072e-03	1.938966070625072007e+02	1.441458818002250286e-01	0.000000000000000000e+00	5.736249486436445721e+01	1.000000000000000000e+00
1.107000000000000000e+03	9.232989425450973897e+01	9.397949179755245552e+01	-1.905927028888023539e-02	4.712164478281297306e+02	6.753796206147455461e-02	0.000000000000000000e+00	6.884124418301065873e+01	1.000000000000000000e+00
1.115000000000000000e+03	1.001035801310751481e+02	3.662573049778692535e+01	-8.174194498363629088e-03	1.931666009107847515e+02	1.454407603741882937e-01	0.000000000000000000e+00	1.610457078958177846e+01	1.000000000000000000e+00
1.114000000000000000e+03	5.173637448092470237e+01	6.456173970358555891e+01	-6.240374097152998241e-03	1.437688312608285059e+02	3.156985647286584262e-01	0.000000000000000000e+00	5.585523424667030667e+01	1.000000000000000000e+00
1.118000000000000000e+03	1.121896820364221128e+02	2.598226578697874345e+01	-3.577046309829379211e-02	8.980894151722691277e+02	6.186761119039452250e-02	0.000000000000000000e+00	1.610457078958177846e+01	1.000000000000000000e+00
1.120000000000000000e+03	8.636866686209030775e+01	5.060481374276771760e+01	-7.067362796218209196e-03	1.648935423425639328e+02	2.356921125281349338e-01	0.000000000000000000e+00	1.959751542611048691e+01	1.000000000000000000e+00
1.123000000000000000e+03	3.640997318096405877e+01	1.071535743610356519e+02	-8.158523061102688004e-03	1.927662875996752518e+02	1.462214662869371073e-01	0.000000000000000000e+00	4.499593512870304579e+01	1.000000000000000000e+00
1.127000000000000000e+03	9.320939249236433000e+01	4.035870680442990022e+01	-8.301603499417147675e-03	1.964211536507561959e+02	1.605061672585290644e-01	0.000000000000000000e+00	2.920019874129457449e+01	1.000000000000000000e+00
1.128000000000000000e+03	7.454472445561171412e+01	8.327105097410662893e+01	-1.796556026653913646e-02	4.432785712219921379e+02	9.319163350184356265e-02	0.000000000000000000e+00	2.607130461619253836e+01	1.000000000000000000e+00
1.129000000000000000e+03	6.968435297828798980e+01	5.765680272254319760e+01	-6.513255308266698539e-03	1.507393457925590212e+02	2.056409569813861804e-01	0.000000000000000000e+00	2.607130461619253836e+01	1.000000000000000000e+00
1.131000000000000000e+03	1.360505859683310881e+01	1.223924319577289310e+01	-7.613513275811606765e-03	1.788444839958210650e+02	1.839458692335506074e-01	0.000000000000000000e+00	1.937280442721828777e+01	1.000000000000000000e+00
1.133000000000000000e+03	1.960151397343615187e+01	3.066064581043980652e+01	-1.250480908321774907e-02	3.037884050718342905e+02	1.078401012288663363e-01	0.000000000000000000e+00	1.937280442721828777e+01	1.000000000000000000e+00
1.137000000000000000e+03	6.593121836470741925e+01	3.225706559205922019e+01	-8.059944281878060265e-03	1.902481779419927079e+02	1.637140667067716882e-01	0.000000000000000000e+00	4.635720079018712170e+01	1.000000000000000000e+00
1.140000000000000000e+03	1.157450315388359314e+02	8.211520717664424751e+01	-6.956822035513950814e-03	1.620698742135166697e+02	1.681917469724283354e-01	0.000000000000000000e+00	3.947731635622472623e+01	1.000000000000000000e+00
1.140000000000000000e+03	2.227787416303080903e+01	9.338113283833055789e+01	-6.875727767647328396e-03	1.599983912766837193e+02	2.214796857215116654e-01	0.000000000000000000e+00	5.942498602919092576e+01	1.000000000000000000e+00
1.142000000000000000e+03	7.787045496699566804e+00	3.468875026992004251e+01	-7.573068843118811386e-03	1.778113659417705605e+02	1.938280468066040374e-01	0.000000000000000000e+00	4.690400139788791734e+01	1.000000000000000000e+00
1.144000000000000000e+03	7.764181355457077416e+01	7.179032044927429013e+01	-1.044184588067548040e-02	2.510917942533100700e+02	1.495622307409808505e-01	0.000000000000000000e+00	3.594759126202227151e+01	1.000000000000000000e+00
1.146000000000000000e+03	5.468318548136437585e+01	3.383002931885695830e+01	-8.659863528161528684e-03	2.055725962374734479e+02	1.430185901965006501e-01	0.000000000000000000e+00	4.436307367293052550e+01	1.000000000000000000e+00
1.147000000000000000e+03	1.131798873997081500e+02	6.637971744046069489e+01	-7.144136968897609428e-03	1.668546721841504450e+02	1.559381114938893642e-01	0.000000000000000000e+00	3.594759126202227151e+01	1.000000000000000000e+00
1.152000000000000000e+03	8.698167270847119426e+01	1.053812223789396114e+02	-7.581591323443345395e-03	1.780290653308420872e+02	1.731432631166510694e-01	0.000000000000000000e+00	5.554350604687757453e+01	1.000000000000000000e+00
1.156000000000000000e+03	9.706410582918836383e+01	5.076047900844170613e+01	-7.221549482719496170e-03	1.688321078981410892e+02	1.917320363471484157e-01	0.000000000000000000e+00	5.554350604687757453e+01	1.000000000000000000e+00
1.159000000000000000e+03	6.174997156816832700e+01	1.068569235408379399e+02	-1.705926234819877749e-02	4.201279747258619750e+02	6.505997234598293044e-02	0.000000000000000000e+00	1.983376287580570008e+01	1.000000000000000000e+00
1.163000000000000000e+03	5.713982650355927007e+01	2.323075452399242380e+01	-7.894083688324927961e-03	1.860114125271622925e+02	1.631949820332248002e-01	0.000000000000000000e+00	5.780486506794522228e+01	1.000000000000000000e+00
1.164000000000000000e+03	6.318069314674069403e+01	8.707483099282129047e+01	-7.069158336916759981e-03	1.649394078768031022e+02	2.225511248834176614e-01	0.000000000000000000e+00	1.983376287580570008e+01	1.000000000000000000e+00
1.167000000000000000e+03	1.135638425515788867e+02	3.578992800540346764e+01	-7.369571915004757834e-03	1.726132129110347933e+02	1.999105714258644362e-01	0.000000000000000000e+00	5.780486506794522228e+01	1.000000000000000000e+00
1.175000000000000000e+03	8.127395152557386382e+01	1.017261688345320749e+02	-6.629926819023350404e-03	1.537196186294064830e+02	1.791665243860963708e-01	0.000000000000000000e+00	8.719445939957491021e+01	1.000000000000000000e+00
1.176000000000000000e+03	3.939871632761150977e+01	2.524520109026610371e+01	8.610783992001323425e-03	-2.043189019335707997e+02	3.262395166830257542e-01	0.000000000000000000e+00	3.221500043286966530e+01	1.000000000000000000e+00
1.178000000000000000e+03	1.292867811475529294e+01	4.360666426452660005e+01	-9.207060166478523225e-03	2.195502611105358710e+02	1.582824274526304364e-01	0.000000000000000000e+00	3.221500043286966530e+01	1.000000000000000000e+00
1.181000000000000000e+03	8.346023227734026761e+01	8.258979135918757208e+00	-7.747379815072270512e-03	1.822639889643772619e+02	1.940801405758499909e-01	0.000000000000000000e+00	4.722233501289991864e+01	1.000000000000000000e+00
1.184000000000000000e+03	1.017573454482774338e+02	8.583424450146597451e+01	-7.888486939940807588e-03	1.858684484301373345e+02	1.386000304621712864e-01	0.000000000000000000e+00	3.552791067030884875e+01	1.000000000000000000e+00
1.187000000000000000e+03	6.747343502884228883e+01	7.651512850532172649e+01	-7.554489213144153538e-03	1.773367653629913718e+02	1.390249117069601859e-01	0.000000000000000000e+00	3.552791067030884875e+01	1.000000000000000000e+00
1.188000000000000000e+03	1.003936169592875700e+02	8.868782843065574184e+00	-7.062619279887929688e-03	1.647723733204214227e+02	2.307427593794668663e-01	0.000000000000000000e+00	7.523141936578797129e+01	1.000000000000000000e+00
1.196000000000000000e+03	5.461056205241357731e+01	1.153527808390284264e+02	-6.502595172975697904e-03	1.504670418561580334e+02	2.007567401440217836e-01	0.000000000000000000e+00	1.797693134862315708e+308	1.000000000000000000e+00
1.200000000000000000e+03	2.918602899066086565e+01	2.331072269735419056e+01	-8.608415688833429003e-03	2.042584056774160501e+02	1.864965812343614138e-01	0.000000000000000000e+00	1.522825738083529679e+01	1.000000000000000000e+00
1.202000000000000000e+03	1.430414744997600529e+01	2.654018467514366009e+01	-8.731222410591755329e-03	2.073953971731549188e+02	1.806127144368815385e-01	0.000000000000000000e+00	1.522825738083529679e+01	1.000000000000000000e+00
1.202000000000000000e+03	3.721285041894270051e+01	1.120533926236769560e+02	-8.051241896735561454e-03	1.900258830399401404e+02	1.295894398112991119e-01	0.000000000000000000e+00	2.562828747471204238e+01	1.000000000000000000e+00
1.204000000000000000e+03	6.143937993243986284e+01	1.036937044346274917e+02	-7.817085026208129075e-03	1.840445482970511080e+02	1.563358581683421678e-01	0.000000000000000000e+00	2.562828747471204238e+01	1.000000000000000000e+00
1.208000000000000000e+03	8.644743944339734298e+01	5.563812510536884304e+01	-7.151891443778576017e-03	1.670527535383892257e+02	1.781454741689311172e-01	0.000000000000000000e+00	3.873075307346488216e+01	1.000000000000000000e+00
1.211000000000000000e+03	7.925259302107676262e+01	9.369473318592339695e+01	-1.113036287889320949e-02	2.686793654966099325e+02	9.146612235089934817e-02	0.000000000000000000e+00	3.873075307346488216e+01	1.000000000000000000e+00
1.217000000000000000e+03	8.508080708256908053e+01	7.454773009957077079e+01	-7.793407122490301348e-03	1.834397167248353924e+02	1.517622618507616927e-01	0.000000000000000000e+00	1.797693134862315708e+308	1.000000000000000000e+00
1.235000000000000000e+03	5.784877178719915491e+01	5.629556352286054732e+01	-7.982701682210375030e-03	1.882750825381178572e+02	1.708459161339864751e-01	0.000000000000000000e+00	2.451777332064787274e+01	1.000000000000000000e+00
1.234000000000000000e+03	2.661393590416713550e+01	7.133471550513017689e+01	-7.884853761783498088e-03	1.857756420363276106e+02	1.589454372728669185e-01	0.000000000000000000e+00	3.466685830855961825e+01	1.000000000000000000e+00
1.239000000000000000e+03	7.554089443238221691e+01	1.001682643438534939e+02	-8.131696732195280858e-03	1.920810322289632381e+02	1.289392866211609423e-01	0.000000000000000000e+00	4.730565590942117637e+01	1.000000000000000000e+00
1.240000000000000000e+03	4.341143180859135953e+01	3.647929689807055809e+01	-7.890802269965404778e-03	1.859275915331613191e+02	1.872305427447409354e-01	0.000000000000000000e+00	2.451777332064787274e+01	1.000000000000000000e+00
1.245000000000000000e+03	7.063646324759255890e+01	8.873702883712583400e+01	-7.087964601937513272e-03	1.654197976518254620e+02	1.673290667127859122e-01	0.000000000000000000e+00	1.883017823571352167e+01	1.000000000000000000e+00
1.248000000000000000e+03	8.745014856086331179e+01	9.721497661798899514e+01	-6.769342866862192512e-03	1.572808809950010414e+02	1.999711207552001824e-01	0.000000000000000000e+00	1.883017823571352167e+01	1.000000000000000000e+00
1.249000000000000000e+03	1.072356062805306749e+02	1.373839038854174888e+01	-7.129356302094921882e-03	1.664771128339983761e+02	2.014502842885105283e-01	0.000000000000000000e+00	8.345233993056694999e+01	1.000000000000000000e+00
1.250000000000000000e+03	2.508588176474618336e+01	1.824450528833062890e+01	-8.147047109837554993e-03	1.924731443497880150e+02	1.524083616383614670e-01	0.000000000000000000e+00	2.284188394789248733e+01	1.000000000000000000e+00
1.252000000000000000e+03	4.789911312719770820e+01	1.938824349799520164e+01	-8.546330721171483194e-03	2.026724988737801993e+02	1.492137953112857574e-01	0.000000000000000000e+00	2.284188394789248733e+01	1.000000000000000000e+00
1.251000000000000000e+03	6.397736980932690187e+01	4.060150891644564553e+01	-8.285808915916762982e-03	1.960176946754653500e+02	1.454244435549076897e-01	0.000000000000000000e+00	1.773113676406125450e+01	1.000000000000000000e+00
1.256000000000000000e+03	1.073749303179668324e+01	1.110742052791246408e+02	-1.810934555054574333e-02	4.469514419466806885e+02	7.979832437092315711e-02	0.000000000000000000e+00	6.912111573644591545e+01	1.000000000000000000e+00
1.255000000000000000e+03	7.945751428553951712e+01	4.924779933149814326e+01	-6.996178207115182242e-03	1.630751935791851110e+02	2.142683140120363872e-01	0.000000000000000000e+00	1.773113676406125450e+01	1.000000000000000000e+00
1.257000000000000000e+03	3.434935762086276867e+01	4.611107349440573699e+01	-5.969780144025459145e-03	1.368567427561787326e+02	2.335117208968177094e-01	0.000000000000000000e+00	2.996173421713957907e+01	1.000000000000000000e+00
1.262000000000000000e+03	6.520691897184710228e+01	1.117560288197580576e+02	-6.305330151577291133e-03	1.454280774926980939e+02	2.301059525626254487e-01	0.000000000000000000e+00	7.253584804906650163e+01	1.000000000000000000e+00
1.270000000000000000e+03	6.851349380635836539e+00	1.155492292819733393e+02	-7.315584760485891250e-03	1.712341577406011481e+02	1.840953569067048656e-01	0.000000000000000000e+00	3.527579726651063652e+01	1.000000000000000000e+00
1.269000000000000000e+03	1.046479002130447640e+02	1.211099300548469131e+02	-6.491584462765846372e-03	1.501857827866559489e+02	1.894132385102380578e-01	0.000000000000000000e+00	9.239050449705635515e+01	1.000000000000000000e+00
1.272000000000000000e+03	2.047824119735946624e+01	8.301171720432256507e+01	-7.430752761914945735e-03	1.741760247320119106e+02	1.695993238627325761e-01	0.000000000000000000e+00	3.527579726651063652e+01	1.000000000000000000e+00
1.273000000000000000e+03	5.158169237396934648e+01	1.513136908031187211e+01	-7.246121816042832599e-03	1.694597869010661952e+02	2.166296125415072549e-01	0.000000000000000000e+00	7.466703647884142470e+01	1.000000000000000000e+00
1.275000000000000000e+03	7.140405131211623768e+01	9.732032653913269371e+01	-1.410637917669768301e-02	3.446991279633979843e+02	9.831679795758618834e-02	0.000000000000000000e+00	2.761882097015355342e+01	1.000000000000000000e+00
1.280000000000000000e+03	5.466221684367963718e+01	5.425548771981827656e+01	-8.334755733032335467e-03	1.972679987861572783e+02	1.437157343511503704e-01	0.000000000000000000e+00	3.436174379059850281e+01	1.000000000000000000e+00
1.279000000000000000e+03	9.519578495628051940e+01	1.113471822804075373e+02	-6.500787902283865737e-03	1.504208766893853806e+02	1.944664647284343184e-01	0.000000000000000000e+00	2.761882097015355342e+01	1.000000000000000000e+00
1.281000000000000000e+03	2.835087946682415705e+01	2.640111564268829270e+01	-8.080080891390544612e-03	1.907625502164842146e+02	1.999481766535362581e-01	0.000000000000000000e+00	7.902487085495438102e+00	1.000000000000000000e+00
1.285000000000000000e+03	3.617498084546439685e+01	2.529082750297766324e+01	-6.587177370772339530e-03	1.526276209464550675e+02	2.884154246329186932e-01	0.000000000000000000e+00	7.902487085495438102e+00	1.000000000000000000e+00
1.289000000000000000e+03	1.275154606001870761e+01	4.548955718391892589e+01	-8.802004108786698824e-03	2.092034544367341482e+02	1.327821965505850965e-01	0.000000000000000000e+00	3.092969411215967313e+01	1.000000000000000000e+00
1.295000000000000000e+03	5.728902308862101478e+01	2.568676727643116919e+01	-7.554685796772420830e-03	1.773417869217566079e+02	3.430955862563955794e-01	0.000000000000000000e+00	8.578147369875241068e+00	1.000000000000000000e+00
1.296000000000000000e+03	6.572049091863678427e+01	2.726631231558221558e+01	-1.754912256777054966e-02	4.326410303704992657e+02	8.920439005290070611e-02	0.000000000000000000e+00	8.578147369875241068e+00	1.000000000000000000e+00
1.296000000000000000e+03	1.065128916562434824e+02	5.020511711671647248e+01	-6.553766052432096791e-03	1.517741577158265045e+02	2.137735521143692141e-01	0.000000000000000000e+00	4.679966584968354226e+01	1.000000000000000000e+00
1.297000000000000000e+03	2.946616038286753181e+01	3.921800912925698412e+01	-6.370819332429912378e-03	1.471009419780954204e+02	2.109683093325549486e-01	0.000000000000000000e+00	1.851477654330372502e+01	1.000000000000000000e+00
1.297000000000000000e+03	1.101848876737741456e+01	4.079292576689535821e+01	-8.161736817018495557e-03	1.928483802150705912e+02	1.387522565917551631e-01	0.000000000000000000e+00	1.851477654330372502e+01	1.000000000000000000e+00
1.299000000000000000e+03	7.214967798383898412e+01	8.332199531847859930e+01	-6.397772162351725300e-03	1.477894287078137836e+02	1.936304213153881015e-01	0.000000000000000000e+00	4.772376845687769986e+01	1.000000000000000000e+00
1.304000000000000000e+03	3.989598301148907211e+01	8.025941018539153049e+01	-8.699349567249525447e-03	2.065812329557731175e+02	1.597891035596626930e-01	0.000000000000000000e+00	3.307030112860324067e+01	1.000000000000000000e+00
1.311000000000000000e+03	7.210123659657810435e+01	1.132737533002821380e+02	-8.058791102553503061e-03	1.902187209734945270e+02	1.698925076069960349e-01	0.000000000000000000e+00	4.844870782204139203e+01	1.000000000000000000e+00
1.308000000000000000e+03	6.918967792387854843e+01	6.491261067812149577e+01	-7.452359859740229943e-03	1.747279593586759461e+02	1.752881386350416681e-01	0.000000000000000000e+00	3.307030112860324067e+01	1.000000000000000000e+00
1.310000000000000000e+03	1.868601642654219219e+01	9.931132413731789654e+01	-7.696833527573884032e-03	1.809728277660867377e+02	2.089824007054887911e-01	0.000000000000000000e+00	1.238311646511647979e+01	1.000000000000000000e+00
1.313000000000000000e+03	1.457076151088828730e+01	8.763201549477294350e+01	-8.238403427622397607e-03	1.948067624764654795e+02	1.455235609588080292e-01	0.000000000000000000e+00	1.238311646511647979e+01	1.000000000000000000e+00
1.314000000000000000e+03	5.010996773301725682e+01	6.336516555198235778e+01	-7.931710695247045501e-03	1.869725618766016169e+02	1.914403396519147593e-01	0.000000000000000000e+00	4.303388415010810775e+01	1.000000000000000000e+00
1.318000000000000000e+03	1.155415162142223835e+02	7.118536252441249701e+01	-6.418778484744577795e-03	1.483260170456476601e+02	2.135736431306002325e-01	0.000000000000000000e+00	6.589721555070367742e+01	1.000000000000000000e+00
1.319000000000000000e+03	8.872528309419015713e+00	9.529003091506471890e+01	-7.688026956200670441e-03	1.807478715168778933e+02	1.901975324079072660e-01	0.000000000000000000e+00	1.620633435386514520e+01	1.000000000000000000e+00
1.321000000000000000e+03	4.031630263976556705e+01	6.112588166224913522e+01	-6.758517171907727113e-03	1.570043479801840647e+02	2.098259758727001323e-01	0.000000000000000000e+00	3.046516135116556256e+01	1.000000000000000000e+00
1.322000000000000000e+03	1.808697806403085551e+01	8.195814474284574658e+01	-9.911430147701153978e-03	2.375427830939616456e+02	1.016145619120973898e-01	0.000000000000000000e+00	1.620633435386514520e+01	1.000000000000000000e+00
1.321000000000000000e+03	3.187201295341978735e+01	1.133505648754381667e+02	-7.920437422487699997e-03	1.866845958738545903e+02	1.426978295984019374e-01	0.000000000000000000e+00	2.924310484239712338e+01	1.000000000000000000e+00
1.328000000000000000e+03	1.209917368070898505e+02	5.715591395862080759e+01	-7.006841792724863814e-03	1.633475856509927553e+02	1.893183617149539755e-01	0.000000000000000000e+00	9.675537045035000006e+00	1.000000000000000000e+00
1.329000000000000000e+03	1.133419544645146999e+02	6.308017317147350411e+01	-6.733225901032574741e-03	1.563583043392837340e+02	2.371740188740786293e-01	0.000000000000000000e+00	9.675537045035000006e+00	1.000000000000000000e+00
1.330000000000000000e+03	1.012830816394284454e+02	7.084536325925699884e+01	-7.471933242708762857e-03	1.752279444982187044e+02	1.967807662279129621e-01	0.000000000000000000e+00	1.434275395142142173e+01	1.000000000000000000e+00
1.339000000000000000e+03	8.096568212633758321e+01	1.156073492778307070e+02	-7.446076203279266073e-03	1.745674487889126567e+02	1.594468637744094197e-01	0.000000000000000000e+00	8.251958904052347066e+01	1.000000000000000000e+00
1.342000000000000000e+03	6.426862324184297393e+01	3.479465968006642385e+01	-7.588360616867815232e-03	1.782019810768263710e+02	2.057853575367181165e-01	0.000000000000000000e+00	8.251958904052347066e+01	1.000000000000000000e+00
1.349000000000000000e+03	9.733607107314210793e+01	5.367392491141169586e+01	-8.668842907271137946e-03	2.058019667108526960e+02	1.280972554441008882e-01	0.000000000000000000e+00	1.797693134862315708e+308	1.000000000000000000e+00
1.351000000000000000e+03	1.033564369570216144e+02	6.869008608280050510e+01	-7.140031876243119538e-03	1.667498111426538969e+02	1.687620916944168048e-01	0.000000000000000000e+00	5.133182843620628688e+01	1.000000000000000000e+00
1.354000000000000000e+03	5.257588582813503564e+01	6.118727076782357699e+01	-8.337563722203199246e-03	1.973397264409876186e+02	1.684011097031227200e-01	0.000000000000000000e+00	3.589653777344635444e+01	1.000000000000000000e+00
1.357000000000000000e+03	8.836671050391377946e+01	6.394014075170005640e+01	-4.822236529650188001e-03	1.075437336004677746e+02	2.789425314780060727e-01	0.000000000000000000e+00	3.589653777344635444e+01	1.000000000000000000e+00
1.364000000000000000e+03	2.955334338761322144e+01	6.625597309543694280e+01	-8.194904100896892654e-03	1.936956097964288688e+02	1.495500379128227308e-01	0.000000000000000000e+00	9.758020250307087906e+01	1.000000000000000000e+00
1.366000000000000000e+03	1.120730484715317630e+02	1.183366239496978807e+02	-7.638614069443651518e-03	1.794856620602838291e+02	1.948956558629940661e-01	0.000000000000000000e+00	8.752203086793183218e+01	1.000000000000000000e+00
1.370000000000000000e+03	7.793048696639722550e+01	1.313611816276356592e+01	-8.460080791242470880e-03	2.004693190085295385e+02	1.921658612138795741e-01	0.000000000000000000e+00	4.455772142392341806e+01	1.000000000000000000e+00
1.371000000000000000e+03	2.597593690387796173e+01	1.026078837918153255e+02	5.074627842570331171e-03	-1.139908514038967695e+02	2.950424945439447111e-01	0.000000000000000000e+00	8.752203086793183218e+01	1.000000000000000000e+00
1.375000000000000000e+03	1.065276290290266559e+02	4.730619285307928124e+01	-7.559985030062593009e-03	1.774771512530178939e+02	1.833307822321491587e-01	0.000000000000000000e+00	7.596275787902213139e+00	1.000000000000000000e+00
1.376000000000000000e+03	9.907569692599871303e+01	4.583238357853561240e+01	-7.201672364636590995e-03	1.683243641077924053e+02	2.326970932466466691e-01	0.000000000000000000e+00	7.596275787902213139e+00	1.000000000000000000e+00
1.377000000000000000e+03	2.057718397243412412e+01	8.525103908123570307e+01	-5.031959059819880731e-03	1.129009142513921944e+02	3.046525231779652065e-01	0.000000000000000000e+00	8.783989377020839129e+01	1.000000000000000000e+00
1.383000000000000000e+03	8.278556960290073619e+01	8.880781491790334314e+01	-1.047501796417661842e-02	2.519391464368802076e+02	1.448340675173261927e-01	0.000000000000000000e+00	1.797693134862315708e+308	1.000000000000000000e+00
1.389000000000000000e+03	8.485632704105118762e+01	1.172257033543966287e+02	-5.026715451229801790e-02	1.268394859621596424e+03	4.478961824364113831e-02	0.000000000000000000e+00	7.342441718179793497e+01	1.000000000000000000e+00
1.392000000000000000e+03	7.653768918537242882e+01	8.333668910496960791e+00	-3.459376178891298420e-02	8.680315979151927195e+02	5.834480921419771260e-02	0.000000000000000000e+00	3.339887814934668597e+01	1.000000000000000000e+00
1.392000000000000000e+03	1.203505209147541422e+02	5.233369361100690043e+01	-7.691276436163149363e-03	1.808308766721488610e+02	1.623503204795572197e-01	0.000000000000000000e+00	4.706285918277163915e+01	1.000000000000000000e+00
1.394000000000000000e+03	4.716501908554786127e+01	5.421371764461190423e+01	-7.278166731518159391e-03	1.702783465522683173e+02	1.690277015018719631e-01	0.000000000000000000e+00	2.807608973416110842e+01	1.000000000000000000e+00
1.394000000000000000e+03	7.451145189385741219e+01	4.167102669532120274e+01	-7.981158440891963912e-03	1.882356617733387338e+02	1.812260694667050531e-01	0.000000000000000000e+00	3.008565245409857880e+01	1.000000000000000000e+00
1.395000000000000000e+03	1.909086438502983185e+01	5.388409268795922458e+01	-8.185958245953176352e-03	1.934670956688734123e+02	1.684662756808418260e-01	0.000000000000000000e+00	2.807608973416110842e+01	1.000000000000000000e+00
1.396000000000000000e+03	2.844080438655553422e+01	1.122119349177246193e+02	-7.875096975796941345e-03	1.855264133766309271e+02	2.041241902768138328e-01	0.000000000000000000e+00	5.907248561904716411e+01	1.000000000000000000e+00
1.401000000000000000e+03	8.768146055103666470e+01	1.083413721560397391e+02	-6.503645104578278067e-03	1.504938614508939168e+02	1.898025741165888514e-01	0.000000000000000000e+00	5.216920934758316974e+01	1.000000000000000000e+00
1.401000000000000000e+03	2.495470680737621549e+01	7.404981022942139646e+01	-6.603895754263086268e-03	1.530546775935348762e+02	1.713372408684216142e-01	0.000000000000000000e+00	3.664215233672586436e+01	1.000000000000000000e+00
1.402000000000000000e+03	3.551830702054821387e+01	1.091362417721716156e+02	-7.475951737610697992e-03	1.753305934750218569e+02	1.581343005700988069e-01	0.000000000000000000e+00	3.664215233672586436e+01	1.000000000000000000e+00
1.403000000000000000e+03	8.249973054627442082e+01	3.044022664363603425e+01	-6.506663910871712461e-03	1.505709742467913941e+02	2.115730342320484292e-01	0.000000000000000000e+00	2.562258664410676445e+01	1.000000000000000000e+00
1.404000000000000000e+03	6.783902994741287884e+00	4.214552142213045016e+01	-7.751502670288745907e-03	1.823693037351574446e+02	1.932243732562523020e-01	0.000000000000000000e+00	2.526572959057648049e+01	1.000000000000000000e+00
1.407000000000000000e+03	1.069906111719757718e+02	3.797107736001625966e+01	-7.704709578744075790e-03	1.811740146814863408e+02	1.886269060438969802e-01	0.000000000000000000e+00	2.562258664410676445e+01	1.000000000000000000e+00
1.407000000000000000e+03	8.537263656988241678e+01	7.976939445888748992e+01	-8.655944670051363837e-03	2.054724923963434264e+02	1.169726172688618782e-01	0.000000000000000000e+00	4.705779572179879011e+01	1.000000000000000000e+00
1.409000000000000000e+03	2.215727181780896515e+01	2.209516923634421559e+01	-1.739137735576369928e-02	4.286115653585365521e+02	8.134019566254357958e-02	0.000000000000000000e+00	2.526572959057648049e+01	1.000000000000000000e+00
1.410000000000000000e+03	3.675269572312430455e+01	6.129760840896657470e+01	-7.185294398313917495e-03	1.679060031228551964e+02	2.012590132046877534e-01	0.000000000000000000e+00	4.183129971754411969e+01	1.000000000000000000e+00
1.420000000000000000e+03	8.553308668727584063e+01	9.660402744261917007e+01	-6.993937377990398080e-03	1.630179535372134296e+02	1.772678104598144344e-01	0.000000000000000000e+00	3.805613688478533874e+01	1.000000000000000000e+00
1.420000000000000000e+03	4.843412747490756232e+01	1.050855827217265102e+02	-7.615940597296179393e-03	1.789064878238323217e+02	1.882240450612068239e-01	0.000000000000000000e+00	1.252527097573212522e+01	1.000000000000000000e+00
1.421000000000000000e+03	9.563608282749800082e+01	6.104095287633609423e+00	-7.524839954227718723e-03	1.765794006866599659e+02	1.973908862226259053e-01	0.000000000000000000e+00	4.968459668152453190e+01	1.000000000000000000e+00
1.422000000000000000e+03	1.185686848079655249e+02	7.692472426192874480e+01	-7.364967825513804925e-03	1.724956054269170806e+02	1.787076645715820478e-01	0.000000000000000000e+00	2.501050018262598584e+01	1.000000000000000000e+00
1.424000000000000000e+03	8.713442451393847321e+00	1.873947032753028097e+01	-6.896632629002685637e-03	1.605323878800651585e+02	1.782887431577523385e-01	0.000000000000000000e+00	6.648290912360579341e+01	1.000000000000000000e+00
1.425000000000000000e+03	1.081533569337789800e+02	5.418607732200887739e+01	-8.504774229016621306e-03	2.016109742225556261e+02	1.278021706930143608e-01	0.000000000000000000e+00	2.501050018262598584e+01	1.000000000000000000e+00
1.424000000000000000e+03	3.754025836833631047e+01	1.112666852855422945e+02	-7.688932335447558504e-03	1.807709986467062890e+02	1.580210042931379233e-01	0.000000000000000000e+00	1.252527097573212522e+01	1.000000000000000000e+00
1.428000000000000000e+03	7.388322219009425851e+01	5.591199933790309551e+00	-6.542324013706936163e-03	1.514818807324429883e+02	2.087721603424742556e-01	0.000000000000000000e+00	5.946346982582082319e+01	1.000000000000000000e+00
1.433000000000000000e+03	8.947006276976478034e+01	8.806047438521579807e+01	-7.127194472564416308e-03	1.664218907683383293e+02	1.619399201622581108e-01	0.000000000000000000e+00	8.392932042975567697e+01	1.000000000000000000e+00
1.440000000000000000e+03	3.406046345297303901e+01	1.655400536489554142e+01	-8.062151040348535316e-03	1.903045476785666779e+02	1.663206240335486363e-01	0.000000000000000000e+00	8.127140634114012130e+01	1.000000000000000000e+00
1.443000000000000000e+03	6.026072757081285403e+01	9.348636298392439414e+01	-6.939327461833622035e-03	1.616229904593458571e+02	1.961608587983427743e-01	0.000000000000000000e+00	7.323621458606675105e+01	1.000000000000000000e+00
1.447000000000000000e+03	9.743225800477436849e+01	2.453231981043030530e+01	-7.823697025305513877e-03	1.842134460954887913e+02	2.133953280016884779e-01	0.000000000000000000e+00	6.611298995487270069e+00	1.000000000000000000e+00
1.448000000000000000e+03	9.853959524431051875e+01	3.105022427779306682e+01	-8.504450679892638920e-03	2.016027094400106989e+02	2.441686985388971110e-01	0.000000000000000000e+00	6.611298995487270069e+00	1.000000000000000000e+00
1.457000000000000000e+03	1.139770136702733225e+02	8.061593139636535454e+01	-3.795431243192765990e-03	8.131488060872790413e+01	3.341596965045444678e-01	0.000000000000000000e+00	8.585689846848400464e+01	1.000000000000000000e+00
1.460000000000000000e+03	2.932309180093167456e+01	9.493796081844692480e+01	-4.371441971018674016e-02	1.101010916350905518e+03	4.421351731852873890e-02	0.000000000000000000e+00	5.523446245668066013e+01	1.000000000000000000e+00
1.465000000000000000e+03	9.256601097311909143e+01	9.427904497764640013e+00	-1.545226050393604805e-02	3.790785024582980327e+02	7.963475369244599200e-02	0.000000000000000000e+00	1.296435432457943548e+01	1.000000000000000000e+00
1.465000000000000000e+03	8.421597670698655236e+01	1.010712331562025810e+02	-7.747809473597321549e-03	1.822749642198018591e+02	1.323606844011510075e-01	0.000000000000000000e+00	2.973473153054314722e+01	1.000000000000000000e+00
1.467000000000000000e+03	9.148253683355189025e+01	7.223806886366459423e+01	-7.564957446480179842e-03	1.776041673299223760e+02	1.574067103792100575e-01	0.000000000000000000e+00	2.973473153054314722e+01	1.000000000000000000e+00
1.470000000000000000e+03	7.986918642638588040e+01	6.807765287204546212e+00	-3.616323352881539721e-02	9.081223961254507913e+02	5.564326401604857697e-02	0.000000000000000000e+00	1.296435432457943548e+01	1.000000000000000000e+00
1.476000000000000000e+03	2.567008913481013366e+01	6.445732264971458392e+01	-7.689966900659573300e-03	1.807974257202851049e+02	1.636803150560360853e-01	0.000000000000000000e+00	7.050190358151577641e+01	1.000000000000000000e+00
1.479000000000000000e+03	7.390344705258414137e+01	1.303688320591699856e+01	-9.174419488719923535e-03	2.187164832270631791e+02	1.618603069880951706e-01	0.000000000000000000e+00	6.797505537486374294e+01	1.000000000000000000e+00
1.485000000000000000e+03	2.402923871230853692e+01	7.871605200931693247e+00	-7.704609365243646375e-03	1.811714548142893193e+02	2.248364605273938110e-01	0.000000000000000000e+00	5.181372018399117252e+01	1.000000000000000000e+00
1.484000000000000000e+03	1.198240590912787553e+02	6.315579723253460998e+01	-3.683409270410419652e-03	7.845337619819846964e+01	3.747405347212245941e-01	0.000000000000000000e+00	4.178657779832293784e+01	1.000000000000000000e+00
1.486000000000000000e+03	8.005856088312539498e+01	5.031744701326392999e+01	-7.851430467126798568e-03	1.849218728810530763e+02	1.716066164298410968e-01	0.000000000000000000e+00	2.073394146640413283e+01	1.000000000000000000e+00
1.487000000000000000e+03	7.736007924854698103e+01	2.975985655134170216e+01	-8.283626755539537714e-03	1.959619532759093374e+02	1.763251958125380270e-01	0.000000000000000000e+00	2.073394146640413283e+01	1.000000000000000000e+00
1.486000000000000000e+03	5.644442890167876214e+01	4.829334494938748890e+01	-7.382506775519497196e-03	1.729436227359396412e+02	1.821303728295385893e-01	0.000000000000000000e+00	2.370072189622437620e+01	1.000000000000000000e+00
1.493000000000000000e+03	9.041747220457563117e+01	1.177520736077514414e+02	-5.628120504992665217e-03	1.281293427675016687e+02	2.214664059596093137e-01	0.000000000000000000e+00	9.978719124910476523e+01	1.000000000000000000e+00
1.494000000000000000e+03	4.928840729054473968e+01	2.683516892725297609e+01	-6.672141552140409271e-03	1.547979574767189774e+02	2.222489380523081648e-01	0.000000000000000000e+00	1.948719588414961734e+01	1.000000000000000000e+00
1.495000000000000000e+03	3.624231698152178183e+01	8.772972035753483055e+00	-7.365903254463892699e-03	1.725195001504247045e+02	1.689028264570203719e-01	0.000000000000000000e+00	1.297845256325826746e+01	1.000000000000000000e+00
1.499000000000000000e+03	4.914236226135738406e+01	7.348520311427128249e+00	-7.684573318932613056e-03	1.806596513398049808e+02	2.315969984041778007e-01	0.000000000000000000e+00	1.297845256325826746e+01	1.000000000000000000e+00
1.503000000000000000e+03	2.318741789150195842e+01	8.712922581271568845e+01	-8.203978821096354762e-03	1.939274156754909484e+02	1.424668323435405171e-01	0.000000000000000000e+00	1.893883029366375936e+01	1.000000000000000000e+00
1.506000000000000000e+03	1.122370361974026309e+02	8.895184838265060989e+01	-2.947512153693057982e-02	7.372803596253653495e+02	5.472204881412345845e-02	0.000000000000000000e+00	5.929255207835613106e+01	1.000000000000000000e+00
1.506000000000000000e+03	2.310800836268549929e+01	1.060678896256389550e+02	-8.877404705483730660e-03	2.111294974678126835e+02	1.293991666351134162e-01	0.000000000000000000e+00	1.893883029366375936e+01	1.000000000000000000e+00
1.508000000000000000e+03	3.226609286953134870e+01	3.920541645823392685e+01	-8.120715792620454218e-03	1.918005336245851993e+02	1.742846852476380715e-01	0.000000000000000000e+00	2.640789379152329985e+01	1.000000000000000000e+00
1.509000000000000000e+03	1.429861637772283167e+01	1.650665077352826060e+01	-8.620878476030739354e-03	2.045767567977081853e+02	1.343093734563068908e-01	0.000000000000000000e+00	2.894933807693819006e+01	1.000000000000000000e+00
1.510000000000000000e+03	1.034788850937425337e+02	3.030970038984571602e+01	-2.264711437804518140e-02	5.628648220750736755e+02	6.732276670263803720e-02	0.000000000000000000e+00	3.494851385465047855e+01	1.000000000000000000e+00
1.513000000000000000e+03	1.037839176136862989e+02	7.077295892061289351e+01	-7.100488139918380119e-03	1.657397005983421252e+02	1.710367158072587657e-01	0.000000000000000000e+00	1.424447064209103431e+01	1.000000000000000000e+00
1.513000000000000000e+03	3.547710874108351931e+01	6.541736471808319209e+01	-2.833030587919499466e-02	7.080370337626933406e+02	5.566600232286944561e-02	0.000000000000000000e+00	2.640789379152329985e+01	1.000000000000000000e+00
1.513000000000000000e+03	1.157436694040533069e+02	6.303543470506393476e+01	-5.956865139018823786e-03	1.365268401230560187e+02	2.228299474729263929e-01	0.000000000000000000e+00	1.424447064209103431e+01	1.000000000000000000e+00
1.513000000000000000e+03	8.069045877900173025e+01	6.937397368618964322e+01	-6.323022546193498607e-03	1.458800144115869273e+02	2.169021992945793231e-01	0.000000000000000000e+00	1.638126135036313613e+01	1.000000000000000000e+00
1.516000000000000000e+03	9.158648743797863290e+01	8.160599244400943064e+01	-1.231096874217209487e-02	2.988369212060896984e+02	1.118418159931591216e-01	0.000000000000000000e+00	1.631355014122607017e+01	1.000000000000000000e+00
1.522000000000000000e+03	7.641259610760786813e+01	3.495539790385569034e+01	-8.334309137243083032e-03	1.972565908829671457e+02	1.557366042137674489e-01	0.000000000000000000e+00	1.768785255466617201e+01	1.000000000000000000e+00
1.524000000000000000e+03	7.404215225682777657e+01	1.742710295123952235e+01	-7.681498925539612978e-03	1.805811186195246023e+02	1.789397528448118946e-01	0.000000000000000000e+00	1.768785255466617201e+01	1.000000000000000000e+00
1.524000000000000000e+03	1.069144850995514950e+01	8.629561232824606520e+01	-8.424348093395775394e-03	1.995565581460949716e+02	1.553030884563293412e-01	0.000000000000000000e+00	7.587230293357809785e+01	1.000000000000000000e+00
1.523000000000000000e+03	8.458702106299141121e+01	1.035017365142327606e+02	-6.935088040174791288e-03	1.615146980996102570e+02	1.859085430078210033e-01	0.000000000000000000e+00	6.903203430465936208e+01	1.000000000000000000e+00
1.530000000000000000e+03	4.787577728381989317e+01	2.344827996177824758e+01	-3.591141266123593773e-02	9.016898498548895304e+02	5.856261230637316295e-02	0.000000000000000000e+00	6.344468870590257126e+01	1.000000000000000000e+00
1.530000000000000000e+03	1.109801118679914396e+02	8.184878128570335321e+01	-7.250190383869441549e-03	1.695637149474236764e+02	1.787443434604085724e-01	0.000000000000000000e+00	1.484534481602889144e+01	1.000000000000000000e+00
1.531000000000000000e+03	3.355763498107585718e+01	8.525620280333031076e+01	-1.600915102950956417e-02	3.933037892973974863e+02	7.697278739736868047e-02	0.000000000000000000e+00	5.838750273539474733e+01	1.000000000000000000e+00
1.533000000000000000e+03	9.750239423004217088e+01	8.807255746889849490e+01	-1.499393439917846502e-02	3.673709585037491934e+02	8.645229226130257683e-02	0.000000000000000000e+00	6.911931185477201645e+00	1.000000000000000000e+00
1.538000000000000000e+03	1.029443505155730065e+01	4.912859884470120164e+01	-1.593888422652350520e-02	3.915088845866129645e+02	8.953308118823022355e-02	0.000000000000000000e+00	8.876535902851385629e+01	1.000000000000000000e+00
1.536000000000000000e+03	9.193122134781086174e+01	8.398149092958838935e+01	-6.476541756435111319e-03	1.498015298633894190e+02	3.258923862997756826e-01	0.000000000000000000e+00	6.911931185477201645e+00	1.000000000000000000e+00
1.546000000000000000e+03	1.873263671789324647e+01	2.462753575457258748e+01	-8.129536916572588368e-03	1.920258616068365143e+02	1.225340710284686940e-01	0.000000000000000000e+00	1.127893939975720485e+02	1.000000000000000000e+00
1.547000000000000000e+03	9.353461504924997882e+01	1.090438341575159455e+02	-4.293844103637362714e-02	1.081189212247307296e+03	5.298805399051376153e-02	0.000000000000000000e+00	1.127893939975720485e+02	1.000000000000000000e+00
1.556000000000000000e+03	7.151632606252114499e+01	7.107938716420390790e+01	-6.590361963879361185e-03	1.527089686231219616e+02	2.189555853037015165e-01	0.000000000000000000e+00	3.514684589946462268e+01	1.000000000000000000e+00
1.556000000000000000e+03	7.083494026866255844e+00	1.144176364381151814e+02	-8.074114017047955352e-03	1.906101315719601814e+02	2.060699100800481576e-01	0.000000000000000000e+00	4.082268049876037708e+01	1.000000000000000000e+00
1.557000000000000000e+03	1.066418876067779848e+02	6.985639784236248317e+01	-6.518843845302068653e-03	1.508821001377819186e+02	1.809572677133329810e-01	0.000000000000000000e+00	3.514684589946462268e+01	1.000000000000000000e+00
1.559000000000000000e+03	4.770026076886056643e+01	1.103225781320229117e+02	-5.316409367949611123e-03	1.201669513606578761e+02	2.829598037636065211e-01	0.000000000000000000e+00	2.724944287384624175e+01	1.000000000000000000e+00
1.562000000000000000e+03	3.500746982430172238e+01	7.459458249492527671e+01	-8.309932812212027578e-03	1.966339187423470776e+02	1.899466106989186054e-01	0.000000000000000000e+00	1.780275228432880397e+01	1.000000000000000000e+00
1.562000000000000000e+03	5.057810792184977089e+01	8.322552787375602179e+01	-8.029070064941110779e-03	1.894595227724539654e+02	1.977789018909030805e-01	0.000000000000000000e+00	1.780275228432880397e+01	1.000000000000000000e+00
1.563000000000000000e+03	1.021495198282465395e+02	1.146063262365302222e+02	-1.094567473297022690e-02	2.639616665398352779e+02	1.145445642034572664e-01	0.000000000000000000e+00	5.461750918834540869e+01	1.000000000000000000e+00
1.565000000000000000e+03	4.993943596308838551e+01	2.693002583971429686e+01	-8.363208064974585187e-03	1.979947889981167179e+02	1.491328955675004231e-01	0.000000000000000000e+00	2.696720260478506148e+01	1.000000000000000000e+00
1.565000000000000000e+03	1.146503868762613223e+02	4.970086625781861756e+01	-6.841096563102022979e-03	1.591137671079870870e+02	1.680944419939134349e-01	0.000000000000000000e+00	3.909102926104919362e+01	1.000000000000000000e+00
1.565000000000000000e+03	6.372579763707048706e+00	8.176250547936049884e+01	-6.879408765198493161e-03	1.600924191755520098e+02	2.038848160525551512e-01	0.000000000000000000e+00	2.951840186549973666e+01	1.000000000000000000e+00
1.568000000000000000e+03	2.789012515095295797e+01	4.245606554845438296e+01	-7.406155972526345249e-03	1.735477210200509148e+02	1.990182122250960806e-01	0.000000000000000000e+00	1.912208145429229589e+01	1.000000000000000000e+00
1.568000000000000000e+03	1.105554204082442027e+02	1.082491201468755726e+01	-7.304868424089084981e-03	1.709604181955588729e+02	1.500025510289165753e-01	0.000000000000000000e+00	3.909102926104919362e+01	1.000000000000000000e+00
1.571000000000000000e+03	3.689410400635829035e+01	2.558649638039312180e+01	1.044023869663493649e-02	-2.510507401269960894e+02	2.563159770197603882e-01	0.000000000000000000e+00	1.912208145429229589e+01	1.000000000000000000e+00
1.572000000000000000e+03	5.521482422317928496e+01	8.390754828729895110e+01	-4.955743732100361537e-03	1.109540596209788390e+02	2.785345187460498417e-01	0.000000000000000000e+00	3.155734660911333833e+01	1.000000000000000000e+00
1.575000000000000000e+03	7.890176559599232142e+00	2.761925095441375433e+01	-3.901463635898295285e-02	9.809590153356274413e+02	5.523788215916691779e-02	0.000000000000000000e+00	2.907507349079388348e+01	1.000000000000000000e+00
1.575000000000000000e+03	7.867241036768865570e+01	6.279812438988670920e+01	-7.143427840195100062e-03	1.668365581047474393e+02	1.610785985277345400e-01	0.000000000000000000e+00	1.917435418981767725e+01	1.000000000000000000e+00
1.579000000000000000e+03	4.195961295789212642e+01	7.274667984681323141e+00	-7.725667779827250815e-03	1.817093738020830926e+02	1.763602779296232770e-01	0.000000000000000000e+00	3.968158959403783115e+01	1.000000000000000000e+00
1.578000000000000000e+03	9.784399845103885696e+01	6.247244209235851287e+01	-6.412602559483629450e-03	1.481682583762155616e+02	2.139528863866938524e-01	0.000000000000000000e+00	1.917435418981767725e+01	1.000000000000000000e+00
1.588000000000000000e+03	6.473014984665184102e+01	2.717089368201131094e+01	-1.995207153378350182e-02	4.940222834741475140e+02	7.441954351520452260e-02	0.000000000000000000e+00	2.941318405684384274e+01	1.000000000000000000e+00
1.588000000000000000e+03	8.753347417112699702e+00	5.353002388875096784e+01	-7.702716653363351346e-03	1.811231071262527053e+02	1.800312102150468663e-01	0.000000000000000000e+00	5.869076314269699424e+01	1.000000000000000000e+00
1.590000000000000000e+03	4.383036839281957242e+01	6.474649299422920556e+00	-7.232022840885119624e-03	1.690996407744118528e+02	2.071169302488566899e-01	0.000000000000000000e+00	1.109291991400652932e+01	1.000000000000000000e+00
1.590000000000000000e+03	6.691909738356260107e+01	8.898605616931813245e+01	-6.087465042410651617e-03	1.398629017035509321e+02	2.359179037147128843e-01	0.000000000000000000e+00	6.185390694735048100e+01	1.000000000000000000e+00
1.594000000000000000e+03	5.491782038771587082e+01	6.126395829328640907e+00	-2.618342490611912793e-02	6.531968160736647633e+02	6.865197093134434159e-02	0.000000000000000000e+00	1.109291991400652932e+01	1.000000000000000000e+00
1.595000000000000000e+03	6.355684963153631628e+01	2.512601864455115219e+01	-7.311400715583137033e-03	1.711272799322059655e+02	2.158105998150912086e-01	0.000000000000000000e+00	1.628262036932557066e+01	1.000000000000000000e+00
1.597000000000000000e+03	2.897910324635418888e+01	6.918351558543966462e+01	-7.034659626647491240e-03	1.640581681597978161e+02	2.209386499686853966e-01	0.000000000000000000e+00	5.600610307613247585e+01	1.000000000000000000e+00
1.597000000000000000e+03	8.925218671873138021e+01	2.082200446559205531e+01	-1.615244991559493595e-02	3.969642354078579274e+02	7.295619360498672989e-02	0.000000000000000000e+00	9.921095179021692800e+00	1.000000000000000000e+00
1.599000000000000000e+03	7.933512433736325420e+01	2.110485296790490750e+01	-8.856197006028958263e-03	2.105877651270965885e+02	1.480114004109116532e-01	0.000000000000000000e+00	9.921095179021692800e+00	1.000000000000000000e+00
1.604000000000000000e+03	3.562334850107947659e+01	8.210749870603690326e+00	-8.821447157983346513e-03	2.097001103127955730e+02	1.675984183637103664e-01	0.000000000000000000e+00	9.732302186301500058e+01	1.000000000000000000e+00
1.603000000000000000e+03	9.316408690229589240e+01	1.087412703074665359e+02	-6.906686579412859260e-03	1.607892073479551982e+02	1.922589136827055345e-01	0.000000000000000000e+00	4.743812065613999351e+01	1.000000000000000000e+00
1.606000000000000000e+03	4.587432828154553732e+01	1.049924010142444075e+02	-2.081990993532212980e-02	5.161904648759746124e+02	1.216021806975469133e-01	0.000000000000000000e+00	2.414373604986874611e+01	1.000000000000000000e+00
1.611000000000000000e+03	1.065093738005152062e+02	1.000700427730502469e+02	-3.108057843810238877e-02	7.782903676578432624e+02	6.064416283423124110e-02	0.000000000000000000e+00	2.961660782067755804e+01	1.000000000000000000e+00
1.611000000000000000e+03	4.112783167485798685e+01	4.934256561063598667e+01	-8.198502017898515876e-03	1.937875154745128157e+02	1.643466276138180193e-01	0.000000000000000000e+00	5.327746269936782397e+01	1.000000000000000000e+00
1.611000000000000000e+03	6.969401595613643963e+01	1.010500071309960646e+02	-6.763664438454174838e-03	1.571358304524080438e+02	2.736472425337190817e-01	0.000000000000000000e+00	5.434783417947498307e+00	1.000000000000000000e+00
1.613000000000000000e+03	8.176070455339061027e+01	8.380207334536049757e+01	-7.657312939475294754e-03	1.799633085231918130e+02	1.870798014064882775e-01	0.000000000000000000e+00	2.080016946934675559e+01	1.000000000000000000e+00
1.615000000000000000e+03	6.585382941302319182e+01	9.720425127367893481e+01	-6.939758767151016187e-03	1.616340077806566171e+02	2.188964407524413014e-01	0.000000000000000000e+00	5.434783417947498307e+00	1.000000000000000000e+00
1.618000000000000000e+03	3.398016747880905797e+01	1.188911270338480648e+02	-8.329292364930390019e-03	1.971284417730841483e+02	1.729267078055919393e-01	0.000000000000000000e+00	3.855192479414721163e+01	1.000000000000000000e+00
1.620000000000000000e+03	7.775446791932120050e+01	4.238796842918121399e+01	-7.798506904077305395e-03	1.835699862348385807e+02	1.437766736382537491e-01	0.000000000000000000e+00	2.043020541446093574e+01	1.000000000000000000e+00
1.621000000000000000e+03	1.839674628283352931e+01	1.483084064616225106e+01	-8.764974204903162175e-03	2.082575575680001805e+02	1.516139652324187681e-01	0.000000000000000000e+00	1.355178504910447046e+01	1.000000000000000000e+00
1.624000000000000000e+03	6.318121734099008791e+00	2.097557066690679761e+01	-9.435820861037088128e-03	2.253937552052789499e+02	1.334480617771576227e-01	0.000000000000000000e+00	1.355178504910447046e+01	1.000000000000000000e+00
1.625000000000000000e+03	1.112621075316372981e+02	1.033266503331389004e+02	-1.786828038059485799e-02	4.407936406697851908e+02	7.696253181617518369e-02	0.000000000000000000e+00	8.951446215391065664e+00	1.000000000000000000e+00
1.624000000000000000e+03	6.772884225609085718e+01	2.458684140480868052e+01	-8.259056114868960560e-03	1.953343175103350404e+02	1.636967684224275299e-01	0.000000000000000000e+00	2.043020541446093574e+01	1.000000000000000000e+00
1.629000000000000000e+03	1.045578623051253828e+02	1.092580485907027281e+02	-5.986108623373914521e-03	1.372738396391592346e+02	3.102276104745989027e-01	0.000000000000000000e+00	8.951446215391065664e+00	1.000000000000000000e+00
1.630000000000000000e+03	2.729943888584308453e+01	7.735144208370439856e+01	-8.373553440257693742e-03	1.982590526623419009e+02	1.747066234355008074e-01	0.000000000000000000e+00	8.358765176762375404e+01	1.000000000000000000e+00
1.635000000000000000e+03	1.057135720834711918e+02	4.691687496024783854e+01	-4.895792177515048173e-03	1.094226490092652995e+02	2.753783918650057894e-01	0.000000000000000000e+00	3.319251685725484435e+01	1.000000000000000000e+00
1.639000000000000000e+03	7.988232276916679098e+01	2.607245762175177006e+01	-9.129410279288671312e-03	2.175667618991571430e+02	1.396143787288435245e-01	0.000000000000000000e+00	3.319251685725484435e+01	1.000000000000000000e+00
1.639000000000000000e+03	1.140556668905175286e+02	1.044227067332699477e+02	-6.673788489339449979e-03	1.548400270630855289e+02	1.700602077664439271e-01	0.000000000000000000e+00	5.810775536601692437e+01	1.000000000000000000e+00
1.640000000000000000e+03	3.613691168398777620e+01	2.424330455141218366e+01	-8.983497537189397142e-03	2.138395470974614341e+02	2.594933059099566730e-01	0.000000000000000000e+00	1.621446220201841015e+01	1.000000000000000000e+00
1.641000000000000000e+03	3.466609001582965988e+01	4.805022452909135211e+01	-8.006776208702876332e-03	1.888900454960863726e+02	1.778275228475639791e-01	0.000000000000000000e+00	2.012016763106733563e+01	1.000000000000000000e+00
1.642000000000000000e+03	2.089695127383424378e+01	7.003090450488583940e+01	-7.073549445633042776e-03	1.650515749512320838e+02	1.998358898503020953e-01	0.000000000000000000e+00	1.315425727290464053e+01	1.000000000000000000e+00
1.645000000000000000e+03	2.018609853527828335e+01	2.715540763949818626e+01	-7.830571084494733838e-03	1.843890379923250578e+02	2.203807237528266905e-01	0.000000000000000000e+00	1.621446220201841015e+01	1.000000000000000000e+00
1.645000000000000000e+03	1.690203226070745757e+01	5.749794370225333751e+01	-8.845281166304798035e-03	2.103089294421010607e+02	1.406109127198951203e-01	0.000000000000000000e+00	1.315425727290464053e+01	1.000000000000000000e+00
1.647000000000000000e+03	8.047622302909408631e+01	6.317896039134085129e+01	-7.863977772107582156e-03	1.852423829350273081e+02	1.654450835805757469e-01	0.000000000000000000e+00	5.997198313397887404e+01	1.000000000000000000e+00
1.652000000000000000e+03	2.561739693952357300e+01	1.933046434314212192e+01	-2.181546323421636874e-02	5.416210128742502548e+02	6.947977042074204856e-02	0.000000000000000000e+00	7.554479229845863131e+01	1.000000000000000000e+00
1.652000000000000000e+03	1.110730628361362875e+02	7.244103521348310437e+01	-7.530669501382768888e-03	1.767283114269481814e+02	1.810780745460931485e-01	0.000000000000000000e+00	5.075903861110757731e+01	1.000000000000000000e+00
1.653000000000000000e+03	1.010881729874001280e+02	2.267375705370712780e+01	-1.260004864737589159e-02	3.062212173686230585e+02	1.108572280847239799e-01	0.000000000000000000e+00	5.075903861110757731e+01	1.000000000000000000e+00
1.658000000000000000e+03	3.914157644231015354e+01	2.523652678040303243e+01	5.355021269187799221e-02	-1.352257741407706817e+03	2.797004424425858504e-01	0.000000000000000000e+00	3.420097029690731461e+01	1.000000000000000000e+00
1.659000000000000000e+03	2.610658597672747661e+01	5.755123433890029361e+01	-8.300506034005221412e-03	1.963931198459710288e+02	1.619398005924485018e-01	0.000000000000000000e+00	1.822850406399159695e+01	1.000000000000000000e+00
1.662000000000000000e+03	1.059236884956615512e+02	6.583378678007588292e+01	-7.343148300071895146e-03	1.719382445205081638e+02	1.993679122567487694e-01	0.000000000000000000e+00	1.386111117817462457e+01	1.000000000000000000e+00
1.662000000000000000e+03	1.037092606989418542e+01	6.675272159409102812e+01	-9.927061009664504485e-03	2.379420599441864681e+02	1.091626710320476867e-01	0.000000000000000000e+00	1.822850406399159695e+01	1.000000000000000000e+00
1.663000000000000000e+03	5.337800909192237953e+01	7.671306941838884086e+01	-5.366236814049665099e-02	1.355122655343036058e+03	4.948562111879584169e-02	0.000000000000000000e+00	2.252519186648208560e+01	1.000000000000000000e+00
1.663000000000000000e+03	5.690101383250785716e+01	5.446508734765615856e+01	-7.539624821990316937e-03	1.769570673466996880e+02	1.925001318754331336e-01	0.000000000000000000e+00	2.252519186648208560e+01	1.000000000000000000e+00
1.666000000000000000e+03	1.084651522090294122e+02	7.945991481731932993e+01	-6.360010526813273703e-03	1.468248403868061871e+02	2.334119408545715091e-01	0.000000000000000000e+00	1.386111117817462457e+01	1.000000000000000000e+00
1.668000000000000000e+03	1.114526697894360012e+02	1.034172243758338396e+02	-7.113138890975424268e-03	1.660628530928672717e+02	1.897868768196009359e-01	0.000000000000000000e+00	2.414286525198964739e+01	1.000000000000000000e+00
1.669000000000000000e+03	6.315812353338246510e+01	6.377002053779958857e+01	-7.447642323189189797e-03	1.746074539675250037e+02	1.732212032474433894e-01	0.000000000000000000e+00	2.792608527068529511e+01	1.000000000000000000e+00
1.672000000000000000e+03	8.385133294176564789e+01	4.501749209690959930e+01	-7.652563157801143059e-03	1.798419794582587770e+02	1.874359192658913154e-01	0.000000000000000000e+00	2.792608527068529511e+01	1.000000000000000000e+00
1.674000000000000000e+03	1.200901686064039353e+02	2.784087376146203141e+01	-6.726058688033062852e-03	1.561752240819028543e+02	1.682828342743479810e-01	0.000000000000000000e+00	4.010348398543813886e+01	1.000000000000000000e+00
1.676000000000000000e+03	5.605251039536496904e+01	5.759265659327419229e+01	-7.300394884438561431e-03	1.708461454942065814e+02	2.308012842679247889e-01	0.000000000000000000e+00	3.051080623446229367e+01	1.000000000000000000e+00
1.679000000000000000e+03	9.456299231355245638e+00	9.042286646986299559e+01	-7.292548577573152759e-03	1.706457183713477832e+02	2.107560191124167037e-01	0.000000000000000000e+00	5.700025943258375349e+01	1.000000000000000000e+00
1.688000000000000000e+03	1.656579654369007315e+01	1.194663935383522073e+02	-7.733537277007804245e-03	1.819103933014857262e+02	1.618382982305663909e-01	0.000000000000000000e+00	4.009987802236416599e+01	1.000000000000000000e+00
1.693000000000000000e+03	1.111418505470947764e+02	8.082485900958594982e+01	-5.696346299493628383e-03	1.298721116817368966e+02	2.263367574063132048e-01	0.000000000000000000e+00	4.766922428419646707e+01	1.000000000000000000e+00
1.693000000000000000e+03	1.748748367131872072e+01	7.937710930618801797e+01	-9.580838534036569681e-03	2.290981062409368860e+02	1.444035212365024634e-01	0.000000000000000000e+00	1.680171305315955621e+01	1.000000000000000000e+00
1.693000000000000000e+03	6.377343465108060627e+01	8.617164490012412159e+01	-7.665918625942358573e-03	1.801831333412119704e+02	1.534504413281136959e-01	0.000000000000000000e+00	4.608346290971540782e+01	1.000000000000000000e+00
1.696000000000000000e+03	2.353861930564686133e+01	6.370288463459177564e+01	-8.301525677183282242e-03	1.964191657490980560e+02	1.335292107932283256e-01	0.000000000000000000e+00	1.680171305315955621e+01	1.000000000000000000e+00
1.699000000000000000e+03	8.294506274217317454e+00	8.021633974930897182e+01	-6.934559590100510852e-03	1.615011992995022183e+02	2.299765210106120561e-01	0.000000000000000000e+00	2.247392226427731643e+01	1.000000000000000000e+00
1.701000000000000000e+03	5.127896874692022067e+01	2.217584193030936746e+01	-7.573559254419230148e-03	1.778238930742988373e+02	1.891345827242342237e-01	0.000000000000000000e+00	3.937514825303895805e+01	1.000000000000000000e+00
1.705000000000000000e+03	9.060618854904261354e+01	2.411802693291580013e+01	-8.713036229800571325e-03	2.069308469134860502e+02	1.781837915205037870e-01	0.000000000000000000e+00	2.254700506665982473e+01	1.000000000000000000e+00
1.708000000000000000e+03	7.814382892836576389e+01	4.290783880427063224e+01	-6.929064459238534757e-03	1.613608309341946949e+02	1.999135100803010046e-01	0.000000000000000000e+00	2.254700506665982473e+01	1.000000000000000000e+00
1.710000000000000000e+03	9.992728953169405770e+01	1.181495867772651991e+02	-5.998765311936934269e-03	1.375971438021393567e+02	2.245323808849297720e-01	0.000000000000000000e+00	1.685203520014833956e+01	1.000000000000000000e+00
1.711000000000000000e+03	6.334113135400518502e+01	8.666010545491516837e+01	-7.096348703458368531e-03	1.656339622740363779e+02	1.666973248045207079e-01	0.000000000000000000e+00	2.853484126918586483e+01	1.000000000000000000e+00
1.711000000000000000e+03	1.071603707914770638e+02	2.588611059389352320e+01	-6.783975355809062149e-03	1.576546552699805090e+02	2.081049285017386730e-01	0.000000000000000000e+00	3.364073324054692193e+01	1.000000000000000000e+00
1.712000000000000000e+03	1.075664049181524859e+02	1.031284348074789676e+02	-5.991453042274104239e-03	1.374103581977488489e+02	2.687318862076736314e-01	0.000000000000000000e+00	1.685203520014833956e+01	1.000000000000000000e+00
1.713000000000000000e+03	3.507500904173135581e+01	9.056695785617225170e+01	-1.484341954814914419e-02	3.635261868096511648e+02	8.918878448516576185e-02	0.000000000000000000e+00	2.853484126918586483e+01	1.000000000000000000e+00
1.718000000000000000e+03	6.308389463345941550e+01	7.597212022933965159e+01	-8.142373459176543635e-03	1.923537599857423572e+02	1.585891425726142501e-01	0.000000000000000000e+00	3.158333353913295127e+01	1.000000000000000000e+00
1.719000000000000000e+03	6.740155193691779800e+01	4.017518130551544431e+01	-8.176085671082128706e-03	1.932149092822644718e+02	1.645361613540957668e-01	0.000000000000000000e+00	3.605638640942972017e+01	1.000000000000000000e+00
1.719000000000000000e+03	1.000511472400242674e+01	9.165224291752339525e+01	-9.107169677331380248e-03	2.169986449573383140e+02	1.406564269536504375e-01	0.000000000000000000e+00	5.534639215154922454e+01	1.000000000000000000e+00
1.721000000000000000e+03	9.849529355446922807e+01	6.006950877111538745e+01	-7.261210614495043104e-03	1.698452172077122100e+02	1.821551986868007456e-01	0.000000000000000000e+00	3.691348037082894962e+01	1.000000000000000000e+00
1.727000000000000000e+03	7.074944802372030495e+01	3.757889996545635114e+01	-8.143439361601135032e-03	1.923809875413138855e+02	1.646565363909181512e-01	0.000000000000000000e+00	3.496970722602914350e+01	1.000000000000000000e+00
1.727000000000000000e+03	4.219373551629819019e+01	9.310601160064310022e+01	-8.311437492850204736e-03	1.966723545078995130e+02	1.375357567066471942e-01	0.000000000000000000e+00	3.138457159555091636e+01	1.000000000000000000e+00
1.730000000000000000e+03	6.556822324973599336e+01	7.216264373786546571e+01	-7.771005352774644666e-03	1.828674828920179039e+02	1.742945754371804101e-01	0.000000000000000000e+00	3.138457159555091636e+01	1.000000000000000000e+00
1.737000000000000000e+03	1.072441859305949947e+02	7.564875688098443618e+01	-7.075995406925263305e-03	1.651140549170087297e+02	1.674087831392179204e-01	0.000000000000000000e+00	1.608905737678295012e+01	1.000000000000000000e+00
1.739000000000000000e+03	9.497997710751668876e+01	6.523497038339662879e+01	-7.047152732650970378e-03	1.643772937477717733e+02	2.035129727457173354e-01	0.000000000000000000e+00	1.608905737678295012e+01	1.000000000000000000e+00
1.739000000000000000e+03	7.397224020511356457e+01	1.121962805487348476e+02	-7.972642025475217692e-03	1.880181173070913019e+02	1.460225419724421325e-01	0.000000000000000000e+00	3.354486411815990721e+01	1.000000000000000000e+00
1.740000000000000000e+03	4.046725823199512462e+01	1.138315455690971305e+02	-1.895706146143397511e-02	4.686056117281373758e+02	7.596285129065805108e-02	0.000000000000000000e+00	3.354486411815990721e+01	1.000000000000000000e+00
1.749000000000000000e+03	8.727180787755412439e+01	3.651651665113475786e+01	-8.061778969689724697e-03	1.902950434553792718e+02	1.694279591351744996e-01	0.000000000000000000e+00	1.797693134862315708e+308	1.000000000000000000e+00
1.751000000000000000e+03	5.016237775711874036e+01	1.155076380034536143e+01	-7.159766387114955243e-03	1.672539121551322125e+02	2.464310959966344861e-01	0.000000000000000000e+00	3.951809125953936785e+01	1.000000000000000000e+00
1.756000000000000000e+03	8.882115868311346674e+01	1.974699428229426346e+01	-7.801070347511734893e-03	1.836354671803314318e+02	1.968511920818382110e-01	0.000000000000000000e+00	3.951809125953936785e+01	1.000000000000000000e+00
1.755000000000000000e+03	2.809827686899839705e+01	4.792223966838033533e+01	-8.075083767206864271e-03	1.906349030010638330e+02	1.432919317693684969e-01	0.000000000000000000e+00	4.254067235975712435e+01	1.000000000000000000e+00
1.756000000000000000e+03	6.746178870412187223e+01	8.257477392112740233e+01	-6.959992101403222539e-03	1.621508508049702471e+02	2.059015449545696930e-01	0.000000000000000000e+00	5.244315202323097225e+01	1.000000000000000000e+00
1.758000000000000000e+03	1.271059488053427877e+01	1.083220539596051992e+02	-7.394110863037474564e-03	1.732400391155848638e+02	1.733930307931114134e-01	0.000000000000000000e+00	6.050302186244793745e+01	1.000000000000000000e+00
1.764000000000000000e+03	5.959123090886559027e+01	7.494596816411265650e+01	-6.758594858207592378e-03	1.570063324095257258e+02	1.810057931157657007e-01	0.000000000000000000e+00	4.741179764166250266e+01	1.000000000000000000e+00
1.768000000000000000e+03	2.565640537702839907e+01	3.728114205721951890e+01	-6.560412593521905943e-03	1.519439378595864127e+02	3.586653922159915853e-01	0.000000000000000000e+00	3.464176942136065662e+01	1.000000000000000000e+00
1.769000000000000000e+03	2.517746708689160329e+01	1.075584108082837389e+02	-7.639304012119784749e-03	1.795032860492364364e+02	1.695807053712110601e-01	0.000000000000000000e+00	4.569793688628808326e+01	1.000000000000000000e+00
1.771000000000000000e+03	5.272661638160722930e+01	1.566504007720708103e+01	-7.095339022909817259e-03	1.656081708576638221e+02	1.990990612927139303e-01	0.000000000000000000e+00	3.464176942136065662e+01	1.000000000000000000e+00
1.772000000000000000e+03	5.886604810840292146e+01	7.668154334378473891e+01	-1.940350385131647815e-02	4.800095964640444777e+02	5.342872724385838712e-02	0.000000000000000000e+00	1.208289143287651690e+01	1.000000000000000000e+00
1.776000000000000000e+03	2.533420314841913168e+01	1.134300805406309536e+02	-7.495119051605245164e-02	1.898927210909929954e+03	4.382391429850840403e-02	0.000000000000000000e+00	4.974775987447454639e+01	1.000000000000000000e+00
1.777000000000000000e+03	5.951853729847683638e+01	5.403522638011360613e+01	-8.168945321133465678e-03	1.930325152182845159e+02	1.792514236855506926e-01	0.000000000000000000e+00	1.087827025737515463e+01	1.000000000000000000e+00
1.777000000000000000e+03	5.734690413111561469e+01	6.469453091553755542e+01	-8.501134714743781989e-03	2.015180059781546049e+02	2.512437636307640609e-01	0.000000000000000000e+00	6.320110056727553882e+00	1.000000000000000000e+00
1.777000000000000000e+03	9.736867310609423498e+01	7.684499392313283295e+01	-8.374566801520920770e-03	1.982849380993875172e+02	1.482236086105293005e-01	0.000000000000000000e+00	3.285239145322482557e+01	1.000000000000000000e+00
1.780000000000000000e+03	5.700186717357863131e+01	7.100521555566039922e+01	-1.030855597827243057e-02	2.476870189745669677e+02	1.707906903439340152e-01	0.000000000000000000e+00	6.320110056727553882e+00	1.000000000000000000e+00
1.782000000000000000e+03	1.046703462933252951e+02	1.088756853434376808e+02	-5.647331952375812987e-03	1.286200825755421988e+02	2.217975272441249368e-01	0.000000000000000000e+00	3.285239145322482557e+01	1.000000000000000000e+00
1.786000000000000000e+03	1.074947854742888040e+02	5.109001745865892019e+01	-6.908484137725779024e-03	1.608351244204084480e+02	1.838795912419184386e-01	0.000000000000000000e+00	1.598387222027741572e+01	1.000000000000000000e+00
1.786000000000000000e+03	2.332221900438161200e+01	4.301815724796079365e+01	-7.023854991538105476e-03	1.637821731005093966e+02	2.010203748998834472e-01	0.000000000000000000e+00	2.375579715897956490e+01	1.000000000000000000e+00
1.787000000000000000e+03	1.690435934658886197e+01	8.437772502776915928e+01	-8.188969125036603403e-03	1.935440059710472269e+02	1.513016916676508394e-01	0.000000000000000000e+00	2.190235413970256317e+01	1.000000000000000000e+00
1.785000000000000000e+03	5.499958489032402298e+01	1.166149270122287191e+02	-6.420186988053885706e-03	1.483619960445147967e+02	1.959516483253147534e-01	0.000000000000000000e+00	1.876984724381691905e+01	1.000000000000000000e+00
1.789000000000000000e+03	9.211570868049463456e+01	4.673477141225261988e+01	-3.718428894338710045e-02	9.342043736127488955e+02	4.896720740058380095e-02	0.000000000000000000e+00	1.598387222027741572e+01	1.000000000000000000e+00
1.788000000000000000e+03	3.968697811229984751e+01	1.057599171449909363e+02	-2.133194955863515832e-02	5.292700742069304169e+02	5.954298878299524311e-02	0.000000000000000000e+00	1.876984724381691905e+01	1.000000000000000000e+00
1.791000000000000000e+03	1.095271772335169302e+01	6.329951165828509119e+01	-8.116103479969523707e-03	1.916827160869578108e+02	1.380137993420613718e-01	0.000000000000000000e+00	2.190235413970256317e+01	1.000000000000000000e+00
1.793000000000000000e+03	5.638062885941567792e+00	1.076863677657392913e+02	-7.708634086969034203e-03	1.812742628499121622e+02	1.746490023790198132e-01	0.000000000000000000e+00	3.410336992272046075e+01	1.000000000000000000e+00
1.797000000000000000e+03	1.098806505370816353e+02	6.011513835031865227e+01	-7.285048388280769213e-03	1.704541325225459332e+02	1.894828966261326020e-01	0.000000000000000000e+00	1.145842002559698471e+02	1.000000000000000000e+00
1.812000000000000000e+03	6.324840186757672456e+01	2.168161158190023485e+01	-8.888721371692224343e-03	2.114185719186885990e+02	1.646914299417554517e-01	0.000000000000000000e+00	9.717711132973907695e+01	1.000000000000000000e+00
1.811000000000000000e+03	9.159426319006904293e+00	1.024143415648428288e+02	-7.230698219445624679e-03	1.690658044653623620e+02	1.604240914317478506e-01	0.000000000000000000e+00	9.717711132973907695e+01	1.000000000000000000e+00
1.820000000000000000e+03	5.760484061890108620e+01	4.436471646109322364e+01	-7.862285068532502696e-03	1.851991442861666997e+02	1.696496861254916944e-01	0.000000000000000000e+00	2.859943970401196722e+01	1.000000000000000000e+00
1.822000000000000000e+03	3.286325877535621487e+01	5.870982291809056619e+01	-8.064637047060486952e-03	1.903680505699563525e+02	1.870353575693171067e-01	0.000000000000000000e+00	1.767007006205461295e+01	1.000000000000000000e+00
1.823000000000000000e+03	1.041443832429125109e+02	9.133867345162842355e+01	-6.585933930787290537e-03	1.525958583474481998e+02	2.091683283913090552e-01	0.000000000000000000e+00	6.612474319799530065e+01	1.000000000000000000e+00
1.821000000000000000e+03	2.661446932398142451e+01	1.065007624756217410e+02	4.426317105326246781e-03	-9.743031432406873193e+01	3.860258060730716867e-01	0.000000000000000000e+00	4.819773099845272668e+01	1.000000000000000000e+00
1.825000000000000000e+03	1.808321250730202934e+01	4.902573244391095386e+01	-8.346260907402517151e-03	1.975618885149888797e+02	1.894834768899505972e-01	0.000000000000000000e+00	1.767007006205461295e+01	1.000000000000000000e+00
1.827000000000000000e+03	1.604222496865364178e+01	8.193403788825756351e+01	-9.314091172805892896e-03	2.222842755994990398e+02	1.480131646809262902e-01	0.000000000000000000e+00	1.907999768300659937e+01	1.000000000000000000e+00
1.828000000000000000e+03	1.507881338517180581e+01	1.009896971448760610e+02	-5.925260908172864938e-03	1.357195373795771616e+02	2.538613079111604609e-01	0.000000000000000000e+00	1.907999768300659937e+01	1.000000000000000000e+00
1.830000000000000000e+03	6.941711998174184828e+01	7.486289126778324032e+01	-1.520679419468212897e-02	3.728082778843101437e+02	9.224349316882929362e-02	0.000000000000000000e+00	5.384125307035891694e+01	1.000000000000000000e+00
1.835000000000000000e+03	2.735292514435264621e+01	1.206384028131578390e+02	-6.791724918424773584e-03	1.578526111446518030e+02	1.984812240048987597e-01	0.000000000000000000e+00	4.493771812729310966e+01	1.000000000000000000e+00
1.836000000000000000e+03	5.571142349918012826e+01	8.577876882845721696e+01	-7.633775598054893564e-03	1.793620674932960242e+02	1.680097659524056875e-01	0.000000000000000000e+00	4.493771812729310966e+01	1.000000000000000000e+00
1.843000000000000000e+03	6.625627919701760504e+01	6.635147768942330515e+01	-7.526422693322427741e-03	1.766198303879742468e+02	1.637976022194440606e-01	0.000000000000000000e+00	5.946235157749229927e+01	1.000000000000000000e+00
1.844000000000000000e+03	1.089855446489213762e+02	1.077033957714910741e+02	-7.320856688092216603e-03	1.713688245717843870e+02	1.512053760317032536e-01	0.000000000000000000e+00	5.946235157749229927e+01	1.000000000000000000e+00
1.856000000000000000e+03	8.090447349864530224e+01	9.220605526449679701e+01	-7.397999866982843745e-03	1.733393803578950951e+02	1.889435502618072027e-01	0.000000000000000000e+00	2.782786322147937597e+01	1.000000000000000000e+00
1.857000000000000000e+03	8.371874440689494179e+01	1.198912471679014828e+02	-6.002892434872598125e-03	1.377025675881152154e+02	2.230158059221171163e-01	0.000000000000000000e+00	2.782786322147937597e+01	1.000000000000000000e+00
1.861000000000000000e+03	1.034294032695241441e+02	3.258700037017582218e+01	-7.666469988553440904e-03	1.801972174222563012e+02	1.746019785872023888e-01	0.000000000000000000e+00	6.213274085287648063e+01	1.000000000000000000e+00
1.860000000000000000e+03	4.567249888584042594e+01	1.109985504582528080e+02	-6.917822215559374724e-03	1.610736575424649573e+02	1.882733177498361332e-01	0.000000000000000000e+00	3.907168863791476099e+01	1.000000000000000000e+00
1.864000000000000000e+03	4.261778703782223943e+01	1.984240084022134809e+01	-6.970305861235939759e-03	1.624143068798583727e+02	2.028569599127093559e-01	0.000000000000000000e+00	2.335439294542787181e+01	1.000000000000000000e+00
1.867000000000000000e+03	2.721624989398616279e+01	3.739860553988490466e+01	-8.370001399548238422e-03	1.981683188544644452e+02	1.694024082827418898e-01	0.000000000000000000e+00	9.797592792418505780e+00	1.000000000000000000e+00
1.869000000000000000e+03	6.434189368505748519e+01	1.039931683526493345e+02	-7.609964689575209745e-03	1.787538384294702212e+02	1.755733695212974288e-01	0.000000000000000000e+00	2.627796361126397073e+01	1.000000000000000000e+00
1.869000000000000000e+03	1.775891939027468425e+01	3.483897191969246876e+01	-7.515914207967434348e-03	1.763514002180314151e+02	2.377653236247626589e-01	0.000000000000000000e+00	9.797592792418505780e+00	1.000000000000000000e+00
1.870000000000000000e+03	5.126336144279689933e+01	8.120099061678864416e+01	-7.568572475069017952e-03	1.776965101087024834e+02	1.554238028831409490e-01	0.000000000000000000e+00	2.562533243404192973e+01	1.000000000000000000e+00
1.873000000000000000e+03	7.337578147939952089e+01	2.219106497155757651e+01	-7.780888790204126652e-03	1.831199467532873939e+02	1.596164029362137082e-01	0.000000000000000000e+00	4.182244469694083477e+01	1.000000000000000000e+00
1.873000000000000000e+03	2.571340362582857964e+01	7.923698503983608532e+01	-7.968883691778307771e-03	1.879221139232654991e+02	1.901738846498373103e-01	0.000000000000000000e+00	2.562533243404192973e+01	1.000000000000000000e+00
1.874000000000000000e+03	1.076898057426842144e+02	5.741857579555387048e+01	-8.094460085682268075e-03	1.911298542985643678e+02	1.544990411854350043e-01	0.000000000000000000e+00	2.147655720272446445e+01	1.000000000000000000e+00
1.876000000000000000e+03	1.039913345168214533e+02	7.857427998788368484e+01	-6.825025903030798764e-03	1.587032559954638771e+02	1.783287887940127048e-01	0.000000000000000000e+00	1.634105375987304853e+01	1.000000000000000000e+00
1.878000000000000000e+03	9.522941697632397506e+01	9.236771462167173752e+01	-7.352938562520725148e-03	1.721883283074809015e+02	1.834473939815118859e-01	0.000000000000000000e+00	1.634105375987304853e+01	1.000000000000000000e+00
1.878000000000000000e+03	6.855341317568557713e+01	6.373455597041333931e+01	-8.071237094962074865e-03	1.905366430854336102e+02	1.575422029472908214e-01	0.000000000000000000e+00	3.841957415036272749e+01	1.000000000000000000e+00
1.880000000000000000e+03	9.592738782917047047e+01	1.721472617375177805e+01	-7.406595573388360422e-03	1.735589502438744489e+02	1.844269929774281502e-01	0.000000000000000000e+00	2.237403660526902271e+01	1.000000000000000000e+00
1.881000000000000000e+03	6.071902304525088567e+01	1.109469681534673242e+02	-6.404028431526454304e-03	1.479492396930365601e+02	2.278190205205368191e-01	0.000000000000000000e+00	3.919382542029529048e+01	1.000000000000000000e+00
1.883000000000000000e+03	1.180716262889106076e+02	1.401625512462786105e+01	-6.841194717507546527e-03	1.591162743773856221e+02	1.805689745340919306e-01	0.000000000000000000e+00	2.237403660526902271e+01	1.000000000000000000e+00
1.888000000000000000e+03	5.344886501887262398e+01	1.959502446512983909e+01	-6.978868615834516245e-03	1.626330350404283820e+02	1.890741742508624812e-01	0.000000000000000000e+00	6.486311695808987565e+01	1.000000000000000000e+00
1.889000000000000000e+03	4.332223230484068210e+01	1.025461816096408967e+02	-8.205433612421226403e-03	1.939645770616826610e+02	1.773801309239966262e-01	0.000000000000000000e+00	1.147789353338605167e+01	1.000000000000000000e+00
1.891000000000000000e+03	4.212929292798077796e+01	1.139619135444264373e+02	-7.925205377248044705e-03	1.868063891545571096e+02	1.505683785041415090e-01	0.000000000000000000e+00	1.147789353338605167e+01	1.000000000000000000e+00
1.894000000000000000e+03	8.948436603596006123e+00	3.992050550252092478e+01	-8.896630678832471995e-03	2.116206083290812501e+02	1.720780353036114318e-01	0.000000000000000000e+00	9.820475070922812577e+00	1.000000000000000000e+00
1.895000000000000000e+03	8.994269757116034825e+00	4.974087361887251291e+01	-8.430909212187562979e-03	1.997241562511309212e+02	1.700432708534240778e-01	0.000000000000000000e+00	9.820475070922812577e+00	1.000000000000000000e+00
1.896000000000000000e+03	9.101632825931162074e+01	5.274407596784416796e+01	-6.786711203934938340e-03	1.577245401442091008e+02	1.792738787381322751e-01	0.000000000000000000e+00	1.884002723531689938e+01	1.000000000000000000e+00
1.896000000000000000e+03	9.271204004808927834e+01	7.150763607132354593e+01	-7.325565707599287352e-03	1.714891124024132125e+02	1.820711511879782307e-01	0.000000000000000000e+00	1.884002723531689938e+01	1.000000000000000000e+00
1.902000000000000000e+03	2.918800129040467439e+01	1.197766935227046332e+02	-7.406402658267431313e-03	1.735540223939563873e+02	1.709564669940830672e-01	0.000000000000000000e+00	5.300314955038821552e+01	1.000000000000000000e+00
1.906000000000000000e+03	7.927529893045634424e+01	1.024389751786521856e+02	-7.325097608061600235e-03	1.714771552045672252e+02	1.536514090177233394e-01	0.000000000000000000e+00	1.565680656024830952e+01	1.000000000000000000e+00
1.907000000000000000e+03	7.238449779918707350e+01	8.838008292377190855e+01	-7.490133510277746653e-03	1.756928545924432967e+02	2.250601409311154821e-01	0.000000000000000000e+00	1.565680656024830952e+01	1.000000000000000000e+00
1.910000000000000000e+03	3.008848928307892479e+01	5.601803266401732628e+01	-3.006349260438592394e-02	7.523097896803295725e+02	5.212951443309299382e-02	0.000000000000000000e+00	1.254230173675777138e+01	1.000000000000000000e+00
1.913000000000000000e+03	4.476046158952274112e+01	1.559796961079095112e+01	-1.756325652206927601e-02	4.330020700090584569e+02	7.927437261336678365e-02	0.000000000000000000e+00	1.016733934251013949e+01	1.000000000000000000e+00
1.912000000000000000e+03	3.758826835657232124e+01	2.280452451136408953e+01	6.169867059348605777e-03	-1.419677899593810082e+02	4.249161831256592636e-01	0.000000000000000000e+00	1.016733934251013949e+01	1.000000000000000000e+00
1.913000000000000000e+03	2.931419518669591895e+01	4.349965411453323583e+01	-6.646709249236519221e-03	1.541483112946186225e+02	2.140355010061542052e-01	0.000000000000000000e+00	1.254230173675777138e+01	1.000000000000000000e+00
1.914000000000000000e+03	1.827701286352316856e+01	1.182783889501154135e+02	-7.716554285852103741e-03	1.814765774804553189e+02	1.654456958568595315e-01	0.000000000000000000e+00	3.079852248241946810e+01	1.000000000000000000e+00
1.917000000000000000e+03	7.287847022228963567e+01	3.042314735048312713e+01	-8.682175833659894898e-03	2.061425447842349570e+02	1.402064083365878178e-01	0.000000000000000000e+00	3.178692033660728811e+01	1.000000000000000000e+00
1.919000000000000000e+03	4.754702678091445023e+01	1.086963603352646857e+02	-6.720221607836336652e-02	1.700986360737529822e+03	4.414258510565893801e-02	0.000000000000000000e+00	3.079852248241946810e+01	1.000000000000000000e+00
1.922000000000000000e+03	3.745823376186034892e+01	2.592768382768586477e+01	5.839344282366300265e-03	-1.335248714798704270e+02	3.292379322286150822e-01	0.000000000000000000e+00	3.353989233157180649e+01	1.000000000000000000e+00
1.924000000000000000e+03	4.375309822377801794e+01	5.887156124093999665e+01	-7.203319815278917855e-03	1.683664468096236533e+02	2.094266035034844098e-01	0.000000000000000000e+00	3.353989233157180649e+01	1.000000000000000000e+00
1.934000000000000000e+03	2.372133670534985583e+01	1.113648427617819081e+01	-1.558964515232428086e-02	3.825878744818187442e+02	9.896962220226213081e-02	0.000000000000000000e+00	9.663197620528860554e+00	1.000000000000000000e+00
1.935000000000000000e+03	1.943645680152091870e+01	1.152123725133224781e+02	-6.645584208043278304e-03	1.541195730903491494e+02	1.843054806572759219e-01	0.000000000000000000e+00	6.002792050037479044e+01	1.000000000000000000e+00
1.938000000000000000e+03	2.050415246178051731e+01	5.519394812900213765e+01	-6.728005470593377210e-03	1.562249529586965480e+02	2.162258001610766200e-01	0.000000000000000000e+00	2.027822865084095483e+01	1.000000000000000000e+00
1.937000000000000000e+03	1.210196868321862240e+02	7.446958668320229435e+01	-7.616567429197433972e-03	1.789224997026231279e+02	1.969196737058758195e-01	0.000000000000000000e+00	2.883200414069699846e+01	1.000000000000000000e+00
1.939000000000000000e+03	3.271167692986188769e+01	7.593721103044035914e+00	-8.140599447462567098e-03	1.923084443907944205e+02	1.686517231814642637e-01	0.000000000000000000e+00	8.917286321032303675e+00	1.000000000000000000e+00
1.938000000000000000e+03	1.008577225279223200e+02	5.385940332247604800e+01	-3.505597334539691662e-02	8.798383923736890893e+02	4.867127297392770391e-02	0.000000000000000000e+00	2.883200414069699846e+01	1.000000000000000000e+00
1.938000000000000000e+03	1.153328308044513619e+02	1.107543238620166761e+02	-7.146351661908002806e-03	1.669112446016843023e+02	1.582873350232265608e-01	0.000000000000000000e+00	3.672768007396899748e+01	1.000000000000000000e+00
1.941000000000000000e+03	1.857806091800041060e+01	1.160551928192088944e+01	-8.665802712600093743e-03	2.057243075673472958e+02	2.504336433509515292e-01	0.000000000000000000e+00	7.611925818596724902e+00	1.000000000000000000e+00
1.942000000000000000e+03	2.390852206723390339e+01	6.171588972804681106e+00	-7.605509540217440974e-03	1.786400354922411680e+02	3.185034960480217503e-01	0.000000000000000000e+00	7.611925818596724902e+00	1.000000000000000000e+00
1.943000000000000000e+03	4.047689016946418405e+01	5.168733927202107736e+01	-7.988131841238001879e-03	1.884137912541089577e+02	1.818307416553787137e-01	0.000000000000000000e+00	2.027822865084095483e+01	1.000000000000000000e+00
1.948000000000000000e+03	4.328722038221526702e+01	1.018035214348998636e+02	-8.139436267156919744e-03	1.922787319558838419e+02	1.413396948395313490e-01	0.000000000000000000e+00	5.019491677936672858e+01	1.000000000000000000e+00
1.949000000000000000e+03	7.650326136132990484e+01	2.870411478035085295e+01	-6.829188065777159686e-03	1.588095748430991705e+02	2.032238474534882045e-01	0.000000000000000000e+00	8.029214551606743555e+01	1.000000000000000000e+00
1.950000000000000000e+03	1.179370341413380743e+02	5.860005274720415258e+01	-3.117631126475732279e-03	6.400106283467771107e+01	4.652022136904908622e-01	0.000000000000000000e+00	4.852828175502306607e+01	1.000000000000000000e+00
1.952000000000000000e+03	6.941064161485671491e+01	5.902825650799895385e+01	-8.551721329229225455e-03	2.028101972944519673e+02	1.513982940815201683e-01	0.000000000000000000e+00	3.632886789062592925e+01	1.000000000000000000e+00
1.956000000000000000e+03	5.633667490104570419e+01	2.513344810640575133e+01	-9.239460684870802118e-03	2.203779043307020231e+02	1.448601899189202458e-01	0.000000000000000000e+00	1.841996268771872636e+01	1.000000000000000000e+00
1.955000000000000000e+03	5.916120967217607785e+01	6.931332055143314186e+00	-2.131315594874955838e-02	5.287900076963906031e+02	6.626304155943518737e-02	0.000000000000000000e+00	1.841996268771872636e+01	1.000000000000000000e+00
1.961000000000000000e+03	7.678073124617923462e+00	3.726225019534537353e+01	-2.058363650024310626e-02	5.101550643221636960e+02	6.127217409596930064e-02	0.000000000000000000e+00	2.308925375751184461e+01	1.000000000000000000e+00
1.961000000000000000e+03	2.237476643919121599e+01	1.945436304677686223e+01	-8.963533446531649421e-03	2.133295816679081440e+02	1.590357584834042326e-01	0.000000000000000000e+00	2.308925375751184461e+01	1.000000000000000000e+00
1.974000000000000000e+03	1.246254024940211913e+01	7.854543159433499966e+01	-1.410565918354367634e-02	3.446807363609777894e+02	8.482408922432860265e-02	0.000000000000000000e+00	2.646203790653675014e+01	1.000000000000000000e+00
1.975000000000000000e+03	9.172745405006223152e+00	1.048021773951530093e+02	-8.296734918107431800e-02	2.103693051090514928e+03	4.370235653639442663e-02	0.000000000000000000e+00	2.646203790653675014e+01	1.000000000000000000e+00
1.978000000000000000e+03	6.390326145394647739e+01	1.959025870545166725e+01	-8.330863149902917320e-03	1.971685661166860370e+02	1.556727233112031872e-01	0.000000000000000000e+00	7.824231724841605740e+01	1.000000000000000000e+00
1.986000000000000000e+03	3.252078985135295852e+01	1.721697749234577302e+01	-8.157848297152343192e-03	1.927490513381453070e+02	1.656217331624262323e-01	0.000000000000000000e+00	5.257481815123360747e+01	1.000000000000000000e+00
1.984000000000000000e+03	5.738017973341897715e+01	1.207522455925782481e+02	-3.635942531431817035e-03	7.724087940344352887e+01	3.824269515483189608e-01	0.000000000000000000e+00	4.063274634963890719e+01	1.000000000000000000e+00
1.987000000000000000e+03	8.498190450381277117e+01	1.376111970349665192e+01	-8.678673778605259723e-03	2.060530878166789250e+02	1.421993638518563863e-01	0.000000000000000000e+00	5.217043215662940980e+01	1.000000000000000000e+00
1.987000000000000000e+03	9.883449812110009702e+01	6.405882980528720338e+01	-7.811572268573006850e-03	1.839037296710684188e+02	1.627857585951073549e-01	0.000000000000000000e+00	5.217043215662940980e+01	1.000000000000000000e+00
1.987000000000000000e+03	2.353015691829525480e+01	9.827567932168852849e+01	-8.076176890655933568e-03	1.906628258941630634e+02	1.881555637411106430e-01	0.000000000000000000e+00	2.226702568901888313e+01	1.000000000000000000e+00
1.991000000000000000e+03	8.204126381302909721e+00	8.212225179021382360e+01	-7.311327723377451966e-03	1.711254154094403361e+02	1.864115135461541506e-01	0.000000000000000000e+00	2.226702568901888313e+01	1.000000000000000000e+00
1.996000000000000000e+03	6.761317834115624237e+01	2.695278030767662969e+01	-7.551478624397555718e-03	1.772598624772207643e+02	2.250769029165957669e-01	0.000000000000000000e+00	8.107469419264580779e+01	1.000000000000000000e+00
2.001000000000000000e+03	6.490021966929899122e+01	5.390078861434762558e+01	-7.497512032006497726e-03	1.758813325485584755e+02	1.657589121208007388e-01	0.000000000000000000e+00	2.549652623481415858e+01	1.000000000000000000e+00
2.002000000000000000e+03	9.039673992265443303e+01	5.391825323007144988e+01	-6.393427753224377105e-03	1.476784545339951933e+02	1.983720729691547113e-01	0.000000000000000000e+00	2.549652623481415858e+01	1.000000000000000000e+00
2.005000000000000000e+03	4.319327818601720281e+01	2.088880158360704087e+01	-7.693610048505722908e-03	1.808904867811737631e+02	1.940399692908221230e-01	0.000000000000000000e+00	3.950927228229348742e+01	1.000000000000000000e+00
2.006000000000000000e+03	1.949007809345041409e+01	1.062158897313328794e+02	-8.099658948649893914e-03	1.912626547567432738e+02	1.636411412894239747e-01	0.000000000000000000e+00	8.938477790895319686e+00	1.000000000000000000e+00
2.007000000000000000e+03	1.966272202364238808e+01	9.727907937798551075e+01	-7.506943524711115999e-03	1.761222518727037425e+02	1.564554170841603309e-01	0.000000000000000000e+00	8.938477790895319686e+00	1.000000000000000000e+00
2.007000000000000000e+03	4.112779553556525514e+01	8.588349777188572887e+01	-8.388405065502955310e-03	1.986384245845398482e+02	1.452319769584939912e-01	0.000000000000000000e+00	2.430244146199168043e+01	1.000000000000000000e+00
2.009000000000000000e+03	8.454425806497332019e+01	4.228462186985593263e+01	-7.673519458923808850e-03	1.803772900460075164e+02	1.599510493373369480e-01	0.000000000000000000e+00	2.727094239215093907e+01	1.000000000000000000e+00
2.012000000000000000e+03	6.621093148473275392e+01	6.247356526613747008e+01	-7.800271214268521443e-03	1.836150540127781596e+02	1.895081480690771203e-01	0.000000000000000000e+00	1.557390555527961418e+01	1.000000000000000000e+00
2.015000000000000000e+03	5.068996554624192186e+01	6.375658926473479227e+01	-6.205991575704607362e-03	1.428905594867645732e+02	2.277241045356159788e-01	0.000000000000000000e+00	1.557390555527961418e+01	1.000000000000000000e+00
2.020000000000000000e+03	8.962288618345216662e+01	9.670640872323674841e+01	-7.129649660965997268e-03	1.664846064326433748e+02	1.700967885238249266e-01	0.000000000000000000e+00	2.214879119667917706e+01	1.000000000000000000e+00
2.025000000000000000e+03	1.138682682409249765e+02	7.835444674906165119e+01	-1.762848864682583019e-02	4.346683682188012767e+02	7.513612047714679498e-02	0.000000000000000000e+00	3.040777958704635964e+01	1.000000000000000000e+00
2.024000000000000000e+03	8.823910981379191298e+01	1.188119309842660698e+02	-2.282064155786535029e-02	5.672974238055120395e+02	6.302825159959080104e-02	0.000000000000000000e+00	2.214879119667917706e+01	1.000000000000000000e+00
2.023000000000000000e+03	6.517231504014281995e+01	1.192438437316117614e+02	-7.356274496486511945e-03	1.722735418554951252e+02	2.119588342962951399e-01	0.000000000000000000e+00	2.307083808081026177e+01	1.000000000000000000e+00
2.029000000000000000e+03	9.173795959160838720e+01	5.725004692225290626e+01	-1.638472967803417807e-02	4.028976210480844884e+02	7.202256518625504977e-02	0.000000000000000000e+00	2.841073027863662759e+01	1.000000000000000000e+00
2.034000000000000000e+03	2.944602875685027854e+01	8.304528896525577863e+01	-2.015554190389191175e-02	4.992197581035982807e+02	6.928394740285981346e-02	0.000000000000000000e+00	6.029115046433933855e+01	1.000000000000000000e+00
2.033000000000000000e+03	7.025200508578845415e+01	3.866178842557613393e+01	-7.721050143302289441e-03	1.815914202706980234e+02	1.734401382745448528e-01	0.000000000000000000e+00	2.841073027863662759e+01	1.000000000000000000e+00
2.036000000000000000e+03	3.768501022621744312e+01	2.298132249936266902e+01	8.986960802024575659e-03	-2.139280132024098862e+02	2.434614702239279449e-01	0.000000000000000000e+00	3.614534777597894788e+01	1.000000000000000000e+00
2.041000000000000000e+03	6.754616500421421676e+01	7.049964109587720884e+01	-8.057125086790026605e-03	1.901761640416999057e+02	1.600069614253943895e-01	0.000000000000000000e+00	6.072940325651991600e+00	1.000000000000000000e+00
2.044000000000000000e+03	6.441613182255622405e+01	9.256783917027713926e+01	-6.514692013305781702e-03	1.507760451802224964e+02	1.698983146209620543e-01	0.000000000000000000e+00	2.228906624264975633e+01	1.000000000000000000e+00
2.043000000000000000e+03	5.020328378453240958e+01	1.106553790955971834e+02	-6.948946374427818727e-03	1.618686972624769851e+02	1.976972514223082067e-01	0.000000000000000000e+00	2.300356819934690122e+01	1.000000000000000000e+00
2.046000000000000000e+03	6.600477441818709679e+01	6.462556931726936682e+01	-9.067150235287679480e-03	2.159763829218582316e+02	1.596903800629154713e-01	0.000000000000000000e+00	6.072940325651991600e+00	1.000000000000000000e+00
2.047000000000000000e+03	5.303015641481164977e+01	6.573329298583212221e+01	-2.605378950823267550e-02	6.498853919521350235e+02	5.369876833647291292e-02	0.000000000000000000e+00	1.302181876925832604e+01	1.000000000000000000e+00
2.050000000000000000e+03	3.923035247574677697e+01	1.044783607240035224e+02	-6.622264462919419913e-03	1.535238903696565274e+02	2.275517652215267583e-01	0.000000000000000000e+00	9.668699043968693729e+01	1.000000000000000000e+00
2.055000000000000000e+03	1.113354005347564737e+02	4.006379587495705152e+01	-8.294895697984706537e-03	1.962498086645258581e+02	1.603047231888002910e-01	0.000000000000000000e+00	7.919021465998122267e+01	1.000000000000000000e+00
2.057000000000000000e+03	7.598405166365256491e+01	1.109254373383567298e+02	-6.330059879524750632e-03	1.460597770051708721e+02	2.428663806525018787e-01	0.000000000000000000e+00	2.596214609956908959e+01	1.000000000000000000e+00
2.062000000000000000e+03	7.806174526817942194e+01	4.055340475933537192e+01	-8.353897584013317626e-03	1.977569608142961783e+02	1.369628202189029365e-01	0.000000000000000000e+00	1.584947910916618419e+01	1.000000000000000000e+00
2.062000000000000000e+03	9.711495496329484922e+01	9.584173899091761939e+01	-6.808382551978492403e-03	1.582781159871308887e+02	1.893421910928239082e-01	0.000000000000000000e+00	2.532264361924930895e+01	1.000000000000000000e+00
2.063000000000000000e+03	7.702044327448959393e+01	5.636864039431194584e+01	-7.955484217764183935e-03	1.875798359483481192e+02	1.809293792024505576e-01	0.000000000000000000e+00	1.584947910916618419e+01	1.000000000000000000e+00
2.064000000000000000e+03	4.305328283450959503e+01	9.412297046399412181e+01	-7.994475223160133620e-03	1.885758274591231327e+02	1.713410743163764627e-01	0.000000000000000000e+00	2.919553687206417436e+01	1.000000000000000000e+00
2.065000000000000000e+03	7.114111598784045043e+01	2.009797465257978644e+01	-8.248718827018596336e-03	1.950702604325847460e+02	1.591182765926569820e-01	0.000000000000000000e+00	2.159443748950751996e+01	1.000000000000000000e+00
2.065000000000000000e+03	9.893136571553360170e+01	1.210991523946424593e+02	-6.466311704892485288e-03	1.495402120443750675e+02	2.126169984945452951e-01	0.000000000000000000e+00	2.532264361924930895e+01	1.000000000000000000e+00
2.066000000000000000e+03	2.666931707263008633e+01	4.096333095860995144e+01	-8.036117549654513484e-03	1.896395446743153457e+02	1.653933745875886263e-01	0.000000000000000000e+00	3.265265065386879684e+01	1.000000000000000000e+00
2.067000000000000000e+03	2.253509294084510373e+01	7.335320260935542080e+01	-7.215760623973110043e-03	1.686842365080621278e+02	2.193272519616366045e-01	0.000000000000000000e+00	2.919553687206417436e+01	1.000000000000000000e+00
2.073000000000000000e+03	4.322331357522599404e+01	7.664670989822840852e+01	-7.904907249375647815e-03	1.862878910332536577e+02	2.067011719071543130e-01	0.000000000000000000e+00	7.170236410942995242e+00	1.000000000000000000e+00
2.075000000000000000e+03	1.709031885741929102e+01	8.053611678414759467e+01	-6.888056329879805803e-03	1.603133137363360277e+02	2.223107171304989915e-01	0.000000000000000000e+00	2.642084212974954838e+01	1.000000000000000000e+00
2.076000000000000000e+03	6.188510591514790349e+01	3.509320047382020391e+01	-8.197621628951800785e-03	1.937650267002890132e+02	1.802779203358697568e-01	0.000000000000000000e+00	4.555169194248166775e+01	1.000000000000000000e+00
2.077000000000000000e+03	4.775152025593632743e+01	8.220617340162358744e+01	-8.040625789056284750e-03	1.897547037508025767e+02	1.858640712297718878e-01	0.000000000000000000e+00	7.170236410942995242e+00	1.000000000000000000e+00
2.080000000000000000e+03	1.162341598821756463e+02	1.050645775752058171e+02	-7.322663871756692963e-03	1.714149875155185043e+02	1.706953201176243384e-01	0.000000000000000000e+00	7.057162028358244754e+01	1.000000000000000000e+00
2.083000000000000000e+03	5.927601789175139402e+01	6.339776043675841777e+01	-1.936848646775474886e-02	4.791151076863671392e+02	6.668036518207820507e-02	0.000000000000000000e+00	3.586932314445891734e+01	1.000000000000000000e+00
2.083000000000000000e+03	3.163152655217462694e+01	8.625362273547034420e+01	-8.752387732703937814e-03	2.079360470213053418e+02	1.309344231484851351e-01	0.000000000000000000e+00	3.586932314445891734e+01	1.000000000000000000e+00
2.089000000000000000e+03	1.099585588839820183e+01	2.721436361017916639e+01	-5.143724386372013936e-03	1.157558628559358880e+02	3.000228958603226026e-01	0.000000000000000000e+00	8.609523919438642281e+01	1.000000000000000000e+00
2.094000000000000000e+03	9.703787183753547652e+01	3.024119418803072534e+01	-1.128129944941843113e-02	2.725349096504991167e+02	1.163364344582454857e-01	0.000000000000000000e+00	2.104431083193919250e+01	1.000000000000000000e+00
2.093000000000000000e+03	7.561853233950763808e+01	1.168468800842482977e+02	-7.862558590518884186e-03	1.852061311687484704e+02	1.614131190456573606e-01	0.000000000000000000e+00	1.518517382478060185e+01	1.000000000000000000e+00
2.094000000000000000e+03	8.961687067736542645e+01	1.109616419524763273e+02	-7.249127399510225424e-03	1.695365619313084267e+02	1.770717296966616283e-01	0.000000000000000000e+00	1.518517382478060185e+01	1.000000000000000000e+00
2.098000000000000000e+03	8.151471703259261403e+01	1.603222929634869587e+01	-8.641459915461698407e-03	2.051024918677480855e+02	1.518273249011555803e-01	0.000000000000000000e+00	2.104431083193919250e+01	1.000000000000000000e+00
2.098000000000000000e+03	1.022081419817210133e+02	1.005569816210011567e+02	-7.519025811746325900e-03	1.764308834454373311e+02	1.453233573240724219e-01	0.000000000000000000e+00	1.633392389088615460e+01	1.000000000000000000e+00
2.102000000000000000e+03	1.157682288894904730e+02	8.030953464710270850e+01	-4.736566517239163693e-02	1.194278823838349808e+03	5.202065694841040422e-02	0.000000000000000000e+00	9.825975646481211356e+01	1.000000000000000000e+00
2.105000000000000000e+03	1.761140667840843577e+01	7.581309228160792202e+01	-8.443616633745865824e-03	2.000487563445981891e+02	1.571616057042192205e-01	0.000000000000000000e+00	6.684050725414178373e+01	1.000000000000000000e+00
2.106000000000000000e+03	7.039099669429488948e+00	9.814003390177953534e+00	-8.129190444710752278e-03	1.920170112827782702e+02	2.131646971997152029e-01	0.000000000000000000e+00	6.684050725414178373e+01	1.000000000000000000e+00
2.110000000000000000e+03	8.644731498290217075e+01	5.788252401886539644e+01	-2.639629358325109101e-02	6.586343623277392680e+02	5.065259087948348338e-02	0.000000000000000000e+00	4.427896331290203591e+01	1.000000000000000000e+00
2.113000000000000000e+03	4.236586633536522584e+01	5.370490780864601987e+01	-7.264216614832465745e-03	1.699220028865388201e+02	1.819662375568497081e-01	0.000000000000000000e+00	2.444630472748297834e+01	1.000000000000000000e+00
2.112000000000000000e+03	4.839895236011264501e+01	1.096853161689956551e+02	-7.536466380918767360e-03	1.768763877011608940e+02	1.462599445952422750e-01	0.000000000000000000e+00	5.630456684118531996e+01	1.000000000000000000e+00
2.116000000000000000e+03	5.913136376852023801e+01	1.427039291225324469e+01	-6.646744057780482225e-03	1.541492004487693634e+02	2.163735812641867096e-01	0.000000000000000000e+00	2.862267058840875933e+01	1.000000000000000000e+00
2.117000000000000000e+03	1.095054597528906299e+02	2.841425862711301065e+01	-7.402464461344245884e-03	1.734534245595732784e+02	1.890687471261667252e-01	0.000000000000000000e+00	5.232206497838695469e+01	1.000000000000000000e+00
2.117000000000000000e+03	3.539953651419359204e+01	3.027219427283008457e+01	-8.157149707831313351e-03	1.927312064781270067e+02	1.719349888129736437e-01	0.000000000000000000e+00	2.002626147123821099e+01	1.000000000000000000e+00
2.120000000000000000e+03	2.179074650957502612e+01	1.558029231547296867e+01	-7.464443914039085165e-03	1.750366360746309056e+02	1.740578966449152221e-01	0.000000000000000000e+00	2.002626147123821099e+01	1.000000000000000000e+00
2.123000000000000000e+03	5.790671700048172710e+01	1.727593762599391169e+01	-7.343141367030938706e-03	1.719380674219731020e+02	1.652690745886379320e-01	0.000000000000000000e+00	3.615575386462209906e+01	1.000000000000000000e+00
2.122000000000000000e+03	1.933492416400505221e+01	5.040486958913185589e+01	-7.888606447234151886e-03	1.858715011405878101e+02	1.996009797520025275e-01	0.000000000000000000e+00	2.575648239479640011e+01	1.000000000000000000e+00
2.126000000000000000e+03	8.259455169359472393e+01	1.092712014402654290e+02	-6.845414499912054647e-03	1.592240650693549071e+02	1.900415818444866067e-01	0.000000000000000000e+00	3.192168591058524285e+01	1.000000000000000000e+00
2.128000000000000000e+03	9.604343166229106998e+01	4.997144667852811040e+01	-1.566844481230803832e-01	3.986732588019891864e+03	4.905682421034396334e-02	0.000000000000000000e+00	4.005829235393232324e+01	1.000000000000000000e+00
2.130000000000000000e+03	6.963978001431716791e+01	8.009641914267416496e+01	-6.123998630517497183e-02	1.548686357721896911e+03	4.798662030243416865e-02	0.000000000000000000e+00	3.192168591058524285e+01	1.000000000000000000e+00
2.132000000000000000e+03	3.757952158020733435e+01	9.510582194142563139e+01	-7.390062009840123701e-03	1.731366146623812483e+02	2.092964411300685112e-01	0.000000000000000000e+00	2.585187373622778750e+01	1.000000000000000000e+00
2.135000000000000000e+03	3.487930562062740592e+01	1.208162908100692761e+02	-2.421620403707334598e-02	6.029458603598483251e+02	5.886071627413358431e-02	0.000000000000000000e+00	2.585187373622778750e+01	1.000000000000000000e+00
2.135000000000000000e+03	3.074196212066210876e+01	5.539484413187120815e+00	-6.421810008435605531e-03	1.484034546964677759e+02	1.899136877263186696e-01	0.000000000000000000e+00	3.259308714499704962e+01	1.000000000000000000e+00
2.137000000000000000e+03	1.475439170796215826e+01	3.394207094928155755e+01	-7.721171448666677359e-03	1.815945189113182039e+02	1.385001749196765886e-01	0.000000000000000000e+00	3.259308714499704962e+01	1.000000000000000000e+00
2.145000000000000000e+03	6.734467167727819970e+01	1.087262748555007477e+02	-7.250325951495928227e-03	1.695671779051941996e+02	1.665836766267564384e-01	0.000000000000000000e+00	8.727554725021240856e+00	1.000000000000000000e+00
2.147000000000000000e+03	3.757235915864482223e+01	3.599641444122830336e+01	-1.068098282631294201e-02	2.572003407077782526e+02	9.555277608600576400e-02	0.000000000000000000e+00	7.858767835091407505e+01	1.000000000000000000e+00
2.149000000000000000e+03	7.589897259286058784e+01	1.104566353161871604e+02	-1.487615458340417474e-02	3.643623749737634512e+02	7.248758966532520276e-02	0.000000000000000000e+00	8.727554725021240856e+00	1.000000000000000000e+00
2.157000000000000000e+03	5.914686164728139772e+01	5.155733549245896086e+01	-8.463660175874833380e-03	2.005607512932687655e+02	1.444702099993414590e-01	0.000000000000000000e+00	6.224039175666846546e+01	1.000000000000000000e+00
2.160000000000000000e+03	3.215919382128339521e+01	1.076423794109329464e+02	-8.229898785210848847e-03	1.945895187414537304e+02	1.518690168697675036e-01	0.000000000000000000e+00	6.224039175666846546e+01	1.000000000000000000e+00
2.168000000000000000e+03	2.945332582946330291e+01	1.144574536657643336e+02	-1.810355468677488089e-02	4.468035193399855416e+02	7.253488420794063085e-02	0.000000000000000000e+00	3.255479218191518243e+01	1.000000000000000000e+00
2.168000000000000000e+03	7.228476453157342974e+01	2.069508924694714480e+01	-8.324620337594590760e-03	1.970090988754770933e+02	1.679313496626342328e-01	0.000000000000000000e+00	3.248758641265837355e+01	1.000000000000000000e+00
2.170000000000000000e+03	9.436915619659420429e+01	4.452202601410011340e+01	-7.780423608097256430e-03	1.831080640786883862e+02	1.287695061653424400e-01	0.000000000000000000e+00	3.248758641265837355e+01	1.000000000000000000e+00
2.171000000000000000e+03	8.297474521309592888e+01	1.163848180030268935e+02	-7.177253131438325259e-03	1.677005959151508705e+02	1.948935430273698310e-01	0.000000000000000000e+00	5.355611137981581749e+01	1.000000000000000000e+00
2.172000000000000000e+03	2.448453834266154416e+01	8.228408509922023484e+01	-8.964709769172509932e-03	2.133596298124053874e+02	1.409529493968789682e-01	0.000000000000000000e+00	3.255479218191518243e+01	1.000000000000000000e+00
2.175000000000000000e+03	7.330246439562739624e+01	1.908249200224956610e+01	-7.550475884890078815e-03	1.772342483637393684e+02	1.725616094682577151e-01	0.000000000000000000e+00	3.302991665410348787e+01	1.000000000000000000e+00
2.181000000000000000e+03	1.183256672969909857e+02	6.766514362838233865e+01	-7.779594317321465897e-03	1.830868805630477141e+02	1.583015859851549800e-01	0.000000000000000000e+00	9.521910034034721093e+01	1.000000000000000000e+00
2.185000000000000000e+03	4.066312362202043573e+01	1.257243649251541662e+01	-7.828180924375684191e-03	1.843279834192564408e+02	1.775227260002752994e-01	0.000000000000000000e+00	6.652499606514464858e+01	1.000000000000000000e+00
2.188000000000000000e+03	6.174533408006483093e+00	7.994549434979030877e+01	-7.762466299769927615e-03	1.826493601681642929e+02	1.843797870156324015e-01	0.000000000000000000e+00	2.336270972738574869e+01	1.000000000000000000e+00
2.187000000000000000e+03	1.109088945876381587e+02	1.140248961177084652e+02	-6.372577383234427628e-03	1.471458498654152720e+02	1.741970284845923977e-01	0.000000000000000000e+00	5.014883001488218639e+01	1.000000000000000000e+00
2.188000000000000000e+03	1.970825058303263688e+01	1.070476801751016040e+02	-8.106891986662768598e-03	1.914474164571605570e+02	1.507471510949879301e-01	0.000000000000000000e+00	3.029339824257592895e+01	1.000000000000000000e+00
2.189000000000000000e+03	6.960886983270528106e+01	8.557822483434949845e+01	-7.328588738004004725e-03	1.715663330995801061e+02	1.917537541171505655e-01	0.000000000000000000e+00	2.825961579728443240e+01	1.000000000000000000e+00
2.190000000000000000e+03	1.048095100437146812e+02	3.020241693794392290e+01	-7.559400214666480745e-03	1.774622126495122245e+02	1.826369173920654454e-01	0.000000000000000000e+00	3.901534035538117706e+01	1.000000000000000000e+00
2.192000000000000000e+03	2.592372678454236734e+01	6.746408550373948287e+01	-1.935657295868135203e-02	4.788107874006973930e+02	6.835555810713089819e-02	0.000000000000000000e+00	2.177416163570804031e+01	1.000000000000000000e+00
2.192000000000000000e+03	1.371739885444519302e+01	4.943301028896458860e+01	-8.430433129404413597e-03	1.997119951281840144e+02	1.857739111270494403e-01	0.000000000000000000e+00	2.177416163570804031e+01	1.000000000000000000e+00
2.193000000000000000e+03	9.043033971237058211e+01	6.647136017631838456e+01	-1.549648770773347228e-02	3.802082481286194025e+02	8.341294255370734767e-02	0.000000000000000000e+00	2.825961579728443240e+01	1.000000000000000000e+00
2.192000000000000000e+03	3.312539534877286229e+01	3.243357529652265470e+01	-7.387791734673332909e-03	1.730786224467334478e+02	2.075698871904945175e-01	0.000000000000000000e+00	2.580021546394708665e+01	1.000000000000000000e+00
2.197000000000000000e+03	9.309302223074210758e+01	1.580692434843262539e+01	-7.132249567918315034e-03	1.665510188071645530e+02	1.885574540206863547e-01	0.000000000000000000e+00	5.073435656388672044e+01	1.000000000000000000e+00
2.198000000000000000e+03	3.763889596379409141e+01	3.954128791706970247e+01	-1.959877375080148337e-02	4.849975971637432508e+02	8.479149961915211087e-02	0.000000000000000000e+00	5.926352440538337873e+01	1.000000000000000000e+00
2.200000000000000000e+03	4.056606922757271860e+01	1.050253338565234600e+02	-7.712655067934419059e-03	1.813769753310560304e+02	1.571063090592563771e-01	0.000000000000000000e+00	6.272159439919043677e+01	1.000000000000000000e+00
2.201000000000000000e+03	2.577193900850838659e+01	4.407345025119158777e+01	-8.499252663533114413e-03	2.014699306077035601e+02	1.536046633652157212e-01	0.000000000000000000e+00	6.272159439919043677e+01	1.000000000000000000e+00
2.209000000000000000e+03	1.045209971749104199e+02	1.914084068931616045e+01	-7.550638848566988519e-03	1.772384111299239748e+02	1.425171944297999316e-01	0.000000000000000000e+00	6.404599152984026489e+01	1.000000000000000000e+00
2.210000000000000000e+03	1.183371719357457295e+02	8.167884790107842718e+01	-6.617274773033962609e-03	1.533964330569545780e+02	2.162489804370278934e-01	0.000000000000000000e+00	2.367871163030623549e+01	1.000000000000000000e+00
2.214000000000000000e+03	9.477325646074521615e+01	8.400763985362188180e+01	-8.185765245138254542e-03	1.934621656299763970e+02	1.409084766178735348e-01	0.000000000000000000e+00	2.367871163030623549e+01	1.000000000000000000e+00
2.228000000000000000e+03	8.431492019687708250e+01	3.232186224098314398e+01	-8.379320342768822871e-03	1.984063631993804790e+02	1.440324255798155484e-01	0.000000000000000000e+00	6.384918214578186735e+01	1.000000000000000000e+00
2.232000000000000000e+03	5.174354609728670340e+01	8.723837751598728119e+01	-7.691786602431329584e-03	1.808439084282431679e+02	1.621507195664995127e-01	0.000000000000000000e+00	6.384918214578186735e+01	1.000000000000000000e+00
2.239000000000000000e+03	8.497167856112803008e+01	1.101272163828802491e+02	-6.113027272879783050e-03	1.405158667729352260e+02	2.163139724034411904e-01	0.000000000000000000e+00	1.131532022664715527e+02	1.000000000000000000e+00
2.239000000000000000e+03	3.296781644835414227e+01	9.632213977225159596e+00	-8.564428674874217939e-03	2.031347954487793857e+02	1.221062438381067539e-01	0.000000000000000000e+00	1.131532022664715527e+02	1.000000000000000000e+00
2.245000000000000000e+03	8.289431284773497666e+00	8.311967893286228204e+00	-9.015651438634574369e-03	2.146608907010049165e+02	1.614348405233938522e-01	0.000000000000000000e+00	5.597483056550647262e+01	1.000000000000000000e+00
2.247000000000000000e+03	6.139804652122745665e+01	2.599406744349372644e+01	-7.742978317489705720e-03	1.821515565153441116e+02	1.695978117088873249e-01	0.000000000000000000e+00	5.597483056550647262e+01	1.000000000000000000e+00
2.255000000000000000e+03	9.590920370906815151e+00	3.867344693468582051e+01	-3.745293872616155262e-02	9.410667999671794632e+02	5.803405660855598391e-02	0.000000000000000000e+00	2.626869592825502409e+01	1.000000000000000000e+00
2.256000000000000000e+03	2.872741772211566769e+01	5.666897012514345988e+01	-1.774277710086404058e-02	4.375877679328051499e+02	7.568395046483977762e-02	0.000000000000000000e+00	2.626869592825502409e+01	1.000000000000000000e+00
2.255000000000000000e+03	2.071893217363705020e+01	1.187380882401438669e+02	-9.254481555348314376e-03	2.207615994759830755e+02	1.535805038317066273e-01	0.000000000000000000e+00	4.835783369671203502e+01	1.000000000000000000e+00
2.256000000000000000e+03	8.156584855424428326e+01	1.302684241643768992e+01	-8.808279625337816707e-03	2.093637570795403349e+02	1.303103732728614350e-01	0.000000000000000000e+00	5.314329441151503630e+01	1.000000000000000000e+00
2.258000000000000000e+03	2.848007524610356000e+01	1.549876741239928357e+01	-8.849327869066008975e-03	2.104122989642733330e+02	1.267517332935834684e-01	0.000000000000000000e+00	2.989759092067211910e+01	1.000000000000000000e+00
2.259000000000000000e+03	4.541947827503505408e+01	7.716450164803505629e+01	-6.430899109316545736e-03	1.486356279176008570e+02	2.176221053788121029e-01	0.000000000000000000e+00	2.643277696172255276e+01	1.000000000000000000e+00
2.262000000000000000e+03	1.136262436737478509e+02	1.761295594995099734e+01	-4.496832092202963232e-03	9.923155867769385452e+01	3.170678667006232576e-01	0.000000000000000000e+00	8.517241214783742009e+01	1.000000000000000000e+00
2.268000000000000000e+03	1.092936934293485649e+02	5.212438806542960634e+01	-1.309160374954949912e-02	3.187775673234748410e+02	1.066290712522529605e-01	0.000000000000000000e+00	8.445364485240951069e+01	1.000000000000000000e+00
2.267000000000000000e+03	2.352489984936791956e+01	7.405620770733692382e+01	-7.590413543052636561e-03	1.782544213007078895e+02	2.195610961179623732e-01	0.000000000000000000e+00	3.687090472436803879e+01	1.000000000000000000e+00
2.268000000000000000e+03	4.348621430724976733e+01	1.050563615828741035e+02	-5.974428478692845289e-03	1.369754804450622032e+02	2.425896616431075792e-01	0.000000000000000000e+00	3.687090472436803879e+01	1.000000000000000000e+00
2.276000000000000000e+03	2.975330743658429000e+01	4.996718671347639429e+01	-1.119777203995131892e-01	2.844737893730003179e+03	4.477054995775398005e-02	0.000000000000000000e+00	2.267936359512092181e+01	1.000000000000000000e+00
2.276000000000000000e+03	2.242600865741233207e+01	1.206438963913175684e+02	-7.939906066590191741e-03	1.871819055496496276e+02	1.761435608158163912e-01	0.000000000000000000e+00	7.105551771878876366e+01	1.000000000000000000e+00
2.278000000000000000e+03	3.349132662307262365e+01	2.759799482728745090e+01	-8.454527813339355810e-03	2.003274729905861591e+02	1.374397161878080365e-01	0.000000000000000000e+00	2.267936359512092181e+01	1.000000000000000000e+00
2.283000000000000000e+03	9.145428241923787027e+01	7.657861907749382624e+01	-7.350853191161691585e-03	1.721350592996849116e+02	1.663480573508787641e-01	0.000000000000000000e+00	4.898017953111875045e+01	1.000000000000000000e+00
2.285000000000000000e+03	3.172240467344106563e+01	1.036794464041593784e+02	-8.463327680432446154e-03	2.005522579847575741e+02	1.599010238770003367e-01	0.000000000000000000e+00	3.145417672628997963e+01	1.000000000000000000e+00
2.287000000000000000e+03	6.107041524679530653e+01	1.149957845448730041e+02	-6.549396873365909838e-03	1.516625508153429962e+02	2.227910579493949106e-01	0.000000000000000000e+00	3.145417672628997963e+01	1.000000000000000000e+00
2.288000000000000000e+03	2.544303329112610257e+01	5.922184811463628407e+00	-7.824226848578882607e-03	1.842269799727799295e+02	1.678340802062293635e-01	0.000000000000000000e+00	6.327043991827230940e+01	1.000000000000000000e+00
2.289000000000000000e+03	3.068520996404214429e+01	6.897508443694985658e+01	-7.535473674430545263e-03	1.768510298724791312e+02	1.902532897284008317e-01	0.000000000000000000e+00	3.361024028072097991e+01	1.000000000000000000e+00
2.291000000000000000e+03	1.186251939156790911e+02	8.331841784019498220e+01	-7.261787871606080295e-03	1.698599627413625797e+02	1.602290605624394626e-01	0.000000000000000000e+00	6.405222096942382848e+01	1.000000000000000000e+00
2.293000000000000000e+03	5.516479437717165268e+01	9.200546000245607559e+01	-1.452014856279329816e-02	3.552685090753975601e+02	7.822659006421239791e-02	0.000000000000000000e+00	3.361024028072097991e+01	1.000000000000000000e+00
2.297000000000000000e+03	9.240010273995844159e+01	7.875485913015225492e+01	-1.658067070650274047e-02	4.079027651572303625e+02	1.037022115336564410e-01	0.000000000000000000e+00	3.952273538545780696e+01	1.000000000000000000e+00
2.299000000000000000e+03	3.343690455150985485e+01	6.201169454517827084e+00	-8.459638748047091511e-03	2.004580273974124793e+02	1.452667783937909851e-01	0.000000000000000000e+00	9.349169281898007000e+01	1.000000000000000000e+00
2.299000000000000000e+03	4.672612692432249304e+01	1.082791502915766273e+02	-7.306316024671751820e-03	1.709973959004599919e+02	1.595947905098290542e-01	0.000000000000000000e+00	5.438562158688506543e+01	1.000000000000000000e+00
2.300000000000000000e+03	1.544752445673861985e+01	7.398735479650493119e+01	-8.371395398922202788e-03	1.982039273628471960e+02	1.523797552046219916e-01	0.000000000000000000e+00	6.053732059627937900e+01	1.000000000000000000e+00
2.300000000000000000e+03	7.124914295158801281e+01	5.051510398129776291e+01	-7.352417364689986523e-03	1.721750147596619058e+02	1.652370132790050850e-01	0.000000000000000000e+00	5.113236472502960339e+01	1.000000000000000000e+00
2.305000000000000000e+03	8.169602619565419843e+01	1.005688885820479896e+02	-6.910845836605349762e-03	1.608954519757298272e+02	1.987086842030627576e-01	0.000000000000000000e+00	5.113236472502960339e+01	1.000000000000000000e+00
2.310000000000000000e+03	8.031638757898372205e+01	2.144477173932482827e+01	-7.536479213591872062e-03	1.768767155006968039e+02	1.961806631724687389e-01	0.000000000000000000e+00	3.454806785328041485e+01	1.000000000000000000e+00
2.312000000000000000e+03	9.095734710969635728e+01	5.431328208981992844e+01	-6.440888068432781659e-03	1.488907872390961415e+02	3.313675793223053168e-01	0.000000000000000000e+00	4.569905372542794275e+00	1.000000000000000000e+00
2.311000000000000000e+03	4.060266401419215043e+01	7.286119531637773150e+01	-5.906386404267718708e-03	1.352374045012706176e+02	2.384076759294045944e-01	0.000000000000000000e+00	5.366208339888207490e+01	1.000000000000000000e+00
2.314000000000000000e+03	9.448477145873756911e+01	5.721867579391351910e+01	-6.448546521891996078e-03	1.490864158091620766e+02	3.077653278503271750e-01	0.000000000000000000e+00	4.569905372542794275e+00	1.000000000000000000e+00
2.315000000000000000e+03	1.065817637978340855e+02	7.376517636269490197e+01	-6.988386228482143005e-03	1.628761542240354458e+02	1.956342243637644307e-01	0.000000000000000000e+00	2.049692427475016387e+01	1.000000000000000000e+00
2.321000000000000000e+03	7.550170525711767766e+01	9.989813543213402625e+01	-7.169728476292197734e-03	1.675083851072748757e+02	1.995746305098974327e-01	0.000000000000000000e+00	1.797693134862315708e+308	1.000000000000000000e+00
2.329000000000000000e+03	2.508134694125122266e+01	4.726668414172264931e+01	-8.491221756937842452e-03	2.012647880443997508e+02	1.427502692413485930e-01	0.000000000000000000e+00	2.059278292066678873e+01	1.000000000000000000e+00
2.331000000000000000e+03	3.629532736480517485e+01	6.453831844418095898e+01	-4.108260480567614559e-02	1.033783480787112921e+03	5.285607543781967177e-02	0.000000000000000000e+00	2.059278292066678873e+01	1.000000000000000000e+00
2.334000000000000000e+03	2.159531800669353885e+01	9.754639117533584169e+01	-7.961796195630583065e-03	1.877410699639189602e+02	1.444607898240934940e-01	0.000000000000000000e+00	3.613340754141214717e+01	1.000000000000000000e+00
2.336000000000000000e+03	1.166955850288680807e+02	1.113403076316370743e+02	-6.072961766672619471e-03	1.394924280682388940e+02	1.961340901464170283e-01	0.000000000000000000e+00	9.303025112483823023e+01	1.000000000000000000e+00
2.339000000000000000e+03	2.781830544489789858e+01	1.995050622921501571e+01	-7.261204657629851886e-03	1.698450650447427961e+02	1.561718246146760469e-01	0.000000000000000000e+00	7.784501867960256050e+01	1.000000000000000000e+00
2.343000000000000000e+03	1.160511657091964537e+02	6.611372877071845267e+01	-6.998235475930020440e-03	1.631277447317946212e+02	1.589297247997638607e-01	0.000000000000000000e+00	9.957951971081003251e+01	1.000000000000000000e+00
2.354000000000000000e+03	7.466948244182125549e+00	2.591741082548230324e+01	-3.910606277883407755e-03	8.425692725872306710e+01	4.059738050276234800e-01	0.000000000000000000e+00	1.797693134862315708e+308	1.000000000000000000e+00
2.360000000000000000e+03	1.024278548335566654e+02	1.810330017251857626e+01	-7.906791678248811100e-03	1.863360271390367870e+02	1.976156905639759875e-01	0.000000000000000000e+00	4.683741753826882359e+01	1.000000000000000000e+00
2.360000000000000000e+03	2.558936541368371920e+01	3.242665212141113784e+01	-7.508853645042137988e-03	1.761710442445581464e+02	1.808804553612778365e-01	0.000000000000000000e+00	2.664217047107409897e+01	1.000000000000000000e+00
2.362000000000000000e+03	5.569887987382443839e+01	1.491793035617846463e+01	-6.732088907746375250e-03	1.563292608291366435e+02	2.065699641415673637e-01	0.000000000000000000e+00	1.488820195842378169e+01	1.000000000000000000e+00
2.361000000000000000e+03	2.260333445254146767e+01	5.890095790095656980e+01	-8.443510333598375911e-03	2.000460409992661539e+02	1.617166688692009968e-01	0.000000000000000000e+00	2.664217047107409897e+01	1.000000000000000000e+00
2.365000000000000000e+03	5.529456593568865230e+01	2.980064139262081113e+01	-9.488420628201805693e-03	2.267373707656574879e+02	1.273499421562568346e-01	0.000000000000000000e+00	1.488820195842378169e+01	1.000000000000000000e+00
2.371000000000000000e+03	1.083814588432286712e+02	3.349126138701117128e+01	-9.490852665630171783e-03	2.267994950583742479e+02	1.591769116755050728e-01	0.000000000000000000e+00	6.232553912396987528e+01	1.000000000000000000e+00
2.371000000000000000e+03	5.021208949671352428e+01	5.586976216168781662e+01	-8.175913375601962657e-03	1.932105081432364386e+02	1.617921814312159867e-01	0.000000000000000000e+00	1.177452766773511961e+01	1.000000000000000000e+00
2.370000000000000000e+03	1.198466002771939003e+02	1.082229462152186983e+02	-3.601932804052232744e-03	7.637213033144966801e+01	3.731962266846912124e-01	0.000000000000000000e+00	7.560604595773654069e+01	1.000000000000000000e+00
2.372000000000000000e+03	4.547565189171830724e+01	4.508988922123777598e+01	-9.525556964862513798e-03	2.276859863676340012e+02	1.469945369643328448e-01	0.000000000000000000e+00	1.177452766773511961e+01	1.000000000000000000e+00
2.374000000000000000e+03	6.211325821561213267e+00	7.145788834533382783e+01	-8.001902261135094424e-03	1.887655447207876307e+02	1.803640491944241697e-01	0.000000000000000000e+00	4.668036934208933530e+01	1.000000000000000000e+00
2.375000000000000000e+03	3.261620992466422564e+01	2.039583483274565623e+01	-8.994846601922644458e-03	2.141294491406317491e+02	1.787548313461396754e-01	0.000000000000000000e+00	2.784172354301792751e+01	1.000000000000000000e+00
2.377000000000000000e+03	6.281521362916203799e+01	6.754887515813751975e+01	-8.195367710471433698e-03	1.937074523020495462e+02	1.670853108525044428e-01	0.000000000000000000e+00	2.837369293131373738e+01	1.000000000000000000e+00
2.379000000000000000e+03	1.049764158412669559e+02	5.799548942950933395e+01	-8.073402891912656934e-03	1.905919664954082009e+02	1.461109668627883496e-01	0.000000000000000000e+00	4.323001446738084752e+01	1.000000000000000000e+00
2.386000000000000000e+03	4.854136583309765030e+01	6.391041706039444392e+01	-8.702325550764269599e-03	2.066572518808249868e+02	1.349068497809280398e-01	0.000000000000000000e+00	2.235773454804338911e+01	1.000000000000000000e+00
2.386000000000000000e+03	1.097382773661316975e+02	2.955614886852928791e+01	-6.195558582603464051e-03	1.426240577011555217e+02	2.106123758527170819e-01	0.000000000000000000e+00	6.626028958081283804e+01	1.000000000000000000e+00
2.389000000000000000e+03	4.463720849861670814e+01	4.189619780037089924e+01	-7.935063241512716956e-03	1.870581997714489262e+02	1.534373461890660151e-01	0.000000000000000000e+00	2.235773454804338911e+01	1.000000000000000000e+00
2.394000000000000000e+03	2.029963256573031671e+01	6.810583418305631653e+01	-8.603044553358855928e-03	2.041212046670401321e+02	1.697950047520394579e-01	0.000000000000000000e+00	3.576678125861478463e+01	1.000000000000000000e+00
2.398000000000000000e+03	6.671560941830325930e+01	7.670887376621207920e+01	-7.185006355090765677e-03	1.678986453078390753e+02	1.675730247887844415e-01	0.000000000000000000e+00	4.720651647016470775e+01	1.000000000000000000e+00
2.400000000000000000e+03	7.472629007923934807e+01	4.059653691068324122e+01	-8.600492815083939091e-03	2.040560227197236145e+02	1.563869883806918715e-01	0.000000000000000000e+00	1.797693134862315708e+308	1.000000000000000000e+00
2.406000000000000000e+03	1.212265573086928896e+02	6.036863560244910332e+01	-6.016525022118520555e-03	1.380508002389267403e+02	2.336563817631055473e-01	0.000000000000000000e+00	3.055752482195374853e+01	1.000000000000000000e+00
2.410000000000000000e+03	9.214544479550204414e+01	5.098507453857499172e+01	-7.126413609790527813e-03	1.664019443041224235e+02	1.891291686529456006e-01	0.000000000000000000e+00	1.237391717788985623e+01	1.000000000000000000e+00
2.411000000000000000e+03	1.138910045222191343e+02	2.326387537482842305e+01	-7.107475110441164277e-03	1.659181767175409163e+02	1.911614891006787609e-01	0.000000000000000000e+00	2.079155614946894559e+01	1.000000000000000000e+00
2.412000000000000000e+03	9.636281278322194055e+00	5.686162967686653502e+01	-7.065326460163033617e-02	1.789140410563687965e+03	4.228586873752371300e-02	0.000000000000000000e+00	7.088012119986348125e+01	1.000000000000000000e+00
2.414000000000000000e+03	8.049589255270367971e+01	5.515661608428555240e+01	-7.461187526577890868e-03	1.749534544732793222e+02	1.834434547393548609e-01	0.000000000000000000e+00	1.237391717788985623e+01	1.000000000000000000e+00
2.416000000000000000e+03	9.665329321243193306e+01	1.163846717051343127e+01	-7.874894549898913201e-03	1.855212425821374325e+02	1.763327049712025696e-01	0.000000000000000000e+00	2.075570580184600544e+01	1.000000000000000000e+00
2.417000000000000000e+03	9.496282776766631173e+01	3.232521775906254646e+01	-7.230887960595189408e-03	1.690706512389269847e+02	1.955779620567626997e-01	0.000000000000000000e+00	2.075570580184600544e+01	1.000000000000000000e+00
2.428000000000000000e+03	5.741353396814021792e+00	1.007864721132326906e+02	-7.371954714404892021e-03	1.726740794609047782e+02	1.592596525239211580e-01	0.000000000000000000e+00	6.965667613196009711e+01	1.000000000000000000e+00
2.431000000000000000e+03	1.163204634344449886e+02	1.213622376769533062e+01	-7.162558410203243194e-03	1.673252319701917088e+02	1.807765061285530050e-01	0.000000000000000000e+00	7.266023293311977227e+01	1.000000000000000000e+00
2.433000000000000000e+03	6.390101750544054937e+01	6.245233588291547733e+01	-7.160484056973477097e-03	1.672722444109786295e+02	1.661305003681948778e-01	0.000000000000000000e+00	4.402766543651707565e+01	1.000000000000000000e+00
2.438000000000000000e+03	7.439812059014603562e+01	1.052103310489536909e+02	-5.974042034215669948e-03	1.369656090551161185e+02	2.265142271900968396e-01	0.000000000000000000e+00	4.053350326443605667e+01	1.000000000000000000e+00
2.442000000000000000e+03	3.440703698611208239e+01	1.118192734048238748e+02	-8.155544130468424940e-03	1.926901933930041650e+02	1.558142142845585498e-01	0.000000000000000000e+00	2.780314755512868885e+01	1.000000000000000000e+00
2.446000000000000000e+03	6.063365367285731367e+01	1.210485524199363141e+02	-7.816328257831425472e-03	1.840252173033728127e+02	1.524896027871948112e-01	0.000000000000000000e+00	2.672548961093970021e+01	1.000000000000000000e+00
2.449000000000000000e+03	7.677437490553485588e+01	9.974763898803301743e+01	-7.207353462018460492e-03	1.684694828270141329e+02	2.102195370339741132e-01	0.000000000000000000e+00	2.672548961093970021e+01	1.000000000000000000e+00
2.450000000000000000e+03	3.412389611671714107e+01	7.345476421694147007e+01	-8.291685528570933578e-03	1.961678076632231580e+02	1.713438613733447857e-01	0.000000000000000000e+00	2.418418773638884289e+01	1.000000000000000000e+00
2.451000000000000000e+03	6.059735749397628268e+01	3.407098711253067336e+01	-8.700198871738633669e-03	2.066029277044113144e+02	1.578807621544032758e-01	0.000000000000000000e+00	4.745446297560582138e+01	1.000000000000000000e+00
2.450000000000000000e+03	9.906501219931902824e+01	1.058297178497356583e+02	-6.876335636273446170e-03	1.600139187550119004e+02	1.742093570928648916e-01	0.000000000000000000e+00	1.814962261737326088e+01	1.000000000000000000e+00
2.451000000000000000e+03	6.273758452338278602e+01	8.736485053199474748e+01	-3.263045184670959088e-03	6.771553918734018396e+01	4.238426558756213103e-01	0.000000000000000000e+00	2.296728784937116430e+01	1.000000000000000000e+00
2.455000000000000000e+03	3.107759787281067076e+01	9.744632530575086093e+01	-2.001769247404964688e-02	4.956985136398088230e+02	7.655451043628336283e-02	0.000000000000000000e+00	1.256989532613515159e+01	1.000000000000000000e+00
2.454000000000000000e+03	8.183641572118051499e+01	1.001214550188439176e+02	-1.797131278607144722e-02	4.434255143582761889e+02	6.336566612150118516e-02	0.000000000000000000e+00	1.814962261737326088e+01	1.000000000000000000e+00
2.459000000000000000e+03	1.868641122363191087e+01	9.955837689963023251e+01	-8.106881634564550021e-03	1.914471520217647651e+02	1.547648842318847251e-01	0.000000000000000000e+00	1.256989532613515159e+01	1.000000000000000000e+00
2.461000000000000000e+03	6.234793672416952148e+01	7.008102835118764418e+00	-9.116153162419263906e-03	2.172281203143814423e+02	1.751687241518805616e-01	0.000000000000000000e+00	6.785957789733317647e+00	1.000000000000000000e+00
2.462000000000000000e+03	6.305809598513086911e+01	1.375679877938185847e+01	-8.785883123064539002e-03	2.087916577989828113e+02	2.096482531669602301e-01	0.000000000000000000e+00	6.785957789733317647e+00	1.000000000000000000e+00
2.462000000000000000e+03	1.075146763274749020e+02	5.433561632183866408e+01	-7.560432181968073165e-03	1.774885733617161065e+02	1.384097193065210174e-01	0.000000000000000000e+00	3.116390292635479398e+01	1.000000000000000000e+00
2.465000000000000000e+03	2.213617852219195825e+01	4.494302855236572469e+01	-8.479639756008084880e-03	2.009689358475485790e+02	1.372358215946439808e-01	0.000000000000000000e+00	4.990643492367409806e+01	1.000000000000000000e+00
2.466000000000000000e+03	9.149428392704957957e+01	8.106642014326646972e+01	-7.739420475483560838e-03	1.820606745183600879e+02	1.732200152918951241e-01	0.000000000000000000e+00	3.116390292635479398e+01	1.000000000000000000e+00
2.470000000000000000e+03	4.653473552158288129e+01	8.847879158849947601e+01	-7.774420653542679811e-03	1.829547237963537611e+02	1.513969745443378701e-01	0.000000000000000000e+00	4.556648157654493048e+01	1.000000000000000000e+00
2.471000000000000000e+03	3.131552691293617841e+01	2.582250488361457386e+01	-5.333160893562354302e-03	1.205948545945805250e+02	2.936875352498257152e-01	0.000000000000000000e+00	6.447817130097784855e+01	1.000000000000000000e+00
2.481000000000000000e+03	1.431992502267637946e+01	5.055730114244412476e+01	-5.177978446285850904e-03	1.166308531912018793e+02	2.833149652062203483e-01	0.000000000000000000e+00	7.408917759375560763e+01	1.000000000000000000e+00
2.483000000000000000e+03	6.184971975959068402e+01	1.073914884664998084e+02	-7.826163286109445727e-03	1.842764445947357217e+02	1.704949619692316398e-01	0.000000000000000000e+00	7.408917759375560763e+01	1.000000000000000000e+00
2.489000000000000000e+03	5.322837658383804182e+01	2.987516495174515896e+01	-7.290771768262095144e-03	1.706003313142019522e+02	1.922639720197748536e-01	0.000000000000000000e+00	7.258593909270415168e+01	1.000000000000000000e+00
2.489000000000000000e+03	7.781485895984951640e+01	9.817028511668691237e+01	-7.198012044173573813e-03	1.682308643872578955e+02	1.901378886228425324e-01	0.000000000000000000e+00	7.258593909270415168e+01	1.000000000000000000e+00
2.498000000000000000e+03	7.191689516556287742e+01	8.636490672455330753e+01	-8.438679011875081792e-03	1.999226290642991160e+02	1.423158046702917012e-01	0.000000000000000000e+00	1.797693134862315708e+308	1.000000000000000000e+00
2.513000000000000000e+03	6.846011247822060497e+00	7.575714433090142563e+01	-7.502050235027873590e-03	1.759972570197939206e+02	1.963544371794289090e-01	0.000000000000000000e+00	3.570135851783947345e+01	1.000000000000000000e+00
2.513000000000000000e+03	2.785663919894438223e+01	4.689297080871606482e+01	-7.674347081781102489e-03	1.803984309561127191e+02	2.020465463848677423e-01	0.000000000000000000e+00	3.441614672479491333e+01	1.000000000000000000e+00
2.514000000000000000e+03	5.878725979169119142e+01	6.198495096806422566e+01	-8.829497178493551923e-03	2.099057411245253775e+02	1.427019241204808830e-01	0.000000000000000000e+00	3.441614672479491333e+01	1.000000000000000000e+00
2.518000000000000000e+03	8.542867043143780847e+01	9.000393924506153098e+01	-7.507292704212379861e-03	1.761311713610694198e+02	1.637977561460263187e-01	0.000000000000000000e+00	3.866301158655539183e+01	1.000000000000000000e+00
2.520000000000000000e+03	3.518246606489491768e+01	1.148924469920564491e+02	-2.348091386842980285e-02	5.841635089306294049e+02	5.712823256121757343e-02	0.000000000000000000e+00	2.942356270453388589e+01	1.000000000000000000e+00
2.521000000000000000e+03	2.593007784107313185e+01	3.780909954922872629e+01	-6.493048086927672921e-03	1.502231698000284155e+02	2.295772688165766962e-01	0.000000000000000000e+00	4.645276336566077191e+01	1.000000000000000000e+00
2.521000000000000000e+03	9.278136423500638941e+00	1.009385318404719527e+02	-6.297770690246888570e-03	1.452349775909475227e+02	2.664485622009472587e-01	0.000000000000000000e+00	2.942356270453388589e+01	1.000000000000000000e+00
2.526000000000000000e+03	5.980123620776918614e+01	6.959909569902829674e+01	-8.084333412351599885e-03	1.908711771865660012e+02	1.512921046513011625e-01	0.000000000000000000e+00	1.848933919505394030e+01	1.000000000000000000e+00
2.529000000000000000e+03	2.608199653310045107e+01	1.580484038273661085e+01	-7.833875778111823798e-03	1.844734535326505807e+02	1.758436698214639327e-01	0.000000000000000000e+00	6.348865275993915702e+01	1.000000000000000000e+00
2.530000000000000000e+03	5.137599586144141739e+01	8.605725443493702187e+01	-8.426882359168254288e-03	1.996212937734481159e+02	1.406148968156597512e-01	0.000000000000000000e+00	1.848933919505394030e+01	1.000000000000000000e+00
2.537000000000000000e+03	7.229134896694328738e+00	5.387456998507024863e+00	-7.224207253633488195e-03	1.688999983575185695e+02	2.331999806711213541e-01	0.000000000000000000e+00	7.170530955072999291e+01	1.000000000000000000e+00
2.539000000000000000e+03	6.759200069703780400e+01	4.409114997651280277e+01	-7.572708300287675845e-03	1.778021561869711036e+02	1.666000555421209839e-01	0.000000000000000000e+00	3.441493669639336161e+01	1.000000000000000000e+00
2.544000000000000000e+03	3.450360847331817382e+01	3.462826627934877877e+01	-5.942796159327050874e-03	1.361674602046369955e+02	2.209723605254214629e-01	0.000000000000000000e+00	3.441493669639336161e+01	1.000000000000000000e+00
2.551000000000000000e+03	1.010634442210404700e+02	7.887875629677377276e+01	-7.659707688220314913e-03	1.800244803087423122e+02	1.353133208284321709e-01	0.000000000000000000e+00	9.495803027430504528e+01	1.000000000000000000e+00
2.555000000000000000e+03	1.163614629206897177e+01	4.694466951323160231e+01	-8.190699751505879297e-03	1.935882133274417924e+02	1.596889600307036527e-01	0.000000000000000000e+00	4.602050583063846290e+01	1.000000000000000000e+00
2.559000000000000000e+03	5.109362791402349302e+01	7.062998354874630991e+01	-9.122298510640339947e-03	2.173850979197751201e+02	1.363876274195819915e-01	0.000000000000000000e+00	2.485046713777321514e+01	1.000000000000000000e+00
2.558000000000000000e+03	5.811525927954910742e+01	1.151066494981141375e+02	-6.978767986358182934e-03	1.626304645474866390e+02	1.562851584097521007e-01	0.000000000000000000e+00	4.502751515468057164e+01	1.000000000000000000e+00
2.562000000000000000e+03	7.589507288912851379e+01	6.906984121152689227e+01	-8.824369820257856739e-03	2.097747671928815123e+02	1.305709088541212592e-01	0.000000000000000000e+00	2.485046713777321514e+01	1.000000000000000000e+00
2.572000000000000000e+03	4.560100396285918833e+01	5.209568345783841892e+01	-8.277731888998423465e-03	1.958113740083967400e+02	1.492085847309395641e-01	0.000000000000000000e+00	5.175759637096422239e+01	1.000000000000000000e+00
2.571000000000000000e+03	7.828614299996037573e+01	9.222709843694191534e+01	-6.650539978640335886e-03	1.542461639641646514e+02	1.879750508142221666e-01	0.000000000000000000e+00	5.175759637096422239e+01	1.000000000000000000e+00
2.575000000000000000e+03	1.077580946633513150e+02	3.940558850746523945e+01	-6.574055216202367297e-03	1.522924268568939112e+02	1.985114842832793602e-01	0.000000000000000000e+00	5.441094652456607861e+01	1.000000000000000000e+00
2.580000000000000000e+03	5.507375878240856792e+01	2.580735867843241493e+01	-7.585957462311873623e-03	1.781405945721057833e+02	1.675400909160745799e-01	0.000000000000000000e+00	5.441094652456607861e+01	1.000000000000000000e+00
2.580000000000000000e+03	2.571594950488742271e+01	7.302603423348062961e+01	-8.500413200410420964e-03	2.014995755185233861e+02	1.341398766982918600e-01	0.000000000000000000e+00	5.560111767535086358e+01	1.000000000000000000e+00
2.583000000000000000e+03	1.029438792613884459e+02	7.180416495434586466e+01	-9.373533536399270352e-03	2.238026793677064745e+02	1.343988582406588916e-01	0.000000000000000000e+00	6.638715705809339340e+01	1.000000000000000000e+00
2.592000000000000000e+03	2.832693279027149202e+01	9.984355655053317946e+01	-7.840077412638628979e-03	1.846318689230438963e+02	1.359690955501001719e-01	0.000000000000000000e+00	4.109615386149593519e+01	1.000000000000000000e+00
2.594000000000000000e+03	6.464450975195312310e+01	8.061005801698294704e+01	-6.914750174933315986e-03	1.609951849215812558e+02	2.319906406543387201e-01	0.000000000000000000e+00	4.109615386149593519e+01	1.000000000000000000e+00
2.600000000000000000e+03	1.146130796163840948e+01	5.817663885339275254e+01	-6.836419939112408327e-03	1.589943067928338394e+02	2.277216542608119232e-01	0.000000000000000000e+00	5.303910107782461125e+01	1.000000000000000000e+00
2.604000000000000000e+03	6.416861759329862025e+01	6.409996178364016828e+01	-7.625521540416072691e-03	1.791512247295809175e+02	1.869468841502627265e-01	0.000000000000000000e+00	5.303910107782461125e+01	1.000000000000000000e+00
2.612000000000000000e+03	5.904691792309394316e+01	1.144064182052690626e+02	-6.901497568944672985e-03	1.606566585633533748e+02	2.080928962069804600e-01	0.000000000000000000e+00	5.812351186549155813e+01	1.000000000000000000e+00
2.615000000000000000e+03	6.970053767329343941e+01	2.215970434161454605e+01	-8.803828369858336320e-03	2.092500536080644906e+02	1.383267230711208162e-01	0.000000000000000000e+00	6.450350389184522726e+01	1.000000000000000000e+00
2.615000000000000000e+03	1.035770709733662329e+02	7.705125656865901362e+01	-7.916465757836162881e-03	1.865831431352958987e+02	1.394292108427274135e-01	0.000000000000000000e+00	2.973762802613061496e+01	1.000000000000000000e+00
2.618000000000000000e+03	9.968017418929532880e+01	1.065324491509614973e+02	-7.424184702597286245e-03	1.740082493372452177e+02	1.539305917055917572e-01	0.000000000000000000e+00	2.973762802613061496e+01	1.000000000000000000e+00
2.623000000000000000e+03	1.091005692835168901e+02	1.274182825463548596e+01	-7.452560600966782849e-03	1.747330871196936073e+02	1.921215219401903873e-01	0.000000000000000000e+00	4.123195316451239023e+01	1.000000000000000000e+00
2.625000000000000000e+03	1.014029865523470733e+02	1.128948163531390634e+02	-6.567328307891184651e-03	1.521205938019710402e+02	1.943054917329321007e-01	0.000000000000000000e+00	6.290150013242160298e+01	1.000000000000000000e+00
2.628000000000000000e+03	9.274657236421656137e+01	5.059180509114172253e+01	-7.394750097202254339e-03	1.732563677994711497e+02	1.622160581781769695e-01	0.000000000000000000e+00	1.619219803418896575e+01	1.000000000000000000e+00
2.630000000000000000e+03	1.627993256195654226e+01	5.539149563174287039e+01	-7.407947535835530256e-03	1.735934849553186439e+02	2.179068880446477507e-01	0.000000000000000000e+00	4.570769725104899095e+01	1.000000000000000000e+00
2.632000000000000000e+03	1.074792555023432925e+02	5.731008796178279852e+01	-7.974802652885056367e-03	1.880733086656186117e+02	1.727987843253337985e-01	0.000000000000000000e+00	1.619219803418896575e+01	1.000000000000000000e+00
2.635000000000000000e+03	6.198079596716984696e+01	5.618185758147662767e+01	-8.547626103704375825e-03	2.027055883002483085e+02	1.494338177654022104e-01	0.000000000000000000e+00	3.983833116601950053e+01	1.000000000000000000e+00
2.640000000000000000e+03	5.841247980929985317e+01	9.586006003434644640e+01	-6.578760240136190783e-03	1.524126126240597898e+02	2.288096590653504459e-01	0.000000000000000000e+00	2.096173966482133011e+01	1.000000000000000000e+00
2.644000000000000000e+03	5.450226626852872869e+01	1.046821599483527621e+01	-7.767632321585728541e-03	1.827813217275230784e+02	2.079769653511499561e-01	0.000000000000000000e+00	3.575084334234404082e+01	1.000000000000000000e+00
2.644000000000000000e+03	2.437390057207041849e+01	2.971410854751517050e+01	-6.828600455792726252e-03	1.587945648542517745e+02	1.939619679911767092e-01	0.000000000000000000e+00	3.575084334234404082e+01	1.000000000000000000e+00
2.645000000000000000e+03	7.059062893887370649e+01	7.879878184208888570e+01	-8.522671251366954054e-03	2.020681381799367671e+02	1.450768897512679789e-01	0.000000000000000000e+00	2.096173966482133011e+01	1.000000000000000000e+00
2.648000000000000000e+03	3.195254576356712661e+01	1.132284021583288762e+02	-7.093068203202837485e-03	1.655501647322078327e+02	1.614927566264278136e-01	0.000000000000000000e+00	5.175229682422176580e+01	1.000000000000000000e+00
2.650000000000000000e+03	7.483199294343540942e+01	1.203462826154810585e+02	-1.088254343630660169e-02	2.623490321667877083e+02	1.208147492721576288e-01	0.000000000000000000e+00	1.797693134862315708e+308	1.000000000000000000e+00
2.657000000000000000e+03	1.859612815996054636e+01	8.472034012018076155e+00	-7.892389721421496848e-03	1.859681416076715550e+02	1.777068414276057329e-01	0.000000000000000000e+00	7.183491121519277556e+01	1.000000000000000000e+00
2.660000000000000000e+03	9.031188176583179938e+01	1.260787177921753432e+01	-7.120100382192923877e-03	1.662406783652488116e+02	1.967201656746169203e-01	0.000000000000000000e+00	1.375908993384247303e+01	1.000000000000000000e+00
2.662000000000000000e+03	9.931838294045357429e+01	2.300957800459718783e+01	-7.098359734773967630e-03	1.656853323297171698e+02	1.974141016872121845e-01	0.000000000000000000e+00	1.375908993384247303e+01	1.000000000000000000e+00
2.666000000000000000e+03	6.572408132684967086e+01	1.189890787535666448e+02	-5.891800324927193647e-03	1.348648157195470390e+02	2.520922474594823326e-01	0.000000000000000000e+00	4.203580235923610786e+01	1.000000000000000000e+00
2.671000000000000000e+03	8.059926939724940098e+01	7.967321096643777878e+01	-8.425197490806052639e-03	1.995782552683240567e+02	1.500844007405729430e-01	0.000000000000000000e+00	4.203580235923610786e+01	1.000000000000000000e+00
2.671000000000000000e+03	2.438422601278514179e+01	9.138999560285073187e+01	-8.157967059411689453e-03	1.927520850173466442e+02	1.651294210815541508e-01	0.000000000000000000e+00	1.505495286635618335e+01	1.000000000000000000e+00
2.672000000000000000e+03	1.626772602643254828e+01	1.040696657002840482e+02	-6.424263817926688554e-03	1.484661351376967104e+02	2.518731294760307993e-01	0.000000000000000000e+00	1.505495286635618335e+01	1.000000000000000000e+00
2.678000000000000000e+03	1.450695193505002401e+01	1.139498392938018014e+02	-8.094737340564074624e-03	1.911369365347312907e+02	1.650288240128241490e-01	0.000000000000000000e+00	8.436945788866262319e+01	1.000000000000000000e+00
2.681000000000000000e+03	9.668670518576708162e+01	1.513938347277733065e+01	-7.185225733370074683e-03	1.679042491362508258e+02	1.668014440303138279e-01	0.000000000000000000e+00	6.407160907769785751e+01	1.000000000000000000e+00
2.683000000000000000e+03	3.489549255409224315e+01	3.208096342603090534e+01	-6.761546652228927340e-03	1.570817334348891734e+02	2.318968961207692470e-01	0.000000000000000000e+00	1.140707499212579457e+01	1.000000000000000000e+00
2.684000000000000000e+03	1.284214532441077239e+01	9.080066619272025719e+01	-6.930390251507184685e-03	1.613946971510623314e+02	2.145707497030084898e-01	0.000000000000000000e+00	6.064034205411356027e+01	1.000000000000000000e+00
2.687000000000000000e+03	2.352985123919891919e+01	3.110959460978670776e+01	-7.717736044337578961e-03	1.815067644789019425e+02	1.879111804387284534e-01	0.000000000000000000e+00	1.140707499212579457e+01	1.000000000000000000e+00
2.690000000000000000e+03	9.930679560474251844e+01	1.016008536040573489e+02	-7.085878594898666234e-03	1.653665124061384120e+02	1.652273141452513805e-01	0.000000000000000000e+00	8.290957609447040966e+01	1.000000000000000000e+00
2.694000000000000000e+03	5.872491412680491152e+01	2.930210739172388301e+01	-9.775112303850908707e-03	2.340606616697189679e+02	1.504802306532704304e-01	0.000000000000000000e+00	3.176921867544106348e+01	1.000000000000000000e+00
2.695000000000000000e+03	8.955949716876182265e+01	1.854284178247362291e+01	-7.789846847378716251e-03	1.833487725762771845e+02	1.493382386984510868e-01	0.000000000000000000e+00	2.467236285277693852e+01	1.000000000000000000e+00
2.696000000000000000e+03	8.733429722329508138e+01	4.311465437214193486e+01	-6.867056893385198139e-03	1.597769012928174277e+02	1.744307287603233947e-01	0.000000000000000000e+00	2.467236285277693852e+01	1.000000000000000000e+00
2.696000000000000000e+03	5.806873414349045959e+01	1.195418872982943554e+02	-1.378436098359039387e-02	3.364734517236340707e+02	7.907842631316097659e-02	0.000000000000000000e+00	3.173922272152196200e+01	1.000000000000000000e+00
2.699000000000000000e+03	7.878125237178311124e+01	9.549256615176257412e+01	-6.917063960377157344e-03	1.610542885696256974e+02	1.888646976731286342e-01	0.000000000000000000e+00	3.173922272152196200e+01	1.000000000000000000e+00
2.700000000000000000e+03	8.818058739943909075e+01	1.013500621002432069e+02	-6.685406101279692606e-03	1.551367889124007036e+02	1.804662801759098212e-01	0.000000000000000000e+00	1.797693134862315708e+308	1.000000000000000000e+00
2.706000000000000000e+03	9.443983088531726366e+01	2.480058554442110719e+01	-8.453108579598944336e-03	2.002912198921368940e+02	1.579540888989650060e-01	0.000000000000000000e+00	1.064267127429894622e+01	1.000000000000000000e+00
2.708000000000000000e+03	9.707733678777401565e+01	1.448991076207568796e+01	-6.119783338261318428e-03	1.406884446200032244e+02	2.709005401252948531e-01	0.000000000000000000e+00	1.064267127429894622e+01	1.000000000000000000e+00
2.709000000000000000e+03	3.874036485789353179e+01	4.806316181724527326e+01	-7.500379689725447489e-03	1.759545843848442530e+02	1.773663593173605557e-01	0.000000000000000000e+00	6.036205737538352167e+01	1.000000000000000000e+00
2.713000000000000000e+03	9.217065269659899229e+01	7.955217870745963182e+01	-6.926840026891569781e-03	1.613040097337313625e+02	1.835822765028741754e-01	0.000000000000000000e+00	6.201897970169391527e+01	1.000000000000000000e+00
2.719000000000000000e+03	4.738767000580715916e+01	7.288486269191272982e+01	-6.906875266415832791e-03	1.607940271942568415e+02	1.612915897547971822e-01	0.000000000000000000e+00	1.329682593776524868e+01	1.000000000000000000e+00
2.720000000000000000e+03	8.710202544548884873e+01	6.318649653589735493e+01	-6.678970398913989734e-03	1.549723944615004996e+02	2.392397913718075086e-01	0.000000000000000000e+00	3.441127719653320582e+01	1.000000000000000000e+00
2.723000000000000000e+03	1.530744422041574992e+01	3.862583297998677523e+01	-7.851785631428499779e-03	1.849309452459698662e+02	1.383732187954428428e-01	0.000000000000000000e+00	1.380202137749178526e+01	1.000000000000000000e+00
2.724000000000000000e+03	1.057788926260606672e+02	9.224224759501218784e+01	-6.482028058686576354e-03	1.499416727094770181e+02	2.279116607850670828e-01	0.000000000000000000e+00	2.890358427817203690e+01	1.000000000000000000e+00
2.723000000000000000e+03	7.700273239326139674e+01	9.608239716411965503e+01	-7.054542436666794321e-03	1.645660573457390399e+02	1.876316716736967649e-01	0.000000000000000000e+00	9.928989826553035414e+00	1.000000000000000000e+00
2.723000000000000000e+03	8.010298477761311631e+01	1.055149617214982669e+02	-6.900825675976010598e-03	1.606394956385674959e+02	1.965062330229890852e-01	0.000000000000000000e+00	9.928989826553035414e+00	1.000000000000000000e+00
2.724000000000000000e+03	4.024142374122115484e+01	6.167162300192494939e+01	-7.607817311783763962e-03	1.786989855209856159e+02	1.892381875576707451e-01	0.000000000000000000e+00	1.329682593776524868e+01	1.000000000000000000e+00
2.728000000000000000e+03	2.904784742166238942e+01	3.992856624965917689e+01	-8.447727180196784938e-03	2.001537566986077081e+02	1.443173774802750664e-01	0.000000000000000000e+00	1.344915596743897090e+01	1.000000000000000000e+00
2.730000000000000000e+03	7.452979259083593888e+01	1.132014097450004044e+02	-6.445073458649172408e-03	1.489976994123646534e+02	1.517258433226014169e-01	0.000000000000000000e+00	8.624103971001554214e+01	1.000000000000000000e+00
2.733000000000000000e+03	2.422396746340076135e+01	2.737428497254972015e+01	-2.220956430086044528e-02	5.516879837763561909e+02	6.771393727766239490e-02	0.000000000000000000e+00	1.344915596743897090e+01	1.000000000000000000e+00
2.734000000000000000e+03	7.874408843058800755e+01	1.728969521749220206e+01	-9.554284507118055575e-03	2.284198065890259386e+02	1.280734256261921722e-01	0.000000000000000000e+00	1.974536505011476351e+01	1.000000000000000000e+00
2.736000000000000000e+03	7.517270376362407092e+01	3.670939275692026627e+01	-8.490664507982446235e-03	2.012505536017808083e+02	1.492150186907306164e-01	0.000000000000000000e+00	1.974536505011476351e+01	1.000000000000000000e+00
2.737000000000000000e+03	9.585444934013629847e+00	1.186559515977019714e+02	-7.564888537353632592e-03	1.776024071058820084e+02	1.733858873145083246e-01	0.000000000000000000e+00	3.607008654059799113e+01	1.000000000000000000e+00
2.742000000000000000e+03	3.715249522410393723e+01	9.539420442880125961e+01	-7.602025793446594119e-03	1.785510461939602465e+02	1.931142731872016460e-01	0.000000000000000000e+00	3.607008654059799113e+01	1.000000000000000000e+00
2.744000000000000000e+03	1.073178141918593198e+01	1.472996532537433723e+01	-7.312253541059751151e-03	1.711490646214247704e+02	1.772029528092620154e-01	0.000000000000000000e+00	8.488093771923242059e+01	1.000000000000000000e+00
2.743000000000000000e+03	1.119548701128627641e+02	8.620457258094911879e+01	-1.971755482508737514e-02	4.880317569764516179e+02	6.676207286917879014e-02	0.000000000000000000e+00	3.816923007089221187e+01	1.000000000000000000e+00
2.747000000000000000e+03	9.331915351294392735e+01	1.195152344028374927e+02	-6.686231871172399789e-03	1.551578824901281450e+02	1.961303186793672548e-01	0.000000000000000000e+00	3.816923007089221187e+01	1.000000000000000000e+00
2.752000000000000000e+03	9.040988348596395952e+01	1.086749136995254332e+02	-7.805679226078534629e-03	1.837531969972497450e+02	1.535472838133689066e-01	0.000000000000000000e+00	4.144844897866430244e+01	1.000000000000000000e+00
2.752000000000000000e+03	2.996689192626990561e+01	4.234070443753026325e+01	-7.644769926287356757e-03	1.796429080993540026e+02	1.725336000937514047e-01	0.000000000000000000e+00	5.518067467350227417e+01	1.000000000000000000e+00
2.757000000000000000e+03	7.825307574293007917e+01	6.904934180162281621e+01	-7.053413100481068475e-03	1.645372094296011483e+02	1.831896990998129748e-01	0.000000000000000000e+00	4.144844897866430244e+01	1.000000000000000000e+00
2.770000000000000000e+03	5.698312915261873712e+01	6.196478706359390287e+01	-7.410893201636763704e-03	1.736687294405996909e+02	1.883395040557993561e-01	0.000000000000000000e+00	3.556488743411917852e+01	1.000000000000000000e+00
2.772000000000000000e+03	2.142916817072062940e+01	6.108326752368835599e+01	2.627700152151706339e-03	-5.148619982108763082e+01	4.991032241932008562e-01	0.000000000000000000e+00	3.556488743411917852e+01	1.000000000000000000e+00
2.776000000000000000e+03	1.211000810459480874e+02	1.446352889594164637e+01	-3.673002163307573231e-02	9.226005080520080810e+02	5.699880315703631517e-02	0.000000000000000000e+00	1.100349530971890744e+02	1.000000000000000000e+00
2.790000000000000000e+03	2.270396299201498280e+01	7.990748711151094597e+01	-8.393680588233167622e-03	1.987731832500534495e+02	1.614744184119478732e-01	0.000000000000000000e+00	2.123241968783842637e+01	1.000000000000000000e+00
2.791000000000000000e+03	1.044031693251776005e+02	7.404709052713832307e+01	-4.391047596356536381e-02	1.106019003780724688e+03	5.115512284043577385e-02	0.000000000000000000e+00	4.826860462313947409e+01	1.000000000000000000e+00
2.790000000000000000e+03	2.692432620343114280e+01	1.007162396008898781e+02	-7.738040959855216859e-03	1.820254359847326668e+02	1.518477283500819786e-01	0.000000000000000000e+00	2.123241968783842637e+01	1.000000000000000000e+00
2.793000000000000000e+03	1.192802941727018293e+02	1.199658159943824955e+02	-2.886594760172748325e-02	7.217195383055150160e+02	4.646986647985140717e-02	0.000000000000000000e+00	4.826860462313947409e+01	1.000000000000000000e+00
2.794000000000000000e+03	7.995617364912119740e+01	2.780246874260783230e+01	-8.006778209874108529e-03	1.888900966142747393e+02	1.588206377606112829e-01	0.000000000000000000e+00	2.324301143877721998e+01	1.000000000000000000e+00
2.797000000000000000e+03	7.784236567561964648e+01	7.481344566938874152e+01	-7.964541442733093571e-03	1.878111949268768228e+02	1.533480546564921498e-01	0.000000000000000000e+00	3.325660893250814354e+01	1.000000000000000000e+00
2.798000000000000000e+03	1.031124397687967758e+02	2.579624838135797305e+01	-4.128478197581525455e-03	8.982227701700661271e+01	3.111138054241550099e-01	0.000000000000000000e+00	2.324301143877721998e+01	1.000000000000000000e+00
2.799000000000000000e+03	9.675720140384204626e+01	1.021672575987002034e+02	-1.778321934907106314e-02	4.386208301860558549e+02	6.279174287419153622e-02	0.000000000000000000e+00	3.325660893250814354e+01	1.000000000000000000e+00
2.809000000000000000e+03	9.862433608579007682e+01	3.550809242371094854e+01	-8.598962572274920085e-03	2.040169339906249490e+02	1.697184385311896193e-01	0.000000000000000000e+00	6.388108679250990463e+01	1.000000000000000000e+00
2.812000000000000000e+03	3.522638078618506796e+01	4.334980866580163905e+01	-8.846060903415928212e-03	2.103288471522353689e+02	1.400568282660720199e-01	0.000000000000000000e+00	2.334194762716707672e+01	1.000000000000000000e+00
2.811000000000000000e+03	5.551959034933504711e+01	9.505727251816863088e+01	-7.786685347666924550e-03	1.832680148004187402e+02	1.760611169695035505e-01	0.000000000000000000e+00	5.554706268037726602e+01	1.000000000000000000e+00
2.813000000000000000e+03	1.335792513562041606e+01	5.151174265773624938e+01	-7.170303499363784097e-03	1.675230735743196249e+02	1.851504951324499659e-01	0.000000000000000000e+00	2.334194762716707672e+01	1.000000000000000000e+00
2.821000000000000000e+03	3.221377867101326586e+01	6.384747607631228306e+01	-5.278847723847843350e-03	1.192074716479341987e+02	2.680086198693791832e-01	0.000000000000000000e+00	1.710035849012256293e+01	1.000000000000000000e+00
2.823000000000000000e+03	1.512296756825777422e+01	6.327612999849566222e+01	-7.472640251974943526e-03	1.752460044384537525e+02	2.082071812787635867e-01	0.000000000000000000e+00	1.710035849012256293e+01	1.000000000000000000e+00
2.826000000000000000e+03	9.673894262586195225e+01	5.220822285816846886e+01	-6.579403721753072400e-03	1.524290498054365059e+02	2.019850696457181627e-01	0.000000000000000000e+00	2.304024757534751799e+01	1.000000000000000000e+00
2.829000000000000000e+03	5.149036134164960288e+01	9.810911750409081478e+00	-7.046483016617056776e-03	1.643601864309012512e+02	1.960546000750738038e-01	0.000000000000000000e+00	5.302478396412242034e+01	1.000000000000000000e+00
2.829000000000000000e+03	1.007184649203390592e+02	2.951424985560528214e+01	-5.115766938405479948e-03	1.150417140271269005e+02	2.680545834100682701e-01	0.000000000000000000e+00	2.304024757534751799e+01	1.000000000000000000e+00
2.830000000000000000e+03	5.431231427773970211e+01	8.774047086914448812e+01	-8.146142243911217926e-03	1.924500303322891170e+02	1.594653418156836144e-01	0.000000000000000000e+00	5.534039611082667420e+01	1.000000000000000000e+00
2.837000000000000000e+03	6.649559825072667252e+01	1.839259019107010573e+01	-8.006745715384847722e-03	1.888892665706500225e+02	1.622400392548019044e-01	0.000000000000000000e+00	9.235193675344288522e+01	1.000000000000000000e+00
2.842000000000000000e+03	4.535932539044591039e+01	1.082933031564725326e+02	-7.536094119696421303e-03	1.768668786101927992e+02	1.595213520495570858e-01	0.000000000000000000e+00	9.235193675344288522e+01	1.000000000000000000e+00
2.849000000000000000e+03	9.607548197621960639e+01	9.898082883111736407e+01	-7.691098152646025539e-03	1.808263225738956237e+02	1.689847504927602939e-01	0.000000000000000000e+00	1.797693134862315708e+308	1.000000000000000000e+00
2.851000000000000000e+03	8.004706810164897490e+01	6.131417389909662319e+01	-7.694434755969037365e-03	1.809115532200612222e+02	1.717518528550027179e-01	0.000000000000000000e+00	2.863409658120816559e+01	1.000000000000000000e+00
2.854000000000000000e+03	5.167196885831985043e+01	5.747161876570163486e+01	-7.741633585895878189e-03	1.821172065097948121e+02	1.784621353102375796e-01	0.000000000000000000e+00	2.863409658120816559e+01	1.000000000000000000e+00
2.860000000000000000e+03	4.684383596661564297e+01	1.076796003743379657e+02	-3.335923721027218153e-02	8.364967352543527568e+02	5.000719471442882647e-02	0.000000000000000000e+00	2.358467342671547939e+01	1.000000000000000000e+00
2.861000000000000000e+03	1.059403573289159368e+02	9.505953682208392763e+01	-6.916117929081796144e-03	1.610301230183776795e+02	1.581984669824991752e-01	0.000000000000000000e+00	3.998332089664338440e+01	1.000000000000000000e+00
2.864000000000000000e+03	6.993983521394174829e+01	1.124557535766893324e+02	-7.968799081947959204e-03	1.879199526383255545e+02	1.353486746338239399e-01	0.000000000000000000e+00	1.681404581007964083e+01	1.000000000000000000e+00
2.867000000000000000e+03	7.883787757687650810e+01	1.260538360145726600e+01	-8.072503937034456942e-03	1.905690034705216931e+02	1.583636937651784482e-01	0.000000000000000000e+00	3.698537430139023741e+01	1.000000000000000000e+00
2.866000000000000000e+03	1.147367599731309582e+02	2.150415626479854225e+01	-8.060146191093638113e-03	1.902533355382798561e+02	1.524040271132000024e-01	0.000000000000000000e+00	3.698537430139023741e+01	1.000000000000000000e+00
2.866000000000000000e+03	5.322484736913271774e+01	1.106333052642965953e+02	-5.800013187210699764e-03	1.325201926703178117e+02	2.180509907936815095e-01	0.000000000000000000e+00	1.681404581007964083e+01	1.000000000000000000e+00
2.883000000000000000e+03	4.872875541623078277e+01	3.828396091115975963e+01	-8.115009808513025044e-03	1.916547791954827460e+02	1.781099042528210274e-01	0.000000000000000000e+00	3.316886484616578912e+01	1.000000000000000000e+00
2.885000000000000000e+03	5.615414121727091157e+01	7.061099666900375382e+01	-7.079499276204066945e-03	1.652035582273520902e+02	2.139948340804280758e-01	0.000000000000000000e+00	2.930097079493335599e+01	1.000000000000000000e+00
2.886000000000000000e+03	7.879278618922438682e+01	8.921311061767590900e+01	-1.765354180367323389e-02	4.353083294427999022e+02	7.182852797315308901e-02	0.000000000000000000e+00	2.930097079493335599e+01	1.000000000000000000e+00
2.886000000000000000e+03	1.079946987633967694e+02	8.083087042239060338e+01	-6.723101625945083516e-03	1.560996884883331575e+02	2.011302533023887618e-01	0.000000000000000000e+00	3.038113968700094247e+01	1.000000000000000000e+00
2.890000000000000000e+03	6.312689579091083658e+01	1.514882131539703636e+01	-6.875160515692124372e-03	1.599839013160859622e+02	1.928968083845394865e-01	0.000000000000000000e+00	2.345228785343187283e+01	1.000000000000000000e+00
2.893000000000000000e+03	4.638204979127351635e+01	3.156892904977740955e+01	-2.641895123530096923e-02	6.592131324534800569e+02	6.751571957933388823e-02	0.000000000000000000e+00	2.345228785343187283e+01	1.000000000000000000e+00
2.892000000000000000e+03	8.336027905377969205e+01	4.247988971803466285e+01	-6.566045428232831528e-03	1.520878237506197195e+02	2.452255790672224212e-01	0.000000000000000000e+00	3.400554511093445598e+01	1.000000000000000000e+00
2.900000000000000000e+03	1.075230826136678104e+02	2.740242189164297670e+01	-7.319726503255532223e-03	1.713399549775917308e+02	1.656914047075365160e-01	0.000000000000000000e+00	6.431615903103610776e+01	1.000000000000000000e+00
2.902000000000000000e+03	2.589686154937324858e+01	9.033348223619215389e+01	-8.444703880056390194e-03	2.000765291112762441e+02	1.710811340804989644e-01	0.000000000000000000e+00	3.688431938394883502e+01	1.000000000000000000e+00
2.902000000000000000e+03	3.929202352467932968e+01	5.596747210885182255e+01	-8.240496994461658786e-03	1.948602408307158953e+02	1.499966882094162512e-01	0.000000000000000000e+00	3.688431938394883502e+01	1.000000000000000000e+00
2.903000000000000000e+03	7.843010664031936585e+01	8.476239976402101206e+01	-7.604182856570278377e-03	1.786061465058803606e+02	1.458319250735028438e-01	0.000000000000000000e+00	3.741473928611872424e+01	1.000000000000000000e+00
2.908000000000000000e+03	4.103484724913273851e+01	8.355521671489208302e+01	-8.007022169913011536e-03	1.888963283624753444e+02	1.600863926495257328e-01	0.000000000000000000e+00	3.741473928611872424e+01	1.000000000000000000e+00
2.909000000000000000e+03	1.053391504959509462e+02	1.545911488755959518e+01	-7.975078615702712800e-03	1.880803578971242871e+02	1.629873420220383506e-01	0.000000000000000000e+00	5.121775505878238022e+01	1.000000000000000000e+00
2.909000000000000000e+03	5.418724261966280409e+01	1.805541107196517459e+01	-1.167349336592375490e-02	2.825531640517432947e+02	1.174789100242363826e-01	0.000000000000000000e+00	5.121775505878238022e+01	1.000000000000000000e+00
2.910000000000000000e+03	9.132932172065348198e+01	7.267497257605484151e+01	-8.103542928876324852e-03	1.913618676724980503e+02	1.528836682433691863e-01	0.000000000000000000e+00	5.145788447737774618e+01	1.000000000000000000e+00
2.916000000000000000e+03	1.172754723809360087e+02	1.000900607897049355e+02	-1.180388476098651919e-02	2.858838994673043885e+02	1.131417570099291225e-01	0.000000000000000000e+00	9.731335258751782646e+01	1.000000000000000000e+00
2.920000000000000000e+03	7.525449204022034166e+01	1.231691111950255113e+01	-1.631431822159775530e-02	4.010990212900164806e+02	1.658681194677871229e-01	0.000000000000000000e+00	9.731335258751782646e+01	1.000000000000000000e+00
2.926000000000000000e+03	5.842730684984268663e+01	4.816386086904676489e+01	-8.419759687038289725e-03	1.994393512740578558e+02	1.453718886465142912e-01	0.000000000000000000e+00	4.504813562865826526e+01	1.000000000000000000e+00
2.931000000000000000e+03	1.774276035803216089e+01	9.620503606403946151e+01	-8.041478215157184944e-03	1.897764782383141835e+02	1.445308137810961124e-01	0.000000000000000000e+00	5.558303495532562977e+01	1.000000000000000000e+00
2.931000000000000000e+03	9.968987726086633927e+01	6.623966809011730561e+01	-6.817297214256449328e-03	1.585058333250170790e+02	1.802304769356890546e-01	0.000000000000000000e+00	1.166257383180407459e+01	1.000000000000000000e+00
2.934000000000000000e+03	3.245980560367966916e+01	2.566682796747420525e+01	-8.586020890379523346e-03	2.036863499194508051e+02	1.820231212314764591e-01	0.000000000000000000e+00	2.004799202635040345e+01	1.000000000000000000e+00
2.933000000000000000e+03	9.695530653209888783e+01	5.181931024996438140e+01	-7.936196173575653379e-03	1.870871395411601839e+02	1.269187194643742744e-01	0.000000000000000000e+00	1.467734980535286127e+01	1.000000000000000000e+00
2.935000000000000000e+03	9.888432389558087721e+01	7.787438820527084715e+01	-7.213457448290145832e-03	1.686254038771832597e+02	2.175735397286668871e-01	0.000000000000000000e+00	1.166257383180407459e+01	1.000000000000000000e+00
2.936000000000000000e+03	3.869268696284401443e+01	4.472130708003960109e+01	-8.246098421867662648e-03	1.950033244493081384e+02	1.320693491137433506e-01	0.000000000000000000e+00	2.004799202635040345e+01	1.000000000000000000e+00
2.939000000000000000e+03	1.085774076711888085e+02	5.713544488722619263e+01	-7.896131335012709224e-03	1.860637178908580154e+02	1.539611537294910404e-01	0.000000000000000000e+00	2.289234900638252057e+01	1.000000000000000000e+00
2.953000000000000000e+03	9.788348537439746977e+00	7.746923383465503576e+00	-7.144537797310803601e-03	1.668649109993019124e+02	2.204286873466143604e-01	0.000000000000000000e+00	9.400408382076506086e+00	1.000000000000000000e+00
2.953000000000000000e+03	9.510973031907202824e+01	1.050353610227752199e+02	-6.775840162938013764e-03	1.574468488039558167e+02	1.695468115718170576e-01	0.000000000000000000e+00	7.455027933575489385e+01	1.000000000000000000e+00
2.955000000000000000e+03	3.219916779881292968e+01	6.503529511753383474e+01	-8.632223107500121284e-03	2.048665455969872369e+02	1.541447611461566058e-01	0.000000000000000000e+00	5.755375876014905145e+01	1.000000000000000000e+00
2.957000000000000000e+03	1.910612375476544145e+01	8.990604511892462014e+00	-8.823621828993814808e-03	2.097556604029551011e+02	1.173599239619854684e-01	0.000000000000000000e+00	9.400408382076506086e+00	1.000000000000000000e+00
2.963000000000000000e+03	2.397362413909115730e+01	1.631177286208331978e+01	-6.891414464339083897e-03	1.603990943767559543e+02	2.244916902584659368e-01	0.000000000000000000e+00	1.524435878310971226e+01	1.000000000000000000e+00
2.965000000000000000e+03	8.833309393900895756e+00	1.808978976997497767e+01	-9.101741498332312913e-03	2.168599868194642966e+02	1.377711302023546525e-01	0.000000000000000000e+00	1.524435878310971226e+01	1.000000000000000000e+00
2.968000000000000000e+03	1.205267025859328669e+02	9.533204584923064218e+00	-6.390097106220122072e-03	1.475933760368407945e+02	2.593165234572347710e-01	0.000000000000000000e+00	1.677007462689229200e+01	1.000000000000000000e+00
2.968000000000000000e+03	1.162519763480689790e+02	5.450505893713248184e+01	-3.705629775813888693e-02	9.309349494810363694e+02	5.515807807523642747e-02	0.000000000000000000e+00	4.215879245513757212e+01	1.000000000000000000e+00
2.972000000000000000e+03	1.043772379060660285e+02	1.405318174695276667e+01	-9.130295754470602390e-03	2.175893805968606216e+02	1.448794780485005429e-01	0.000000000000000000e+00	1.677007462689229200e+01	1.000000000000000000e+00
2.974000000000000000e+03	5.278069912252566098e+01	2.490619740609269073e+01	-8.090081487189969625e-03	1.910180067869873710e+02	1.683216421389389650e-01	0.000000000000000000e+00	2.815446761681891630e+01	1.000000000000000000e+00
2.975000000000000000e+03	2.625291829773329155e+01	3.433757542302548416e+01	-7.184634402576920223e-03	1.678891441025626534e+02	1.966574837324958080e-01	0.000000000000000000e+00	2.815446761681891630e+01	1.000000000000000000e+00
2.977000000000000000e+03	4.896263676675305732e+01	1.027579603304281335e+02	-7.117555063371957223e-03	1.661756603973314554e+02	1.758903874829982339e-01	0.000000000000000000e+00	7.209077877106939525e+01	1.000000000000000000e+00
2.980000000000000000e+03	1.029285431203151120e+02	3.306402690015962520e+01	-7.797813067432338152e-03	1.835522627778198625e+02	1.753777353897504332e-01	0.000000000000000000e+00	7.668620063462148551e+01	1.000000000000000000e+00
2.983000000000000000e+03	6.002836739418572165e+01	1.153804333250054555e+02	-7.420430639386936186e-03	1.739123550393051687e+02	1.775093516721593101e-01	0.000000000000000000e+00	4.344460292968090442e+01	1.000000000000000000e+00
2.986000000000000000e+03	4.807028824341706752e+01	4.954527468387954769e+01	-9.415214891033718905e-03	2.248673935229825531e+02	1.403909231162797644e-01	0.000000000000000000e+00	4.652451664735695935e+00	1.000000000000000000e+00
2.986000000000000000e+03	5.914230006175080234e+01	6.035699430535721888e+01	-8.244252174324173676e-03	1.949561636525697566e+02	1.437800107673768979e-01	0.000000000000000000e+00	1.547522946126380283e+01	1.000000000000000000e+00
2.987000000000000000e+03	7.466749595501221393e+01	7.447652839286929805e+01	-7.118363335161167864e-03	1.661963070011386208e+02	1.669008369611291176e-01	0.000000000000000000e+00	2.098554146007571219e+01	1.000000000000000000e+00
2.991000000000000000e+03	4.460405396504865649e+01	5.264858363082082349e+01	-7.939287033628089629e-03	1.871660928880143899e+02	1.943652298286168145e-01	0.000000000000000000e+00	4.652451664735695935e+00	1.000000000000000000e+00
2.992000000000000000e+03	1.498896852399291646e+01	8.612953002492511700e+01	-8.891287424291349772e-03	2.114841195130370295e+02	1.400097770380471784e-01	0.000000000000000000e+00	4.469929593546095958e+01	1.000000000000000000e+00
2.996000000000000000e+03	3.875175380305499573e+01	2.589911599301552059e+01	3.446226347256967255e-03	-7.239474355811320549e+01	3.959022213909737520e-01	0.000000000000000000e+00	2.738217369187596617e+01	1.000000000000000000e+00
3.001000000000000000e+03	2.479546423079414907e+01	1.288306876383883193e+01	-8.554718002429764073e-03	2.028867447196336116e+02	1.625706046751784761e-01	0.000000000000000000e+00	1.797693134862315708e+308	1.000000000000000000e+00
3.007000000000000000e+03	4.314156189320992496e+01	7.253652520299458217e+01	-7.896546445866178127e-03	1.860743215385938640e+02	1.696302721918880874e-01	0.000000000000000000e+00	1.797693134862315708e+308	1.000000000000000000e+00
3.017000000000000000e+03	1.144177345670811405e+02	1.717748388225027512e+01	-1.628402528356673665e-02	4.003252143874003650e+02	7.183099468791698250e-02	0.000000000000000000e+00	7.010816377323155280e+01	1.000000000000000000e+00
3.017000000000000000e+03	7.128822564841443921e+01	9.154044155301768626e+01	-6.598103533578967596e-03	1.529067203256641676e+02	2.054833653650214309e-01	0.000000000000000000e+00	4.733803239473398605e+01	1.000000000000000000e+00
3.020000000000000000e+03	1.926836044393544256e+01	9.266967716012464962e+01	-7.352075614216472405e-03	1.721662850393849737e+02	1.551853178266060507e-01	0.000000000000000000e+00	4.503484930934361330e+01	1.000000000000000000e+00
3.023000000000000000e+03	9.683658310553005322e+01	1.118995633136755607e+01	-2.939844903667938880e-02	7.353218269180242714e+02	6.501829134784498088e-02	0.000000000000000000e+00	4.330684346487774405e+01	1.000000000000000000e+00
3.023000000000000000e+03	2.591991412177641507e+01	4.053450713704017971e+01	-8.125583153235674608e-03	1.919248661418776010e+02	1.619662802107569854e-01	0.000000000000000000e+00	8.759370112764523597e+00	1.000000000000000000e+00
3.022000000000000000e+03	1.184241775556807568e+02	8.717107674783589744e+01	-2.265191401783436548e-03	4.222622731507059513e+01	4.957799509242701852e-01	0.000000000000000000e+00	3.942232116986160406e+01	1.000000000000000000e+00
3.024000000000000000e+03	9.637089213531301368e+01	5.449429586924392055e+01	-6.984916402880570786e-03	1.627875205299836523e+02	1.697477123913124775e-01	0.000000000000000000e+00	2.303834182477113401e+01	1.000000000000000000e+00
3.024000000000000000e+03	6.377696365611416240e+01	8.580513839804301313e+01	-8.819274434048141389e-03	2.096446099589897187e+02	1.148332435290874143e-01	0.000000000000000000e+00	4.503484930934361330e+01	1.000000000000000000e+00
3.026000000000000000e+03	2.202116574207589395e+01	4.837837900265444091e+01	-7.857813888599886332e-03	1.850849318617675010e+02	2.029219470140983805e-01	0.000000000000000000e+00	8.759370112764523597e+00	1.000000000000000000e+00
3.029000000000000000e+03	1.136855245708260185e+02	6.969195021648053512e+01	-7.283610091331407972e-03	1.704173924709112100e+02	1.459967907648165308e-01	0.000000000000000000e+00	2.303834182477113401e+01	1.000000000000000000e+00
3.035000000000000000e+03	1.055595876638915485e+02	4.926008189250609348e+01	-8.463124264294023119e-03	2.005470618954296356e+02	1.229589801484789469e-01	0.000000000000000000e+00	4.338872232914255989e+01	1.000000000000000000e+00
3.038000000000000000e+03	1.193483087184931009e+02	8.120655583503895159e+00	-8.560199382940081661e-03	2.030267618441002355e+02	1.330987836431014593e-01	0.000000000000000000e+00	4.338872232914255989e+01	1.000000000000000000e+00
3.037000000000000000e+03	7.783663457513593187e+01	8.369237808444472648e+01	-7.385985586804447341e-03	1.730324859615018624e+02	1.494187894091631996e-01	0.000000000000000000e+00	3.741613339789509496e+01	1.000000000000000000e+00
3.040000000000000000e+03	8.336059778459591030e+01	1.206984974285425807e+02	-6.159498112614800527e-03	1.417029241828339536e+02	2.113967528620311898e-01	0.000000000000000000e+00	3.741613339789509496e+01	1.000000000000000000e+00
3.044000000000000000e+03	9.268418414361299540e+01	2.147652887715002379e+01	-7.495797513224748514e-03	1.758375366491107457e+02	1.806532625256185298e-01	0.000000000000000000e+00	2.414509729576831276e+01	1.000000000000000000e+00
3.045000000000000000e+03	1.100191726746902532e+02	3.828378612066058650e+01	-1.438783493537040305e-02	3.518886718966737135e+02	7.674987232367636025e-02	0.000000000000000000e+00	2.414509729576831276e+01	1.000000000000000000e+00
3.049000000000000000e+03	2.771100513976626090e+01	2.811595678327745773e+01	-1.879624157963392939e-02	4.644976069354903530e+02	6.492718610836512028e-02	0.000000000000000000e+00	6.531153032035442152e+01	1.000000000000000000e+00
3.051000000000000000e+03	1.221600250044349778e+01	5.271842437352822230e+01	-7.796378251318273125e-03	1.835156116411123151e+02	1.488911559380294847e-01	0.000000000000000000e+00	1.299027182008248893e+01	1.000000000000000000e+00
3.051000000000000000e+03	1.189616984269662758e+01	6.570475830696254604e+01	-7.211574382831167918e-03	1.685773025986363223e+02	2.174723092791627233e-01	0.000000000000000000e+00	1.299027182008248893e+01	1.000000000000000000e+00
3.052000000000000000e+03	8.225735693921039626e+01	2.766153263689223962e+01	-7.428267583986502935e-03	1.741125430111801791e+02	2.006058475065047864e-01	0.000000000000000000e+00	3.943761662283774427e+01	1.000000000000000000e+00
3.053000000000000000e+03	4.899642095629425853e+01	5.010207785543762782e+01	-8.454196533728844734e-03	2.003190107394487143e+02	1.565070937185339961e-01	0.000000000000000000e+00	1.491161440603177901e+01	1.000000000000000000e+00
3.055000000000000000e+03	4.374329926910424149e+01	3.614639955828028661e+01	-7.825926857420848273e-03	1.842704052283650356e+02	1.919149244852559333e-01	0.000000000000000000e+00	1.491161440603177901e+01	1.000000000000000000e+00
3.057000000000000000e+03	3.221502958307146969e+01	8.727028956084950551e+01	-7.377455640428702034e-03	1.728145958586092945e+02	1.576842103662577932e-01	0.000000000000000000e+00	2.287331078878202462e+01	1.000000000000000000e+00
3.058000000000000000e+03	8.678306409842754476e+01	2.843648774590598904e+01	-7.409887736719505263e-03	1.736430457088825392e+02	2.037767550489102408e-01	0.000000000000000000e+00	1.953185852842913306e+01	1.000000000000000000e+00
3.058000000000000000e+03	9.942098591877362779e+00	9.247652538932646848e+01	-7.028605190975935856e-03	1.639035128368543042e+02	2.077220572495218631e-01	0.000000000000000000e+00	2.287331078878202462e+01	1.000000000000000000e+00
3.062000000000000000e+03	9.372014551402727989e+01	1.017805410531374122e+01	-7.355933091111188302e-03	1.722648209504529859e+02	1.988334275097837223e-01	0.000000000000000000e+00	1.953185852842913306e+01	1.000000000000000000e+00
3.066000000000000000e+03	5.335808677310056680e+01	1.175589860189334672e+02	-6.666186887184214274e-03	1.546458507104108833e+02	1.898218040571965082e-01	0.000000000000000000e+00	1.147159985548809686e+02	1.000000000000000000e+00
3.074000000000000000e+03	5.222753250788089474e+01	3.485231552565961266e+01	-8.135886493069632158e-03	1.921880560469093382e+02	1.655518540774193470e-01	0.000000000000000000e+00	5.784935598764026565e+01	1.000000000000000000e+00
3.074000000000000000e+03	5.889280700513025835e+01	9.231640956760068661e+01	-6.858827974815791088e-03	1.595667006848885023e+02	2.065031189751093121e-01	0.000000000000000000e+00	5.509787482127023850e+01	1.000000000000000000e+00
3.076000000000000000e+03	1.059281852551383452e+02	1.210122107011991517e+02	-6.456274993021401780e-03	1.492838329200570229e+02	1.933898804506959390e-01	0.000000000000000000e+00	5.509787482127023850e+01	1.000000000000000000e+00
3.082000000000000000e+03	8.314628357092661304e+01	8.033732729272549022e+01	-7.422423198470788457e-03	1.739632532378020073e+02	1.898054107029383264e-01	0.000000000000000000e+00	2.951786486507436535e+01	1.000000000000000000e+00
3.084000000000000000e+03	5.139440735389650428e+01	3.784464630401966900e+01	-2.910582547552011123e-02	7.278470111289020679e+02	4.925024557494028787e-02	0.000000000000000000e+00	3.698662159940285932e+01	1.000000000000000000e+00
3.083000000000000000e+03	5.416644038208717404e+01	7.472724396508516520e+01	-8.673663878648641551e-03	2.059251142551881912e+02	1.350413142491634355e-01	0.000000000000000000e+00	2.951786486507436535e+01	1.000000000000000000e+00
3.089000000000000000e+03	1.187933097665224267e+02	8.357200146596548507e+01	-7.248713237627075513e-03	1.695259825241986391e+02	1.816960007817675082e-01	0.000000000000000000e+00	8.144693399099442388e+01	1.000000000000000000e+00
3.098000000000000000e+03	8.085055795986066585e+01	9.666063914938953872e+01	-4.831809616499696189e-03	1.077882698245840345e+02	2.632140657657255911e-01	0.000000000000000000e+00	1.797693134862315708e+308	1.000000000000000000e+00
3.100000000000000000e+03	1.068780654898499023e+02	1.915933826905698822e+01	-7.840508214256984923e-03	1.846428733777983382e+02	1.459144167639263578e-01	0.000000000000000000e+00	5.198144244031152539e+01	1.000000000000000000e+00
3.102000000000000000e+03	6.842592852002516679e+01	5.413795345933085912e+01	-1.531696587610099913e-01	3.896950333593897994e+03	5.160622062359065954e-02	0.000000000000000000e+00	1.572762259031982524e+01	1.000000000000000000e+00
3.102000000000000000e+03	7.182135269768792796e+01	6.949468511021548522e+01	-7.655312616224032793e-03	1.799122119957534665e+02	1.883862141602832274e-01	0.000000000000000000e+00	1.572762259031982524e+01	1.000000000000000000e+00
3.105000000000000000e+03	3.666757452066453737e+01	1.196425736548176104e+02	-1.951375034711837902e-02	4.828257478506612870e+02	7.124425874271789194e-02	0.000000000000000000e+00	4.921271299694070933e+01	1.000000000000000000e+00
3.107000000000000000e+03	8.357187236181570711e+01	1.047470050336525134e+02	-1.649356057719096602e-02	4.056776122427057771e+02	7.233220428896836030e-02	0.000000000000000000e+00	3.676559336901514286e+01	1.000000000000000000e+00
3.110000000000000000e+03	8.251234821679382492e+01	6.799668171042328879e+01	-3.505122649347790220e-03	7.389919865750887595e+01	3.922585441150299168e-01	0.000000000000000000e+00	3.676559336901514286e+01	1.000000000000000000e+00
3.113000000000000000e+03	6.997028477642805910e+01	2.062847158126157865e+01	-7.779311702917098351e-03	1.830796614225122312e+02	1.556174611859575396e-01	0.000000000000000000e+00	1.130638349925056652e+01	1.000000000000000000e+00
3.115000000000000000e+03	4.008249071806709907e+01	1.197312508208568147e+02	-2.188915938007877579e-02	5.435035171828828879e+02	6.241884795518481965e-02	0.000000000000000000e+00	6.690858277085592931e+01	1.000000000000000000e+00
3.116000000000000000e+03	5.869091217157651386e+01	1.984740726057475513e+01	-9.262424788273422235e-03	2.209645024912086910e+02	1.500685182291153774e-01	0.000000000000000000e+00	1.130638349925056652e+01	1.000000000000000000e+00
3.119000000000000000e+03	2.726850645460191558e+01	1.650004503544681356e+01	-7.402172344925600500e-03	1.734459626983010594e+02	1.589277748458300943e-01	0.000000000000000000e+00	3.160019643781302889e+01	1.000000000000000000e+00
3.125000000000000000e+03	2.130894466748789284e+01	2.570817747977164203e+01	-7.583937103363749647e-03	1.780889862501193477e+02	1.966340750432822304e-01	0.000000000000000000e+00	1.797693134862315708e+308	1.000000000000000000e+00
3.133000000000000000e+03	8.370422632406068431e+01	6.294732405181653689e+01	-8.027796958385081602e-03	1.894270023665490612e+02	1.511184927542937873e-01	0.000000000000000000e+00	4.694633455991431248e+01	1.000000000000000000e+00
3.136000000000000000e+03	1.594430215551349228e+01	6.183872336862036434e+01	-8.247764690888188116e-03	1.950458878503350775e+02	1.871739786248337589e-01	0.000000000000000000e+00	2.976892623470143207e+01	1.000000000000000000e+00
3.135000000000000000e+03	3.981859248202847823e+01	7.962094006318260142e+01	-8.495914668085786589e-03	2.013846644009262832e+02	1.445794510286888546e-01	0.000000000000000000e+00	2.976892623470143207e+01	1.000000000000000000e+00
3.139000000000000000e+03	3.928927154737687033e+01	3.708066059384819368e+01	-1.738043870462077992e-02	4.283321469755776434e+02	8.323855243674782578e-02	0.000000000000000000e+00	3.402865363581987879e+01	1.000000000000000000e+00
3.154000000000000000e+03	1.201250207326355621e+02	7.238487846246577817e+01	-7.112391181210493685e-03	1.660437534935921917e+02	1.829261037800933298e-01	0.000000000000000000e+00	1.797693134862315708e+308	1.000000000000000000e+00
3.161000000000000000e+03	3.334924664102070579e+01	3.317227065746740067e+01	-1.210563302977649830e-02	2.935917980211871736e+02	1.257697168737810234e-01	0.000000000000000000e+00	6.622706080286559427e+01	1.000000000000000000e+00
3.166000000000000000e+03	9.643225189811474252e+01	1.300898644283853400e+01	-7.785357150850839326e-03	1.832340871614664763e+02	1.644115638227625631e-01	0.000000000000000000e+00	2.017091587109457507e+01	1.000000000000000000e+00
3.167000000000000000e+03	1.022352222895102756e+02	3.232714840808154833e+01	-1.630147073388108631e-02	4.007708433276724236e+02	7.458938748936749796e-02	0.000000000000000000e+00	2.017091587109457507e+01	1.000000000000000000e+00
3.167000000000000000e+03	1.105049605148965668e+02	1.014078955988944557e+02	-5.851004466926296166e-03	1.338227208099375218e+02	2.495630522146486951e-01	0.000000000000000000e+00	8.111917079434496358e+00	1.000000000000000000e+00
3.167000000000000000e+03	1.062738954346407070e+02	1.083289711648928915e+02	-6.960676801746310677e-03	1.621683408830591588e+02	2.445568484548413801e-01	0.000000000000000000e+00	8.111917079434496358e+00	1.000000000000000000e+00
3.177000000000000000e+03	3.894091941253708455e+01	3.428651996082121656e+01	-7.995633179504576388e-03	1.886054064524628018e+02	1.957405563228548084e-01	0.000000000000000000e+00	1.797693134862315708e+308	1.000000000000000000e+00
3.184000000000000000e+03	3.635632313715398567e+01	2.561008814120465971e+01	-9.214553890229074812e-03	2.197416818026634644e+02	1.477329296220173394e-01	0.000000000000000000e+00	4.579900982130143916e+01	1.000000000000000000e+00
3.186000000000000000e+03	1.068569802801393536e+02	9.089829598275818512e+01	-6.248455557036560956e-03	1.439752651641597936e+02	2.024645167466485596e-01	0.000000000000000000e+00	5.432317339584871974e+01	1.000000000000000000e+00
3.188000000000000000e+03	8.214155709545009643e+01	2.448685530881661165e+01	-7.226329448056337777e-03	1.689542079786326667e+02	1.747381620700431126e-01	0.000000000000000000e+00	1.659912423890988009e+01	1.000000000000000000e+00
3.190000000000000000e+03	8.674876869806001878e+01	4.043378375123278801e+01	-2.459945216964375819e-02	6.127356024473955358e+02	5.962186097023691733e-02	0.000000000000000000e+00	1.017447315808529673e+01	1.000000000000000000e+00
3.195000000000000000e+03	9.635141163906430961e+01	3.707087539800954801e+01	-7.645469102050717926e-03	1.796607679395344519e+02	1.808253616268078456e-01	0.000000000000000000e+00	1.017447315808529673e+01	1.000000000000000000e+00
3.194000000000000000e+03	1.028498497958805125e+01	6.746289305094688871e+01	-5.365368044852346363e-03	1.214175584193557427e+02	2.722235453893687707e-01	0.000000000000000000e+00	8.110044987594798727e+01	1.000000000000000000e+00
3.198000000000000000e+03	1.137924102040244492e+02	6.430738220294479390e+01	-7.103390500806896178e-03	1.658138388970808421e+02	1.947355619174955255e-01	0.000000000000000000e+00	3.234216649945123123e+01	1.000000000000000000e+00
3.201000000000000000e+03	9.653164776974794847e+01	4.560176019955534343e+01	-6.561825318076926206e-02	1.660525398436973092e+03	5.200985569639082762e-02	0.000000000000000000e+00	6.225608469161832659e+01	1.000000000000000000e+00
3.201000000000000000e+03	6.982861428334230425e+01	1.018402531003599734e+02	-7.454157386118681616e-02	1.888463907725637000e+03	4.206057426553833078e-02	0.000000000000000000e+00	6.225608469161832659e+01	1.000000000000000000e+00
3.209000000000000000e+03	2.463426790242671061e+01	5.439370821072022721e+01	-2.074020203599442544e-02	5.141543955244428616e+02	7.052887132680796256e-02	0.000000000000000000e+00	2.570487876587363729e+01	1.000000000000000000e+00
3.208000000000000000e+03	3.576320265958103306e+01	7.756454340367915279e+01	-7.668386812837792860e-03	1.802461810408004794e+02	1.815184959662224928e-01	0.000000000000000000e+00	2.570487876587363729e+01	1.000000000000000000e+00
3.212000000000000000e+03	6.935677434653825912e+01	5.220950845346230551e+01	-2.606065386587496160e-02	6.500607360313454137e+02	6.924085964499882007e-02	0.000000000000000000e+00	4.208807260986718290e+01	1.000000000000000000e+00
3.218000000000000000e+03	2.314527286742735157e+01	6.374901327520153416e+01	-8.308060119810029009e-03	1.965860824345693629e+02	1.567788748860671211e-01	0.000000000000000000e+00	6.701787677819298494e+01	1.000000000000000000e+00
3.222000000000000000e+03	8.878807269312049755e+01	2.485893597461783955e+01	-4.418881193708381477e-02	1.113128855500436202e+03	5.969773678327416899e-02	0.000000000000000000e+00	2.100360839012867231e+01	1.000000000000000000e+00
3.223000000000000000e+03	6.167800155044547239e+01	1.185817099816190563e+02	-7.411964695708366836e-03	1.736960998299580865e+02	1.756312711099687895e-01	0.000000000000000000e+00	6.701787677819298494e+01	1.000000000000000000e+00
3.224000000000000000e+03	2.579892060703372536e+01	4.533222152404469085e+01	-7.546760320128265490e-03	1.771393374753711214e+02	1.701748531005614629e-01	0.000000000000000000e+00	6.623283703505792630e+01	1.000000000000000000e+00
3.224000000000000000e+03	1.094464756237826322e+02	6.769139515030968823e+01	-6.470546750743200876e-03	1.496483926278768877e+02	2.386633629008633184e-01	0.000000000000000000e+00	3.271551179591858016e+01	1.000000000000000000e+00
3.226000000000000000e+03	1.071499764735398941e+02	3.505658545694971195e+01	-6.896857196736286277e-03	1.605381242685985796e+02	1.949473890529928033e-01	0.000000000000000000e+00	2.100360839012867231e+01	1.000000000000000000e+00
3.231000000000000000e+03	1.211026183499345734e+02	1.583360137283422553e+01	-6.598072101725664315e-03	1.529059174261559235e+02	1.912528183195917331e-01	0.000000000000000000e+00	2.375288050803691320e+01	1.000000000000000000e+00
3.235000000000000000e+03	5.291686893156001759e+01	8.195500956093431455e+01	-6.336523022372845051e-03	1.462248723994613897e+02	2.172618795222652777e-01	0.000000000000000000e+00	1.040476609497724780e+01	1.000000000000000000e+00
3.238000000000000000e+03	1.136390661040720857e+02	2.209279990821071138e+01	-6.955505704715116838e-03	1.620362496817125475e+02	1.905887600536116944e-01	0.000000000000000000e+00	8.526822018761778565e+01	1.000000000000000000e+00
3.238000000000000000e+03	5.724611652720150090e+01	9.141633995083300590e+01	-1.369444075420007956e-02	3.341765172329682514e+02	8.087532761492954858e-02	0.000000000000000000e+00	1.040476609497724780e+01	1.000000000000000000e+00
3.239000000000000000e+03	1.065200002410443432e+02	1.129466012555885186e+02	-2.184122005385433912e-02	5.422789485556586442e+02	7.100249118727708364e-02	0.000000000000000000e+00	5.377236993193027814e+01	1.000000000000000000e+00
3.241000000000000000e+03	2.937513312036837121e+01	6.609640256596236441e+00	-7.628682518246000278e-03	1.792319691744185093e+02	1.732347422916705737e-01	0.000000000000000000e+00	8.567460904305016811e+01	1.000000000000000000e+00
3.242000000000000000e+03	4.277023835205611846e+01	1.056962171377769693e+02	-7.551793646979764255e-03	1.772679094566304059e+02	1.583352085089146932e-01	0.000000000000000000e+00	2.033386194051324480e+01	1.000000000000000000e+00
3.247000000000000000e+03	3.064518724086872936e+01	6.626464563603113334e+01	-7.854028086749540588e-03	1.849882268277184778e+02	1.667096784042799706e-01	0.000000000000000000e+00	4.125367493383105710e+01	1.000000000000000000e+00
3.247000000000000000e+03	9.625438294648533599e+01	9.576030151943990631e+01	-6.726234127850039789e-03	1.561797055402952878e+02	1.723890132895056215e-01	0.000000000000000000e+00	5.439922924244907421e+01	1.000000000000000000e+00
3.252000000000000000e+03	8.648136151837030638e+01	4.670172650749689325e+01	-6.990986134633795680e-03	1.629425665781043335e+02	1.999141043903226445e-01	0.000000000000000000e+00	1.797693134862315708e+308	1.000000000000000000e+00
3.258000000000000000e+03	3.873458357369740668e+01	2.551794939042064669e+01	-3.916621117653392575e-02	9.848308629577901456e+02	2.798146632608039530e-01	0.000000000000000000e+00	1.008904211545499550e+02	1.000000000000000000e+00
3.259000000000000000e+03	1.173608137652854850e+02	8.873814400101848321e+01	-3.694501426856021658e-03	7.873671574135258311e+01	3.475312777012157239e-01	0.000000000000000000e+00	1.008904211545499550e+02	1.000000000000000000e+00
3.265000000000000000e+03	7.079743004848882038e+01	6.880076303205309785e+01	-7.151619837680583437e-03	1.670458155955193718e+02	1.958968467817461256e-01	0.000000000000000000e+00	2.769236819689495732e+01	1.000000000000000000e+00
3.265000000000000000e+03	9.528964797081989957e+01	8.172355365936898863e+01	-7.525579785525125971e-03	1.765982990372959875e+02	1.740386130216010629e-01	0.000000000000000000e+00	2.769236819689495732e+01	1.000000000000000000e+00
3.266000000000000000e+03	4.011831357497368344e+01	1.147539300838320599e+02	-7.212417407582445705e-03	1.685988369368027406e+02	1.739951738219753796e-01	0.000000000000000000e+00	5.525307004759293505e+01	1.000000000000000000e+00
3.275000000000000000e+03	5.792507154379671874e+01	4.477523419722960085e+01	-6.908134940023547520e-03	1.608262044671147919e+02	1.881853002535854857e-01	0.000000000000000000e+00	4.163469980548378402e+01	1.000000000000000000e+00
3.278000000000000000e+03	9.777482292593460045e+01	5.683531473902332465e+01	-7.918092278150611757e-03	1.866246911900034604e+02	1.679536220324620022e-01	0.000000000000000000e+00	4.163469980548378402e+01	1.000000000000000000e+00
3.283000000000000000e+03	2.612755434661852760e+01	3.887719319117529437e+01	-8.649889061865609005e-03	2.053178071225387669e+02	1.199152549225543929e-01	0.000000000000000000e+00	7.386355816235727900e+01	1.000000000000000000e+00
3.292000000000000000e+03	1.072921185457314692e+02	4.180075114860037644e+01	-7.318158017877482435e-03	1.712998893751419303e+02	1.637841462269822301e-01	0.000000000000000000e+00	3.038074765893901485e+01	1.000000000000000000e+00
3.293000000000000000e+03	1.015408375645497756e+02	8.625196264172268457e+01	-8.041952910514472627e-03	1.897886039206673843e+02	1.669630827488466362e-01	0.000000000000000000e+00	1.765199487742341233e+01	1.000000000000000000e+00
3.293000000000000000e+03	8.441080162342360893e+01	9.051280666706651346e+01	-6.295399746655116341e-03	1.451744138874484520e+02	2.511968050089234961e-01	0.000000000000000000e+00	1.765199487742341233e+01	1.000000000000000000e+00
3.296000000000000000e+03	8.904288798557016094e+01	6.800068390219590242e+01	-7.972593196556148135e-03	1.880168700145842422e+02	1.479709610317789803e-01	0.000000000000000000e+00	2.212030558800260138e+01	1.000000000000000000e+00
3.296000000000000000e+03	1.111907294009348988e+02	1.167118656967195278e+01	-7.049299940084720328e-03	1.644321423046163773e+02	1.979930237829313766e-01	0.000000000000000000e+00	3.038074765893901485e+01	1.000000000000000000e+00
3.300000000000000000e+03	1.209660079554751491e+02	1.061950354493409954e+01	-6.223833692025563386e-03	1.433463209171117683e+02	2.306576356089269364e-01	0.000000000000000000e+00	6.594798751782744262e+01	1.000000000000000000e+00
3.302000000000000000e+03	5.538497241572498098e+01	1.756679331761164775e+01	-6.593153461281901599e-03	1.527802750099936873e+02	1.980011801198117150e-01	0.000000000000000000e+00	6.594798751782744262e+01	1.000000000000000000e+00
3.303000000000000000e+03	1.008176635877217251e+02	1.142470910401009689e+02	-7.244043662286822963e-03	1.694067022606971875e+02	1.300559045185473162e-01	0.000000000000000000e+00	6.598581712824919521e+01	1.000000000000000000e+00
3.307000000000000000e+03	4.143250979145602031e+01	8.548024257391313085e+01	-7.598340205691222170e-03	1.784569010422954136e+02	1.480279393961662082e-01	0.000000000000000000e+00	6.598581712824919521e+01	1.000000000000000000e+00
3.320000000000000000e+03	9.161869245820054175e+01	1.034633422132985459e+02	-7.020265148880833368e-03	1.636904736745686648e+02	1.484612246949593706e-01	0.000000000000000000e+00	1.797693134862315708e+308	1.000000000000000000e+00
3.330000000000000000e+03	5.957182511266174174e+01	1.111293038673504867e+02	-6.384375646716703052e-03	1.474472263021319804e+02	2.094087342415772435e-01	0.000000000000000000e+00	2.700654008806884221e+01	1.000000000000000000e+00
3.332000000000000000e+03	8.151160631061548756e+00	7.750365840718974830e+00	-1.873966337768345758e-02	4.630523656993298118e+02	7.755482061698260043e-02	0.000000000000000000e+00	3.287127491361028575e+01	1.000000000000000000e+00
3.332000000000000000e+03	3.715554125488977633e+01	9.606731775873049628e+01	-8.093993105856213399e-03	1.911179257027835945e+02	1.459023266179996225e-01	0.000000000000000000e+00	2.700654008806884221e+01	1.000000000000000000e+00
3.336000000000000000e+03	5.984546498998915354e+01	4.625585015578416659e+01	-8.751918135856916886e-03	2.079240515759873915e+02	1.565830502768469357e-01	0.000000000000000000e+00	3.235726163450627979e+01	1.000000000000000000e+00
3.335000000000000000e+03	1.764591355356309421e+01	6.116702727645801474e+01	-6.768451710707253446e-03	1.572581171817553809e+02	2.061211194942500491e-01	0.000000000000000000e+00	3.998319457961522971e+01	1.000000000000000000e+00
3.336000000000000000e+03	3.719044673575067605e+01	2.315298175413297344e+01	1.892153472076759171e-02	-4.676981118637481245e+02	2.458998758392542117e-01	0.000000000000000000e+00	3.235726163450627979e+01	1.000000000000000000e+00
3.336000000000000000e+03	8.707393465928359433e+01	8.068844116636407193e+01	5.434889119271986424e-03	-1.231934141388677091e+02	3.084791399924163846e-01	0.000000000000000000e+00	8.451747617483157171e+00	1.000000000000000000e+00
3.338000000000000000e+03	9.258228158901695792e+01	8.709860121829173352e+01	-4.191198644059076182e-03	9.142441657738194749e+01	3.848370335941030396e-01	0.000000000000000000e+00	8.451747617483157171e+00	1.000000000000000000e+00
3.342000000000000000e+03	1.023122848655095396e+02	8.574090872643263594e+01	-6.953567341924666440e-03	1.619867358806580171e+02	1.831633124919158639e-01	0.000000000000000000e+00	9.610919505407913732e+00	1.000000000000000000e+00
3.343000000000000000e+03	1.016323045985195535e+02	2.798046980811478690e+01	-8.292079716904652772e-03	1.961778768632872243e+02	1.503009443174957438e-01	0.000000000000000000e+00	5.776444128700824621e+01	1.000000000000000000e+00
3.344000000000000000e+03	3.141187356801383501e+01	1.077775197914856165e+02	-1.615993135989432852e-02	3.971553424320257477e+02	7.563638454578880399e-02	0.000000000000000000e+00	4.897548382061481220e+01	1.000000000000000000e+00
3.346000000000000000e+03	9.278605371478255393e+01	8.701397345469632683e+01	5.054236581719160834e-03	-1.134699742811982475e+02	3.092799339800605951e-01	0.000000000000000000e+00	9.610919505407913732e+00	1.000000000000000000e+00
3.348000000000000000e+03	9.546801025607375379e+01	9.783206810133559372e+01	-1.031673772579415858e-02	2.478960146388796488e+02	1.190283929200297575e-01	0.000000000000000000e+00	1.114558489595857083e+01	1.000000000000000000e+00
3.348000000000000000e+03	6.250119755900052532e+00	6.575985492821791922e+01	-7.819578464217899136e-03	1.841082410145164943e+02	1.588928770953570435e-01	0.000000000000000000e+00	4.897548382061481220e+01	1.000000000000000000e+00
3.352000000000000000e+03	4.075152788429615214e+01	4.663645403462425065e+01	-7.973288069783011217e-03	1.880346199501910007e+02	1.731871321397479013e-01	0.000000000000000000e+00	3.253200049706040176e+01	1.000000000000000000e+00
3.354000000000000000e+03	8.225753664233489815e+01	9.194562815881502260e+00	-7.723614400205199015e-03	1.816569219955396477e+02	1.683074615740387525e-01	0.000000000000000000e+00	3.812430378446961754e+01	1.000000000000000000e+00
3.357000000000000000e+03	7.328119791246629688e+01	4.624706451356968273e+01	-6.990561810289593406e-03	1.629317275797161244e+02	1.744633153248243973e-01	0.000000000000000000e+00	3.253200049706040176e+01	1.000000000000000000e+00
3.365000000000000000e+03	9.167808834420389985e+01	4.169502071438876811e+01	-1.234491673520696775e-01	3.137766084848128230e+03	4.887370327987294871e-02	0.000000000000000000e+00	6.294131574836404752e+01	1.000000000000000000e+00
3.366000000000000000e+03	3.090736482858687495e+01	5.808185663605748772e+01	-7.685215903742646272e-03	1.806760656130263669e+02	1.706691285622260468e-01	0.000000000000000000e+00	6.294131574836404752e+01	1.000000000000000000e+00
3.371000000000000000e+03	1.121259068481763990e+02	7.368389174857789214e+01	-5.873106791210039659e-03	1.343873055681774815e+02	2.137211954628407407e-01	0.000000000000000000e+00	6.348747737466905505e+01	1.000000000000000000e+00
3.373000000000000000e+03	4.647268127740850474e+01	9.764605898755806379e+01	-5.593880409595216978e-03	1.272547091437293432e+02	2.305646347764600534e-01	0.000000000000000000e+00	6.988942328160239015e+01	1.000000000000000000e+00
3.376000000000000000e+03	7.548566540667208358e+01	2.183649556991348462e+01	-7.923803925406602139e-03	1.867705902793380233e+02	1.775915128878884364e-01	0.000000000000000000e+00	6.348747737466905505e+01	1.000000000000000000e+00
3.389000000000000000e+03	1.108102827330836675e+02	3.912889291513332779e+01	-7.528665202814204156e-03	1.766771133534674618e+02	1.659953365732971253e-01	0.000000000000000000e+00	1.797693134862315708e+308	1.000000000000000000e+00
3.396000000000000000e+03	2.374877610259817473e+01	1.213884438983511700e+02	-3.792422613084087124e-02	9.531054291184182148e+02	5.276215186425814441e-02	0.000000000000000000e+00	4.519451512908089086e+01	1.000000000000000000e+00
3.397000000000000000e+03	2.939187300826129601e+01	1.820719588379663278e+01	-8.176714989083741850e-03	1.932309846663387987e+02	1.670339979219049864e-01	0.000000000000000000e+00	9.661191908865640698e+01	1.000000000000000000e+00
3.399000000000000000e+03	6.669952409212464772e+01	1.073251069937289657e+02	-3.245154126778853482e-02	8.133104274405883416e+02	6.725893130040272450e-02	0.000000000000000000e+00	4.519451512908089086e+01	1.000000000000000000e+00
3.402000000000000000e+03	8.114123015147174556e+01	4.569352505285645805e+01	-8.003389108824204498e-03	1.888035249590792830e+02	1.564971534860236657e-01	0.000000000000000000e+00	1.797693134862315708e+308	1.000000000000000000e+00
3.417000000000000000e+03	1.739603423814101291e+01	5.404996250764445165e+01	-7.461411313206275410e-03	1.749591709091555458e+02	1.798507544277931913e-01	0.000000000000000000e+00	1.797693134862315708e+308	1.000000000000000000e+00
3.423000000000000000e+03	9.707023456790149396e+01	6.910692831201953368e+01	-2.817912548265368369e-02	7.041752612841004293e+02	6.020565482973205818e-02	0.000000000000000000e+00	1.797693134862315708e+308	1.000000000000000000e+00
3.429000000000000000e+03	5.278707423007641353e+01	1.072062626260096323e+02	-7.333707333665553593e-03	1.716970831988458883e+02	1.810353328406326678e-01	0.000000000000000000e+00	4.450450198758281317e+01	1.000000000000000000e+00
3.430000000000000000e+03	6.404641762518222947e+01	2.911139058975222937e+01	-7.028463808139069971e-03	1.638999013345640492e+02	2.882636461811397544e-01	0.000000000000000000e+00	5.394178502071238945e+00	1.000000000000000000e+00
3.431000000000000000e+03	8.332292002186873958e+01	7.483014768084301238e+01	-6.688511550729137056e-03	1.552161149327835972e+02	1.983308505803657029e-01	0.000000000000000000e+00	4.450450198758281317e+01	1.000000000000000000e+00
3.433000000000000000e+03	6.283560355600424430e+01	2.385486217243266083e+01	-7.755626319951281454e-03	1.824746387993751853e+02	2.050911570970743725e-01	0.000000000000000000e+00	5.394178502071238945e+00	1.000000000000000000e+00
3.438000000000000000e+03	5.860316702794253274e+01	5.064239354695529727e+01	-1.202503414774820298e-02	2.915329692871510474e+02	9.161438206646044247e-02	0.000000000000000000e+00	2.711983326101223923e+01	1.000000000000000000e+00
3.448000000000000000e+03	7.910633063812942112e+01	8.224199475973371420e+01	-4.213205815473466953e-02	1.060590858950418124e+03	4.976458072605838279e-02	0.000000000000000000e+00	2.082089684064265356e+01	1.000000000000000000e+00
3.447000000000000000e+03	6.372355959923493174e+01	4.498121865545193998e+01	-7.903996532132039760e-03	1.862646275489156835e+02	1.910863666790411086e-01	0.000000000000000000e+00	4.031122772539266919e+01	1.000000000000000000e+00
3.448000000000000000e+03	6.502065040336209734e+01	9.757507525820395244e+01	-7.607691812350808776e-03	1.786957797465111923e+02	1.795739799348951005e-01	0.000000000000000000e+00	2.082089684064265356e+01	1.000000000000000000e+00
3.452000000000000000e+03	1.070294643096349496e+01	2.988692538635674367e+01	-8.483552910880818795e-03	2.010688940044109927e+02	1.756439839299747119e-01	0.000000000000000000e+00	5.296961594110947402e+01	1.000000000000000000e+00
3.454000000000000000e+03	2.401749756578316664e+01	8.115585302315163574e+01	-7.214457789088927521e-03	1.686509567177255917e+02	1.681564268380424387e-01	0.000000000000000000e+00	4.043786506399301572e+01	1.000000000000000000e+00
3.458000000000000000e+03	4.638755847472351235e+01	1.148426650697672358e+02	-6.649246152717001521e-03	1.542131142999414237e+02	1.899054773767041571e-01	0.000000000000000000e+00	4.043786506399301572e+01	1.000000000000000000e+00
3.460000000000000000e+03	1.073369861188848233e+02	9.938960840413631104e+01	-6.974598433313675995e-03	1.625239569210768309e+02	2.256639646124412035e-01	0.000000000000000000e+00	4.853568192582122975e+01	1.000000000000000000e+00
3.460000000000000000e+03	1.013644460814417982e+02	5.122280255710479224e+01	-7.328195359385446771e-03	1.715562845829895480e+02	1.558171719553048673e-01	0.000000000000000000e+00	4.853568192582122975e+01	1.000000000000000000e+00
3.466000000000000000e+03	7.441808631815833053e+01	9.213886539867446857e+01	-2.098735326322381453e-02	5.204676598708828124e+02	6.404134580999343296e-02	0.000000000000000000e+00	3.946978647917875094e+01	1.000000000000000000e+00
3.466000000000000000e+03	8.123234512491590564e+00	8.673430505424254022e+01	-8.010340066305101508e-03	1.889810811562695676e+02	1.665406927228126888e-01	0.000000000000000000e+00	2.428475458878730109e+01	1.000000000000000000e+00
3.466000000000000000e+03	1.130764069173377528e+01	1.108093722965833194e+02	-7.502912618730973177e-03	1.760192858656417059e+02	1.722553437608771443e-01	0.000000000000000000e+00	2.428475458878730109e+01	1.000000000000000000e+00
3.467000000000000000e+03	4.230833767277772495e+01	1.150916013280237138e+02	-6.952119223375977965e-03	1.619497449447628696e+02	2.208325049401964613e-01	0.000000000000000000e+00	3.129505869603408286e+01	1.000000000000000000e+00
3.469000000000000000e+03	4.540423120427079340e+01	1.940974377907686943e+01	-8.132413200431117678e-03	1.920993337903973952e+02	3.331044525022605063e-01	0.000000000000000000e+00	7.163872459930504810e+00	1.000000000000000000e+00
3.470000000000000000e+03	3.987673825450914933e+01	1.485256369568252666e+01	-1.124307920939684319e-02	2.715586066746020037e+02	2.145436545441563592e-01	0.000000000000000000e+00	7.163872459930504810e+00	1.000000000000000000e+00
3.472000000000000000e+03	3.140070627766167277e+01	6.090023054667747004e+01	-8.121760722945950070e-03	1.918272254660234069e+02	1.752152052728999099e-01	0.000000000000000000e+00	1.589274111568375680e+01	1.000000000000000000e+00
3.473000000000000000e+03	3.487509985460167883e+01	4.539191634291363897e+01	-8.187736152122359126e-03	1.935125107443114132e+02	1.661141271352333249e-01	0.000000000000000000e+00	1.589274111568375680e+01	1.000000000000000000e+00
3.475000000000000000e+03	9.635252799533769519e+01	4.094331687848003298e+01	-7.239551426976268030e-03	1.692919519948786728e+02	1.889607089562157505e-01	0.000000000000000000e+00	3.150871359900837732e+01	1.000000000000000000e+00
3.473000000000000000e+03	4.737026162364514192e+01	8.547492594337300886e+01	-6.491958453161766722e-03	1.501953360478674711e+02	2.104251848095983757e-01	0.000000000000000000e+00	2.930771829721307498e+01	1.000000000000000000e+00
3.475000000000000000e+03	1.161492195367921809e+01	8.715825316696032132e+01	-1.952419158479163155e-02	4.830924602367344391e+02	7.223678107136188853e-02	0.000000000000000000e+00	3.287797154999735483e+01	1.000000000000000000e+00
3.476000000000000000e+03	3.075978612609251073e+01	1.185564752571315950e+02	-7.514956966508734744e-03	1.763269483128562456e+02	1.505570401023434979e-01	0.000000000000000000e+00	3.677464037354918247e+01	1.000000000000000000e+00
3.479000000000000000e+03	1.132581602515871850e+02	1.435387102715036889e+01	-6.722728984053287504e-03	1.560901696734931932e+02	2.520799619944951164e-01	0.000000000000000000e+00	3.150871359900837732e+01	1.000000000000000000e+00
3.480000000000000000e+03	3.623661251089956181e+01	5.246061808303010565e+01	-3.903440123217419289e-02	9.814638919272957764e+02	5.133751107835649030e-02	0.000000000000000000e+00	4.254589905399929961e+01	1.000000000000000000e+00
3.479000000000000000e+03	8.228505672109712066e+01	5.920987399609219715e+00	-7.149804631023955366e-03	1.669994477113895641e+02	2.176109521070052066e-01	0.000000000000000000e+00	3.210057115669606986e+01	1.000000000000000000e+00
3.489000000000000000e+03	7.072714558068726376e+01	1.689158021867205406e+01	-4.269404855681860518e-03	9.342212661525286421e+01	3.061407218986885725e-01	0.000000000000000000e+00	3.326037712636377819e+01	1.000000000000000000e+00
3.494000000000000000e+03	2.198718659425837885e+01	2.903977531593105610e+01	-5.061083071619913200e-03	1.136448619444044112e+02	3.415211083120887059e-01	0.000000000000000000e+00	2.158083219759347671e+01	1.000000000000000000e+00
3.494000000000000000e+03	3.758224232609756399e+01	1.412245132462761887e+01	4.128342993324559014e-03	-8.981882334119620737e+01	4.303960759489214860e-01	0.000000000000000000e+00	1.815334292047079856e+01	1.000000000000000000e+00
3.495000000000000000e+03	5.178638787725029857e+01	4.874758764529993016e+01	-8.448796087080351347e-03	2.001810610004853004e+02	1.810271999612019789e-01	0.000000000000000000e+00	1.120350159409802870e+01	1.000000000000000000e+00
3.496000000000000000e+03	5.442946361112105791e+01	7.361164896612709896e+00	-1.096445420519951731e-02	2.644413719161719314e+02	1.235004661456681196e-01	0.000000000000000000e+00	1.815334292047079856e+01	1.000000000000000000e+00
3.498000000000000000e+03	4.550218393436575326e+01	5.802267410167279849e+01	-8.179902994161207530e-03	1.933124194988397733e+02	1.464311557100680394e-01	0.000000000000000000e+00	1.120350159409802870e+01	1.000000000000000000e+00
3.499000000000000000e+03	1.198041564709567020e+01	1.179319355247205010e+02	-4.223944776599024113e-03	9.226088821203975954e+01	3.602078373271563327e-01	0.000000000000000000e+00	6.865004408855465101e+01	1.000000000000000000e+00
3.500000000000000000e+03	1.020334692019835501e+02	7.630022914318246308e+01	-5.724068750245597977e-03	1.305802577099413497e+02	2.221125752604625747e-01	0.000000000000000000e+00	3.027453085057580040e+01	1.000000000000000000e+00
3.501000000000000000e+03	5.564410633823622021e+01	1.006320145174846061e+02	-6.501038180171032389e-03	1.504272698215557682e+02	1.926074582240425714e-01	0.000000000000000000e+00	2.746348280637681327e+01	1.000000000000000000e+00
3.501000000000000000e+03	7.183528650264113935e+01	7.844894501076539939e+01	-7.072104469691658027e-03	1.650146642905225463e+02	2.121030026359976839e-01	0.000000000000000000e+00	2.746348280637681327e+01	1.000000000000000000e+00
3.505000000000000000e+03	2.180976608125437011e+01	2.885709646329146949e+01	6.515523177776400866e-03	-1.507972765577770815e+02	2.921812144962595559e-01	0.000000000000000000e+00	5.562884853355766523e+01	1.000000000000000000e+00
3.507000000000000000e+03	6.081774758708767337e+01	6.851748183723945829e+01	-8.043424798970034637e-03	1.898262020382757953e+02	1.579660696861742153e-01	0.000000000000000000e+00	4.347137402330769618e+01	1.000000000000000000e+00
3.509000000000000000e+03	1.202126684514028483e+02	1.171116252331704857e+02	-6.944037685307652766e-03	1.617433090442694379e+02	1.905599524935587263e-01	0.000000000000000000e+00	5.597982898658938211e+01	1.000000000000000000e+00
3.511000000000000000e+03	1.971832250934534869e+01	3.223408920011836898e+01	5.583682941246431025e-03	-1.269942236342214841e+02	2.421467971757870208e-01	0.000000000000000000e+00	3.760352415257181491e+01	1.000000000000000000e+00
3.512000000000000000e+03	1.040021006109453339e+02	6.353029692136286144e+01	-6.122851224553410923e-03	1.407668111220187086e+02	2.286815956020764595e-01	0.000000000000000000e+00	4.347137402330769618e+01	1.000000000000000000e+00
3.513000000000000000e+03	4.043357966901793077e+01	6.361725585840328279e+01	-4.667847670039717428e-03	1.036000037076695293e+02	2.767240617529252988e-01	0.000000000000000000e+00	2.602251029383868897e+01	1.000000000000000000e+00
3.517000000000000000e+03	3.367556115311393228e+01	3.848758758101372024e+01	-1.004064979866920240e-02	2.408435873200269839e+02	1.086655240113375553e-01	0.000000000000000000e+00	2.602251029383868897e+01	1.000000000000000000e+00
3.526000000000000000e+03	6.736370224300117115e+01	3.425867394240489716e+01	-8.395917321312552223e-03	1.988303186620879615e+02	1.738463699694676734e-01	0.000000000000000000e+00	3.425515991087558376e+01	1.000000000000000000e+00
3.528000000000000000e+03	1.054391858434464169e+01	4.590110905376761963e+01	-9.911648840430546670e-03	2.375483694105936934e+02	1.761331417905602770e-01	0.000000000000000000e+00	9.910510682748617128e+00	1.000000000000000000e+00
3.528000000000000000e+03	3.490717255467495761e+01	4.521265317875808876e+01	-8.062508730530095966e-03	1.903136845648999156e+02	1.889491953360274978e-01	0.000000000000000000e+00	2.437297920884213553e+01	1.000000000000000000e+00
3.530000000000000000e+03	9.930013426753232508e+00	1.116667089083901914e+02	-6.622744448042104139e-03	1.535361511744918346e+02	1.976446599980558050e-01	0.000000000000000000e+00	6.576846511650434479e+01	1.000000000000000000e+00
3.532000000000000000e+03	9.000857954506921388e+00	1.547068133956902258e+01	-8.179225798279543200e-03	1.932951211157275679e+02	1.643580331843217390e-01	0.000000000000000000e+00	2.097825583927609472e+01	1.000000000000000000e+00
3.533000000000000000e+03	7.696803998783824596e+00	3.640836653489767372e+01	-7.551140914588713379e-03	1.772512359722282156e+02	1.924683048186490719e-01	0.000000000000000000e+00	9.910510682748617128e+00	1.000000000000000000e+00
3.537000000000000000e+03	9.428135747698827629e+01	6.658862678054083517e+01	-7.439009278616301804e-03	1.743869303103527386e+02	1.863025326867255860e-01	0.000000000000000000e+00	9.169369121981510773e+01	1.000000000000000000e+00
3.546000000000000000e+03	7.613509932150408943e+00	1.716538085018823168e+01	-8.400789557634770477e-03	1.989547757250987843e+02	1.525516083928913913e-01	0.000000000000000000e+00	1.618059876026649491e+01	1.000000000000000000e+00
3.546000000000000000e+03	1.825403360779393580e+01	2.935517297921189339e+01	-8.388842993620790334e-03	1.986496110795600316e+02	1.560518033663661486e-01	0.000000000000000000e+00	1.618059876026649491e+01	1.000000000000000000e+00
3.548000000000000000e+03	1.113270073189945180e+02	1.164445750063453175e+02	-3.274864389576256224e-02	8.208996571176926409e+02	5.297899019587726244e-02	0.000000000000000000e+00	1.274642788426997129e+02	1.000000000000000000e+00
3.558000000000000000e+03	7.147311944132206918e+01	1.081037817977913704e+02	-7.627770105219194331e-03	1.792086623727653887e+02	1.817630597746457966e-01	0.000000000000000000e+00	1.797693134862315708e+308	1.000000000000000000e+00
3.568000000000000000e+03	2.831140222195564959e+01	8.941613858741612830e+01	-8.189299398382175049e-03	1.935524425180170738e+02	1.517767552631946737e-01	0.000000000000000000e+00	2.567680906388573803e+01	1.000000000000000000e+00
3.569000000000000000e+03	5.364770262912695387e+01	9.358392041721673138e+01	-6.792869382973692680e-03	1.578818455017434133e+02	1.898681504294698064e-01	0.000000000000000000e+00	2.567680906388573803e+01	1.000000000000000000e+00
3.574000000000000000e+03	9.370414657059708929e+01	1.714538316440625110e+01	-7.088892860344596196e-03	1.654435092100135876e+02	1.779626454607393660e-01	0.000000000000000000e+00	4.276074845723088202e+01	1.000000000000000000e+00
3.576000000000000000e+03	6.799666691144534525e+01	5.131564945246542209e+01	-6.847213828539311375e-03	1.592700273629568244e+02	1.904536180587265148e-01	0.000000000000000000e+00	4.276074845723088202e+01	1.000000000000000000e+00
3.588000000000000000e+03	3.675962002883481716e+01	2.513990141358689101e+01	9.855757388949457423e-03	-2.361206706212251731e+02	2.759221574360345430e-01	0.000000000000000000e+00	3.224750374293815014e+01	1.000000000000000000e+00
3.593000000000000000e+03	1.589129090392134636e+01	4.972474099380579560e+01	-8.182313523427518429e-03	1.933739943841585784e+02	1.704401036736874486e-01	0.000000000000000000e+00	3.224750374293815014e+01	1.000000000000000000e+00
3.593000000000000000e+03	6.537924617841927954e+01	1.137859734256498143e+02	-3.383045040820282373e-02	8.485334688583756133e+02	5.084990153816049130e-02	0.000000000000000000e+00	8.094997972783842499e+01	1.000000000000000000e+00
3.595000000000000000e+03	1.132487663987736113e+02	4.576261470103834483e+01	-2.047563743216500309e-02	5.073963215330234675e+02	8.234597594859438541e-02	0.000000000000000000e+00	8.317853267703203812e+01	1.000000000000000000e+00
3.600000000000000000e+03	9.186130430613680176e+01	2.495125187371971620e+01	-8.208412581898217111e-03	1.940406722605576419e+02	1.584529812592938569e-01	0.000000000000000000e+00	4.908248353328475133e+01	1.000000000000000000e+00
3.600000000000000000e+03	5.695907431366011764e+01	5.946102630571839143e+01	-7.961805057145179831e-03	1.877412963236453152e+02	1.515474365983253691e-01	0.000000000000000000e+00	4.908248353328475133e+01	1.000000000000000000e+00
3.606000000000000000e+03	4.510570795787919707e+01	5.738410842321850680e+01	-7.753439010290037042e-03	1.824187658658123610e+02	1.575831988266713779e-01	0.000000000000000000e+00	1.797693134862315708e+308	1.000000000000000000e+00
3.612000000000000000e+03	1.030616891932035344e+02	8.745969273626862162e+00	-6.656703009228994231e-03	1.544035932503452955e+02	1.752687855535699502e-01	0.000000000000000000e+00	7.407614467215316267e+01	1.000000000000000000e+00
3.615000000000000000e+03	1.213077633470696242e+02	1.131374290014589974e+02	-6.169832364242061953e-03	1.419669037028910168e+02	1.740980986192751656e-01	0.000000000000000000e+00	4.276862982813896963e+01	1.000000000000000000e+00
3.616000000000000000e+03	7.390870431190532663e+00	7.059430457963624406e+01	-9.121792590696431099e-03	2.173721746323618333e+02	1.243267913100740696e-01	0.000000000000000000e+00	8.537115998530647687e+01	1.000000000000000000e+00
3.617000000000000000e+03	9.199787488845568362e+01	8.199122319850464180e+01	-7.241535986952966734e-03	1.693426458631014384e+02	1.557533233990678889e-01	0.000000000000000000e+00	4.276862982813896963e+01	1.000000000000000000e+00
3.623000000000000000e+03	1.171480699379178247e+02	2.909925343748760440e+01	-5.401711296064632892e-03	1.223459153394663730e+02	2.297719791845447279e-01	0.000000000000000000e+00	1.765202094462827631e+01	1.000000000000000000e+00
3.627000000000000000e+03	1.178231841739961681e+02	1.146014733207966607e+01	-7.316449630619311154e-03	1.712562501001610542e+02	1.695346793873238056e-01	0.000000000000000000e+00	1.696457198508805675e+01	1.000000000000000000e+00
3.627000000000000000e+03	1.602461058005638961e+01	1.355078902342675740e+01	-7.558388207344781187e-03	1.774363617977319336e+02	1.545446387798583565e-01	0.000000000000000000e+00	1.209240587398670286e+01	1.000000000000000000e+00
3.631000000000000000e+03	1.405426102227518470e+01	2.548158960181962129e+01	-8.354357863127380088e-03	1.977687182461843349e+02	1.493107658766904544e-01	0.000000000000000000e+00	1.209240587398670286e+01	1.000000000000000000e+00
3.630000000000000000e+03	1.102468992820247564e+02	2.663896842836116363e+01	-7.528260674270955202e-03	1.766667800216938815e+02	1.918961827215582838e-01	0.000000000000000000e+00	1.696457198508805675e+01	1.000000000000000000e+00
3.630000000000000000e+03	4.008644732324525251e+01	5.295328286987985678e+01	-7.198260956195166177e-03	1.682372226295734663e+02	1.904098831147004178e-01	0.000000000000000000e+00	3.784664654395155026e+01	1.000000000000000000e+00
3.633000000000000000e+03	8.216150365913232179e+01	2.499724872540653564e+01	-7.085537943074191915e-03	1.653578107499010059e+02	2.045616790386731720e-01	0.000000000000000000e+00	2.813333771306659159e+01	1.000000000000000000e+00
3.640000000000000000e+03	9.403313987441613619e+01	3.934814774592014430e+01	-4.505210928212226296e-02	1.135181039541379960e+03	6.274198543783437998e-02	0.000000000000000000e+00	1.797693134862315708e+308	1.000000000000000000e+00
3.650000000000000000e+03	5.499997715817053034e+01	1.039800596826095003e+01	-8.538282752862749042e-03	2.024669204837621237e+02	1.896317350431774296e-01	0.000000000000000000e+00	2.633203718220584122e+01	1.000000000000000000e+00
3.651000000000000000e+03	6.822260678538107470e+01	8.525939172977619762e+01	-6.987474018734269807e-03	1.628528526149668494e+02	1.783919559741743432e-01	0.000000000000000000e+00	7.254622853456024245e+01	1.000000000000000000e+00
3.655000000000000000e+03	3.166460182953972335e+01	2.259786008365920296e+01	-8.529372331515423095e-03	2.022393114767810687e+02	2.434288798908768037e-01	0.000000000000000000e+00	2.633203718220584122e+01	1.000000000000000000e+00
3.665000000000000000e+03	2.355077688511843448e+01	6.328951961631649681e+01	-8.276226995890919452e-03	1.957729328154991322e+02	1.290944442238278755e-01	0.000000000000000000e+00	4.713343597333074086e+01	1.000000000000000000e+00
3.668000000000000000e+03	6.730654242326731662e+01	4.576828196532245130e+01	-6.909645356050202192e-03	1.608647867382055381e+02	1.609742780156733222e-01	0.000000000000000000e+00	4.713343597333074086e+01	1.000000000000000000e+00
3.669000000000000000e+03	3.439358944782182448e+01	1.147916493448042559e+02	-8.476729304809657237e-03	2.008945908888402414e+02	1.420997552139484643e-01	0.000000000000000000e+00	5.263113100475707284e+01	1.000000000000000000e+00
3.677000000000000000e+03	6.656665726208329659e+01	9.888818912737160360e+01	-7.859464535444452699e-03	1.851270962078206708e+02	1.716747347590888984e-01	0.000000000000000000e+00	2.283893538514507071e+01	1.000000000000000000e+00
3.677000000000000000e+03	1.083615352587991651e+02	1.088367170322831790e+01	-6.223461677664457112e-03	1.433368181320005306e+02	2.132841966890010044e-01	0.000000000000000000e+00	3.770011013663681609e+01	1.000000000000000000e+00
3.678000000000000000e+03	7.083224776454063942e+01	1.446848473710282690e+01	-1.418496690130866336e-02	3.467065834205940860e+02	9.251108680175823551e-02	0.000000000000000000e+00	1.983479781420642851e+01	1.000000000000000000e+00
3.678000000000000000e+03	6.064995938347686888e+01	3.637470021792537977e+01	-7.366472670202203407e-03	1.725340453829905414e+02	2.031336252122605268e-01	0.000000000000000000e+00	8.717887146250872021e+00	1.000000000000000000e+00
3.679000000000000000e+03	5.684446803053169361e+01	2.853124486601410226e+01	-7.640920814831210148e-03	1.795445858761792408e+02	2.234178471593886162e-01	0.000000000000000000e+00	8.538375320168821503e+00	1.000000000000000000e+00
3.680000000000000000e+03	5.970637906503530701e+01	7.710393902354798001e+01	-7.639512180434875586e-03	1.795086035288073845e+02	2.050200138268118977e-01	0.000000000000000000e+00	2.283893538514507071e+01	1.000000000000000000e+00
3.681000000000000000e+03	4.895463266734283536e+01	3.179534520911671081e+01	-7.459303940892797295e-03	1.749053399060061622e+02	2.065974880087666499e-01	0.000000000000000000e+00	8.538375320168821503e+00	1.000000000000000000e+00
3.683000000000000000e+03	1.167190064019981399e+01	1.431427420476624413e+01	-8.731265256842883973e-03	2.073964916435836585e+02	1.703988505089443217e-01	0.000000000000000000e+00	4.117754182642400451e+01	1.000000000000000000e+00
3.689000000000000000e+03	4.348127300924850402e+01	9.774453007376722624e+00	-1.312830833416004338e-02	3.197151541927383391e+02	1.029370839984956598e-01	0.000000000000000000e+00	1.797693134862315708e+308	1.000000000000000000e+00
3.697000000000000000e+03	8.772961284108546920e+01	4.819808272270944371e+01	-1.960581014705322159e-02	4.851773358204414990e+02	7.306128127059774435e-02	0.000000000000000000e+00	1.797693134862315708e+308	1.000000000000000000e+00
3.701000000000000000e+03	1.582775792574427776e+01	2.327008321082144349e+01	-8.122370933542713903e-03	1.918428127679662509e+02	1.610768567321296807e-01	0.000000000000000000e+00	1.797693134862315708e+308	1.000000000000000000e+00
3.709000000000000000e+03	2.033459545894624299e+01	8.958237061554576997e+01	-6.676394755119584475e-03	1.549066018683637651e+02	2.517781268799238470e-01	0.000000000000000000e+00	1.304906393477949678e+01	1.000000000000000000e+00
3.712000000000000000e+03	2.588534748580557832e+01	7.777274651016968221e+01	-7.386187290061606465e-03	1.730376382967593543e+02	1.843955329172840552e-01	0.000000000000000000e+00	1.304906393477949678e+01	1.000000000000000000e+00
3.713000000000000000e+03	3.909334210943520560e+01	9.095662406884925133e+01	-7.777683955075516582e-03	1.830380820116857024e+02	1.502858215744736770e-01	0.000000000000000000e+00	1.866187958004455538e+01	1.000000000000000000e+00
3.714000000000000000e+03	4.133245823000156349e+01	5.267255657383844891e+01	-2.316187251071436318e-02	5.760138733763812979e+02	6.673667951784589825e-02	0.000000000000000000e+00	2.947257649380791378e+01	1.000000000000000000e+00
3.718000000000000000e+03	6.911040415816214022e+01	6.334413296496726353e+00	-7.227982676912126161e-03	1.689964382799294071e+02	1.884787567470469494e-01	0.000000000000000000e+00	5.402626955823678401e+01	1.000000000000000000e+00
3.726000000000000000e+03	9.650893673648320714e+01	3.638170653259451370e+01	-8.177116324003941630e-03	1.932412364197736565e+02	1.519547044973983407e-01	0.000000000000000000e+00	3.541827440527398352e+01	1.000000000000000000e+00
3.727000000000000000e+03	8.292157552283720179e+01	8.219601843018236309e+01	-1.730340198904341958e-02	4.263643107027276642e+02	7.397313963103402390e-02	0.000000000000000000e+00	1.492732306431495815e+01	1.000000000000000000e+00
3.727000000000000000e+03	6.277205264296668474e+01	4.716487923398059934e+01	-2.024999801575692177e-02	5.016325577891415719e+02	6.138143257329264912e-02	0.000000000000000000e+00	3.541827440527398352e+01	1.000000000000000000e+00
3.730000000000000000e+03	8.007244842792266581e+01	9.684891741514275054e+01	-6.300399571008171232e-03	1.453021300763602142e+02	2.190479064233140649e-01	0.000000000000000000e+00	1.492732306431495815e+01	1.000000000000000000e+00
3.736000000000000000e+03	9.004529610294142117e+01	2.746698481546559023e+01	-8.124884411821065716e-03	1.919070173967603523e+02	1.538360153591687984e-01	0.000000000000000000e+00	5.140649168536036484e+01	1.000000000000000000e+00
3.736000000000000000e+03	1.048717565786223958e+02	7.668896625831381186e+01	-6.807248661487283470e-03	1.582491517351983248e+02	1.922677664748011495e-01	0.000000000000000000e+00	5.140649168536036484e+01	1.000000000000000000e+00
3.736000000000000000e+03	1.252850838891974483e+01	1.046670475580949500e+02	-8.253884719404835577e-03	1.952022186857773249e+02	1.550367987979346385e-01	0.000000000000000000e+00	5.022648429484851107e+01	1.000000000000000000e+00
3.739000000000000000e+03	2.472956903749556901e+01	5.594504181458682979e+01	-7.344717937393202729e-03	1.719783395483522099e+02	2.929975822886035086e-01	0.000000000000000000e+00	4.780147747718823581e+01	1.000000000000000000e+00
3.742000000000000000e+03	2.904306075873830295e+01	8.338581767940791423e+00	-7.700907691798778744e-03	1.810768987675982942e+02	1.747539076879585096e-01	0.000000000000000000e+00	2.447183975627301322e+01	1.000000000000000000e+00
3.745000000000000000e+03	5.351489878054866267e+01	8.347795398128276645e+00	-9.012149057444480277e-03	2.145714254026006245e+02	1.313875672261074490e-01	0.000000000000000000e+00	2.447183975627301322e+01	1.000000000000000000e+00
3.750000000000000000e+03	6.549399113049661025e+01	4.240086151854423946e+01	-1.570138748412746449e-02	3.854422357053879296e+02	1.034448118356261492e-01	0.000000000000000000e+00	2.275489365168050782e+01	1.000000000000000000e+00
3.750000000000000000e+03	2.252502844026829365e+01	9.677133330722489291e+01	-6.907428413297114593e-03	1.608081568529402716e+02	2.167649782300684613e-01	0.000000000000000000e+00	4.911312788968255205e+01	1.000000000000000000e+00
3.750000000000000000e+03	1.085298510373834660e+02	5.149264958726154617e+01	-3.368325810631591071e-03	7.040484172368262250e+01	4.148150936427732471e-01	0.000000000000000000e+00	2.723737852607319354e+01	1.000000000000000000e+00
3.752000000000000000e+03	1.047122688553038046e+02	2.452413358701301505e+01	-8.034852786558731655e-03	1.896072373948864538e+02	1.493732436671922903e-01	0.000000000000000000e+00	2.723737852607319354e+01	1.000000000000000000e+00
3.752000000000000000e+03	5.939178596136638788e+01	6.432227290497486649e+01	-7.965065851199579910e-03	1.878245904876092141e+02	1.631480239902199925e-01	0.000000000000000000e+00	2.275489365168050782e+01	1.000000000000000000e+00
3.756000000000000000e+03	7.333623350163976795e+01	1.191506464581388798e+02	-4.124294340381013876e-03	8.971540400330286502e+01	3.418843134378991566e-01	0.000000000000000000e+00	5.657382931788099967e+01	1.000000000000000000e+00
3.761000000000000000e+03	2.900161738864308703e+01	2.722182138308384225e+01	-6.325669236714766622e-03	1.459476218319153702e+02	2.953377385013824519e-01	0.000000000000000000e+00	6.804977075577086509e+01	1.000000000000000000e+00
3.761000000000000000e+03	9.076663296862147945e+01	5.578498210310909400e+01	-7.453473263191676308e-03	1.747564002868963655e+02	1.544975087136107872e-01	0.000000000000000000e+00	6.571929887584657592e+01	1.000000000000000000e+00
3.768000000000000000e+03	5.819591723743630496e+01	6.098557380231644487e+01	-6.470072605816949880e-03	1.496362810058084847e+02	2.174649893753674013e-01	0.000000000000000000e+00	1.177673426539704948e+01	1.000000000000000000e+00
3.770000000000000000e+03	1.138152346067062126e+02	9.364827619974650474e+01	-6.679655819081572153e-03	1.549899029268835591e+02	1.900515471159157643e-01	0.000000000000000000e+00	6.003710628398409455e+01	1.000000000000000000e+00
3.771000000000000000e+03	4.898761618945371055e+01	5.364400300530715526e+01	-7.611838864667178246e-03	1.788017126112808910e+02	1.955822864937027949e-01	0.000000000000000000e+00	1.177673426539704948e+01	1.000000000000000000e+00
3.774000000000000000e+03	6.634478465986336460e+01	5.689218129293288229e+01	-7.115247189561692623e-03	1.661167077568539696e+02	1.755282774234868670e-01	0.000000000000000000e+00	1.765848123419412730e+01	1.000000000000000000e+00
3.777000000000000000e+03	1.110018039801056773e+02	5.151487112097966303e+01	-7.125395334638749516e-03	1.663759333460436096e+02	2.127187866983911713e-01	0.000000000000000000e+00	3.018817672038806066e+01	1.000000000000000000e+00
3.778000000000000000e+03	1.093085922843150684e+02	8.165552552420417953e+01	-7.301250389707008431e-03	1.708679986363901264e+02	1.761022582157916183e-01	0.000000000000000000e+00	3.018817672038806066e+01	1.000000000000000000e+00
3.788000000000000000e+03	5.456432695373531061e+01	8.935189804915815159e+01	-1.304375037471052975e-02	3.175551942500557061e+02	9.835102278700813550e-02	0.000000000000000000e+00	7.193406225354851813e+01	1.000000000000000000e+00
3.791000000000000000e+03	1.097928025557863094e+02	2.314865655665988342e+01	-1.825813787482729461e-02	4.507522131847647984e+02	7.926719719535924025e-02	0.000000000000000000e+00	2.691716213589189621e+01	1.000000000000000000e+00
3.791000000000000000e+03	2.281399254407082466e+01	2.480404311057890965e+01	-7.654711738649390591e-03	1.798968630977888949e+02	1.625047881851039433e-01	0.000000000000000000e+00	2.609442919227461033e+01	1.000000000000000000e+00
3.792000000000000000e+03	4.298303000334843205e+01	8.247196706843382685e+00	-7.271509288131642462e-03	1.701082879187680703e+02	1.885003932752075118e-01	0.000000000000000000e+00	2.475706407804990050e+01	1.000000000000000000e+00
3.794000000000000000e+03	8.465373787698693775e+01	3.276952161781910888e+01	-1.068714484939243224e-02	2.573577442580085517e+02	1.201021334199738888e-01	0.000000000000000000e+00	2.394939756690771304e+01	1.000000000000000000e+00
3.796000000000000000e+03	6.565885432048317227e+01	1.818295099643356494e+01	-7.313394694385003461e-03	1.711782143961715974e+02	1.759410592802853612e-01	0.000000000000000000e+00	2.394939756690771304e+01	1.000000000000000000e+00
3.798000000000000000e+03	5.495450958030669852e+01	1.206605655275343736e+02	-7.689972467509391223e-03	1.807975679206491009e+02	1.817584028752295966e-01	0.000000000000000000e+00	9.277327072469650204e+01	1.000000000000000000e+00
3.807000000000000000e+03	1.057200480051320000e+02	6.800627235014221128e+01	-4.452230667340644280e-03	9.809225385392150542e+01	3.167753196283390471e-01	0.000000000000000000e+00	5.620059807357353776e+01	1.000000000000000000e+00
3.809000000000000000e+03	6.846311198112481122e+01	7.523297069935568793e+00	-7.937142331119056982e-03	1.871113083173052587e+02	2.030251142010236487e-01	0.000000000000000000e+00	3.503453790876733365e+01	1.000000000000000000e+00
3.811000000000000000e+03	7.871337833178640153e+01	1.172926499506735070e+02	-7.720791762571409082e-03	1.815848201583928585e+02	1.442372581564613787e-01	0.000000000000000000e+00	5.620059807357353776e+01	1.000000000000000000e+00
3.811000000000000000e+03	3.851636096086421190e+01	2.570600725877640258e+01	-9.921008391840388518e-03	2.377874510565835919e+02	2.597983727559607381e-01	0.000000000000000000e+00	3.503453790876733365e+01	1.000000000000000000e+00
3.819000000000000000e+03	3.781492620003150762e+01	7.475476274173337288e+01	-8.068994901702960035e-03	1.904793681978302402e+02	1.664279042451007884e-01	0.000000000000000000e+00	1.797693134862315708e+308	1.000000000000000000e+00
3.826000000000000000e+03	9.525574680011825990e+01	1.198483464489519861e+02	-8.107432103884724961e-03	1.914612132844654582e+02	1.476151158886307435e-01	0.000000000000000000e+00	6.177406050814464322e+01	1.000000000000000000e+00
3.829000000000000000e+03	2.549352874738398356e+01	5.653846236502358380e+01	-1.981290794978370767e-02	4.904674700789735766e+02	7.848803421144023851e-02	0.000000000000000000e+00	2.895737953411892462e+01	1.000000000000000000e+00
3.829000000000000000e+03	5.076365698565212625e+01	7.699407600124287399e+01	-1.811697474933373492e-02	4.471463232314716265e+02	7.672509204875876954e-02	0.000000000000000000e+00	1.191082519675614826e+01	1.000000000000000000e+00
3.830000000000000000e+03	5.471747821648663290e+01	2.745295997144459932e+01	-5.754875075236667165e-03	1.313671786384401230e+02	2.655871402684010230e-01	0.000000000000000000e+00	1.051809408774659182e+01	1.000000000000000000e+00
3.831000000000000000e+03	4.937165482070449229e+01	4.015661495059498520e+01	-1.534016562945124743e-02	3.762151358368297451e+02	8.591657569604493894e-02	0.000000000000000000e+00	1.378262230521405840e+01	1.000000000000000000e+00
3.830000000000000000e+03	8.787169686224410725e+01	9.973705133103864640e+00	-3.951421840432231720e-03	8.529952550396754418e+01	3.129640335495326164e-01	0.000000000000000000e+00	1.005665193901560350e+01	1.000000000000000000e+00
3.831000000000000000e+03	7.081869106325953567e+00	1.118659376809197283e+02	-7.396451795053897785e-03	1.732998361993477090e+02	1.851253707912507984e-01	0.000000000000000000e+00	5.589405450797931252e+01	1.000000000000000000e+00
3.832000000000000000e+03	5.947156252228818119e+01	6.886756764693078026e+01	-7.488830552854857520e-03	1.756595716719614870e+02	1.675472344105586320e-01	0.000000000000000000e+00	1.191082519675614826e+01	1.000000000000000000e+00
3.833000000000000000e+03	9.685473418656300737e+01	1.449490946960535176e+01	-5.990735865980880391e-03	1.373920385496010965e+02	2.399722656974911938e-01	0.000000000000000000e+00	1.005665193901560350e+01	1.000000000000000000e+00
3.835000000000000000e+03	4.485057225307328821e+01	2.380954537139590599e+01	-7.726661502543628358e-03	1.817347575894341958e+02	2.036817384284744792e-01	0.000000000000000000e+00	1.051809408774659182e+01	1.000000000000000000e+00
3.840000000000000000e+03	1.113096357431709009e+02	5.098785719849029618e+01	-7.585220943953431202e-03	1.781217808476303901e+02	1.788011794702082380e-01	0.000000000000000000e+00	2.187162285382698457e+01	1.000000000000000000e+00
3.842000000000000000e+03	8.000995665255382505e+01	7.336105000219777139e+01	-7.537778774740021455e-03	1.769099116662777078e+02	1.889694273621359555e-01	0.000000000000000000e+00	1.672206199089369605e+01	1.000000000000000000e+00
3.843000000000000000e+03	9.467171973034876942e+01	1.181006024444167046e+01	-6.925394521605518841e-03	1.612670855513701440e+02	2.185603722243837366e-01	0.000000000000000000e+00	4.256430456876260138e+01	1.000000000000000000e+00
3.843000000000000000e+03	9.268258353233964897e+01	6.245087653001954919e+01	-8.089984626790180239e-03	1.910155325718461938e+02	1.374454732604823981e-01	0.000000000000000000e+00	1.672206199089369605e+01	1.000000000000000000e+00
3.848000000000000000e+03	1.906468814385724997e+01	1.718210360198500197e+01	-7.429005039574069526e-03	1.741313806763629941e+02	1.971266235723541094e-01	0.000000000000000000e+00	7.579763898140924994e+01	1.000000000000000000e+00
3.850000000000000000e+03	6.478517183068356644e+01	1.065825980640970130e+02	-4.995676160280428796e-03	1.119740989625678935e+02	2.709594134793547049e-01	0.000000000000000000e+00	9.649531343949098172e+00	1.000000000000000000e+00
3.852000000000000000e+03	7.271431122100122479e+01	3.355981356097085921e+01	-8.281343755344434607e-03	1.959036360104187509e+02	1.504934013890167899e-01	0.000000000000000000e+00	1.639717364082491358e+01	1.000000000000000000e+00
3.851000000000000000e+03	7.448722296976696100e+01	5.391303271789109175e+01	-8.452836881670497057e-03	2.002842796035374988e+02	1.577066276730363370e-01	0.000000000000000000e+00	2.043028991763299018e+01	1.000000000000000000e+00
3.856000000000000000e+03	4.546061743151330603e+01	9.589792154674613300e+01	-7.151715910651847662e-03	1.670482696964799061e+02	2.109638131351402324e-01	0.000000000000000000e+00	2.934570031118554212e+01	1.000000000000000000e+00
3.855000000000000000e+03	6.682717732941634381e+01	1.160135931707122836e+02	-7.505272055072799084e-03	1.760795556263931871e+02	1.538653266618269511e-01	0.000000000000000000e+00	9.649531343949098172e+00	1.000000000000000000e+00
3.856000000000000000e+03	3.871574741896228744e+01	2.551535901402166218e+01	1.310080201817414962e-02	-3.190125291402052881e+02	2.497351421549290906e-01	0.000000000000000000e+00	3.493730942072162549e+01	1.000000000000000000e+00
3.857000000000000000e+03	7.473328775847303973e+01	4.983221464834888792e+01	-6.342139696093782551e-03	1.463683454719825932e+02	2.157889123705669654e-01	0.000000000000000000e+00	1.639717364082491358e+01	1.000000000000000000e+00
3.859000000000000000e+03	7.421194844002600988e+00	4.294983357706098559e+01	-7.930704467461670293e-03	1.869468586580782130e+02	1.842361327697035200e-01	0.000000000000000000e+00	3.582331537080538197e+01	1.000000000000000000e+00
3.861000000000000000e+03	1.123735521947772753e+02	1.501034855619099950e+01	-6.775149258756671747e-03	1.574292002541842237e+02	2.528164001661479254e-01	0.000000000000000000e+00	5.127720609564336485e+01	1.000000000000000000e+00
3.863000000000000000e+03	6.160627775876395873e+01	7.585788627303975318e+01	-7.410307687646900884e-03	1.736537729921208211e+02	1.849843893837356257e-01	0.000000000000000000e+00	2.531328143799208164e+01	1.000000000000000000e+00
3.863000000000000000e+03	9.339736594523948554e+01	9.239637217900597932e+01	-7.016865379236053753e-03	1.636036294993440094e+02	1.868556955486739835e-01	0.000000000000000000e+00	3.583566385797962539e+01	1.000000000000000000e+00
3.864000000000000000e+03	4.578532339441776600e+01	5.609783515569014156e+01	-4.311662002397301935e-02	1.085740640384267408e+03	5.349144555090412645e-02	0.000000000000000000e+00	2.531328143799208164e+01	1.000000000000000000e+00
3.867000000000000000e+03	2.231355888801063259e+01	1.031296032563770524e+02	-7.842974757020098470e-03	1.847058790794486924e+02	1.557861940107605481e-01	0.000000000000000000e+00	4.782953379947689854e+01	1.000000000000000000e+00
3.868000000000000000e+03	9.788634935530593495e+00	4.026873530432220605e+01	-8.181645339345658755e-03	1.933569261996783553e+02	1.633516520511938408e-01	0.000000000000000000e+00	3.932330075299830696e+01	1.000000000000000000e+00
3.871000000000000000e+03	1.072137561637081831e+02	2.853283108211512697e+01	-6.696438142862753615e-03	1.554185928733826358e+02	2.168240757343442571e-01	0.000000000000000000e+00	8.773570544648165992e+01	1.000000000000000000e+00
3.874000000000000000e+03	7.848085345131813995e+00	9.483254453432709852e+01	-7.067508115011845657e-03	1.648972543854658568e+02	1.985167730942984932e-01	0.000000000000000000e+00	7.894701513906885282e+01	1.000000000000000000e+00
3.875000000000000000e+03	2.025710484659874311e+01	1.686686340230220793e+01	-8.967855208067785494e-03	2.134399773285964272e+02	1.382375542926339573e-01	0.000000000000000000e+00	7.894701513906885282e+01	1.000000000000000000e+00
3.880000000000000000e+03	1.170691405306418318e+02	9.724053972109858535e+01	-6.883242057625606029e-03	1.601903373153114671e+02	1.624352698118579630e-01	0.000000000000000000e+00	5.402648123797193591e+01	1.000000000000000000e+00
3.881000000000000000e+03	2.515186857704527057e+01	9.423602885850432642e+01	-8.000361736079668676e-03	1.887261933405972627e+02	1.765874921812535803e-01	0.000000000000000000e+00	4.826509657148905319e+01	1.000000000000000000e+00
3.881000000000000000e+03	2.324190331203001492e+01	4.600873803949190943e+01	-7.996899577136347415e-03	1.886377554846998805e+02	1.612223292233135874e-01	0.000000000000000000e+00	3.976601775745785261e+01	1.000000000000000000e+00
3.881000000000000000e+03	6.698313885967824888e+01	5.482150743505445689e+01	-6.060068313632031856e-03	1.391630759614492661e+02	2.374142476504970123e-01	0.000000000000000000e+00	2.528168653389582943e+01	1.000000000000000000e+00
3.882000000000000000e+03	2.258477391087343378e+01	6.248150151023896370e+00	-4.719191046719401102e-03	1.049115258597195321e+02	3.340951762944438519e-01	0.000000000000000000e+00	3.976601775745785261e+01	1.000000000000000000e+00
3.883000000000000000e+03	9.170643561429403690e+01	4.953735456241970070e+01	-7.417408844137294253e-03	1.738351658931064208e+02	1.426439748211877356e-01	0.000000000000000000e+00	2.528168653389582943e+01	1.000000000000000000e+00
3.894000000000000000e+03	5.618420620402902443e+01	8.307361504802908314e+01	-8.530729211942505996e-03	2.022739718137687248e+02	1.586629798894274579e-01	0.000000000000000000e+00	3.377645582636152000e+01	1.000000000000000000e+00
3.899000000000000000e+03	1.518974941006094070e+01	5.744496380501883692e+01	-8.623589005299629739e-03	2.046459949236325429e+02	1.548659008075886634e-01	0.000000000000000000e+00	4.834638820396376246e+01	1.000000000000000000e+00
3.899000000000000000e+03	8.994174706390413121e+01	8.194339237792642905e+01	-8.039969157110282358e-03	1.897379306556417475e+02	1.459733719440612365e-01	0.000000000000000000e+00	3.377645582636152000e+01	1.000000000000000000e+00
3.902000000000000000e+03	7.483817953008366430e+01	1.137499310350814312e+02	-6.709103895242210340e-03	1.557421285637146298e+02	1.751599068232659873e-01	0.000000000000000000e+00	2.459105168801113805e+01	1.000000000000000000e+00
3.904000000000000000e+03	7.284123766700162150e+01	8.924009532943244949e+01	-7.160897852887800584e-03	1.672828144697312496e+02	1.463322524180059592e-01	0.000000000000000000e+00	2.459105168801113805e+01	1.000000000000000000e+00
3.905000000000000000e+03	1.032325892157591056e+02	1.095047795992254152e+02	-3.736695415252541067e-03	7.981452468272033229e+01	3.545403037877973285e-01	0.000000000000000000e+00	2.870999498626444790e+01	1.000000000000000000e+00
3.906000000000000000e+03	3.638001884428776833e+01	1.002959980932214989e+02	-7.516244476082806908e-03	1.763598366314003556e+02	2.162242625055473821e-01	0.000000000000000000e+00	4.919286238187154936e+00	1.000000000000000000e+00
3.909000000000000000e+03	3.993178862355703274e+01	1.036995709994903052e+02	-6.513977479348321241e-03	1.507577930282565717e+02	3.193993118741446091e-01	0.000000000000000000e+00	4.881378012099573560e+00	1.000000000000000000e+00
3.914000000000000000e+03	4.145534850859880294e+01	1.083370936758446419e+02	-6.018019370349402507e-03	1.380889720720709875e+02	2.632224852198861154e-01	0.000000000000000000e+00	4.881378012099573560e+00	1.000000000000000000e+00
3.915000000000000000e+03	7.102063487474410408e+01	1.147889249682515214e+02	-7.232922336385439605e-03	1.691226176090228535e+02	1.721653582811221161e-01	0.000000000000000000e+00	3.026106880032259738e+01	1.000000000000000000e+00
3.916000000000000000e+03	1.156840590964082196e+02	1.070134539597654708e+02	-1.147997164465025706e-02	2.776098190525144673e+02	1.064891751982782742e-01	0.000000000000000000e+00	4.533518956184191495e+01	1.000000000000000000e+00
3.921000000000000000e+03	6.714527503857357082e+00	7.588707215463378475e+01	-7.454176098906877337e-03	1.747743536173811947e+02	1.923222406096956050e-01	0.000000000000000000e+00	4.338370049778497872e+01	1.000000000000000000e+00
3.924000000000000000e+03	2.083050123849899649e+01	1.169100505253520197e+02	-8.323289628162960224e-03	1.969751070539338116e+02	1.517498025635197756e-01	0.000000000000000000e+00	4.338370049778497872e+01	1.000000000000000000e+00
3.926000000000000000e+03	5.463812186983844299e+01	7.087373478016597517e+01	-7.748615292478854000e-03	1.822955481662038153e+02	1.817432653145852894e-01	0.000000000000000000e+00	4.818510608668751161e+01	1.000000000000000000e+00
3.928000000000000000e+03	1.207156659744439509e+02	2.934136745391056778e+01	-7.790111458182898477e-03	1.833555318304166804e+02	1.842682335455185783e-01	0.000000000000000000e+00	7.804600803768950357e+01	1.000000000000000000e+00
3.930000000000000000e+03	8.455188159131769510e+01	1.131050455144116142e+02	-7.338060876182170636e-03	1.718082906771941794e+02	1.665673834653227381e-01	0.000000000000000000e+00	4.100180626541330753e+01	1.000000000000000000e+00
3.932000000000000000e+03	4.476922379843957600e+01	1.031809205675339456e+02	-1.794211522500522779e-02	4.426796879128696105e+02	7.311176831163190837e-02	0.000000000000000000e+00	4.100180626541330753e+01	1.000000000000000000e+00
3.935000000000000000e+03	7.228278817113488230e+01	2.228346029295808250e+01	-7.909938317681919004e-03	1.864164053219284369e+02	1.531911536508547833e-01	0.000000000000000000e+00	6.901806974768339842e+01	1.000000000000000000e+00
3.936000000000000000e+03	1.790465386454134133e+01	6.506195643365569481e+01	-7.165455390960731932e-03	1.673992328381364416e+02	1.861230866743384116e-01	0.000000000000000000e+00	4.663432796099034050e+01	1.000000000000000000e+00
3.939000000000000000e+03	9.296996392775598395e+01	8.812823769337731505e+01	-7.655489403433197136e-03	1.799167278721140235e+02	1.300095656135327182e-01	0.000000000000000000e+00	6.901806974768339842e+01	1.000000000000000000e+00
3.946000000000000000e+03	6.105137181428848692e+01	2.769213969421940291e+01	-2.237352652556986662e-02	5.558762570009120054e+02	6.931703448719650495e-02	0.000000000000000000e+00	1.797693134862315708e+308	1.000000000000000000e+00
3.950000000000000000e+03	1.089543603478822007e+02	8.973641585083284156e+01	-5.741321262840901572e-03	1.310209582230460228e+02	1.995393929974945690e-01	0.000000000000000000e+00	5.165852295159668728e+01	1.000000000000000000e+00
3.951000000000000000e+03	8.476509897085462342e+01	4.409123398489563073e+01	-6.379353011062501543e-03	1.473189274182611825e+02	1.863502854142908838e-01	0.000000000000000000e+00	4.641218226292588866e+01	1.000000000000000000e+00
3.954000000000000000e+03	3.854248329479290902e+01	4.828175453372315928e+01	5.242157970428110159e-03	-1.182702636286129234e+02	2.551294766680016757e-01	0.000000000000000000e+00	9.618406489892306510e+00	1.000000000000000000e+00
3.959000000000000000e+03	1.732985078973318593e+01	1.025863537454162895e+02	-7.653575622437694403e-03	1.798678419917514191e+02	1.493589077172278179e-01	0.000000000000000000e+00	3.133287144294214954e+01	1.000000000000000000e+00
3.959000000000000000e+03	4.788345504431880784e+01	5.057522138095716713e+01	-5.714563735521123802e-03	1.303374603293857206e+02	2.442748104160035183e-01	0.000000000000000000e+00	9.618406489892306510e+00	1.000000000000000000e+00
3.962000000000000000e+03	1.958899243320744787e+01	2.140351018130228411e+01	-7.576585371297035049e-03	1.779011926127513448e+02	1.653431328761056918e-01	0.000000000000000000e+00	1.888300013843778657e+01	1.000000000000000000e+00
3.963000000000000000e+03	3.793564376869384347e+01	2.587207583510403097e+01	1.640398446840302463e-02	-4.033894680152087062e+02	2.657970691989832712e-01	0.000000000000000000e+00	1.888300013843778657e+01	1.000000000000000000e+00
3.962000000000000000e+03	4.335885281324708274e+01	8.514388011006717250e+01	-6.919095222551746235e-03	1.611061754051023627e+02	2.100837332154824599e-01	0.000000000000000000e+00	8.386285808708315415e+00	1.000000000000000000e+00
3.963000000000000000e+03	1.169802687151077691e+02	1.547787812795688644e+01	-7.557017596380520563e-03	1.774013507260471556e+02	2.178292835198857302e-01	0.000000000000000000e+00	6.844362591445904087e+00	1.000000000000000000e+00
3.967000000000000000e+03	3.739376580267043693e+01	9.103858337839139381e+01	-8.162347563040827855e-03	1.928639811939965227e+02	1.544115715666908306e-01	0.000000000000000000e+00	8.386285808708315415e+00	1.000000000000000000e+00
3.967000000000000000e+03	1.200185049556302204e+02	2.161093770943496750e+01	-6.381151084580446650e-03	1.473648576511812109e+02	2.444924352120403377e-01	0.000000000000000000e+00	6.844362591445904087e+00	1.000000000000000000e+00
3.970000000000000000e+03	5.365896145867966283e+01	1.003715888403426604e+01	-9.315444820036690443e-03	2.223188533472838913e+02	1.182097433585038715e-01	0.000000000000000000e+00	6.736127499849573042e+01	1.000000000000000000e+00
3.976000000000000000e+03	4.625200779280979901e+01	1.432593312545556152e+01	-7.129916658069053274e-03	1.664914266427237237e+02	1.692689603567887335e-01	0.000000000000000000e+00	4.162985784606313899e+01	1.000000000000000000e+00
3.977000000000000000e+03	4.964725691024249699e+01	5.581710505050484272e+01	-7.517997834304204069e-03	1.764046246507429032e+02	1.853932431374446521e-01	0.000000000000000000e+00	4.162985784606313899e+01	1.000000000000000000e+00
3.980000000000000000e+03	1.098738429440131483e+02	7.434994462882725941e+01	-7.235055703974924146e-03	1.691771126390153199e+02	2.078990596815923908e-01	0.000000000000000000e+00	6.301355257497399975e+01	1.000000000000000000e+00
3.986000000000000000e+03	3.790173185521370414e+01	9.132141200368923251e+01	-7.666623470786255480e-03	1.802011379931517183e+02	1.985381084224224768e-01	0.000000000000000000e+00	3.241710601813246484e+01	1.000000000000000000e+00
3.986000000000000000e+03	1.233811627216303286e+01	1.159147563832592169e+02	-7.806687488883534004e-03	1.837789521985894226e+02	1.525988732265123327e-01	0.000000000000000000e+00	1.888107246941637030e+01	1.000000000000000000e+00
3.988000000000000000e+03	6.193089416383767087e+00	9.806164621900200018e+01	-5.917553791492943978e-03	1.355226657496255314e+02	2.826942496019224649e-01	0.000000000000000000e+00	1.888107246941637030e+01	1.000000000000000000e+00
3.996000000000000000e+03	4.783073190412735443e+01	5.037547063763778254e+01	7.326247491693984280e-03	-1.715065279874591511e+02	1.610811030581178471e-01	0.000000000000000000e+00	4.578846617549634601e+01	1.000000000000000000e+00
3.998000000000000000e+03	3.859214938042561727e+01	5.528706789425434920e+00	-7.929076366614591295e-03	1.869052702300315332e+02	1.609080418201809248e-01	0.000000000000000000e+00	4.578846617549634601e+01	1.000000000000000000e+00
4.002000000000000000e+03	1.103102759773602202e+02	1.029956568700853694e+02	-6.722207848112034603e-03	1.560768577065875888e+02	1.906063926166512434e-01	0.000000000000000000e+00	3.227813198163424602e+01	1.000000000000000000e+00
4.004000000000000000e+03	5.103860666060676010e+01	6.102413339782057733e+01	-2.378192003453900166e-02	5.918524511133523447e+02	6.166224902066552715e-02	0.000000000000000000e+00	4.177552664623836876e+01	1.000000000000000000e+00
4.005000000000000000e+03	8.048251441097534098e+01	9.065943199524248541e+01	-6.343101104054135395e-03	1.463929038068390298e+02	2.570436624320235897e-01	0.000000000000000000e+00	3.227813198163424602e+01	1.000000000000000000e+00
4.012000000000000000e+03	6.233578627149906026e+01	3.116801235935536596e+01	-7.140974030458201519e-03	1.667738776572393533e+02	1.890092426271573478e-01	0.000000000000000000e+00	2.482288928558835295e+01	1.000000000000000000e+00
4.015000000000000000e+03	3.810381498094114505e+01	2.578401757312515485e+01	-2.498524298587653097e-02	6.225902951900125117e+02	2.682846441389253878e-01	0.000000000000000000e+00	2.482288928558835295e+01	1.000000000000000000e+00
4.019000000000000000e+03	8.460965674064763675e+01	1.171123172563759951e+01	-7.200649462074437679e-03	1.682982349465176810e+02	2.139156804474185991e-01	0.000000000000000000e+00	3.279783764591596196e+01	1.000000000000000000e+00
4.019000000000000000e+03	7.864304040628546488e+01	6.228579023082135535e+01	-7.917679804304628491e-03	1.866141549023431594e+02	1.586675820994573050e-01	0.000000000000000000e+00	4.058490472832151141e+01	1.000000000000000000e+00
4.022000000000000000e+03	1.044588625330179354e+02	9.360156612297903678e+01	-7.170934341477889704e-03	1.675391878905294050e+02	1.516340668961128069e-01	0.000000000000000000e+00	4.058490472832151141e+01	1.000000000000000000e+00
4.024000000000000000e+03	5.181340077778817488e+01	1.203333274467920511e+01	-4.294064354180374479e-03	9.405203217719152065e+01	3.297429080985880834e-01	0.000000000000000000e+00	3.279783764591596196e+01	1.000000000000000000e+00
4.025000000000000000e+03	3.678161709508348309e+01	4.908360486362508368e+01	-8.314853058158138549e-03	1.967596021696782600e+02	1.496265819873766612e-01	0.000000000000000000e+00	3.998346139057454707e+01	1.000000000000000000e+00
4.029000000000000000e+03	1.116678610356888726e+02	1.493060308650528079e+01	-7.580217319235455116e-03	1.779939675816835063e+02	1.737650251375654209e-01	0.000000000000000000e+00	5.992454078420826136e+01	1.000000000000000000e+00
4.034000000000000000e+03	6.293040263092193953e+01	9.080965024679879605e+01	-7.332897948720455174e-03	1.716764081604343062e+02	2.083986423305922431e-01	0.000000000000000000e+00	2.141855845926470181e+01	1.000000000000000000e+00
4.036000000000000000e+03	8.128528986239507503e+01	1.018483440641326183e+02	-6.247510898609980219e-03	1.439511346816574360e+02	2.081857804734058570e-01	0.000000000000000000e+00	2.141855845926470181e+01	1.000000000000000000e+00
4.038000000000000000e+03	4.540472202056019313e+01	7.827449556487221116e+01	-6.750182805693180979e-03	1.567914538033583369e+02	1.735774487206949157e-01	0.000000000000000000e+00	2.154714792626243636e+01	1.000000000000000000e+00
4.039000000000000000e+03	4.836182989097900986e+01	2.420011449403621384e+01	-9.083976266928655077e-03	2.164061893478342142e+02	1.551881734068349949e-01	0.000000000000000000e+00	4.033501225802412904e+01	1.000000000000000000e+00
4.041000000000000000e+03	8.062613925420284033e+01	4.840605498741808077e+01	-6.541234606395736513e-03	1.514540527648716761e+02	2.251535919234999295e-01	0.000000000000000000e+00	4.033501225802412904e+01	1.000000000000000000e+00
4.043000000000000000e+03	6.614539749366609378e+00	2.606137779815962929e+01	-8.142409651189393832e-03	1.923546844794093147e+02	1.812602646202088330e-01	0.000000000000000000e+00	8.900261879050864522e+00	1.000000000000000000e+00
4.042000000000000000e+03	2.724410411833155621e+01	1.154410100038804075e+02	-7.179751760133974703e-03	1.677644212241977471e+02	2.138343224091484585e-01	0.000000000000000000e+00	3.182699830577751499e+01	1.000000000000000000e+00
4.046000000000000000e+03	5.404363940956876178e+01	9.827293703893479915e+01	-7.743123939633203903e-03	1.821552763070558569e+02	1.431382695276980366e-01	0.000000000000000000e+00	3.182699830577751499e+01	1.000000000000000000e+00
4.047000000000000000e+03	2.999107629254718432e+01	4.474838158617014727e+01	-1.572591346351505728e-02	3.860687306371144700e+02	6.473224832139956586e-02	0.000000000000000000e+00	2.103387860585451818e+01	1.000000000000000000e+00
4.048000000000000000e+03	1.338564272670357802e+01	3.183778031062225011e+01	-8.167773994417348513e-03	1.930025946903640488e+02	1.668301605983354419e-01	0.000000000000000000e+00	8.652266009065161967e+00	1.000000000000000000e+00
4.049000000000000000e+03	1.331886561120943568e+01	2.318577199414042411e+01	-6.939048959126219163e-03	1.616158763485532859e+02	1.842136823888317343e-01	0.000000000000000000e+00	8.652266009065161967e+00	1.000000000000000000e+00
4.049000000000000000e+03	6.808286385400062102e+01	5.530897805665116351e+01	-5.481343927382661962e-02	1.384525771919607450e+03	4.936746188240725974e-02	0.000000000000000000e+00	3.952860328217068542e+01	1.000000000000000000e+00
4.050000000000000000e+03	9.892300698549630056e+01	3.955801357093620396e+01	-1.607098584064840102e-02	3.948833060690028560e+02	6.817351613431399393e-02	0.000000000000000000e+00	1.797693134862315708e+308	1.000000000000000000e+00
4.057000000000000000e+03	2.260905658365164683e+01	3.864625355936978224e+01	-8.023120799577678278e-03	1.893075539340730700e+02	1.950735298892581904e-01	0.000000000000000000e+00	2.167695035944682758e+01	1.000000000000000000e+00
4.058000000000000000e+03	4.425169245063244006e+01	3.986547036338719607e+01	-7.179983472721323916e-03	1.677703401218408317e+02	1.964965856709807168e-01	0.000000000000000000e+00	2.167695035944682758e+01	1.000000000000000000e+00
4.061000000000000000e+03	5.028892394292671497e+01	8.858790848084784386e+01	-1.425014751583437468e-02	3.483715658460395730e+02	1.072889857821862636e-01	0.000000000000000000e+00	4.909505209490394151e+01	1.000000000000000000e+00
4.071000000000000000e+03	7.451797691088773945e+01	1.382797495949066580e+01	-7.503258536836751764e-03	1.760281220444803978e+02	2.162463660768454421e-01	0.000000000000000000e+00	1.601595239975186402e+01	1.000000000000000000e+00
4.072000000000000000e+03	2.404378647088442733e+01	5.529368514806659363e+01	-8.533440937448934227e-03	2.023432404965464002e+02	3.222145799766625851e-01	0.000000000000000000e+00	1.090771613582464461e+01	1.000000000000000000e+00
4.072000000000000000e+03	1.166124533131669807e+02	1.168171688073703933e+02	-5.905170133143586818e-03	1.352063359073183904e+02	2.291651691328202567e-01	0.000000000000000000e+00	1.035351157739718957e+02	1.000000000000000000e+00
4.075000000000000000e+03	5.983241069155488390e+01	2.021897457525557229e+01	-7.771240068815659340e-03	1.828734785102872991e+02	1.679727836519097073e-01	0.000000000000000000e+00	1.601595239975186402e+01	1.000000000000000000e+00
4.077000000000000000e+03	2.644350514477809355e+01	6.593415607683169810e+01	-7.912000963208026122e-03	1.864690938179771820e+02	1.330629688278279765e-01	0.000000000000000000e+00	1.090771613582464461e+01	1.000000000000000000e+00
4.080000000000000000e+03	8.435689910227699784e+01	9.741062524723801630e+01	-4.580116291736429507e-02	1.154314966821278176e+03	4.892951144394208640e-02	0.000000000000000000e+00	1.838336521555791592e+01	1.000000000000000000e+00
4.083000000000000000e+03	1.027155089714927669e+02	9.836433396509588079e+01	-4.445900439672766102e-03	9.793055366295554620e+01	3.014498980176889553e-01	0.000000000000000000e+00	1.838336521555791592e+01	1.000000000000000000e+00
4.084000000000000000e+03	7.240784188061448745e+00	4.680517503494775156e+01	-9.326696365824185819e-03	2.226062643533259688e+02	1.527399293300852889e-01	0.000000000000000000e+00	9.223777301437348797e+01	1.000000000000000000e+00
4.093000000000000000e+03	5.696831783646680236e+01	2.915837909633567904e+01	-9.048856993334155469e-03	2.155090978773911274e+02	1.585673021555573659e-01	0.000000000000000000e+00	1.797693134862315708e+308	1.000000000000000000e+00
4.099000000000000000e+03	4.882830967825001522e+01	5.418188172675567671e+01	-5.765962394572689102e-03	1.316503946218134899e+02	2.056510369096319346e-01	0.000000000000000000e+00	1.797693134862315708e+308	1.000000000000000000e+00
4.102000000000000000e+03	7.006181888103031952e+01	8.409407171070118636e+01	-8.788704646827159156e-03	2.088637311832539183e+02	1.175597206643783643e-01	0.000000000000000000e+00	6.708136052639336810e+01	1.000000000000000000e+00
4.107000000000000000e+03	6.616503683516005374e+00	1.058794087418335437e+02	-6.920080383797995449e-03	1.611313404971035652e+02	2.003677277820683500e-01	0.000000000000000000e+00	6.708136052639336810e+01	1.000000000000000000e+00
4.111000000000000000e+03	1.195979834056282982e+02	7.699746922003542693e+01	-3.605809791830642125e-02	9.054367978834014821e+02	4.827330796473705554e-02	0.000000000000000000e+00	1.166146697064261986e+02	1.000000000000000000e+00
4.129000000000000000e+03	2.202505246533090499e+01	8.404505030083693384e+01	-8.064741336161248414e-03	1.903707145448390179e+02	1.732905767598065250e-01	0.000000000000000000e+00	1.797693134862315708e+308	1.000000000000000000e+00
4.136000000000000000e+03	1.190799063728309051e+02	8.413922591540759299e+01	-7.533062744119008690e-03	1.767894447428068929e+02	1.926610925470287894e-01	0.000000000000000000e+00	3.889084497892802261e+01	1.000000000000000000e+00
4.139000000000000000e+03	9.019310884953567609e+01	4.822893593167336945e+01	-7.496439116830125142e-03	1.758539258583078038e+02	1.982189066528324828e-01	0.000000000000000000e+00	3.375688762622404226e+01	1.000000000000000000e+00
4.139000000000000000e+03	1.066360349143904358e+02	1.209854996252526860e+02	-6.319603176670457803e-03	1.457926695744233996e+02	2.151675162042302469e-01	0.000000000000000000e+00	3.889084497892802261e+01	1.000000000000000000e+00
4.141000000000000000e+03	5.799015338381673956e+01	1.763335495772785677e+01	-7.807827603650095011e-03	1.838080754442526938e+02	1.815581316581271754e-01	0.000000000000000000e+00	4.441981445098947745e+01	1.000000000000000000e+00
4.143000000000000000e+03	1.885217782597064939e+01	7.434243099094732088e+01	-7.374843673127961206e-03	1.727478754129182335e+02	1.503862572818910337e-01	0.000000000000000000e+00	1.840486749557344126e+01	1.000000000000000000e+00
4.142000000000000000e+03	9.730327969644510233e+01	8.122852581908374248e+01	-6.346888550794634910e-03	1.464896508581844046e+02	1.927954818065764631e-01	0.000000000000000000e+00	3.375688762622404226e+01	1.000000000000000000e+00
4.146000000000000000e+03	3.306051741259673094e+01	8.604124433763894331e+01	-5.691623237328158336e-02	1.438239803007171531e+03	5.197574679140903875e-02	0.000000000000000000e+00	1.840486749557344126e+01	1.000000000000000000e+00
4.151000000000000000e+03	5.967492763735997130e+01	9.359306641184089059e+00	-8.322567076401641423e-03	1.969566500941026845e+02	1.812142144702245661e-01	0.000000000000000000e+00	4.107932322589812912e+01	1.000000000000000000e+00
4.153000000000000000e+03	3.203741131205581638e+01	8.744003086962200655e+01	-8.865144374212733866e-03	2.108163179090606150e+02	1.646133280421415712e-01	0.000000000000000000e+00	5.699057232179725219e+01	1.000000000000000000e+00
4.155000000000000000e+03	2.039964669848489009e+01	2.139936909410554478e+01	-4.633611666873214963e-02	1.167979897735703616e+03	5.442543260168641872e-02	0.000000000000000000e+00	2.233560176806692965e+01	1.000000000000000000e+00
4.158000000000000000e+03	7.801249677935226146e+01	5.376189478935785360e+01	-7.261296841271068850e-03	1.698474197961310210e+02	1.490044126642139366e-01	0.000000000000000000e+00	3.707028273689315512e+01	1.000000000000000000e+00
4.159000000000000000e+03	1.135785722028933691e+02	2.120498315782638343e+01	-6.681117118141971338e-03	1.550272305475509711e+02	2.248715106919889628e-01	0.000000000000000000e+00	8.551699032213663898e+00	1.000000000000000000e+00
4.159000000000000000e+03	3.633527921776972391e+01	5.748978602108663516e+00	-6.829115855488433751e-03	1.588077302937260242e+02	2.010188962759944520e-01	0.000000000000000000e+00	2.233560176806692965e+01	1.000000000000000000e+00
4.163000000000000000e+03	1.088818768556903365e+02	1.405847287985675820e+01	-6.718790785025689945e-03	1.559895717853546842e+02	2.419819546507392394e-01	0.000000000000000000e+00	8.551699032213663898e+00	1.000000000000000000e+00
4.163000000000000000e+03	1.147499200569170057e+02	5.871846549078467348e+01	-7.850311274804048015e-03	1.848932840811218057e+02	1.521512426429665332e-01	0.000000000000000000e+00	3.707028273689315512e+01	1.000000000000000000e+00
4.166000000000000000e+03	1.994706931494021518e+01	1.187070040191210722e+02	-7.592808097649068021e-03	1.783155881269006215e+02	2.275597555152444329e-01	0.000000000000000000e+00	3.975548181475501508e+01	1.000000000000000000e+00
4.166000000000000000e+03	3.700549738072987083e+01	1.642053530194387889e+01	-8.525130658809172701e-03	2.021309616159859672e+02	1.459450645030427873e-01	0.000000000000000000e+00	7.191518104902715436e+01	1.000000000000000000e+00
4.171000000000000000e+03	5.961108637263543386e+01	1.160118073342426754e+02	-7.952317550695501766e-03	1.874989461768269905e+02	1.463435291811412409e-01	0.000000000000000000e+00	3.975548181475501508e+01	1.000000000000000000e+00
4.180000000000000000e+03	3.368572237397960123e+01	7.545707010268090187e+01	-8.113918976623144680e-03	1.916269148382811238e+02	1.482385668478803931e-01	0.000000000000000000e+00	7.868543574553177677e+01	1.000000000000000000e+00
4.184000000000000000e+03	1.111234396697199429e+02	6.150007406165522639e+01	-7.565801107050013422e-03	1.776257179095239280e+02	1.571599388792807028e-01	0.000000000000000000e+00	7.868543574553177677e+01	1.000000000000000000e+00
4.196000000000000000e+03	1.074669190191646067e+02	5.237212205760669548e+01	-7.646709932689104566e-03	1.796924638850375970e+02	1.692014748988381889e-01	0.000000000000000000e+00	3.711589592457938380e+01	1.000000000000000000e+00
4.196000000000000000e+03	8.386340110929100433e+01	8.101585911411670793e+01	-2.980096023562259569e-02	7.456036273760589665e+02	4.987154946504657183e-02	0.000000000000000000e+00	3.711589592457938380e+01	1.000000000000000000e+00
4.195000000000000000e+03	1.034034893626378704e+01	1.095301997695812588e+02	-6.877332899829632570e-03	1.600393929900535568e+02	1.910616291065474481e-01	0.000000000000000000e+00	1.662758131164229169e+01	1.000000000000000000e+00
4.198000000000000000e+03	1.218827651598711626e+01	9.300562340782923343e+01	-3.671798561165998641e-03	7.815679067227813448e+01	3.940185343874348378e-01	0.000000000000000000e+00	1.662758131164229169e+01	1.000000000000000000e+00
4.201000000000000000e+03	7.347013816303312694e+01	6.807303110754357078e+01	-7.803890037204729707e-03	1.837074937148802007e+02	1.473611391444670238e-01	0.000000000000000000e+00	3.929915768401806986e+01	1.000000000000000000e+00
4.204000000000000000e+03	1.020744379608762102e+02	4.112460206708871624e+01	-1.181643602684592093e-02	2.862045106984973017e+02	1.024022524952560298e-01	0.000000000000000000e+00	2.386714452608488202e+01	1.000000000000000000e+00
4.207000000000000000e+03	2.266659627617216088e+01	1.137360624497307349e+01	-8.548219419379908535e-03	2.027207440360401733e+02	1.385655905887915873e-01	0.000000000000000000e+00	3.583030961589621910e+01	1.000000000000000000e+00
4.207000000000000000e+03	1.033051381549279739e+02	1.728920895387607715e+01	-7.901809290657592702e-03	1.862087563571256226e+02	1.272660666403843122e-01	0.000000000000000000e+00	2.386714452608488202e+01	1.000000000000000000e+00
4.207000000000000000e+03	6.962554770618650934e+01	9.681300389687810082e+01	-1.783593687917443826e-02	4.399674538988530230e+02	7.038646599195019782e-02	0.000000000000000000e+00	6.445252964094571269e+01	1.000000000000000000e+00
4.210000000000000000e+03	5.839478527369112726e+01	8.670349296669941808e+00	-7.827648718701092981e-03	1.843143886855865503e+02	1.533355164874830034e-01	0.000000000000000000e+00	2.656157737568576493e+01	1.000000000000000000e+00
4.213000000000000000e+03	3.807823718951181036e+01	2.578044183375961396e+01	2.687267857470987398e-02	-6.708032049245209691e+02	2.139412860128258043e-01	0.000000000000000000e+00	2.656157737568576493e+01	1.000000000000000000e+00
4.215000000000000000e+03	1.112610803417831704e+02	2.142589508272825682e+01	-7.584683616563915425e-03	1.781080552841823419e+02	1.756214553541324275e-01	0.000000000000000000e+00	9.769576200218349271e+00	1.000000000000000000e+00
4.216000000000000000e+03	1.021361079895380755e+02	2.491580893591079970e+01	-8.591688949243267426e-03	2.038311355810036218e+02	1.699612524410849534e-01	0.000000000000000000e+00	9.769576200218349271e+00	1.000000000000000000e+00
4.215000000000000000e+03	7.457280045678811575e+01	1.058893777373225475e+02	-6.670582700935151488e-03	1.547581379708808527e+02	1.952780726944036704e-01	0.000000000000000000e+00	7.800204680831466675e+00	1.000000000000000000e+00
4.218000000000000000e+03	6.648614914809372500e+00	1.044931941758402445e+02	-1.609385862523883895e-02	3.954675715694310156e+02	7.997290903845499788e-02	0.000000000000000000e+00	2.980661691044796058e+01	1.000000000000000000e+00
4.217000000000000000e+03	3.619056515969441534e+01	1.084564740517686374e+02	-7.314050733361289990e-03	1.711949723444338645e+02	1.705200087356555372e-01	0.000000000000000000e+00	2.980661691044796058e+01	1.000000000000000000e+00
4.220000000000000000e+03	8.084465217114191660e+01	1.105269492069629251e+02	-7.209843070676236199e-03	1.685330777269946907e+02	1.453974168720282290e-01	0.000000000000000000e+00	7.800204680831466675e+00	1.000000000000000000e+00
4.223000000000000000e+03	8.730711263324627325e+00	6.285412495503097219e+00	-1.677414030586162064e-02	4.128447787472288724e+02	7.930528965946403996e-02	0.000000000000000000e+00	6.636550095556550843e+01	1.000000000000000000e+00
4.224000000000000000e+03	1.126061019602396840e+02	1.136815167778756717e+02	-6.226717093169032054e-03	1.434199749055609061e+02	1.667008097756319529e-01	0.000000000000000000e+00	3.191772218164750186e+01	1.000000000000000000e+00
4.224000000000000000e+03	6.991427328257927343e+01	3.199438866568900508e+01	-8.336500603250539959e-03	1.973125699867992751e+02	1.644687960442303698e-01	0.000000000000000000e+00	5.286425024337636813e+01	1.000000000000000000e+00
4.230000000000000000e+03	5.777149640922777962e+01	4.350763770774666739e+01	-7.112905154420315172e-03	1.660568824947182236e+02	2.034645935809950013e-01	0.000000000000000000e+00	5.358791464111496339e+01	1.000000000000000000e+00
4.229000000000000000e+03	1.016461531846706237e+02	7.427578826023375314e+01	-5.439981244241019753e-03	1.233234880671868154e+02	2.598129281301729820e-01	0.000000000000000000e+00	4.090149040278600268e+01	1.000000000000000000e+00
4.236000000000000000e+03	3.817220497456665385e+01	2.570804329702018265e+01	-1.525391527084477873e-02	3.740119450213842356e+02	2.043759715933292087e-01	0.000000000000000000e+00	3.633653115986884075e+01	1.000000000000000000e+00
4.241000000000000000e+03	5.030423982763470292e+01	5.995942614583464092e+01	-5.543001601444359251e-03	1.259550539929578576e+02	2.146526582327507038e-01	0.000000000000000000e+00	2.881287880800492474e+01	1.000000000000000000e+00
4.242000000000000000e+03	8.378499990280589316e+01	5.871757256652145429e+01	-5.286507839780968040e-03	1.194031426844583592e+02	2.329531583896725655e-01	0.000000000000000000e+00	3.350378330164565455e+01	1.000000000000000000e+00
4.246000000000000000e+03	2.619845476103355253e+01	7.574211005978312983e+01	-7.878881383871124897e-03	1.856230828078732884e+02	1.945270648894991128e-01	0.000000000000000000e+00	2.881287880800492474e+01	1.000000000000000000e+00
4.250000000000000000e+03	7.785640886229195701e+01	8.096603497234339386e+01	-9.024447765438710356e-03	2.148855852615568836e+02	1.418389448468088121e-01	0.000000000000000000e+00	2.302003974611741555e+01	1.000000000000000000e+00
4.253000000000000000e+03	5.526656555101975243e+01	3.949951534629953898e+01	-7.232141958098320389e-03	1.691026835206024259e+02	2.150775292979065778e-01	0.000000000000000000e+00	4.722047512176163764e+01	1.000000000000000000e+00
4.252000000000000000e+03	6.591633487989828666e+01	1.024536256195448516e+02	-1.781725845339048389e-02	4.394903296665706876e+02	6.761281947834008044e-02	0.000000000000000000e+00	1.996534061609542476e+01	1.000000000000000000e+00
4.255000000000000000e+03	1.006921058396901998e+02	8.387346914516146512e+01	-7.785336043809635079e-03	1.832335480003537214e+02	1.298816642467719440e-01	0.000000000000000000e+00	2.302003974611741555e+01	1.000000000000000000e+00
4.255000000000000000e+03	8.415206028694110785e+01	1.105821645285765698e+02	-3.432127762312363328e-02	8.610712255628810681e+02	4.765169899172194690e-02	0.000000000000000000e+00	1.326917691423186874e+01	1.000000000000000000e+00
4.258000000000000000e+03	7.732979591850454426e+01	9.920113799893765361e+01	-7.545449860708739603e-03	1.771058629228734560e+02	1.477684507661800595e-01	0.000000000000000000e+00	1.326917691423186874e+01	1.000000000000000000e+00
4.260000000000000000e+03	3.191039371194855434e+01	1.072507946662833156e+01	-1.937431071909363756e-02	4.792638831496116723e+02	7.567080478442644864e-02	0.000000000000000000e+00	3.585058222758011226e+01	1.000000000000000000e+00
4.263000000000000000e+03	2.587258228090895074e+01	4.606357234874896278e+01	-8.458938127540199803e-03	2.004401306525080315e+02	1.605098550384095324e-01	0.000000000000000000e+00	3.585058222758011226e+01	1.000000000000000000e+00
4.265000000000000000e+03	1.574793589188746523e+01	9.093054788795291188e+01	-3.955326830259259935e-02	9.947179024897192221e+02	5.125400573732064036e-02	0.000000000000000000e+00	2.026931450268849133e+01	1.000000000000000000e+00
4.269000000000000000e+03	4.244558295517856550e+01	6.138350329115747428e+01	-8.525872718492448141e-03	2.021499168888117310e+02	1.681062128993334737e-01	0.000000000000000000e+00	2.219237399226144092e+01	1.000000000000000000e+00
4.270000000000000000e+03	3.351756554961429657e+01	1.006817207525950408e+02	-7.715883196905605305e-03	1.814594350937202307e+02	1.595057584219136126e-01	0.000000000000000000e+00	2.026931450268849133e+01	1.000000000000000000e+00
4.271000000000000000e+03	6.269142226942745566e+01	7.047236756971373950e+01	-8.705726432515535976e-03	2.067441244638480100e+02	1.047135124726522593e-01	0.000000000000000000e+00	2.219237399226144092e+01	1.000000000000000000e+00
4.273000000000000000e+03	1.598184834465318716e+01	9.025094572564943007e+01	-8.330996807933329848e-03	1.971719802954764020e+02	1.613996155782936315e-01	0.000000000000000000e+00	2.040349101392017417e+01	1.000000000000000000e+00
4.278000000000000000e+03	1.171242585965693479e+02	7.252524871157885400e+01	-7.538820496151909384e-03	1.769365215387930732e+02	1.892349064014974269e-01	0.000000000000000000e+00	7.611407419386812023e+01	1.000000000000000000e+00
4.281000000000000000e+03	5.446722987598651144e+01	1.157392399909980583e+02	-7.212774334036593446e-03	1.686079543143797537e+02	1.865797292186142098e-01	0.000000000000000000e+00	7.611407419386812023e+01	1.000000000000000000e+00
4.284000000000000000e+03	8.984694241083293775e+01	4.182290125103934031e+01	-7.644761098351278428e-03	1.796426825973618691e+02	1.585863073033771942e-01	0.000000000000000000e+00	7.016540889401483128e+01	1.000000000000000000e+00
4.288000000000000000e+03	2.547817068275322683e+01	6.974862114297161497e+01	-8.039721159784154331e-03	1.897315957784307159e+02	1.481672610382612776e-01	0.000000000000000000e+00	3.562791545562557616e+01	1.000000000000000000e+00
4.290000000000000000e+03	2.936358334039739759e+01	2.847938922631433201e+01	-8.525932747779412998e-03	2.021514502850298527e+02	1.702408944917299660e-01	0.000000000000000000e+00	4.145173017512086489e+01	1.000000000000000000e+00
4.291000000000000000e+03	8.287262346711905536e+00	1.009547268002789480e+02	-6.082949137868575752e-03	1.397475468276839763e+02	2.592181048798029019e-01	0.000000000000000000e+00	3.562791545562557616e+01	1.000000000000000000e+00
4.293000000000000000e+03	1.139383905313168412e+02	9.600798841340903778e+00	-7.038016817150439565e-03	1.641439246876697098e+02	2.093621489287493809e-01	0.000000000000000000e+00	8.665621262382063605e+01	1.000000000000000000e+00
4.295000000000000000e+03	1.062719810561618203e+02	1.054998462353229769e+02	-6.361172128608383498e-03	1.468545125000302960e+02	1.778195464890988120e-01	0.000000000000000000e+00	9.620499532412007682e+01	1.000000000000000000e+00
4.307000000000000000e+03	9.345178582131273970e+01	4.601781301425562987e+01	-7.398730971791075625e-03	1.733580557979123853e+02	1.506761324375198718e-01	0.000000000000000000e+00	7.916983041683694466e+01	1.000000000000000000e+00
4.312000000000000000e+03	1.463226214889133914e+01	3.857840871798812543e+01	-2.046291828167754595e-02	5.070714218342048980e+02	6.959273705277446709e-02	0.000000000000000000e+00	7.916983041683694466e+01	1.000000000000000000e+00
4.315000000000000000e+03	1.011910297408938391e+02	8.166987171576465698e+01	-6.549614218805933918e-03	1.516681027166333422e+02	1.836345251149528179e-01	0.000000000000000000e+00	7.484649865700251326e+01	1.000000000000000000e+00
4.319000000000000000e+03	3.773257686329985461e+01	8.779212230206290712e+00	-8.965449952211441975e-03	2.133785371479744413e+02	1.619803363088609949e-01	0.000000000000000000e+00	4.611902636605780970e+01	1.000000000000000000e+00
4.318000000000000000e+03	2.742565530130648810e+01	6.899438770133141929e+01	-7.069494098169826386e-03	1.649479846076235958e+02	2.028961981529894265e-01	0.000000000000000000e+00	6.109091576579510274e+01	1.000000000000000000e+00
4.321000000000000000e+03	7.972749892375271941e+01	2.784203243314649256e+01	-1.573796909551167245e-02	3.863766813299402543e+02	7.340234699143421970e-02	0.000000000000000000e+00	4.611902636605780970e+01	1.000000000000000000e+00
4.326000000000000000e+03	9.280592738029273647e+00	4.567027888108941625e+01	-8.952778886535905228e-03	2.130548657340893612e+02	1.458698796190044389e-01	0.000000000000000000e+00	2.507281413373901557e+01	1.000000000000000000e+00
4.325000000000000000e+03	1.414513997371945919e+01	1.078145487084623966e+02	-2.777112612015048866e-03	5.530281188627332511e+01	4.321965761071717704e-01	0.000000000000000000e+00	3.142083571870908187e+01	1.000000000000000000e+00
4.327000000000000000e+03	1.106122286449244001e+02	1.409914150601289506e+01	-4.120909586911725674e-03	8.962894340329413012e+01	3.543679020518838430e-01	0.000000000000000000e+00	4.843132032562063927e+01	1.000000000000000000e+00
4.330000000000000000e+03	3.352491111557093006e+01	3.927817163907456433e+01	-8.297583097078443243e-03	1.963184559501304705e+02	1.692231162719828319e-01	0.000000000000000000e+00	2.507281413373901557e+01	1.000000000000000000e+00
4.328000000000000000e+03	1.179171215351620106e+02	6.197639422946216570e+01	-6.284468960674508345e-03	1.448951964132585033e+02	2.297044072961620387e-01	0.000000000000000000e+00	4.843132032562063927e+01	1.000000000000000000e+00
4.328000000000000000e+03	4.509220325578061761e+01	1.132503735288743485e+02	-3.634969997244754704e-03	7.721603685874850953e+01	3.769123258407814925e-01	0.000000000000000000e+00	6.902301366894693757e+00	1.000000000000000000e+00
4.331000000000000000e+03	5.163704161053405528e+01	1.110579194085825065e+02	-7.541297165255595424e-03	1.769997859090554186e+02	1.741625962771333747e-01	0.000000000000000000e+00	6.902301366894693757e+00	1.000000000000000000e+00
4.334000000000000000e+03	4.249658836381271243e+01	1.064090859615896534e+02	-7.691230856482995926e-03	1.808297123786397549e+02	1.620885892472978540e-01	0.000000000000000000e+00	1.025473246717720066e+01	1.000000000000000000e+00
4.338000000000000000e+03	2.042900957073151957e+01	1.013159215498369292e+02	-8.281170453522147812e-03	1.958992091652515910e+02	1.862845609412554504e-01	0.000000000000000000e+00	1.359570056856706977e+01	1.000000000000000000e+00
4.339000000000000000e+03	8.014910023829064301e+01	8.339968084269019144e+00	-7.065821278966421919e-03	1.648541656175756600e+02	1.934474375937361712e-01	0.000000000000000000e+00	9.583364904687147146e+01	1.000000000000000000e+00
4.339000000000000000e+03	1.165326634878355918e+02	9.699843984475727154e+01	-7.817759880483308305e-03	1.840617868658508485e+02	1.550634167757081183e-01	0.000000000000000000e+00	7.463176723156307446e+01	1.000000000000000000e+00
4.340000000000000000e+03	3.336518856075968387e+01	9.713281898259226921e+01	-7.672145598479319061e-03	1.803421959691606560e+02	1.873789133258921824e-01	0.000000000000000000e+00	1.359570056856706977e+01	1.000000000000000000e+00
4.345000000000000000e+03	1.184710020453768777e+02	1.065870223679849005e+02	-7.761628196476343458e-03	1.826279515443782202e+02	1.820430029737771793e-01	0.000000000000000000e+00	4.573843130383274769e+01	1.000000000000000000e+00
4.345000000000000000e+03	1.132149753761471089e+02	2.758451454486620946e+01	-3.597939684014863065e-03	7.627012953361595748e+01	4.017106065210898080e-01	0.000000000000000000e+00	4.430196208335161145e+01	1.000000000000000000e+00
4.349000000000000000e+03	9.440216437577370812e+01	6.769364052261538234e+01	-6.783689458334218533e-03	1.576473522662491575e+02	1.994193545199015594e-01	0.000000000000000000e+00	4.430196208335161145e+01	1.000000000000000000e+00
4.350000000000000000e+03	9.392455434806552717e+01	1.056414838067753408e+02	-7.436290178734313722e-03	1.743174732555292508e+02	1.688406311991851316e-01	0.000000000000000000e+00	2.050405673107179538e+01	1.000000000000000000e+00
4.353000000000000000e+03	7.377488277889543156e+01	1.018458181094846822e+02	-8.441497206086459593e-03	1.999946173980633830e+02	1.330259722963957891e-01	0.000000000000000000e+00	2.050405673107179538e+01	1.000000000000000000e+00
4.354000000000000000e+03	5.583798896522021238e+01	1.308912688422943127e+01	-8.020678385467269050e-03	1.892451645779879357e+02	1.740869219689511471e-01	0.000000000000000000e+00	9.055099335147220074e+01	1.000000000000000000e+00
4.360000000000000000e+03	2.310076643272511987e+01	1.842116138258826297e+01	-2.115976204719254364e-02	5.248716931465606876e+02	7.849259907240269118e-02	0.000000000000000000e+00	6.092858299059324878e+01	1.000000000000000000e+00
4.364000000000000000e+03	1.927806648943774803e+01	8.036503063747680642e+01	-8.325536461025948021e-03	1.970325004562054687e+02	1.407353429884365958e-01	0.000000000000000000e+00	4.283839049361172613e+01	1.000000000000000000e+00
4.365000000000000000e+03	8.398691132875050869e+01	1.614748925543122127e+01	-7.610201816749644944e-03	1.787598956380575146e+02	1.636031600720649903e-01	0.000000000000000000e+00	2.211101513026097010e+01	1.000000000000000000e+00
4.366000000000000000e+03	5.463216376766707327e+01	1.045562585047154016e+02	-7.263849348838130431e-03	1.699126213943500545e+02	1.649756745516074430e-01	0.000000000000000000e+00	4.283839049361172613e+01	1.000000000000000000e+00
4.366000000000000000e+03	6.281329928235444982e+01	2.251735134179864772e+01	-4.656393341139170722e-03	1.033074127823851427e+02	3.253408009261978817e-01	0.000000000000000000e+00	2.211101513026097010e+01	1.000000000000000000e+00
4.369000000000000000e+03	1.124236157748625828e+02	5.109015829343935877e+01	-7.532504327366789688e-03	1.767751804698281148e+02	1.866693834049569789e-01	0.000000000000000000e+00	1.168332754866982803e+01	1.000000000000000000e+00
4.369000000000000000e+03	1.095525589884220921e+02	6.241522674968020112e+01	-7.207897515879559125e-03	1.684833802123612543e+02	1.937641047910859671e-01	0.000000000000000000e+00	1.168332754866982803e+01	1.000000000000000000e+00
4.368000000000000000e+03	1.122310183587529622e+02	1.174323995923237334e+02	-6.184708489412616035e-03	1.423469014544913875e+02	2.475942859572992649e-01	0.000000000000000000e+00	5.508233339461778399e+01	1.000000000000000000e+00
4.372000000000000000e+03	2.668185231298320659e+01	9.462851439141496712e+01	-7.261394193415451198e-03	1.698499065724625439e+02	2.399820678715779421e-01	0.000000000000000000e+00	7.004666266857583423e+01	1.000000000000000000e+00
4.376000000000000000e+03	9.672334238212268076e+01	9.377726830485032394e+01	-6.963622528594182355e-03	1.622435869277237828e+02	1.756796493340013754e-01	0.000000000000000000e+00	5.889943333799414660e+01	1.000000000000000000e+00
4.381000000000000000e+03	4.760211484312521435e+01	6.127729518795600683e+01	-9.154278742923632403e-03	2.182020052947791271e+02	1.645325074322063763e-01	0.000000000000000000e+00	5.055304247558401443e+01	1.000000000000000000e+00
4.382000000000000000e+03	5.871575400158259583e+01	1.105935919689776341e+02	-7.634259475529700696e-03	1.793744277248999595e+02	1.569599353411227360e-01	0.000000000000000000e+00	2.770791200373249197e+01	1.000000000000000000e+00
4.387000000000000000e+03	2.577503523554277365e+01	1.035992114812685116e+02	-7.141054215663350871e-03	1.667759259189552949e+02	1.591019720490629563e-01	0.000000000000000000e+00	3.367509927572856299e+01	1.000000000000000000e+00
4.387000000000000000e+03	8.642366529535783570e+01	1.105873195798259019e+02	-6.568582699188293093e-03	1.521526361427730478e+02	1.899524053535331936e-01	0.000000000000000000e+00	2.770791200373249197e+01	1.000000000000000000e+00
4.392000000000000000e+03	6.796803064356433310e+01	2.162326790324122783e+01	-1.620443031671092715e-02	3.982920297981914928e+02	7.428523875613946004e-02	0.000000000000000000e+00	2.073860007796929139e+01	1.000000000000000000e+00
4.393000000000000000e+03	8.105627263291857787e+01	6.888798245312537460e+01	-6.873299892985160024e-03	1.599363733182292151e+02	2.371464767546859198e-01	0.000000000000000000e+00	3.862624377335939130e+01	1.000000000000000000e+00
4.394000000000000000e+03	2.179972336329886673e+01	9.699258365545220784e+01	-7.449799274301061904e-03	1.746625514182002519e+02	1.635062500973599731e-01	0.000000000000000000e+00	6.558358971636654644e+01	1.000000000000000000e+00
4.397000000000000000e+03	5.661473103477835167e+01	3.897815543347569900e+01	-9.691875979829048596e-03	2.319344617609958448e+02	1.429574691445486545e-01	0.000000000000000000e+00	2.073860007796929139e+01	1.000000000000000000e+00
4.407000000000000000e+03	7.349853898555333842e+01	9.954908420831074523e+01	-7.985722056755916592e-03	1.883522353936590719e+02	1.601416637123097564e-01	0.000000000000000000e+00	1.275435748392187740e+01	1.000000000000000000e+00
4.407000000000000000e+03	7.091935140815434124e+01	1.120399379128525084e+02	-2.173840245651804601e-02	5.396525619553308388e+02	6.889814267801930292e-02	0.000000000000000000e+00	1.275435748392187740e+01	1.000000000000000000e+00
4.409000000000000000e+03	3.206573881353230604e+01	2.545319224407903391e+01	-8.330504002748319661e-03	1.971593920132366407e+02	2.110864088035125929e-01	0.000000000000000000e+00	6.435123649263941559e+01	1.000000000000000000e+00
4.411000000000000000e+03	4.775221581609429222e+01	8.786325615511586307e+01	-7.516671482467456554e-03	1.763707441401921585e+02	1.504793076922334993e-01	0.000000000000000000e+00	4.872893302001189753e+00	1.000000000000000000e+00
4.413000000000000000e+03	1.150129734476560941e+02	9.279610203885673059e+01	-7.734564081916618650e-03	1.819366221448308920e+02	1.421282845229502323e-01	0.000000000000000000e+00	3.132478398428905209e+01	1.000000000000000000e+00
4.416000000000000000e+03	8.643705284175055681e+01	5.128472197756788376e+01	-1.360181281333150416e-02	3.318104165944026249e+02	9.951512676774232347e-02	0.000000000000000000e+00	3.119008044556147041e+01	1.000000000000000000e+00
4.415000000000000000e+03	6.525286428552936968e+01	7.417688817946024926e+01	-7.776978183498994140e-03	1.830200536871625445e+02	2.117629121759970756e-01	0.000000000000000000e+00	6.728696089035554273e+00	1.000000000000000000e+00
4.415000000000000000e+03	4.490491217005043723e+01	9.181774108743175589e+01	5.621371615316094958e-03	-1.279569482176109432e+02	2.444778663970638144e-01	0.000000000000000000e+00	4.872893302001189753e+00	1.000000000000000000e+00
4.417000000000000000e+03	9.728201181078654258e+01	1.186196395791363756e+02	-6.756214137035665770e-03	1.569455189461979217e+02	1.927045954439940978e-01	0.000000000000000000e+00	3.132478398428905209e+01	1.000000000000000000e+00
4.419000000000000000e+03	6.986037612010059661e+01	7.908057921304795457e+01	-7.841240428526274550e-03	1.846615771580388241e+02	1.944826667080904459e-01	0.000000000000000000e+00	6.728696089035554273e+00	1.000000000000000000e+00
4.424000000000000000e+03	4.721743132673974230e+01	5.448129028094106019e+01	-8.980163829933447694e-03	2.137543904288242231e+02	1.391106710092886445e-01	0.000000000000000000e+00	2.995904458706409557e+01	1.000000000000000000e+00
4.425000000000000000e+03	2.982141756393626864e+01	9.812043832111602626e+01	-1.429282915395414452e-02	3.494618313778352672e+02	8.835379828361444865e-02	0.000000000000000000e+00	2.763919938988660974e+01	1.000000000000000000e+00
4.427000000000000000e+03	2.171989239832593910e+01	7.021087581787486442e+01	-7.329164556246430852e-03	1.715810418785762295e+02	1.685581103574975703e-01	0.000000000000000000e+00	1.309913221789892113e+01	1.000000000000000000e+00
4.427000000000000000e+03	9.780543800308663549e+01	9.050666229842958543e+00	-7.731891886940176969e-03	1.818683632352530424e+02	1.679694291579674204e-01	0.000000000000000000e+00	6.799329394255238412e+01	1.000000000000000000e+00
4.428000000000000000e+03	1.106027610326353106e+01	7.782401218234630846e+01	-1.982848805483176588e-02	4.908654503876952617e+02	7.114061415142558520e-02	0.000000000000000000e+00	1.309913221789892113e+01	1.000000000000000000e+00
4.432000000000000000e+03	1.408160022335250616e+01	2.560230131616377847e+01	-8.015279850235042247e-03	1.891072636644999250e+02	1.834062180228179795e-01	0.000000000000000000e+00	4.525779961978895471e+01	1.000000000000000000e+00
4.432000000000000000e+03	8.850206442339191426e+01	1.038386304119189560e+02	-2.028857421618512555e-02	5.026179534657669592e+02	7.148573021574655684e-02	0.000000000000000000e+00	4.527129052180555391e+01	1.000000000000000000e+00
4.437000000000000000e+03	1.118629924963223488e+02	6.506032739230381878e+01	-8.634862433982171473e-03	2.049339649093027447e+02	1.518959140023304899e-01	0.000000000000000000e+00	4.527129052180555391e+01	1.000000000000000000e+00
4.439000000000000000e+03	3.069956876158778769e+01	2.324788189616418421e+01	-8.128075182363721576e-03	1.919885228706778548e+02	1.669144264332559358e-01	0.000000000000000000e+00	5.790590246656764606e+01	1.000000000000000000e+00
4.444000000000000000e+03	5.169031078766255405e+01	7.721530067511287143e+01	-7.302492311410725169e-03	1.708997224522134957e+02	1.497182651589500368e-01	0.000000000000000000e+00	3.278268747376451131e+01	1.000000000000000000e+00
4.447000000000000000e+03	8.302485875193691811e+01	6.757939377035782513e+01	-8.314360600467517529e-03	1.967470227638821427e+02	1.294432712780245742e-01	0.000000000000000000e+00	2.406922456857869008e+01	1.000000000000000000e+00
4.449000000000000000e+03	9.923769320245305892e+01	4.978974592637763408e+01	-6.123536824524540394e-03	1.407843241803278715e+02	2.158953964730603303e-01	0.000000000000000000e+00	2.406922456857869008e+01	1.000000000000000000e+00
4.451000000000000000e+03	8.240413348330709198e+01	9.946501918865878622e+01	-7.190497332256949939e-03	1.680389075705799939e+02	1.600599009196791433e-01	0.000000000000000000e+00	3.333381966978981126e+01	1.000000000000000000e+00
4.454000000000000000e+03	6.736229542219184907e+01	6.971797494017502572e+01	-7.745870959571356587e-03	1.822254465555669185e+02	1.387980474128167607e-01	0.000000000000000000e+00	1.855853299079280561e+01	1.000000000000000000e+00
4.455000000000000000e+03	1.826715249771446281e+01	2.699690849356383637e+01	-9.559336826544828983e-03	2.285488637191945429e+02	1.380881702496469243e-01	0.000000000000000000e+00	6.508012428622605228e+01	1.000000000000000000e+00
4.458000000000000000e+03	1.725064613692502036e+01	1.016082511662048660e+02	-7.386078134346581517e-03	1.730348500084242858e+02	1.692113596541308107e-01	0.000000000000000000e+00	5.710461672958059864e+01	1.000000000000000000e+00
[truncated: 613 more rows]
