# Supplementary material for: Structural and biochemical characterisation of the Providencia stuartii arginine decarboxylase shows distinct polymerisation and regulation
Source: Commun Biol. 2022 Apr 5;5:317. doi: 10.1038/s42003-022-03276-1 (PMC8983666; doi:10.1038/s42003-022-03276-1)
Supplement: Supplementary file 6 — Supplementary Data 3 [file 42003_2022_3276_MOESM6_ESM.zip › source-data-fig1d/eventsFitted-pH5.xlsx]

## Sheet: eventsFitted-pH5
frame_indices	x_coords	y_coords	contrasts	masses_kDa	fit_errors	frame_signal_scores	neareast_neighbour_distances	selections
7.000000000000000000e+00	1.102608521806780715e+02	1.427922425217941793e+01	-3.603107880845968919e-02	9.047466180903244322e+02	1.433242179666723848e-01	0.000000000000000000e+00	5.046709315011707986e+01	1.000000000000000000e+00
8.000000000000000000e+00	8.998197642946786345e+01	6.049280114565924293e+01	-1.900406023941291628e-02	4.698061548638803515e+02	8.265080764800791790e-02	0.000000000000000000e+00	2.707413005531042671e+01	1.000000000000000000e+00
9.000000000000000000e+00	1.023778986453855282e+02	8.456248395762796122e+01	-3.299015926007604904e-02	8.270689582202223846e+02	6.111664059391064274e-02	0.000000000000000000e+00	2.707413005531042671e+01	1.000000000000000000e+00
1.100000000000000000e+01	1.059818341941732740e+02	1.150267439941052601e+02	-3.020314288985591344e-02	7.558770354436271646e+02	7.254779344509221239e-02	0.000000000000000000e+00	3.067669296077925978e+01	1.000000000000000000e+00
1.400000000000000000e+01	1.015281266734162102e+02	2.182079763612403767e+01	-3.714343973951243771e-02	9.331609160289311831e+02	5.077727667959741620e-02	0.000000000000000000e+00	5.985750201744562560e+01	1.000000000000000000e+00
1.600000000000000000e+01	4.227569387974426718e+01	1.333140685704591988e+01	7.961536317846355099e-03	-1.877344316106807867e+02	1.665143488975406871e-01	0.000000000000000000e+00	2.310381671782348079e+01	1.000000000000000000e+00
1.600000000000000000e+01	5.470030422012935389e+01	8.879742201122066092e+01	-1.685038860354661286e-02	4.147924755668955754e+02	7.358910153084530226e-02	0.000000000000000000e+00	5.760010979295611122e+01	1.000000000000000000e+00
1.900000000000000000e+01	1.300352686321300233e+01	1.124429353373195539e+01	-5.988623571383789451e-03	1.373380818109739607e+02	3.931883944831946476e-01	0.000000000000000000e+00	6.435019217863338525e+00	1.000000000000000000e+00
2.100000000000000000e+01	1.917332570047096851e+01	1.307269574387083466e+01	-1.070704709403490391e-02	2.578661298845902365e+02	1.320191838539140905e-01	0.000000000000000000e+00	6.435019217863338525e+00	1.000000000000000000e+00
2.200000000000000000e+01	7.579837451811764026e+01	6.864831412932545618e+01	-1.947651593769010245e-02	4.818746270646572043e+02	7.545602857849298406e-02	0.000000000000000000e+00	2.730907680877829335e+01	1.000000000000000000e+00
2.700000000000000000e+01	9.827054030311497002e+01	2.904396954127811625e+01	-3.064387241505898279e-02	7.671350899921708333e+02	5.440289345173787705e-02	0.000000000000000000e+00	1.836786888157638842e+01	1.000000000000000000e+00
2.700000000000000000e+01	8.743915640898430297e+01	9.794178564058235281e+01	-3.655549880972570886e-02	9.181424734686995635e+02	4.860115617702431834e-02	0.000000000000000000e+00	3.152166360158595282e+01	1.000000000000000000e+00
2.700000000000000000e+01	9.077794557106278717e+01	4.581417023870586291e+01	-1.430752395844694935e-02	3.498371974495408949e+02	7.903170346280552483e-02	0.000000000000000000e+00	1.836786888157638842e+01	1.000000000000000000e+00
2.700000000000000000e+01	4.384764450744295061e+01	5.702701557480952488e+01	-3.693083073237075475e-03	7.870048512484495973e+01	4.456542091653994397e-01	0.000000000000000000e+00	3.399858421034944200e+01	1.000000000000000000e+00
3.300000000000000000e+01	8.035306292631717895e+01	6.516008426576640034e+01	-3.374584848397400166e-02	8.463723858734292662e+02	6.259778970006313337e-02	0.000000000000000000e+00	5.997751241508637321e+01	1.000000000000000000e+00
3.200000000000000000e+01	2.476972197416832344e+01	8.769437378416506590e+01	-3.837779505894858834e-02	9.646914551097751200e+02	4.750251720380394005e-02	0.000000000000000000e+00	1.357593472266502488e+01	1.000000000000000000e+00
3.500000000000000000e+01	1.731381584079266744e+01	7.634908985980455043e+01	-5.042086636606405055e-03	1.131596144413890386e+02	2.808789633026846921e-01	0.000000000000000000e+00	1.357593472266502488e+01	1.000000000000000000e+00
4.100000000000000000e+01	2.953935309656310437e+01	5.760114120140918459e+01	-2.098284194370331895e-02	5.203524221154267480e+02	1.036320032573487815e-01	0.000000000000000000e+00	1.326092455761583899e+01	1.000000000000000000e+00
4.200000000000000000e+01	1.649625584172864023e+01	6.842694815714366996e+01	-8.336566551592549529e-03	1.973142545801593144e+02	1.826381345289155300e-01	0.000000000000000000e+00	1.695053044131361375e+01	1.000000000000000000e+00
4.500000000000000000e+01	2.677780693369944132e+01	4.463094525404000734e+01	-9.881894124408908964e-03	2.367883109237163239e+02	1.249273163148211241e-01	0.000000000000000000e+00	1.326092455761583899e+01	1.000000000000000000e+00
4.800000000000000000e+01	5.631213403327478773e+01	6.525689633028018477e+01	-3.770116593892960249e-02	9.474075494336191241e+02	5.125534549996058065e-02	0.000000000000000000e+00	3.602369130203294390e+01	1.000000000000000000e+00
4.700000000000000000e+01	9.138084088056334053e+01	8.463898086687044042e+01	-1.820694235234094488e-02	4.494444678402091995e+02	4.869092346229744184e-01	0.000000000000000000e+00	4.006843397145181740e+01	1.000000000000000000e+00
5.000000000000000000e+01	7.531690618040259722e+01	5.196722906777657869e+01	-7.204188716841967120e-03	1.683886421485667597e+02	1.654513826395146436e-01	0.000000000000000000e+00	4.752792975762523042e+01	1.000000000000000000e+00
5.100000000000000000e+01	1.178607473222207460e+02	7.315509559429357012e+01	-2.014742460080699848e-02	4.990124086166881057e+02	1.017236438786062180e-01	0.000000000000000000e+00	2.827800535636575319e+01	1.000000000000000000e+00
5.100000000000000000e+01	1.090433897760883326e+02	1.000232885524794995e+02	-3.542281320934947964e-02	8.892089994303764797e+02	4.788755406636013845e-02	0.000000000000000000e+00	2.827800535636575319e+01	1.000000000000000000e+00
5.200000000000000000e+01	1.885709141330451999e+01	8.613294085081915341e+01	-1.986779049101653621e-02	4.918693971286242572e+02	8.183957718700562989e-02	0.000000000000000000e+00	1.602174026848548394e+01	1.000000000000000000e+00
5.600000000000000000e+01	8.078183925394972675e+01	2.303426548453074574e+01	-4.005560649084947272e-02	1.007549697052624310e+03	5.281293909490480942e-02	0.000000000000000000e+00	1.999770938876849158e+01	1.000000000000000000e+00
5.400000000000000000e+01	2.828884107418098282e+01	3.040716773528664874e+01	-4.014243592065235185e-03	8.690425281692336057e+01	3.404104630554970479e-01	0.000000000000000000e+00	1.447503065338129247e+01	1.000000000000000000e+00
5.600000000000000000e+01	2.684220838199471260e+01	4.480972883636259496e+01	8.724075270136180324e-03	-2.072128296515488159e+02	1.537681237995403016e-01	0.000000000000000000e+00	1.447503065338129247e+01	1.000000000000000000e+00
5.700000000000000000e+01	2.050572751203667110e+01	1.020696331125391652e+02	-3.696311219532866232e-02	9.285546048722405885e+02	5.450224018453786456e-02	0.000000000000000000e+00	1.602174026848548394e+01	1.000000000000000000e+00
5.500000000000000000e+01	5.288314944719392230e+01	1.064070716310974660e+02	3.994781758234533520e-03	-8.640711710363122222e+01	4.486171765202380257e-01	0.000000000000000000e+00	8.116476980051389845e+00	1.000000000000000000e+00
5.500000000000000000e+01	5.089646860791546601e+01	1.142766521669677218e+02	3.679081537690480092e-03	-7.834282800878423814e+01	4.075907029707429574e-01	0.000000000000000000e+00	8.116476980051389845e+00	1.000000000000000000e+00
5.900000000000000000e+01	7.111347823085515074e+01	4.053944117415880299e+01	-3.561682422846915858e-02	8.941648431199079141e+02	4.877088726363865145e-02	0.000000000000000000e+00	1.999770938876849158e+01	1.000000000000000000e+00
6.300000000000000000e+01	6.037539183567605505e+01	8.189818134646682779e+01	3.004035680531484415e-03	-6.109936541307376245e+01	4.877237525626793024e-01	0.000000000000000000e+00	9.627095698701062076e+00	1.000000000000000000e+00
6.500000000000000000e+01	9.648156873167278036e+01	2.397130093372549453e+01	-3.885949731855838085e-02	9.769961227227404379e+02	5.393599269674320684e-02	0.000000000000000000e+00	3.595045926340293363e+01	1.000000000000000000e+00
6.700000000000000000e+01	1.167737170461185059e+02	8.203319656235116497e+01	-4.121708797805511137e-01	1.051291252272542624e+04	6.119410107713207925e-02	0.000000000000000000e+00	1.883152411054494024e+01	1.000000000000000000e+00
6.800000000000000000e+01	1.079259419252448282e+02	6.540962366912258119e+01	-1.170970783307606969e-02	2.834782312944231535e+02	1.211559401152247917e-01	0.000000000000000000e+00	1.251750715303350958e+01	1.000000000000000000e+00
6.800000000000000000e+01	7.260520726731850516e+01	1.101980979941034491e+02	-1.855808006254822465e-02	4.584139769597600775e+02	8.339002501232817277e-02	0.000000000000000000e+00	2.822817102675666234e+01	1.000000000000000000e+00
6.800000000000000000e+01	9.667580502138660847e+01	5.992123547488080959e+01	-2.825145639602723475e-03	5.652977403378223897e+01	4.821817918979288686e-01	0.000000000000000000e+00	1.251750715303350958e+01	1.000000000000000000e+00
6.800000000000000000e+01	5.391950574316614819e+01	8.903978525262724020e+01	-3.523695765248148568e-03	7.437363283989390084e+01	4.650441600532327913e-01	0.000000000000000000e+00	9.627095698701062076e+00	1.000000000000000000e+00
6.900000000000000000e+01	1.009216662730144094e+02	1.190647532593521163e+02	4.062173152822784461e-03	-8.812857199374185768e+01	4.686224543859327518e-01	0.000000000000000000e+00	2.967219955133118603e+01	1.000000000000000000e+00
7.000000000000000000e+01	3.244090841427783545e+01	1.122110695192582313e+02	-4.083440632464847668e-03	8.867183136764032270e+01	4.772657192845832785e-01	0.000000000000000000e+00	3.159491347957055041e+01	1.000000000000000000e+00
7.500000000000000000e+01	3.408502894802749950e+01	1.990017882605687305e+01	-1.013845690187031509e-02	2.433419851810865850e+02	1.366966599580380359e-01	0.000000000000000000e+00	5.006144377626407049e+01	1.000000000000000000e+00
7.700000000000000000e+01	3.794931804899780303e+01	6.981225574846284587e+01	-3.133151774362467629e-03	6.439752436163598759e+01	4.736490244270020744e-01	0.000000000000000000e+00	3.607895625114043980e+01	1.000000000000000000e+00
8.000000000000000000e+01	7.319135258129784916e+01	9.510235928269723615e+01	5.124230904336053542e-03	-1.152579187166119254e+02	3.813052530931231310e-01	0.000000000000000000e+00	2.585639666941155568e+01	1.000000000000000000e+00
8.200000000000000000e+01	1.149213868997326387e+02	4.033479100978746601e+01	-8.211970258666427547e-03	1.941315500366815456e+02	1.548692972998237938e-01	0.000000000000000000e+00	4.641819325705952792e+01	1.000000000000000000e+00
8.300000000000000000e+01	3.480721018771040320e+01	2.086286372777976439e+01	-7.362884521425184375e-03	1.724423892257558748e+02	2.110255923966306568e-01	0.000000000000000000e+00	1.859520521965358242e+01	1.000000000000000000e+00
8.200000000000000000e+01	7.222194143358501606e+01	5.853935148603110150e+01	-2.982851706452716110e-03	6.055823911656838732e+01	4.250929020532951963e-01	0.000000000000000000e+00	3.607895625114043980e+01	1.000000000000000000e+00
8.300000000000000000e+01	4.914126871629178339e+01	1.045969216639832666e+02	-3.496175705880262552e-02	8.774317188172693704e+02	4.545453803682786287e-02	0.000000000000000000e+00	2.581046886073928448e+01	1.000000000000000000e+00
8.400000000000000000e+01	3.040054306644510262e+01	3.892838176749817336e+01	-3.533804526949994862e-02	8.870436757199806834e+02	8.197312684797963822e-02	0.000000000000000000e+00	1.001320603440575674e+01	1.000000000000000000e+00
8.600000000000000000e+01	3.937930808304462005e+01	4.336077094988598901e+01	-3.563699561720062858e-02	8.946801037994691796e+02	6.803961074292064204e-02	0.000000000000000000e+00	1.001320603440575674e+01	1.000000000000000000e+00
8.600000000000000000e+01	7.316901405182498763e+01	9.517101285358441487e+01	-5.599287559768640829e-03	1.273928301184394627e+02	3.043227949942468591e-01	0.000000000000000000e+00	2.289273919261488643e+01	1.000000000000000000e+00
8.800000000000000000e+01	6.546079329884888409e+01	7.361501970633011638e+01	-1.997918448253799273e-02	4.947148603009649719e+02	7.494917285627411552e-02	0.000000000000000000e+00	2.289273919261488643e+01	1.000000000000000000e+00
8.800000000000000000e+01	6.450312702171399515e+00	7.878165394335356453e+00	-3.261521036313718824e-03	6.767660613574129513e+01	4.344459363677837249e-01	0.000000000000000000e+00	3.118839569160174463e+01	1.000000000000000000e+00
9.100000000000000000e+01	9.920791743564701903e+01	8.225911964456281567e+01	-3.197218875885336070e-02	8.010657821763825268e+02	5.961260976598670158e-02	0.000000000000000000e+00	2.906443661372427911e+01	1.000000000000000000e+00
1.000000000000000000e+02	1.278516948066657655e+01	9.206139857075086752e+01	-1.972490352124404642e-02	4.882194730641231786e+02	6.474346797582619661e-02	0.000000000000000000e+00	1.076336414649621354e+01	1.000000000000000000e+00
1.020000000000000000e+02	8.150080617195702359e+01	2.685911696259291048e+01	-7.150274060713223377e-03	1.670114388868072979e+02	1.611910700812330122e-01	0.000000000000000000e+00	4.381522136263640732e+01	1.000000000000000000e+00
1.030000000000000000e+02	3.786641868021170865e+01	3.083578029723035741e+01	-3.982252201501140093e-02	1.001595755704595376e+03	5.821112160378094647e-02	0.000000000000000000e+00	4.381522136263640732e+01	1.000000000000000000e+00
1.010000000000000000e+02	2.328877056610292229e+01	9.441179683234412323e+01	-5.483412118037193743e-03	1.244328921763464137e+02	2.861739227807422736e-01	0.000000000000000000e+00	1.076336414649621354e+01	1.000000000000000000e+00
1.020000000000000000e+02	3.074778830980614330e+01	7.491970960486186470e+01	-8.459272160422148107e-03	2.004486632335831473e+02	1.556861294895245384e-01	0.000000000000000000e+00	2.087051533107547741e+01	1.000000000000000000e+00
1.050000000000000000e+02	1.197116406320309210e+02	9.456045914060020152e+01	-2.994325849900461231e-02	7.492385134449684756e+02	4.764152268768451215e-02	0.000000000000000000e+00	7.774020583223844483e+01	1.000000000000000000e+00
1.130000000000000000e+02	1.514124268332403034e+01	9.197358980697600828e+01	-3.774394175607152790e-02	9.485002206870834698e+02	4.716700659021955122e-02	0.000000000000000000e+00	3.206981185446496596e+01	1.000000000000000000e+00
1.150000000000000000e+02	1.049558256879332419e+02	3.317565225395573236e+01	4.195533664958921681e-03	-9.153515093704857009e+01	3.489995705736442799e-01	0.000000000000000000e+00	7.474412657941064708e+01	1.000000000000000000e+00
1.160000000000000000e+02	4.717840222718523790e+01	9.052678617760382451e+01	-1.747786002589311188e-02	4.308206903709169069e+02	8.583164446429358829e-02	0.000000000000000000e+00	3.206981185446496596e+01	1.000000000000000000e+00
1.200000000000000000e+02	9.258143738229306052e+01	1.068883307575903530e+02	-3.411980941704358117e-02	8.559248944819275948e+02	5.423240827964626032e-02	0.000000000000000000e+00	4.826112040078269416e+01	1.000000000000000000e+00
1.240000000000000000e+02	8.816227224070860302e+01	5.282100310566713119e+01	-3.688137964673714186e-02	9.264668176063185001e+02	5.539532921394041409e-02	0.000000000000000000e+00	1.826908857152965027e+01	1.000000000000000000e+00
1.240000000000000000e+02	8.977883643890455900e+00	8.840420450397652985e+01	-3.678735878025398733e-03	7.833399843158963449e+01	3.918296690706216667e-01	0.000000000000000000e+00	3.122529635344208288e+01	1.000000000000000000e+00
1.260000000000000000e+02	2.905311531254364965e+01	6.835423012786487895e+00	-3.505358186311354624e-02	8.797773040270764113e+02	5.437199335662634692e-02	0.000000000000000000e+00	2.654761868546910009e+01	1.000000000000000000e+00
1.280000000000000000e+02	1.017449166192877072e+02	4.060333684244612584e+01	-1.070828476351204893e-02	2.578977450809634320e+02	1.278063199432989405e-01	0.000000000000000000e+00	1.826908857152965027e+01	1.000000000000000000e+00
1.290000000000000000e+02	6.928741818044688472e+00	5.122635221359514190e+01	-2.143268567110569525e-02	5.318432910765717452e+02	9.154614399512606138e-02	0.000000000000000000e+00	2.292422025803265129e+01	1.000000000000000000e+00
1.290000000000000000e+02	5.519966131627194983e+01	1.143261671590448891e+01	-9.199028944538573810e-03	2.193451104920250145e+02	1.607395579797152863e-01	0.000000000000000000e+00	2.654761868546910009e+01	1.000000000000000000e+00
1.300000000000000000e+02	4.170359589392182187e+01	8.935536021143370533e+01	-5.245009782403087933e-02	1.324156258562462654e+03	4.959722431634017159e-02	0.000000000000000000e+00	2.794971933512812612e+01	1.000000000000000000e+00
1.300000000000000000e+02	2.985007690122644775e+01	5.086265942662290485e+01	-2.113509281211161175e-02	5.242415388720449982e+02	6.383112856075778829e-02	0.000000000000000000e+00	1.361641781813516872e+01	1.000000000000000000e+00
1.290000000000000000e+02	2.901215189110107673e+01	6.445327074015237656e+01	-3.628146833979572095e-03	7.704174505427353381e+01	3.827334521304115444e-01	0.000000000000000000e+00	1.361641781813516872e+01	1.000000000000000000e+00
1.340000000000000000e+02	6.165299776016939859e+01	4.330427585691507630e+01	-6.759520019919015854e-03	1.570299648653014799e+02	1.910119054043295517e-01	0.000000000000000000e+00	2.428661873472732324e+01	1.000000000000000000e+00
1.380000000000000000e+02	7.990722045511981264e+01	5.932373912411492967e+01	-3.563704084541289424e-02	8.946812591150348908e+02	5.910063561479039773e-02	0.000000000000000000e+00	1.208133365359236322e+01	1.000000000000000000e+00
1.400000000000000000e+02	7.430689424447358249e+01	7.002864310237518453e+01	-1.712426797906892867e-02	4.217884873451639578e+02	8.817340237467918840e-02	0.000000000000000000e+00	1.208133365359236322e+01	1.000000000000000000e+00
1.530000000000000000e+02	8.643627767393370220e+01	3.413363702786272569e+01	-4.814371559628726621e-02	1.214153449006015990e+03	4.537528825316772263e-02	0.000000000000000000e+00	4.110691889761196904e+01	1.000000000000000000e+00
1.520000000000000000e+02	4.939707565385032240e+01	5.196272267380372512e+01	-7.957954607671757774e-02	2.017154550791493193e+03	4.056987792593913511e-02	0.000000000000000000e+00	4.110691889761196904e+01	1.000000000000000000e+00
1.580000000000000000e+02	9.425346032503129834e+01	8.654333843566097073e+01	-3.121524049073898591e-02	7.817301933275738293e+02	9.366541854253274124e-02	0.000000000000000000e+00	3.661111317875570137e+01	1.000000000000000000e+00
1.570000000000000000e+02	6.854137810606043502e+01	1.126060020783614561e+02	-6.319811208959525729e-03	1.457979835793272230e+02	2.009206383596134904e-01	0.000000000000000000e+00	3.661111317875570137e+01	1.000000000000000000e+00
1.620000000000000000e+02	2.898551761534275428e+01	9.244270544616517782e+01	-3.550890862467090403e-02	8.914082323536109698e+02	5.148143553514139548e-02	0.000000000000000000e+00	1.782034265993367228e+01	1.000000000000000000e+00
1.630000000000000000e+02	5.670889709643854104e+01	9.578882166675529675e+01	-3.466682429101870799e-02	8.698979163420791565e+02	5.724307379732485046e-02	0.000000000000000000e+00	2.792458170885535651e+01	1.000000000000000000e+00
1.660000000000000000e+02	2.217169327556463188e+01	4.570989790437404565e+01	-1.749875961513595868e-02	4.313545523027439685e+02	6.467328452947329609e-02	0.000000000000000000e+00	4.316295042312626862e+01	1.000000000000000000e+00
1.660000000000000000e+02	9.055367562683214544e+01	1.102528480083652909e+02	-3.138591661075783301e-02	7.860899672011771600e+02	5.537543606176020816e-02	0.000000000000000000e+00	3.680593826792328116e+01	1.000000000000000000e+00
1.660000000000000000e+02	1.183130577896663205e+01	8.761594371699463579e+01	-3.530313732513629121e-02	8.861519824719675853e+02	5.760764479810298599e-02	0.000000000000000000e+00	1.782034265993367228e+01	1.000000000000000000e+00
1.710000000000000000e+02	8.705133408132341799e+01	2.383553818316332240e+01	-3.718975868662425383e-02	9.343440934731371499e+02	5.407430992473505338e-02	0.000000000000000000e+00	3.803846207452756545e+01	1.000000000000000000e+00
1.740000000000000000e+02	9.902486063754940915e+01	5.994037523864140127e+01	-3.650934269293306528e-02	9.169634553841698335e+02	6.240811865085438281e-02	0.000000000000000000e+00	3.803846207452756545e+01	1.000000000000000000e+00
1.840000000000000000e+02	7.813634125553203091e+01	4.192829128978923592e+01	-4.486011703165899284e-02	1.130276763551208205e+03	5.820258863870853006e-02	0.000000000000000000e+00	5.304834410754266116e+01	1.000000000000000000e+00
1.830000000000000000e+02	1.094477452758528671e+02	8.475028086090202351e+01	7.156807163431289608e-03	-1.671783213454702093e+02	3.499608716327610169e-01	0.000000000000000000e+00	5.304834410754266116e+01	1.000000000000000000e+00
1.950000000000000000e+02	3.057041930360779958e+01	1.187626893375811754e+01	-3.755963648369829017e-02	9.437923019040018744e+02	5.710438945616147510e-02	0.000000000000000000e+00	1.224856224077002338e+02	1.000000000000000000e+00
1.950000000000000000e+02	9.201207801117024587e+01	1.178368761039000390e+02	-3.963596923107587378e-02	9.968304261824557670e+02	2.323054401354609499e-01	0.000000000000000000e+00	1.224856224077002338e+02	1.000000000000000000e+00
2.050000000000000000e+02	1.015913868031205851e+02	6.132950228666200765e+00	-3.898753098376472187e-02	9.802666319682435869e+02	5.646357958603054339e-02	0.000000000000000000e+00	5.515744269865138705e+01	1.000000000000000000e+00
2.050000000000000000e+02	7.896258020930528687e+01	5.643484479730757641e+01	-3.136248553801358405e-03	6.447662891409767383e+01	4.571654429473039905e-01	0.000000000000000000e+00	3.120150927400509033e+01	1.000000000000000000e+00
2.050000000000000000e+02	1.215587411898553114e+02	9.618816116813162864e+01	7.308897352255253575e-03	-1.710633336810734590e+02	4.297654285587771961e-01	0.000000000000000000e+00	5.826456120799126381e+01	1.000000000000000000e+00
2.090000000000000000e+02	4.942735153073232368e+01	6.649488693838367226e+01	-3.522349729084495867e-02	8.841176466740954538e+02	5.864784937879441440e-02	0.000000000000000000e+00	3.120150927400509033e+01	1.000000000000000000e+00
2.120000000000000000e+02	1.105308841899356622e+02	8.496742548536322204e+01	8.512400691003367201e-03	-2.018057855981257376e+02	3.609000792533215707e-01	0.000000000000000000e+00	2.837411107605051441e+01	1.000000000000000000e+00
2.120000000000000000e+02	7.863999766601099850e+01	1.112783317854908205e+02	-7.539016707223578258e-03	1.769415335809222256e+02	4.072387195024387285e-01	0.000000000000000000e+00	1.417480057679040684e+01	1.000000000000000000e+00
2.120000000000000000e+02	8.594429737490024479e+01	9.913040286099928267e+01	-6.945348025281715583e-03	1.617767805456360293e+02	3.362672760718702358e-01	0.000000000000000000e+00	1.417480057679040684e+01	1.000000000000000000e+00
2.150000000000000000e+02	4.463919995638921279e+01	1.834125672886682779e+01	-2.202810837221287621e-02	5.470528490144413354e+02	5.799401220955691105e-02	0.000000000000000000e+00	6.600297311690144397e+01	1.000000000000000000e+00
2.180000000000000000e+02	3.989167172693356633e+01	9.334784849127645145e+01	-2.767179408199503879e-02	6.912159194288607296e+02	5.873743957053378928e-02	0.000000000000000000e+00	1.575388756232990595e+01	1.000000000000000000e+00
2.200000000000000000e+02	2.859726689534680588e+01	8.236507139134573663e+01	-3.745586177443271849e-03	8.004163151354873662e+01	3.638981871671131962e-01	0.000000000000000000e+00	1.575388756232990595e+01	1.000000000000000000e+00
2.200000000000000000e+02	1.092509849179124792e+01	1.150609801395466576e+02	-5.052539883005548876e-03	1.134266335799790966e+02	3.226773541279333024e-01	0.000000000000000000e+00	2.637748831026806684e+01	1.000000000000000000e+00
2.230000000000000000e+02	3.727008501138985253e+01	1.163700159834012879e+02	-3.692418174645037843e-03	7.868350086536072752e+01	4.715169833902489449e-01	0.000000000000000000e+00	1.389240621558788824e+01	1.000000000000000000e+00
2.250000000000000000e+02	5.033421866153211255e+01	1.116448321319384007e+02	-1.789488614282928533e-02	4.414732618555969452e+02	9.758591105179159619e-02	0.000000000000000000e+00	1.389240621558788824e+01	1.000000000000000000e+00
2.260000000000000000e+02	7.348475629585963986e+01	1.109249303672809077e+02	-9.975815617337974867e-03	2.391874542309156482e+02	1.406690665437582144e-01	0.000000000000000000e+00	2.316172815895161463e+01	1.000000000000000000e+00
2.290000000000000000e+02	8.275051075040997262e+01	3.525172942107575835e+01	-3.446411673071242410e-02	8.647199270292940128e+02	6.628181629056772994e-02	0.000000000000000000e+00	3.534977242817456045e+01	1.000000000000000000e+00
2.290000000000000000e+02	9.428696739905926449e+01	6.866604639325949222e+01	-3.485464026079083955e-02	8.746955128539261750e+02	4.603645689067270563e-02	0.000000000000000000e+00	3.534977242817456045e+01	1.000000000000000000e+00
2.320000000000000000e+02	9.960994940323442393e+01	1.164062152669864787e+02	-6.351609022702026271e-03	1.466102312304746249e+02	1.782343812578340847e-01	0.000000000000000000e+00	3.558484598180030645e+01	1.000000000000000000e+00
2.370000000000000000e+02	9.096925238365673749e+01	8.188637142950206282e+01	-1.157218167324985426e-02	2.799652444836078757e+02	4.965266309676117373e-01	0.000000000000000000e+00	3.558484598180030645e+01	1.000000000000000000e+00
2.400000000000000000e+02	1.185069718776485246e+02	4.276185379514951990e+01	-3.516424095836281211e-02	8.826039949097321369e+02	5.940033740257810724e-02	0.000000000000000000e+00	4.784405788653945990e+01	1.000000000000000000e+00
2.450000000000000000e+02	5.562595709667510846e+01	7.630523856216576917e+01	-7.853153970916116472e-03	1.849658982947482855e+02	1.676394637596573256e-01	0.000000000000000000e+00	7.126837083526670824e+01	1.000000000000000000e+00
2.500000000000000000e+02	2.426757428071057276e+01	7.746641591189734299e+01	-3.705648552607217205e-02	9.309397458504977294e+02	5.028730797552660725e-02	0.000000000000000000e+00	2.260221879058680372e+01	1.000000000000000000e+00
2.530000000000000000e+02	1.081297491869426466e+02	5.584008455971100204e+01	-3.614576678466428772e-02	9.076762232525350100e+02	5.015664563960109401e-02	0.000000000000000000e+00	1.931325216365534558e+01	1.000000000000000000e+00
2.540000000000000000e+02	4.950601327068162050e+01	7.526125522384423050e+01	-2.808476622161542105e-02	7.017649355691632991e+02	6.607062663694052151e-02	0.000000000000000000e+00	2.474364845092876664e+01	1.000000000000000000e+00
2.560000000000000000e+02	9.885141981323842231e+01	3.890153936922916955e+01	-3.880645867775167623e-02	9.756412965147450223e+02	4.736626284715783619e-02	0.000000000000000000e+00	1.931325216365534558e+01	1.000000000000000000e+00
2.550000000000000000e+02	3.315892575234126127e+01	5.668651785474879290e+01	-4.333779670035004666e-02	1.091390407293735962e+03	5.259797756832629290e-02	0.000000000000000000e+00	2.260221879058680372e+01	1.000000000000000000e+00
2.550000000000000000e+02	2.805738594980278933e+01	1.078971876421671112e+02	-3.525904567063826989e-02	8.850256992912673013e+02	5.083834371777640193e-02	0.000000000000000000e+00	2.022830165975706862e+01	1.000000000000000000e+00
2.580000000000000000e+02	7.829135159019506851e+00	1.078518226412730030e+02	-4.750812575099309411e-03	1.057192704537430359e+02	3.016390843004606026e-01	0.000000000000000000e+00	2.022830165975706862e+01	1.000000000000000000e+00
2.650000000000000000e+02	8.368349457951197223e+00	8.472132593056900873e+01	-9.411652298523712212e-03	2.247763901784859115e+02	1.696364028987341621e-01	0.000000000000000000e+00	7.176480088070073293e+01	1.000000000000000000e+00
2.700000000000000000e+02	7.703437687601622486e+01	6.386075728855524147e+01	-8.335198909696266492e-03	1.972793193507481817e+02	1.520094330690057172e-01	0.000000000000000000e+00	4.155731867440663052e+01	1.000000000000000000e+00
2.730000000000000000e+02	4.100300649750567317e+01	9.885007227433909804e+00	-3.009232167731556214e-03	6.123210518432521354e+01	4.913715460610856844e-01	0.000000000000000000e+00	2.661161471544957280e+01	1.000000000000000000e+00
2.750000000000000000e+02	4.621680118359447675e+01	3.598087630157750993e+01	-4.977387155443695893e-03	1.115069221515846749e+02	2.560851678438111900e-01	0.000000000000000000e+00	1.033553067984032658e+01	1.000000000000000000e+00
2.800000000000000000e+02	4.035258851731668983e+01	4.449170494740206294e+01	-3.735179885755483820e-02	9.384832694962351525e+02	4.880969785328070909e-02	0.000000000000000000e+00	1.033553067984032658e+01	1.000000000000000000e+00
2.820000000000000000e+02	1.127099058722146623e+02	8.420257356986927277e+01	-1.647057901473363700e-02	4.050905681057463426e+02	7.158917724360691626e-02	0.000000000000000000e+00	4.663680075694475846e+01	1.000000000000000000e+00
2.840000000000000000e+02	7.087569008579932017e+01	1.048154233092575680e+02	-7.570750148460415191e-03	1.777521368920861562e+02	1.806978671097538847e-01	0.000000000000000000e+00	4.663680075694475846e+01	1.000000000000000000e+00
2.860000000000000000e+02	3.337022831821697366e+01	6.986567690244821449e+01	-3.843834060070285691e-02	9.662380386099990801e+02	6.170430656042691364e-02	0.000000000000000000e+00	3.257635324430971480e+01	1.000000000000000000e+00
2.890000000000000000e+02	1.050990990331075494e+02	5.781873285830790365e+01	-3.572840075949203914e-02	8.970149691059399402e+02	5.235250657931456164e-02	0.000000000000000000e+00	1.726458400754504652e+01	1.000000000000000000e+00
2.910000000000000000e+02	2.715280183567064043e+01	3.788814731318538520e+01	-3.491378804609287026e-03	7.354812403027237622e+01	4.259603197378093453e-01	0.000000000000000000e+00	3.257635324430971480e+01	1.000000000000000000e+00
2.940000000000000000e+02	9.572472615818021779e+01	4.332090563643058800e+01	-3.222050849610458290e-02	8.074088951007237256e+02	6.105544341549340448e-02	0.000000000000000000e+00	1.233034798391424935e+01	1.000000000000000000e+00
2.960000000000000000e+02	9.235423055532481840e+01	5.518164932287582758e+01	-3.619366134617022640e-02	9.088996484037406844e+02	5.448718008592567941e-02	0.000000000000000000e+00	1.233034798391424935e+01	1.000000000000000000e+00
2.970000000000000000e+02	9.494355285761261598e+01	7.385422030500561164e+01	-3.063889514874701403e-02	7.670079500289089083e+02	2.801461851235931277e-01	0.000000000000000000e+00	1.885124656535477428e+01	1.000000000000000000e+00
2.990000000000000000e+02	7.590315032075936585e+01	2.926013518275141223e+01	-2.040817325506047095e-02	5.056730074764817005e+02	6.996914309175017443e-02	0.000000000000000000e+00	2.430226603487179915e+01	1.000000000000000000e+00
3.010000000000000000e+02	3.480870822782567586e+01	7.126300376794830527e+01	-4.038122589182895072e-02	1.015867363032914682e+03	5.194849325669947948e-02	0.000000000000000000e+00	2.944612731315312715e+01	1.000000000000000000e+00
3.020000000000000000e+02	4.411166224614218834e+01	1.395111561827156521e+01	-3.760987239338637461e-02	9.450755347695640012e+02	6.304975294569470368e-02	0.000000000000000000e+00	1.633961966677494715e+01	1.000000000000000000e+00
3.030000000000000000e+02	6.744922773587984643e+00	8.017918903525514907e+01	-4.252959754066771431e-03	9.300205071733404338e+01	3.401237830489518554e-01	0.000000000000000000e+00	2.944612731315312715e+01	1.000000000000000000e+00
3.050000000000000000e+02	5.028813931495390221e+01	2.907838575776803935e+01	-4.560180286840280310e-03	1.008497335218912667e+02	3.015467006178270681e-01	0.000000000000000000e+00	1.633961966677494715e+01	1.000000000000000000e+00
3.160000000000000000e+02	6.965624812904975727e+01	4.606869890552718516e+01	-3.640422895278436904e-02	9.142784158015591629e+02	5.080583750975853352e-02	0.000000000000000000e+00	1.797693134862315708e+308	1.000000000000000000e+00
3.240000000000000000e+02	2.675972522388504871e+01	7.610714710169492747e+00	-3.754703493986191742e-02	9.434704063653712183e+02	6.101580839738163231e-02	0.000000000000000000e+00	3.061272243638581259e+01	1.000000000000000000e+00
3.240000000000000000e+02	1.082083846783809662e+02	8.689120238564182586e+00	-3.598727765402538747e-02	9.036277554825078369e+02	5.441374834371737190e-02	0.000000000000000000e+00	5.934303062604114842e+01	1.000000000000000000e+00
3.230000000000000000e+02	5.150158345275862359e+01	2.618008872635850537e+01	-6.618105060147956055e-03	1.534176420231929683e+02	2.475603328339905929e-01	0.000000000000000000e+00	3.093511273570527464e+01	1.000000000000000000e+00
3.270000000000000000e+02	1.550975487478746651e+01	8.075129429829867433e+01	-3.430245422401389382e-02	8.605903981123741460e+02	5.593443449610502327e-02	0.000000000000000000e+00	5.007793778189451928e+01	1.000000000000000000e+00
3.270000000000000000e+02	9.414006708985007776e+01	9.539719841173338466e+01	-1.735454905924144545e-02	4.276708183754828383e+02	7.536261208431527248e-02	0.000000000000000000e+00	7.998267628891990455e+01	1.000000000000000000e+00
3.290000000000000000e+02	7.410159743787285258e+00	3.133271063586277094e+01	-7.519227002187521547e-02	1.905085378384274009e+03	4.484187088877944483e-02	0.000000000000000000e+00	3.061272243638581259e+01	1.000000000000000000e+00
3.360000000000000000e+02	7.777802159053794639e+01	1.196592316641594067e+01	-4.054824904409602693e-02	1.020133825004633195e+03	5.151284493443863965e-02	0.000000000000000000e+00	4.910083127375948919e+01	1.000000000000000000e+00
3.380000000000000000e+02	7.723798693882892508e+01	6.106378456942565691e+01	-4.903753737563160131e-03	1.096260201749975067e+02	2.516425501583101632e-01	0.000000000000000000e+00	3.748534915970325443e+01	1.000000000000000000e+00
3.410000000000000000e+02	1.750612157170785466e+01	1.279203395136574706e+01	-3.323554067922828651e-03	6.926118627782528847e+01	4.141208027486956711e-01	0.000000000000000000e+00	3.331617160505551567e+01	1.000000000000000000e+00
3.410000000000000000e+02	4.179950137667945143e+01	7.328119602546613010e+01	-1.451956051773200564e-02	3.552534879728880242e+02	7.307065102353238473e-02	0.000000000000000000e+00	3.748534915970325443e+01	1.000000000000000000e+00
3.420000000000000000e+02	1.161032250799534182e+02	6.834615755460292519e+01	-6.822210566762075198e-03	1.586313406653729885e+02	2.015399208831161193e-01	0.000000000000000000e+00	3.954161974504278732e+01	1.000000000000000000e+00
3.450000000000000000e+02	5.074876233953487770e+01	1.500430093315438462e+01	-3.908745356442475810e-02	9.828190678713831403e+02	5.345907874983324426e-02	0.000000000000000000e+00	3.331617160505551567e+01	1.000000000000000000e+00
3.490000000000000000e+02	1.211907693979907350e+02	1.023167032433478738e+02	-1.184016194250603338e-02	2.868105686942546981e+02	1.189728601329447244e-01	0.000000000000000000e+00	1.121852573005946567e+02	1.000000000000000000e+00
3.510000000000000000e+02	1.024330620618373189e+02	2.902118979740155780e+01	-4.012008793743566948e-02	1.009196819837742851e+03	5.450129523457247771e-02	0.000000000000000000e+00	2.690467789925273578e+01	1.000000000000000000e+00
3.520000000000000000e+02	1.197841143589448478e+02	8.459023640948634792e+00	-3.604093080161294149e-02	9.049982787347529438e+02	5.195298444075868716e-02	0.000000000000000000e+00	2.690467789925273578e+01	1.000000000000000000e+00
3.540000000000000000e+02	5.444247750509013883e+01	9.546276117750034018e+01	-3.411029307968475172e-02	8.556818078744697686e+02	5.538040178657266388e-02	0.000000000000000000e+00	2.481701403547350893e+01	1.000000000000000000e+00
3.570000000000000000e+02	5.061207086762555463e+01	2.383715549955869761e+01	-1.232346160526991419e-01	3.132285557464215344e+03	5.238386198789779513e-02	0.000000000000000000e+00	3.913048153909964100e+01	1.000000000000000000e+00
3.560000000000000000e+02	1.286778096743813826e+01	3.416009914042142270e+01	-3.813667824725199777e-03	8.178071831174202089e+01	3.768452375010982180e-01	0.000000000000000000e+00	2.054756771793867287e+01	1.000000000000000000e+00
3.590000000000000000e+02	2.983666896127469670e+01	9.223191430059823404e+01	-3.707926343895402016e-02	9.315215879351811736e+02	4.397258956510086136e-02	0.000000000000000000e+00	2.208808946182176669e+01	1.000000000000000000e+00
3.610000000000000000e+02	1.229118489169979078e+01	5.469957518263629481e+01	-8.940585303301761336e-03	2.127433911962104958e+02	1.283629521949800623e-01	0.000000000000000000e+00	2.054756771793867287e+01	1.000000000000000000e+00
3.620000000000000000e+02	7.692845503993191869e+01	5.347465810098706385e+01	-5.265156334779893046e-03	1.188577369554347598e+02	3.152683529985463862e-01	0.000000000000000000e+00	3.963500518927795468e+01	1.000000000000000000e+00
3.640000000000000000e+02	1.583285531992617834e+01	7.515043603986731569e+01	-3.706641787235127189e-02	9.311934590460307390e+02	4.897587355156152178e-02	0.000000000000000000e+00	2.075526774638181493e+01	1.000000000000000000e+00
3.770000000000000000e+02	5.269148195908355348e+01	7.683762790454758829e+01	-2.757384615269235784e-02	6.887139242868325937e+02	6.871704541383683029e-02	0.000000000000000000e+00	1.797693134862315708e+308	1.000000000000000000e+00
3.840000000000000000e+02	7.907561625983561271e+01	1.087639306286212815e+02	-3.291991967584636386e-02	8.252747487890286493e+02	5.184398576446513918e-02	0.000000000000000000e+00	8.093144348580160852e+01	1.000000000000000000e+00
3.880000000000000000e+02	2.757550634980478321e+01	1.020663292554974788e+01	-5.148946185399029193e-03	1.158892491959152267e+02	2.649567328374623498e-01	0.000000000000000000e+00	6.389708724402107265e+01	1.000000000000000000e+00
3.880000000000000000e+02	8.882139705693478504e+01	2.842142443575725608e+01	-3.348292709317940430e-03	6.989311347660940044e+01	4.254368092117782885e-01	0.000000000000000000e+00	6.389708724402107265e+01	1.000000000000000000e+00
3.970000000000000000e+02	8.203275403355418405e+01	4.723824381234103953e+01	-3.871215390946749352e-02	9.732323627700815223e+02	5.883718171800711438e-02	0.000000000000000000e+00	1.797693134862315708e+308	1.000000000000000000e+00
4.000000000000000000e+02	2.727420815062799875e+01	3.025001814318956761e+01	-4.046839255850028655e-02	1.018093960145391748e+03	5.191480110540180881e-02	0.000000000000000000e+00	1.797693134862315708e+308	1.000000000000000000e+00
4.080000000000000000e+02	6.410607261351289310e+01	9.982622583328404176e+01	-3.794793652083779806e-02	9.537110905245370986e+02	5.036218578639151122e-02	0.000000000000000000e+00	4.462761157937344336e+01	1.000000000000000000e+00
4.090000000000000000e+02	1.205737525095191103e+02	4.014917098584353283e+01	-3.683622847170751891e-02	9.253134698899835939e+02	4.370543730095743928e-02	0.000000000000000000e+00	1.639367024358895009e+01	1.000000000000000000e+00
4.100000000000000000e+02	1.096124336126185455e+02	5.233940937957416395e+01	-3.707930678662367530e-02	9.315226952139126979e+02	4.946826865176023880e-02	0.000000000000000000e+00	1.639367024358895009e+01	1.000000000000000000e+00
4.110000000000000000e+02	1.019350998612059023e+01	1.141301328162131625e+02	-3.534641722139528208e-02	8.872575299905154225e+02	4.913439103052275048e-02	0.000000000000000000e+00	4.626724896760883610e+01	1.000000000000000000e+00
4.130000000000000000e+02	2.924275381806387486e+01	7.196634934672513850e+01	-7.454948815062394617e-03	1.747940919832765871e+02	1.571487181555706325e-01	0.000000000000000000e+00	3.560343730225013559e+01	1.000000000000000000e+00
4.150000000000000000e+02	6.896018893647371328e+01	5.988235163964724705e+01	-3.711666054595131464e-02	9.324768646898739917e+02	5.860040307617864208e-02	0.000000000000000000e+00	1.790030670159918813e+01	1.000000000000000000e+00
4.170000000000000000e+02	6.162327488941492959e+01	8.676859927310614751e+01	-3.768965265681689658e-02	9.471134525995170179e+02	6.188641279988038590e-02	0.000000000000000000e+00	1.191316378509005425e+01	1.000000000000000000e+00
4.190000000000000000e+02	6.943748718666151376e+01	7.777629380988140895e+01	-1.025639414171886435e-02	2.463545899728982249e+02	1.751467292339936588e-01	0.000000000000000000e+00	1.191316378509005425e+01	1.000000000000000000e+00
4.250000000000000000e+02	4.962315340661534435e+01	5.113122784458698078e+01	-4.096944374499741220e-02	1.030892879361430460e+03	4.121369628481341696e-02	0.000000000000000000e+00	1.638156568904475563e+01	1.000000000000000000e+00
4.260000000000000000e+02	2.902717920497751791e+01	5.882308572475222519e+01	-2.149233657538423756e-02	5.333670218362216247e+02	6.019890834969254811e-02	0.000000000000000000e+00	2.033714946693501346e+01	1.000000000000000000e+00
4.260000000000000000e+02	4.748023406485393849e+01	6.737202804405970369e+01	-3.612395340011703704e-02	9.071190192099691103e+02	4.995529765269801636e-02	0.000000000000000000e+00	1.638156568904475563e+01	1.000000000000000000e+00
4.320000000000000000e+02	6.622333852868041504e+01	1.128308542814377269e+01	-3.459939513545737949e-02	8.681754968805693125e+02	5.562780389478283460e-02	0.000000000000000000e+00	4.635540875388685578e+01	1.000000000000000000e+00
4.320000000000000000e+02	3.776964822271662570e+01	4.787832321548752645e+01	-4.001558279150861652e-02	1.006527326268170555e+03	5.310439233098651624e-02	0.000000000000000000e+00	4.635540875388685578e+01	1.000000000000000000e+00
4.400000000000000000e+02	9.200890660209246619e+01	1.170043371342627552e+02	-1.961910083829724108e-02	4.855168350335792411e+02	5.548494299476447456e-02	0.000000000000000000e+00	1.918449525071430273e+01	1.000000000000000000e+00
4.400000000000000000e+02	1.838390201112057198e+01	1.405744956059796458e+01	-4.101500370923452654e-03	8.913315176727935807e+01	3.665201301770806275e-01	0.000000000000000000e+00	1.078332742005299565e+02	1.000000000000000000e+00
4.440000000000000000e+02	7.796263910478408832e+01	1.039373088791950437e+02	-1.780958775880079822e-02	4.392943884074138055e+02	8.019970930743525184e-02	0.000000000000000000e+00	1.918449525071430273e+01	1.000000000000000000e+00
4.510000000000000000e+02	3.068340174215196825e+01	4.666696757999576306e+01	-5.237327049563468735e-03	1.181468619332334953e+02	2.956238808662827733e-01	0.000000000000000000e+00	3.058191539244042900e+01	1.000000000000000000e+00
4.590000000000000000e+02	1.140164154568998498e+02	3.035020931302494063e+01	-2.085604102788014141e-02	5.171134023867509768e+02	6.171985016908532184e-02	0.000000000000000000e+00	4.250142240067899024e+01	1.000000000000000000e+00
4.590000000000000000e+02	1.043088503073494024e+02	7.172815132260501514e+01	-3.624316226477686947e-02	9.101641065577974814e+02	4.472014175308236528e-02	0.000000000000000000e+00	4.250142240067899024e+01	1.000000000000000000e+00
4.640000000000000000e+02	3.421390485491045297e+01	1.173539870208779519e+02	-3.513396657660833311e-02	8.818306620111517304e+02	5.574611135207863111e-02	0.000000000000000000e+00	8.363622577057257956e+01	1.000000000000000000e+00
4.650000000000000000e+02	1.202494734050634833e+02	5.273688972939832809e+01	-4.984896863387428337e-03	1.116987511461028362e+02	3.151202221577011908e-01	0.000000000000000000e+00	3.990897707820294471e+01	1.000000000000000000e+00
4.670000000000000000e+02	8.080579225314809833e+01	4.666050358181331603e+01	-3.699794039909319598e-02	9.294442612156141195e+02	4.550777045512133245e-02	0.000000000000000000e+00	2.777418231420606887e+01	1.000000000000000000e+00
4.710000000000000000e+02	1.000555448936623719e+02	6.668179790814923535e+01	-5.134319468518314458e-03	1.155156223633736090e+02	3.459113496671087917e-01	0.000000000000000000e+00	2.777418231420606887e+01	1.000000000000000000e+00
4.750000000000000000e+02	2.853354332367186075e+01	1.091804928690787690e+01	-7.237599227567613133e-03	1.692420847493789609e+02	1.895304169629741242e-01	0.000000000000000000e+00	9.069174366429791689e+01	1.000000000000000000e+00
4.810000000000000000e+02	1.084776736098588117e+02	7.802355171043511461e+01	-3.193360346984446679e-02	8.000801543398238209e+02	5.578870682444725393e-02	0.000000000000000000e+00	3.788622685315978345e+01	1.000000000000000000e+00
4.840000000000000000e+02	3.454084880984611772e+01	4.935957288653771968e+01	-1.248932200555901220e-02	3.033928010673164408e+02	1.141468544706049082e-01	0.000000000000000000e+00	3.039842873296157322e+01	1.000000000000000000e+00
4.860000000000000000e+02	7.528823357149477147e+01	9.629449189174279411e+01	-3.600916131639480405e-02	9.041867547112598231e+02	6.937337764900342041e-02	0.000000000000000000e+00	3.788622685315978345e+01	1.000000000000000000e+00
4.860000000000000000e+02	3.508937983849484965e+01	1.896609359996124056e+01	-3.861223455266268693e-03	8.299548576458072091e+01	3.635620926514092632e-01	0.000000000000000000e+00	5.954255456324488271e+00	1.000000000000000000e+00
4.860000000000000000e+02	5.156677429483269037e+01	2.082181885883060701e+01	-4.174991925545733229e-03	9.101042996962736709e+01	3.253770322274277538e-01	0.000000000000000000e+00	1.658156338546395503e+01	1.000000000000000000e+00
4.880000000000000000e+02	9.370794649581020508e+01	1.556217752905335416e+01	-3.841563820705667237e-02	9.656581255988762678e+02	5.385003322813852744e-02	0.000000000000000000e+00	4.246813183306208117e+01	1.000000000000000000e+00
4.890000000000000000e+02	2.914234647607520756e+01	1.925926969966525348e+01	-3.504075261918805379e-03	7.387244405148710769e+01	4.236912938159752562e-01	0.000000000000000000e+00	5.954255456324488271e+00	1.000000000000000000e+00
4.940000000000000000e+02	6.027698794414565953e+01	6.713268314126786152e+01	-3.488135810691459643e-02	8.753779971257529269e+02	5.821532150544816986e-02	0.000000000000000000e+00	4.354843976552971441e+01	1.000000000000000000e+00
4.940000000000000000e+02	6.929985010301385273e+01	2.452922595204395506e+01	-4.066429947014867444e-03	8.823730811981444333e+01	3.217214799010927884e-01	0.000000000000000000e+00	4.050182139669247050e+01	1.000000000000000000e+00
5.000000000000000000e+02	1.074074644798066736e+01	7.943569748414979870e+01	-3.815973656602124342e-02	9.591213394997121213e+02	4.665751063457290737e-02	0.000000000000000000e+00	8.146173281686681378e+01	1.000000000000000000e+00
5.010000000000000000e+02	8.871624712652572953e+01	1.030118550900196084e+02	-2.229292289215798611e-02	5.538173068968915231e+02	7.132531054500690360e-02	0.000000000000000000e+00	5.116916790872915044e+01	1.000000000000000000e+00
5.010000000000000000e+02	1.188030714193030803e+02	6.162264455820033504e+01	-3.311860697339691437e-03	6.896248923949858067e+01	4.227871498337230083e-01	0.000000000000000000e+00	5.116916790872915044e+01	1.000000000000000000e+00
5.070000000000000000e+02	8.138719217584775834e+01	6.450298264170380769e+00	-3.861604720578570848e-02	9.707774001441225664e+02	5.340952622523631454e-02	0.000000000000000000e+00	3.709265503587779733e+01	1.000000000000000000e+00
5.060000000000000000e+02	3.897678208255762655e+01	6.027043650899578608e+01	-2.681828071314417729e-03	5.286885070260547792e+01	4.878463413453899555e-01	0.000000000000000000e+00	5.473213836637184926e+01	1.000000000000000000e+00
5.070000000000000000e+02	9.069421077337810289e+01	4.235634876315808128e+01	-3.554544371499405650e-03	7.516163380661646443e+01	3.607880354851563665e-01	0.000000000000000000e+00	3.611918879701509866e+01	1.000000000000000000e+00
5.070000000000000000e+02	9.858078113816256405e+01	1.043861830077234032e+02	-7.698169732254684337e-03	1.810069599590173937e+02	1.452199302554859628e-01	0.000000000000000000e+00	2.645581309500713374e+01	1.000000000000000000e+00
5.090000000000000000e+02	9.642065328951106551e+01	7.801870504346919688e+01	-3.233079597790718823e-02	8.102260934392808167e+02	5.782010823468253236e-02	0.000000000000000000e+00	2.645581309500713374e+01	1.000000000000000000e+00
5.120000000000000000e+02	2.164345423565978521e+01	1.307384085280914832e+01	-3.323468991382352942e-03	6.925901307117879924e+01	4.255728638358382554e-01	0.000000000000000000e+00	6.010977906704837181e+01	1.000000000000000000e+00
5.150000000000000000e+02	7.739125804906014139e+01	8.332524040535295740e+01	-1.257965877551237878e-02	3.057003757264129717e+02	1.926523737347921594e-01	0.000000000000000000e+00	2.086732146298198032e+01	1.000000000000000000e+00
5.150000000000000000e+02	8.446845527253437069e+01	9.088420746612952072e+00	-3.756958295646346813e-02	9.440463759484046022e+02	5.387264488575904675e-02	0.000000000000000000e+00	5.714339131246552483e+01	1.000000000000000000e+00
5.170000000000000000e+02	5.673261480868208650e+01	8.626897349553121330e+01	-2.401322696782993635e-02	5.977609866743539442e+02	6.155241758047536038e-02	0.000000000000000000e+00	2.086732146298198032e+01	1.000000000000000000e+00
5.180000000000000000e+02	3.087002469226714751e+01	2.890193658862938975e+01	-3.109213252330156763e-03	6.378603551997716181e+01	4.462774560510558430e-01	0.000000000000000000e+00	3.053176496234352655e+01	1.000000000000000000e+00
5.210000000000000000e+02	2.728876840596621633e+01	5.922294044944537461e+01	-3.958979540797036983e-02	9.956509558054776790e+02	4.666246895166237252e-02	0.000000000000000000e+00	3.053176496234352655e+01	1.000000000000000000e+00
5.270000000000000000e+02	7.058867791495246991e+01	1.913779975945537615e+01	-3.915733386555633050e-02	9.846040997265678243e+02	5.274474347371382876e-02	0.000000000000000000e+00	9.561671225264406715e+00	1.000000000000000000e+00
5.280000000000000000e+02	1.129682047449925477e+02	1.102080723861700839e+01	-1.381334622887423445e-02	3.372138547460048699e+02	1.484475338964917901e-01	0.000000000000000000e+00	2.585212782081303828e+01	1.000000000000000000e+00
5.280000000000000000e+02	1.656405825215540162e+01	3.075931101726834527e+01	-7.179812651081946863e-03	1.677659766308010774e+02	1.949066097189905422e-01	0.000000000000000000e+00	3.024925912681760565e+01	1.000000000000000000e+00
5.280000000000000000e+02	7.626594053773246173e+00	5.965808973582313968e+01	-3.737021446115668111e-02	9.389536801631819571e+02	5.415964747524915079e-02	0.000000000000000000e+00	3.024925912681760565e+01	1.000000000000000000e+00
5.290000000000000000e+02	7.366844270187085897e+01	2.818990478962967572e+01	-7.547160351328530310e-03	1.771495559264077713e+02	3.859752764416598536e-01	0.000000000000000000e+00	9.561671225264406715e+00	1.000000000000000000e+00
5.310000000000000000e+02	1.048852305233447879e+02	3.557682565764889659e+01	-3.797465669219972362e-02	9.543936341925622173e+02	6.163726654814705164e-02	0.000000000000000000e+00	1.999155662220388052e+01	1.000000000000000000e+00
5.330000000000000000e+02	1.172787680731997284e+02	5.126320711352072124e+01	-3.611841324966302835e-02	9.069775008581191287e+02	4.850529100793132820e-02	0.000000000000000000e+00	1.999155662220388052e+01	1.000000000000000000e+00
5.330000000000000000e+02	1.097543106035147247e+02	8.970934548362293981e+01	-3.455236824473256144e-03	7.262490840573181572e+01	3.676501743572572201e-01	0.000000000000000000e+00	3.917554104012022975e+01	1.000000000000000000e+00
5.340000000000000000e+02	5.902293321972781825e+01	2.759767580612751559e+01	-3.831279698038468108e-03	8.223059838358757645e+01	3.634930472187327677e-01	0.000000000000000000e+00	1.465747874501074399e+01	1.000000000000000000e+00
5.360000000000000000e+02	7.541144587470971317e+01	1.183774347029326890e+02	-3.443437491368737252e-02	8.639601980361283040e+02	4.928858353293863459e-02	0.000000000000000000e+00	4.473579883345443875e+01	1.000000000000000000e+00
5.370000000000000000e+02	1.110314277445096707e+02	1.646148943380610419e+01	-1.069841181945531232e-02	2.576455492638253872e+02	1.588980765033206621e-01	0.000000000000000000e+00	3.535800920076012943e+01	1.000000000000000000e+00
5.400000000000000000e+02	7.624729408638560813e+01	5.659784875420959338e+01	-4.572282887177482602e-02	1.152313991375287969e+03	5.733681699696668854e-02	0.000000000000000000e+00	5.311179994919000080e+01	1.000000000000000000e+00
5.410000000000000000e+02	2.656082753780736283e+01	2.878694007385056253e+01	5.792870919763581580e-03	-1.323377496254982191e+02	3.356264313443092506e-01	0.000000000000000000e+00	5.694024586977346303e+01	1.000000000000000000e+00
5.470000000000000000e+02	9.966068692950187824e+01	3.020191275278316212e+01	-9.462399495112827283e-03	2.260726834257392852e+02	1.649649648084680065e-01	0.000000000000000000e+00	2.702625181498467200e+01	1.000000000000000000e+00
5.470000000000000000e+02	5.705108797733298331e+01	1.162897855771566071e+02	-3.443029589165505500e-02	8.638560029461277736e+02	4.903562754027301906e-02	0.000000000000000000e+00	7.742651579385407956e+01	1.000000000000000000e+00
5.480000000000000000e+02	7.485877634339223619e+01	4.093892902573276871e+01	-8.285837017436417651e-03	1.960184125044808070e+02	1.700354933623849929e-01	0.000000000000000000e+00	2.702625181498467200e+01	1.000000000000000000e+00
5.520000000000000000e+02	3.581165210062098936e+01	1.200583618017097898e+01	-3.312231551944590929e-02	8.304447755681338776e+02	5.922845440076918155e-02	0.000000000000000000e+00	5.645834578400326365e+01	1.000000000000000000e+00
5.530000000000000000e+02	3.471320298982371355e+01	6.845349528324688038e+01	-1.423999816307102047e-02	3.481123094075479685e+02	8.403369398905002896e-02	0.000000000000000000e+00	5.645834578400326365e+01	1.000000000000000000e+00
5.640000000000000000e+02	6.159240146266513705e+01	2.103870220328428786e+01	-4.212201476218516843e-02	1.060334309173947531e+03	5.361027861009659556e-02	0.000000000000000000e+00	5.009706932456522566e+01	1.000000000000000000e+00
5.650000000000000000e+02	1.139731317279381244e+02	1.167237175634205073e+02	-4.569758053988139945e-01	1.165741559730712106e+04	6.696153445783159519e-02	0.000000000000000000e+00	1.090842017323901558e+02	1.000000000000000000e+00
5.670000000000000000e+02	1.098582932974411648e+02	7.617821445897511090e+00	-3.933853579729180289e-02	9.892327463570368309e+02	5.576952716018623857e-02	0.000000000000000000e+00	5.009706932456522566e+01	1.000000000000000000e+00
5.710000000000000000e+02	6.049010575305945991e+01	5.708858568927745836e+01	-3.758281317922856912e-02	9.443843305465456979e+02	5.495208200670020915e-02	0.000000000000000000e+00	2.933927116291057402e+01	1.000000000000000000e+00
5.710000000000000000e+02	8.975709214397198821e+01	5.503034858803352591e+01	-3.623578846190221581e-02	9.099757491407292491e+02	5.809777041924502061e-02	0.000000000000000000e+00	2.933927116291057402e+01	1.000000000000000000e+00
5.850000000000000000e+02	7.470392074071696698e+01	6.368846421615871378e+01	-1.711250677845917167e-02	4.214880576474712370e+02	7.007442496454641123e-02	0.000000000000000000e+00	2.439734040392752235e+01	1.000000000000000000e+00
5.860000000000000000e+02	7.952922850294240220e+01	3.100665598249080546e+01	-9.952445193846762295e-03	2.385904769751590493e+02	1.549814240667788390e-01	0.000000000000000000e+00	3.303610425613826607e+01	1.000000000000000000e+00
5.870000000000000000e+02	9.016737009045468199e+01	8.255939299545335075e+01	-2.132852975457541142e-02	5.291827182699025798e+02	4.712523841872328090e-01	0.000000000000000000e+00	2.439734040392752235e+01	1.000000000000000000e+00
5.890000000000000000e+02	1.799143293407322020e+01	3.418446260381707447e+01	-3.767805285897158317e-03	8.060919942241213221e+01	3.718487858545982405e-01	0.000000000000000000e+00	6.161979177503345539e+01	1.000000000000000000e+00
5.930000000000000000e+02	9.871623686490465843e+01	8.449432483473215427e+01	-3.387303569082798782e-02	8.496212730723965478e+02	1.953571494553130172e-01	0.000000000000000000e+00	6.959768701842016903e+00	1.000000000000000000e+00
5.930000000000000000e+02	9.417888782282491889e+01	7.921693494450443040e+01	-2.411654303268664229e-02	6.004001061963822394e+02	4.083546445260936020e-01	0.000000000000000000e+00	6.959768701842016903e+00	1.000000000000000000e+00
6.010000000000000000e+02	1.417580233255686828e+01	9.212766213446440133e+01	-4.964700003188301028e-03	1.111828398199298960e+02	2.967671595967275033e-01	0.000000000000000000e+00	5.623079949004023348e+01	1.000000000000000000e+00
6.030000000000000000e+02	4.326958080114914651e+01	4.400848855771242540e+01	-4.189262560215060299e-02	1.054474761472159571e+03	4.422299772421633968e-02	0.000000000000000000e+00	4.202111982033665782e+01	1.000000000000000000e+00
6.050000000000000000e+02	9.295788871298577760e+01	1.102089050818889291e+02	-3.473324535087391612e-02	8.715945848706452352e+02	6.474048203190119199e-02	0.000000000000000000e+00	1.697042323967288269e+01	1.000000000000000000e+00
6.070000000000000000e+02	6.820133097554683843e+01	7.783425306047733727e+01	-1.263767196369300870e-02	3.071822724447495148e+02	7.682221641215658536e-02	0.000000000000000000e+00	2.241819277459445203e+01	1.000000000000000000e+00
6.090000000000000000e+02	9.012637680126202611e+01	8.251054783510049617e+01	3.197873233988208358e-02	-8.012329322944287924e+02	4.991336275439612891e-01	0.000000000000000000e+00	2.241819277459445203e+01	1.000000000000000000e+00
6.100000000000000000e+02	7.739637364432414302e+01	1.034387859026243319e+02	-3.536411899234551820e-02	8.877097064197475902e+02	5.529843691641300740e-02	0.000000000000000000e+00	1.697042323967288269e+01	1.000000000000000000e+00
6.110000000000000000e+02	1.329799060468880789e+01	4.295056921304689723e+01	-3.815859687857125430e-03	8.183670755977524891e+01	3.591393531426995134e-01	0.000000000000000000e+00	6.504804518696752780e+01	1.000000000000000000e+00
6.160000000000000000e+02	9.884806483246740072e+01	5.796883706577595774e+01	-2.006534177026098043e-02	4.969156737011859946e+02	7.754600756662644034e-02	0.000000000000000000e+00	8.685829591740066746e+01	1.000000000000000000e+00
6.220000000000000000e+02	9.419401828068065186e+01	3.331202983808839235e+01	-3.927899646079128365e-02	9.877118654997852900e+02	4.768639341297131740e-02	0.000000000000000000e+00	3.424435629799577185e+01	1.000000000000000000e+00
6.240000000000000000e+02	3.369765932032765932e+01	4.285156065901094280e+01	-3.924564357484444654e-02	9.868598948741101822e+02	5.355675103615675781e-02	0.000000000000000000e+00	2.135453261645334067e+01	1.000000000000000000e+00
6.250000000000000000e+02	1.244023665083909869e+01	4.488577911283621802e+01	-3.881835246149706320e-02	9.759451129339704494e+02	5.058207816832649417e-02	0.000000000000000000e+00	2.135453261645334067e+01	1.000000000000000000e+00
6.250000000000000000e+02	1.159610105860531917e+02	8.191670337064529406e+01	-6.575513754185698112e-02	1.664021991054084538e+03	5.543312406789080438e-02	0.000000000000000000e+00	2.466762066727660851e+01	1.000000000000000000e+00
6.250000000000000000e+02	7.388152549515103829e+01	5.742507261484171011e+00	-3.792447599444880718e-02	9.531118116681838046e+02	4.545216490546100108e-02	0.000000000000000000e+00	3.424435629799577185e+01	1.000000000000000000e+00
6.290000000000000000e+02	1.157099532037531588e+02	5.725036031831091066e+01	-4.565695456774139169e-03	1.009906137679588767e+02	3.090501816567758908e-01	0.000000000000000000e+00	2.466762066727660851e+01	1.000000000000000000e+00
6.330000000000000000e+02	5.801747295818365302e+01	1.183391408407162828e+02	-2.575950362036502281e-02	6.423681134649401656e+02	5.539575216916614586e-02	0.000000000000000000e+00	8.402536154400075930e+01	1.000000000000000000e+00
6.370000000000000000e+02	8.411937301948935897e+01	9.493212542794683628e+00	-3.874654291182218213e-02	9.741108000932919140e+02	5.376166704028217946e-02	0.000000000000000000e+00	2.556013045151298968e+01	1.000000000000000000e+00
6.370000000000000000e+02	1.095249800708046024e+02	6.686898402766384919e+00	-7.604506763739533881e-03	1.786144204343821116e+02	1.450549170799219079e-01	0.000000000000000000e+00	2.556013045151298968e+01	1.000000000000000000e+00
6.390000000000000000e+02	3.182564891653526473e+01	8.644529543627206181e+01	-1.046030989607668465e-01	2.656359567149745544e+03	4.973364210750463865e-02	0.000000000000000000e+00	3.363398983402772302e+01	1.000000000000000000e+00
6.430000000000000000e+02	9.793320990195548248e+00	6.103227124980989515e+01	-4.167538600662143433e-03	9.082004123161665632e+01	3.514188662430614007e-01	0.000000000000000000e+00	1.606340278953312151e+01	1.000000000000000000e+00
6.470000000000000000e+02	2.562075836337348989e+01	5.828907322981378769e+01	-4.237938032155613710e-02	1.066908489800897541e+03	4.904368247186097207e-02	0.000000000000000000e+00	1.606340278953312151e+01	1.000000000000000000e+00
6.460000000000000000e+02	7.985436977715276896e+01	1.016412767792584049e+01	4.689251973996465261e-03	-1.041467581403516789e+02	4.058849755440031570e-01	0.000000000000000000e+00	7.250720647875623115e+01	1.000000000000000000e+00
6.490000000000000000e+02	3.585544335253862158e+01	9.362017851170969607e+01	-3.375331451505229896e-02	8.465630991801948539e+02	5.428053101244334488e-02	0.000000000000000000e+00	3.678363463916875276e+01	1.000000000000000000e+00
6.500000000000000000e+02	1.696577242988090006e+01	1.207571857043413956e+02	-1.877899080554792585e-02	4.640569508311021991e+02	6.547576293589085772e-02	0.000000000000000000e+00	2.020168970176819911e+01	1.000000000000000000e+00
6.520000000000000000e+02	7.203824779645806586e+01	3.699569788376795998e+01	-4.329663168341378252e-03	9.496137309666677595e+01	3.365791484767944874e-01	0.000000000000000000e+00	3.205580242187214424e+01	1.000000000000000000e+00
6.540000000000000000e+02	2.407499041588653199e+01	1.018477360446082685e+02	-1.242566123734152421e-02	3.017666418013483849e+02	1.065982820093506200e-01	0.000000000000000000e+00	2.020168970176819911e+01	1.000000000000000000e+00
6.550000000000000000e+02	1.040910447136003398e+02	3.743464970178285967e+01	-3.464281687549795180e-02	8.692846676758415470e+02	5.078106535518844833e-02	0.000000000000000000e+00	2.496163652503302544e+01	1.000000000000000000e+00
6.600000000000000000e+02	8.729531581174018129e+01	1.896882210963086024e+01	-6.080430602657177150e-03	1.396832130239087633e+02	2.796892222464085753e-01	0.000000000000000000e+00	1.464118438100631359e+01	1.000000000000000000e+00
6.630000000000000000e+02	1.176226405248148126e+02	5.417669126282880399e+01	-3.624286524947981786e-02	9.101565195589132600e+02	5.423106399401445010e-02	0.000000000000000000e+00	4.646870640077012382e+01	1.000000000000000000e+00
6.620000000000000000e+02	7.376002209709636759e+01	1.338669848712420141e+01	-4.438547392574064554e-03	9.774272643423277884e+01	3.963753171092192495e-01	0.000000000000000000e+00	1.464118438100631359e+01	1.000000000000000000e+00
6.650000000000000000e+02	3.297240475241400759e+01	1.951360357734330719e+01	-3.723199857119156853e-03	7.946979232207652899e+01	3.911700973170531004e-01	0.000000000000000000e+00	3.466188163417400858e+01	1.000000000000000000e+00
6.690000000000000000e+02	3.511575442874475073e+01	5.410915373320096222e+01	-3.596974849509600430e-03	7.624548367063330545e+01	3.517025855697758496e-01	0.000000000000000000e+00	3.065613510779768802e+01	1.000000000000000000e+00
6.740000000000000000e+02	5.677793668364271795e+00	6.266515081231717943e+01	-3.369566497496405411e-02	8.450904915378706619e+02	4.858794978603053760e-02	0.000000000000000000e+00	3.065613510779768802e+01	1.000000000000000000e+00
6.790000000000000000e+02	4.159772648746036339e+01	1.315617726711211866e+01	-1.041562205706837892e-02	2.504219293594069313e+02	2.288066800441488358e-01	0.000000000000000000e+00	2.793415788158315394e+01	1.000000000000000000e+00
6.810000000000000000e+02	1.625881088069809266e+01	2.491443106717076716e+01	-3.877962452797268506e-02	9.749558413666321712e+02	4.556730879902304299e-02	0.000000000000000000e+00	2.793415788158315394e+01	1.000000000000000000e+00
6.860000000000000000e+02	8.370739469014044687e+01	2.852766233047373490e+01	-3.925478080703982686e-02	9.870932975680433401e+02	4.487278266196625953e-02	0.000000000000000000e+00	3.194625274726501729e+01	1.000000000000000000e+00
6.840000000000000000e+02	3.053002385685654119e+01	9.129484423531806669e+01	-6.974833862551103186e-03	1.625299707573317392e+02	1.664287212866768506e-01	0.000000000000000000e+00	6.789717793977020222e+01	1.000000000000000000e+00
6.860000000000000000e+02	6.066627432858109614e+01	6.399177586228979031e+00	6.046018629538619377e-03	-1.388041889324022122e+02	3.650157607751629563e-01	0.000000000000000000e+00	3.194625274726501729e+01	1.000000000000000000e+00
6.970000000000000000e+02	8.925427924043118821e+01	1.925743515125452987e+01	-2.053881033956939106e-02	5.090100188164560109e+02	5.988687553970928334e-02	0.000000000000000000e+00	3.602738141525485815e+01	1.000000000000000000e+00
6.980000000000000000e+02	7.064312048707490987e+01	5.010540074864233162e+01	-3.735166691381982401e-02	9.384798991076379480e+02	5.882612794948893775e-02	0.000000000000000000e+00	3.602738141525485815e+01	1.000000000000000000e+00
7.040000000000000000e+02	2.462751986750715005e+01	6.255542815947524815e+01	-3.849346353991797698e-02	9.676461064181951315e+02	5.125827467365773327e-02	0.000000000000000000e+00	1.797693134862315708e+308	1.000000000000000000e+00
7.100000000000000000e+02	1.059786693464340459e+02	9.215026379414501534e+00	-7.915967139225359855e-03	1.865704063541220989e+02	2.210229089955878523e-01	0.000000000000000000e+00	1.797693134862315708e+308	1.000000000000000000e+00
7.160000000000000000e+02	1.128776471331222240e+02	2.987229551622791135e+01	-7.354207700698746179e-03	1.722207473446017332e+02	2.056247404414229818e-01	0.000000000000000000e+00	7.347221978511163343e+01	1.000000000000000000e+00
7.180000000000000000e+02	4.069033463544836593e+01	1.619168900500452679e+01	-1.412425438582017197e-02	3.451557347207394173e+02	9.312716301259826857e-02	0.000000000000000000e+00	7.347221978511163343e+01	1.000000000000000000e+00
7.190000000000000000e+02	6.642334973320035374e+01	1.118514186491837279e+02	-3.433008228362158243e-02	8.612961330004339970e+02	5.762078899760780804e-02	0.000000000000000000e+00	2.864508662512167803e+01	1.000000000000000000e+00
7.240000000000000000e+02	4.884306552534486201e+01	6.819983368741678653e+00	-4.672506464212465224e-03	1.037190085755713653e+02	4.571236377745343527e-01	0.000000000000000000e+00	5.740067765689366297e+01	1.000000000000000000e+00
7.240000000000000000e+02	4.419904744826698817e+01	9.377874934692982833e+01	-3.280859714365100179e-03	6.817059594116416577e+01	4.132196628639556168e-01	0.000000000000000000e+00	2.864508662512167803e+01	1.000000000000000000e+00
7.240000000000000000e+02	9.924113545974316253e+01	3.429492362997081045e+01	-4.327109191106682552e-03	9.489613395705910648e+01	3.416738859023088493e-01	0.000000000000000000e+00	5.740067765689366297e+01	1.000000000000000000e+00
7.290000000000000000e+02	7.467089379093785340e+01	9.247747095947630669e+01	-3.545456321736131095e-02	8.900200259254793309e+02	5.552614743290196220e-02	0.000000000000000000e+00	3.049961876766654711e+01	1.000000000000000000e+00
7.320000000000000000e+02	5.588003963239944483e+01	4.792272226185697548e+01	-4.055006163098831551e-02	1.020180125969148776e+03	5.929536433133197892e-02	0.000000000000000000e+00	4.669804208307185434e+01	1.000000000000000000e+00
7.300000000000000000e+02	1.178560220722464749e+02	5.163098452500584301e+01	-3.821899422265529530e-03	8.199098735166620600e+01	3.715316549506193500e-01	0.000000000000000000e+00	5.944233137011418933e+01	1.000000000000000000e+00
7.310000000000000000e+02	3.219954401947449441e+01	7.674228353157829474e+00	2.882965012759264919e-03	-5.800671991495282498e+01	4.991927001815419374e-01	0.000000000000000000e+00	4.669804208307185434e+01	1.000000000000000000e+00
7.370000000000000000e+02	9.512350686073722272e+01	9.359566104642290441e+01	-2.938797200685800554e-02	7.350542002524825875e+02	6.023550673664657129e-02	0.000000000000000000e+00	3.714236947185437288e+01	1.000000000000000000e+00
7.380000000000000000e+02	6.121824107527200454e+01	1.087610348301679579e+02	-1.743129968629281851e-02	4.296313467643652757e+02	6.218980242490690369e-02	0.000000000000000000e+00	3.714236947185437288e+01	1.000000000000000000e+00
7.440000000000000000e+02	8.837575776588946042e+01	1.114507627624135182e+02	-1.854658480845262220e-02	4.581203406357628864e+02	6.691386038950342119e-02	0.000000000000000000e+00	4.045508169954321431e+01	1.000000000000000000e+00
7.470000000000000000e+02	4.695654654116969340e+01	5.372066404964165542e+01	-4.844750673728344045e-03	1.081188379391863208e+02	3.603025495375843379e-01	0.000000000000000000e+00	2.965485207916982446e+01	1.000000000000000000e+00
7.490000000000000000e+02	5.082359112246084720e+01	9.640255969025625404e+01	-1.909556389121776221e-02	4.721435365106743802e+02	7.528828915264651478e-02	0.000000000000000000e+00	2.767886254171782667e+01	1.000000000000000000e+00
7.490000000000000000e+02	9.796721704915638895e+01	1.567960195801993883e+01	3.259925277937892642e-03	-6.763584386815082894e+01	4.752768428136221468e-01	0.000000000000000000e+00	6.363341033398258872e+01	1.000000000000000000e+00
7.490000000000000000e+02	6.795391501093089914e+01	7.466155154713136710e+01	-1.017109385296239704e-01	2.582481830272590287e+03	5.000918229569539797e-02	0.000000000000000000e+00	2.767886254171782667e+01	1.000000000000000000e+00
7.520000000000000000e+02	5.245866235066060312e+01	5.676685978041236069e+01	3.148950484695780226e-03	-6.480108875330482476e+01	3.796376599061156432e-01	0.000000000000000000e+00	3.295129017573044194e+01	1.000000000000000000e+00
7.530000000000000000e+02	8.838980159368442457e+01	9.232442116350695471e+01	-2.905292590180357654e-02	7.264957372694503874e+02	7.808394138131025120e-02	0.000000000000000000e+00	3.902352051204362482e+01	1.000000000000000000e+00
7.550000000000000000e+02	8.524037757028935403e+01	5.342819664910515343e+01	-6.365142377212857153e-03	1.469559290668914571e+02	2.120499532359360062e-01	0.000000000000000000e+00	3.295129017573044194e+01	1.000000000000000000e+00
7.590000000000000000e+02	1.785093565875280675e+01	2.667762380899439023e+01	-3.910952950518490484e-02	9.833829786853310679e+02	5.213295033243525722e-02	0.000000000000000000e+00	4.248886633249978928e+01	1.000000000000000000e+00
7.600000000000000000e+02	5.686122093812851830e+01	9.840123856722465590e+00	-3.772155036543520246e-02	9.479282519788710033e+02	5.227430145294331698e-02	0.000000000000000000e+00	4.248886633249978928e+01	1.000000000000000000e+00
7.610000000000000000e+02	4.423495521221349946e+01	8.256475975317583504e+01	-3.399608661824109982e-03	7.120393510186526953e+01	4.079645774463812602e-01	0.000000000000000000e+00	2.304725978158599276e+01	1.000000000000000000e+00
7.630000000000000000e+02	1.006372801355678774e+02	9.017404133305403491e+01	-4.946952572767534043e-03	1.107294970590122603e+02	3.921017662367527468e-01	0.000000000000000000e+00	5.691329741740076287e+01	1.000000000000000000e+00
7.650000000000000000e+02	2.122214716510096366e+01	8.130505771433348627e+01	-3.781855716715369631e-02	9.504062068307121081e+02	5.063025571171586581e-02	0.000000000000000000e+00	9.061565041092620731e+00	1.000000000000000000e+00
7.690000000000000000e+02	3.026769339242243717e+01	8.076649068661811270e+01	-3.884788688268359103e-02	9.766995441798109141e+02	5.755359837182882909e-02	0.000000000000000000e+00	9.061565041092620731e+00	1.000000000000000000e+00
7.700000000000000000e+02	7.837283350776831803e+00	1.365910766996415049e+01	-3.946121887002321943e-02	9.923665793453234301e+02	4.444989727073711538e-02	0.000000000000000000e+00	6.895744438951689403e+01	1.000000000000000000e+00
7.720000000000000000e+02	1.134303910958409460e+02	1.420489349735632345e+01	-7.304015908077635295e-03	1.709386414113600381e+02	1.810635459466286568e-01	0.000000000000000000e+00	1.055945182546428498e+02	1.000000000000000000e+00
7.760000000000000000e+02	1.603129971367357598e+01	9.672795616484057746e+01	4.045566871427601525e-03	-8.770437889773972984e+01	4.169403305932554149e-01	0.000000000000000000e+00	1.276582894844409282e+02	1.000000000000000000e+00
7.830000000000000000e+02	4.388468869661765837e+01	7.977372421462212060e+01	-3.687935543033623448e-02	9.264151107490367849e+02	5.054044123314982428e-02	0.000000000000000000e+00	1.144021328206867416e+01	1.000000000000000000e+00
7.830000000000000000e+02	3.233784965811713619e+01	8.839543670668757613e+01	-3.771268860804887629e-02	9.477018860506856299e+02	5.573432548977597101e-02	0.000000000000000000e+00	1.339707631166815993e+01	1.000000000000000000e+00
7.840000000000000000e+02	1.162117174653782143e+02	2.766553284968494708e+01	-3.473118483652368194e-02	8.715419508136411650e+02	6.205645285523453403e-02	0.000000000000000000e+00	4.905667062852767657e+01	1.000000000000000000e+00
7.850000000000000000e+02	4.911400699913351531e+01	8.994882667259241771e+01	-4.234853576806713732e-03	9.253954407867530563e+01	3.824450799497295383e-01	0.000000000000000000e+00	1.144021328206867416e+01	1.000000000000000000e+00
7.860000000000000000e+02	9.497691371800718230e+01	1.041481570178284386e+02	-7.693581016429454703e-03	1.808897451818943978e+02	1.625552616137968531e-01	0.000000000000000000e+00	1.584456242071432541e+01	1.000000000000000000e+00
7.880000000000000000e+02	6.901290504390789238e+01	1.429283532230817855e+01	-6.389803330113097771e-03	1.475858717802643412e+02	2.263345960649195687e-01	0.000000000000000000e+00	4.905667062852767657e+01	1.000000000000000000e+00
7.880000000000000000e+02	7.569447607276919676e+00	6.708851455833163868e+01	-3.427308334867835982e-02	8.598401445038520023e+02	5.908276660685585213e-02	0.000000000000000000e+00	2.074207990934498724e+01	1.000000000000000000e+00
7.870000000000000000e+02	1.971706210410146909e+01	8.390128770859423923e+01	-3.678922291617741074e-03	7.833876020558291486e+01	3.736356215593593655e-01	0.000000000000000000e+00	1.339707631166815993e+01	1.000000000000000000e+00
7.890000000000000000e+02	1.101255821156039332e+02	9.950402049059691478e+01	-3.315294403373138243e-02	8.312271544759411199e+02	5.060559243026285792e-02	0.000000000000000000e+00	1.584456242071432541e+01	1.000000000000000000e+00
7.960000000000000000e+02	4.324759020478413163e+01	2.075623353787891290e+01	-3.815516294628325256e-02	9.590045103390815484e+02	5.641584505293706364e-02	0.000000000000000000e+00	6.337754528858580727e+01	1.000000000000000000e+00
7.980000000000000000e+02	1.062310910066994296e+02	1.369989783569752717e+01	-1.475610346439073378e-02	3.612957729669106470e+02	7.425067091371539973e-02	0.000000000000000000e+00	6.337754528858580727e+01	1.000000000000000000e+00
7.990000000000000000e+02	8.273957398551794995e+01	1.191368725173385741e+02	-1.205350747917354956e-02	2.922602959127444251e+02	9.375875372136321939e-02	0.000000000000000000e+00	1.060111640769240893e+02	1.000000000000000000e+00
8.040000000000000000e+02	5.445672472983135748e+01	5.516353659491194605e+01	-3.343999515662875177e-02	8.385596271490851450e+02	6.939359667457023484e-02	0.000000000000000000e+00	2.151497382582496698e+01	1.000000000000000000e+00
8.030000000000000000e+02	1.068150979007582606e+02	2.859180121776995165e+01	-4.428059165751657006e-03	9.747481375098389833e+01	3.086168963096989071e-01	0.000000000000000000e+00	4.645109427003381342e+01	1.000000000000000000e+00
8.050000000000000000e+02	9.396237920729396365e+01	7.322936142294068418e+01	-7.776156667011834001e-02	1.970715839161740405e+03	4.307442745763800929e-02	0.000000000000000000e+00	1.098407451832932935e+01	1.000000000000000000e+00
8.080000000000000000e+02	5.299524873686621618e+01	3.369825796527566553e+01	-6.580066580151118852e-03	1.524459819499297453e+02	2.126873014589045763e-01	0.000000000000000000e+00	1.854218954208956660e+01	1.000000000000000000e+00
8.080000000000000000e+02	4.013290729153209924e+01	1.014333959547631849e+02	-3.619067849718612950e-02	9.088234541062121252e+02	5.895681462717616839e-02	0.000000000000000000e+00	4.407051898892171948e+01	1.000000000000000000e+00
8.090000000000000000e+02	1.048513066201962687e+02	7.178674129943054538e+01	-7.033325073733955046e-02	1.780965933170062272e+03	4.511495473452487026e-02	0.000000000000000000e+00	1.098407451832932935e+01	1.000000000000000000e+00
8.090000000000000000e+02	7.948753786838609869e+01	1.212683069984824868e+02	-3.359950769157742101e-02	8.426342368970960024e+02	5.543818226172037011e-02	0.000000000000000000e+00	4.407051898892171948e+01	1.000000000000000000e+00
8.090000000000000000e+02	3.451155391013966778e+01	3.222658593414307404e+01	6.017652128788813018e-03	-1.380795912040211135e+02	2.430326414088322950e-01	0.000000000000000000e+00	1.854218954208956660e+01	1.000000000000000000e+00
8.120000000000000000e+02	7.647587245525414801e+01	3.467607015543856619e+01	-1.032202382759738607e-02	2.480310435376639475e+02	1.157525022913399315e-01	0.000000000000000000e+00	2.350097459433870384e+01	1.000000000000000000e+00
8.150000000000000000e+02	4.325181682383607296e+01	3.384849249646588021e+01	-4.273155301339927326e-02	1.075904436631214139e+03	5.219832618827291437e-02	0.000000000000000000e+00	3.323436109482464218e+01	1.000000000000000000e+00
8.150000000000000000e+02	3.958272217761815881e+01	8.157827457518963854e+01	-7.770460847212155332e-03	1.828535739683494512e+02	1.611698906863844316e-01	0.000000000000000000e+00	2.368584269909668194e+01	1.000000000000000000e+00
8.150000000000000000e+02	1.207395176941839665e+01	1.137847003995801458e+02	-3.447809627231586578e-03	7.243518707573700510e+01	4.088754623223792573e-01	0.000000000000000000e+00	4.235547560532185685e+01	1.000000000000000000e+00
8.200000000000000000e+02	6.075823137470837310e+01	9.219038815403430931e+01	-1.385100412357214393e-02	3.381757930969629342e+02	1.031906379553589881e-01	0.000000000000000000e+00	9.396424176340952172e+00	1.000000000000000000e+00
8.220000000000000000e+02	9.997831477471673622e+01	5.560221970819819148e+01	-1.281597273233984167e-02	3.117368113732417783e+02	9.311458414101536629e-02	0.000000000000000000e+00	3.972324194634184380e+01	1.000000000000000000e+00
8.220000000000000000e+02	2.149604931293263732e+01	2.542651404042388208e+01	-1.131767065877998905e-02	2.734639807373528129e+02	1.166129938555890977e-01	0.000000000000000000e+00	4.140438028162333950e+01	1.000000000000000000e+00
8.220000000000000000e+02	1.190820285767718474e+02	9.545475122890363195e+01	-5.666329677064050122e-03	1.291053630221831270e+02	2.367367181580836144e-01	0.000000000000000000e+00	4.419475251248333336e+01	1.000000000000000000e+00
8.230000000000000000e+02	4.809636126200204131e+01	5.715577672831934564e+01	-1.665570075667314326e-02	4.098193428977598955e+02	7.274697362915749643e-02	0.000000000000000000e+00	2.529697069892196026e+01	1.000000000000000000e+00
8.240000000000000000e+02	5.136185829809749492e+01	9.222137697245261734e+01	-3.783427337455687323e-02	9.508076637563847271e+02	5.211988753656437989e-02	0.000000000000000000e+00	9.396424176340952172e+00	1.000000000000000000e+00
8.250000000000000000e+02	9.493074464871564544e+01	1.544759350336468451e+01	-1.861747747122148924e-02	4.599312323934132678e+02	6.487408852336129517e-02	0.000000000000000000e+00	3.783336331323458523e+01	1.000000000000000000e+00
8.280000000000000000e+02	1.049459804574227064e+02	9.152318393562784138e+01	-3.337926401730497566e-02	8.370083027194651777e+02	4.869768657636464049e-02	0.000000000000000000e+00	5.358867064130400593e+01	1.000000000000000000e+00
8.270000000000000000e+02	6.444274458518496829e+01	3.784949591627055554e+01	-3.994509382445868631e-03	8.640015949967883557e+01	3.301119837349245634e-01	0.000000000000000000e+00	2.529697069892196026e+01	1.000000000000000000e+00
8.420000000000000000e+02	5.719484377681768450e+01	3.027792643233984649e+01	-3.561339987665119305e-02	8.940773710143295148e+02	5.034706750880535431e-02	0.000000000000000000e+00	1.797693134862315708e+308	1.000000000000000000e+00
8.510000000000000000e+02	6.756329697632861553e+01	1.893878804782923453e+01	-3.710233169764708128e-02	9.321108466525017775e+02	5.687243120289786624e-02	0.000000000000000000e+00	6.774381944449247328e+01	1.000000000000000000e+00
8.540000000000000000e+02	2.467698100566390451e+01	7.137912534072148674e+01	-2.064242174549555525e-02	5.116566825706725581e+02	6.809801854987540537e-02	0.000000000000000000e+00	3.514311833107423411e+01	1.000000000000000000e+00
8.580000000000000000e+02	3.340349357424116761e+01	3.733669968651245341e+01	-4.177994813668705482e-02	1.051596513068003333e+03	4.636779880475216942e-02	0.000000000000000000e+00	3.514311833107423411e+01	1.000000000000000000e+00
8.590000000000000000e+02	1.203498669071210827e+02	5.002518143950013041e+01	-3.565780382688427119e-02	8.952116315194875824e+02	4.895898973941936738e-02	0.000000000000000000e+00	3.960439081061980460e+01	1.000000000000000000e+00
8.580000000000000000e+02	8.825737493971719516e+01	2.681786080995689048e+01	-4.586725713488954380e-03	1.015278134873472595e+02	3.334218957403859429e-01	0.000000000000000000e+00	3.960439081061980460e+01	1.000000000000000000e+00
8.590000000000000000e+02	7.443737078606018542e+01	1.006227416689748111e+02	-3.443569512914088776e-02	8.639939217980765989e+02	4.822322124760136663e-02	0.000000000000000000e+00	4.727118818743127093e+01	1.000000000000000000e+00
8.640000000000000000e+02	1.496652962280938048e+01	4.880490764824102001e+01	-3.588497053651707597e-02	9.010144086478881036e+02	5.271178545061483423e-02	0.000000000000000000e+00	2.817876973928714790e+01	1.000000000000000000e+00
8.640000000000000000e+02	5.301685743554566699e+01	5.848336767680483916e+01	-5.967477816000391934e-03	1.367979317779877420e+02	2.236952821942014280e-01	0.000000000000000000e+00	1.109168532871149182e+01	1.000000000000000000e+00
8.650000000000000000e+02	4.676924334318727006e+01	1.211050330078844439e+02	-3.371584721410010588e-02	8.456060293816326521e+02	6.206156787320571411e-02	0.000000000000000000e+00	5.471064055224083944e+01	1.000000000000000000e+00
8.660000000000000000e+02	6.236794579259390048e+01	4.034808789464712930e+01	-3.389811171253831815e-03	7.095366667878148803e+01	4.329860549265469594e-01	0.000000000000000000e+00	2.040419628994147061e+01	1.000000000000000000e+00
8.670000000000000000e+02	4.195002024719319422e+01	5.922539063982721075e+01	-8.584927290722622201e-03	2.036584148620343626e+02	1.251426930407328886e-01	0.000000000000000000e+00	1.008922113449088798e+01	1.000000000000000000e+00
8.660000000000000000e+02	3.609925962127699961e+01	6.744493948382627480e+01	-4.311680740392458307e-03	9.450202752713425980e+01	3.486649347533813392e-01	0.000000000000000000e+00	1.008922113449088798e+01	1.000000000000000000e+00
8.730000000000000000e+02	6.899974239264294340e+01	7.277344023189951372e+01	-3.544457827167504099e-02	8.897649691235815226e+02	6.034757205463670005e-02	0.000000000000000000e+00	2.966966501653911692e+01	1.000000000000000000e+00
8.730000000000000000e+02	6.560797584910729086e+01	3.188645407661887887e+01	-2.142246957868846127e-02	5.315823298313426903e+02	6.248692427075597244e-02	0.000000000000000000e+00	2.702939818380350090e+01	1.000000000000000000e+00
8.740000000000000000e+02	8.756641719628093767e+01	4.764764755241044725e+01	-9.098894368341992056e-03	2.167872593462525685e+02	1.184113276056510955e-01	0.000000000000000000e+00	2.702939818380350090e+01	1.000000000000000000e+00
8.770000000000000000e+02	5.997562867735053516e+01	1.010374525770552623e+02	-1.112066920536760629e-02	2.684317489901443423e+02	1.111817601107231157e-01	0.000000000000000000e+00	1.775892003767975780e+01	1.000000000000000000e+00
8.760000000000000000e+02	4.506436113567639268e+01	9.853046408737432316e+00	-5.045610544463638089e-03	1.132496296198876706e+02	3.181443664236018876e-01	0.000000000000000000e+00	3.012492587464658911e+01	1.000000000000000000e+00
8.770000000000000000e+02	4.455861976398045243e+01	1.098519336774814832e+02	-7.615542685952682127e-03	1.788963235227033692e+02	3.458440726247961061e-01	0.000000000000000000e+00	1.775892003767975780e+01	1.000000000000000000e+00
8.780000000000000000e+02	1.721796035224422994e+01	6.991254604173290943e+01	-3.403374711188877997e-03	7.130013557575348671e+01	4.118023598635094373e-01	0.000000000000000000e+00	1.639719221099499080e+01	1.000000000000000000e+00
8.780000000000000000e+02	3.351849002456076221e+01	7.169036628187055271e+01	-4.184307523990118613e-03	9.124838887512818530e+01	3.459753578096317339e-01	0.000000000000000000e+00	1.639719221099499080e+01	1.000000000000000000e+00
8.820000000000000000e+02	6.920519898699038208e+01	6.115051683883532263e+01	-3.655778060315715422e-02	9.182007599084560070e+02	4.860187980750740877e-02	0.000000000000000000e+00	3.313667403126470390e+01	1.000000000000000000e+00
8.840000000000000000e+02	3.607093826964455019e+01	6.075060113616115132e+01	-3.878205968402360926e-02	9.750180453218652019e+02	5.428354320841732861e-02	0.000000000000000000e+00	2.685785650539029845e+01	1.000000000000000000e+00
8.840000000000000000e+02	2.326928960926670342e+01	3.713996269412866980e+01	-5.802729699419559989e-03	1.325895836252692561e+02	2.353528662671956484e-01	0.000000000000000000e+00	2.685785650539029845e+01	1.000000000000000000e+00
8.850000000000000000e+02	1.154062334950099427e+02	8.580287598592792619e+01	-3.257672881383934672e-03	6.757830834620520477e+01	4.694496430881605065e-01	0.000000000000000000e+00	5.236672990676861161e+01	1.000000000000000000e+00
8.860000000000000000e+02	1.486151841640366200e+01	9.443209076898421372e+00	-1.323507503713584194e-02	3.224424172811730500e+02	8.441463580335628603e-02	0.000000000000000000e+00	2.894478843185927630e+01	1.000000000000000000e+00
8.900000000000000000e+02	1.044762572539032135e+02	2.708257475628515465e+01	-3.762944654872265454e-02	9.455755396385728773e+02	5.982237837174786410e-02	0.000000000000000000e+00	5.972887205641124098e+01	1.000000000000000000e+00
8.910000000000000000e+02	3.150138806366378574e+01	9.814309721514554496e+01	-3.831405722504394387e-03	8.223381756957516586e+01	3.356053473361702011e-01	0.000000000000000000e+00	1.856016109225164001e+01	1.000000000000000000e+00
8.940000000000000000e+02	4.881196671975020962e+01	1.048381286834641770e+02	-3.591144579847069251e-02	9.016906963168921720e+02	4.876984422657593132e-02	0.000000000000000000e+00	1.856016109225164001e+01	1.000000000000000000e+00
8.970000000000000000e+02	2.748190941236449802e+01	6.292023823208717204e+01	-3.709115680667516429e-02	9.318253937274272403e+02	5.373082389201744302e-02	0.000000000000000000e+00	4.703276394844345276e+01	1.000000000000000000e+00
8.990000000000000000e+02	6.741448834837306947e+01	8.136211485266187537e+00	-4.179903445924860322e-02	1.052084056670692689e+03	1.402806751563977494e-01	0.000000000000000000e+00	6.779307078955011434e+01	1.000000000000000000e+00
9.010000000000000000e+02	7.012410850834450571e+01	1.396942854842267501e+01	-3.915257887449827973e-02	9.844826375924284321e+02	1.678423673661283422e-01	0.000000000000000000e+00	2.714581132065103120e+01	1.000000000000000000e+00
9.020000000000000000e+02	6.586831034145674835e+01	1.011642951349900272e+02	-3.617105870669065637e-02	9.083222835265299864e+02	5.254429295526963362e-02	0.000000000000000000e+00	5.905420743007240247e+01	1.000000000000000000e+00
9.020000000000000000e+02	5.087887983442898587e+01	3.311404255720032808e+01	-3.720555512427383468e-03	7.940224482393371375e+01	3.598423946871974755e-01	0.000000000000000000e+00	2.593079667345402228e+01	1.000000000000000000e+00
9.060000000000000000e+02	3.312805928425379420e+01	5.201680917786970326e+01	-1.202689869720371604e-02	2.915805975904033858e+02	9.921940827025466092e-02	0.000000000000000000e+00	2.593079667345402228e+01	1.000000000000000000e+00
9.080000000000000000e+02	1.921557682631678787e+01	1.060009375840452890e+02	-3.643732403717986346e-02	9.151238011095698539e+02	4.940344355920567310e-02	0.000000000000000000e+00	3.524457606322464898e+01	1.000000000000000000e+00
9.080000000000000000e+02	8.390354815394393029e+01	2.325314023882457093e+01	-3.612936673480677402e-02	9.072572981627994295e+02	6.326764231945458672e-02	0.000000000000000000e+00	5.835665275520021567e+01	1.000000000000000000e+00
9.110000000000000000e+02	5.440688310501845137e+01	1.040639026656606916e+02	-2.273736998697621289e-02	5.651703235460481665e+02	6.505571324721304283e-02	0.000000000000000000e+00	3.524457606322464898e+01	1.000000000000000000e+00
9.140000000000000000e+02	8.560233199495517908e+01	5.374896084372880978e+01	-3.618294978244721710e-02	9.086260307725227676e+02	5.911132679446218230e-02	0.000000000000000000e+00	2.613352991127964131e+01	1.000000000000000000e+00
9.140000000000000000e+02	1.139695038733559755e+02	7.038861184792598635e+01	-9.055840421510192098e-03	2.156874835104059400e+02	1.540738513175964330e-01	0.000000000000000000e+00	1.121771288823630108e+01	1.000000000000000000e+00
9.190000000000000000e+02	1.110842692712914186e+02	5.954829341469017123e+01	-3.081992029925423662e-03	6.309069293640661868e+01	4.353573724411443635e-01	0.000000000000000000e+00	1.121771288823630108e+01	1.000000000000000000e+00
9.190000000000000000e+02	9.587562715121698886e+01	9.726414729567106576e+01	-3.089307543785713844e-03	6.327756141101545495e+01	4.747439410507109381e-01	0.000000000000000000e+00	3.239880831819228035e+01	1.000000000000000000e+00
9.200000000000000000e+02	2.976297524486105672e+01	2.479147111096981604e+01	-3.568333095381158622e-03	7.551385483275274169e+01	4.390039219285456484e-01	0.000000000000000000e+00	1.232376046129251357e+01	1.000000000000000000e+00
9.210000000000000000e+02	6.186534280178503309e+01	6.392797118762082675e+01	-2.862614942761450634e-02	7.155941013415150564e+02	8.487865270851613353e-02	0.000000000000000000e+00	1.204730986821780547e+01	1.000000000000000000e+00
9.210000000000000000e+02	7.011559688976642235e+01	7.270697924916197508e+01	-3.484992148530027117e-02	8.745749758151363267e+02	6.215194549957825387e-02	0.000000000000000000e+00	1.204730986821780547e+01	1.000000000000000000e+00
9.240000000000000000e+02	7.814142391764960394e+01	2.127384613300939975e+01	-3.550015976614213919e-02	8.911847503290996428e+02	4.898520379913817724e-02	0.000000000000000000e+00	3.039541550739739151e+01	1.000000000000000000e+00
9.230000000000000000e+02	1.052390384163304020e+02	3.504339849858098432e+01	-3.709582175359808082e-02	9.319445557620108502e+02	5.370863480438925475e-02	0.000000000000000000e+00	2.519239168077024971e+01	1.000000000000000000e+00
9.250000000000000000e+02	2.247016202331923651e+01	1.485718969644256759e+01	-1.228120569886634837e-02	2.980766500059417581e+02	9.914434935468319221e-02	0.000000000000000000e+00	1.232376046129251357e+01	1.000000000000000000e+00
9.260000000000000000e+02	8.136329358272568868e+01	1.148661468809030026e+02	-2.473576264604102765e-02	6.162175356764238359e+02	4.550127752182886454e-02	0.000000000000000000e+00	4.363377242799489153e+01	1.000000000000000000e+00
9.260000000000000000e+02	5.688873466696677816e+00	8.600629818362126855e+01	-3.769451740903818210e-02	9.472377184876420415e+02	4.809330221883700851e-02	0.000000000000000000e+00	6.035932595629646613e+01	1.000000000000000000e+00
9.340000000000000000e+02	1.014788392948495641e+02	1.130786542635402299e+02	-3.510136778216865153e-03	7.402728024291086228e+01	3.468488181726269159e-01	0.000000000000000000e+00	1.797693134862315708e+308	1.000000000000000000e+00
9.400000000000000000e+02	4.037608007169822599e+01	7.350862796720115000e+00	-7.681755520410179540e-03	1.805876731135725777e+02	1.576687163388779123e-01	0.000000000000000000e+00	1.999038997329429179e+01	1.000000000000000000e+00
9.410000000000000000e+02	8.452909718916103543e+01	1.079895849495180187e+02	-3.393992447816072955e-02	8.513298892948539560e+02	5.209740753316494111e-02	0.000000000000000000e+00	1.570982557631649001e+01	1.000000000000000000e+00
9.420000000000000000e+02	6.999984212899852309e+01	1.020146902194805278e+02	-3.437855637137028630e-02	8.625343616482977041e+02	4.646593704326240637e-02	0.000000000000000000e+00	1.570982557631649001e+01	1.000000000000000000e+00
9.420000000000000000e+02	5.952930548174109759e+01	1.307534073592758439e+01	-5.080229374108010537e-03	1.141339376824426068e+02	2.558773178444948559e-01	0.000000000000000000e+00	1.999038997329429179e+01	1.000000000000000000e+00
9.480000000000000000e+02	6.036028954692885407e+01	8.493919944655337417e+01	-7.045139476410375301e-02	1.783983820154790919e+03	4.287497971763898352e-02	0.000000000000000000e+00	1.797693134862315708e+308	1.000000000000000000e+00
9.530000000000000000e+02	1.130656419133129909e+01	3.487425923439280240e+01	-3.754930326661284207e-02	9.435283488104206526e+02	5.374983001128874616e-02	0.000000000000000000e+00	3.069364695428254564e+01	1.000000000000000000e+00
9.530000000000000000e+02	7.699768432279870467e+01	3.028057778987191639e+01	-1.977894746852810678e-02	4.895999789566254776e+02	8.284485591769119583e-02	0.000000000000000000e+00	5.115893355672898224e+01	1.000000000000000000e+00
9.560000000000000000e+02	5.863277810147111779e+01	8.490318374334866292e+01	4.443999169264124111e-03	-9.788198735471431178e+01	3.853297992729231014e-01	0.000000000000000000e+00	4.822284394804427166e+01	1.000000000000000000e+00
9.580000000000000000e+02	1.198638293930702403e+01	9.713251311223328344e+01	-1.812039966812183794e-02	4.472338098198118246e+02	7.000490001635162329e-02	0.000000000000000000e+00	4.327760363667021437e+01	1.000000000000000000e+00
9.580000000000000000e+02	2.985238820367949231e+01	1.041710537182843055e+01	-1.056539568553633429e-02	2.542477671642343751e+02	1.325059333959621721e-01	0.000000000000000000e+00	3.069364695428254564e+01	1.000000000000000000e+00
9.610000000000000000e+02	9.790003886579700065e+01	1.908357743728091904e+01	-3.693662046329896503e-02	9.278778964893874672e+02	5.998893708850983053e-02	0.000000000000000000e+00	6.859730678893195943e+01	1.000000000000000000e+00
9.630000000000000000e+02	5.457319092558065421e+01	1.048341208712009802e+02	7.333874866176214730e-03	-1.717013626719372610e+02	2.832185492918735115e-01	0.000000000000000000e+00	4.327760363667021437e+01	1.000000000000000000e+00
9.700000000000000000e+02	1.853059386973928113e+01	1.428117636690189407e+01	-1.932885102131115876e-02	4.781026544863864274e+02	8.258837420410791719e-02	0.000000000000000000e+00	7.305108722708139268e+00	1.000000000000000000e+00
9.700000000000000000e+02	4.171592441264365192e+01	3.461979210277394259e+01	-1.186651451780501576e-02	2.874837224387737820e+02	1.197553216726908731e-01	0.000000000000000000e+00	8.208245273559658273e+00	1.000000000000000000e+00
9.710000000000000000e+02	1.144644043568659839e+02	3.681712599104022843e+01	-7.127126296916116988e-02	1.804926644375383148e+03	4.568965532075031089e-02	0.000000000000000000e+00	7.062952214459507161e+01	1.000000000000000000e+00
9.740000000000000000e+02	2.380589005096606314e+01	9.227874114817552709e+00	-7.909301012563822036e-03	1.864001259138713351e+02	2.761762195322536861e-01	0.000000000000000000e+00	7.305108722708139268e+00	1.000000000000000000e+00
9.750000000000000000e+02	4.453314351094167023e+01	2.691015092934055275e+01	-4.969050866179380160e-02	1.253664940092886127e+03	4.455675407666714882e-02	0.000000000000000000e+00	8.208245273559658273e+00	1.000000000000000000e+00
9.780000000000000000e+02	6.733606521684747293e+01	3.491466669403717304e+01	-4.524103562618568726e-03	9.992818480324424968e+01	2.893053881353888634e-01	0.000000000000000000e+00	2.416703355716101598e+01	1.000000000000000000e+00
9.810000000000000000e+02	2.766284808329810829e+01	6.135585505882215784e+01	-3.856963615015899377e-02	9.695918698675649239e+02	4.720433279002900218e-02	0.000000000000000000e+00	9.930096825315281706e+00	1.000000000000000000e+00
9.790000000000000000e+02	4.473667679185494706e+01	8.247591436626538552e+01	-3.148487699750060573e-03	6.478926731211421952e+01	4.162042238976427777e-01	0.000000000000000000e+00	2.715828661604150085e+01	1.000000000000000000e+00
9.820000000000000000e+02	1.032028986060506881e+01	3.561484523114685885e+01	-1.293867157962549051e-02	3.148710473088732442e+02	8.948509417574590508e-02	0.000000000000000000e+00	3.103810420525026714e+01	1.000000000000000000e+00
9.840000000000000000e+02	5.971944300322299171e+01	3.929677609810877925e+01	-3.928921596947301809e-02	9.879729140105365559e+02	4.900717444842994652e-02	0.000000000000000000e+00	2.949956213804130911e+01	1.000000000000000000e+00
9.860000000000000000e+02	3.708200205508011749e+01	5.821159657453689817e+01	-1.140532420511345194e-02	2.757030147697125244e+02	1.242073481175505201e-01	0.000000000000000000e+00	9.930096825315281706e+00	1.000000000000000000e+00
9.870000000000000000e+02	7.463940128891871950e+01	9.080144547417727097e+01	-3.506028906596980049e-02	8.799486337231957123e+02	6.472100156134796833e-02	0.000000000000000000e+00	4.972581310055503678e+01	1.000000000000000000e+00
9.900000000000000000e+02	1.024193079838634617e+02	1.618418167402951013e+01	-2.189797586104700461e-02	5.437287265641259637e+02	6.956602865279581938e-02	0.000000000000000000e+00	7.768698185185736804e+01	1.000000000000000000e+00
9.970000000000000000e+02	1.209588916155738048e+02	1.182992010035499320e+01	-4.383213130179295508e-02	1.104017757153522780e+03	5.783615047917267660e-02	0.000000000000000000e+00	1.797693134862315708e+308	1.000000000000000000e+00
1.006000000000000000e+03	1.069051767030912856e+02	8.747173215342618846e+01	-3.291317091899475383e-02	8.251023576320366146e+02	5.660080714978554806e-02	0.000000000000000000e+00	3.101787072382467159e+01	1.000000000000000000e+00
1.009000000000000000e+03	8.917913097869532635e+01	5.181254251808751121e+01	-1.018120193025609001e-02	2.444338699624031221e+02	1.025331345980134978e-01	0.000000000000000000e+00	1.375563611866099123e+01	1.000000000000000000e+00
1.009000000000000000e+03	1.019802371661119338e+02	5.684734195873011231e+01	-3.816845784165379899e-03	8.186189653712668246e+01	3.824771480945230451e-01	0.000000000000000000e+00	1.375563611866099123e+01	1.000000000000000000e+00
1.013000000000000000e+03	1.021496252935659221e+01	7.832234578635183198e+01	-5.071511230114423077e-03	1.139112402341683179e+02	2.661998490766951386e-01	0.000000000000000000e+00	5.904940757615860747e+01	1.000000000000000000e+00
1.017000000000000000e+03	9.968050581965584911e+01	1.678640047117191614e+01	-3.313641325643814500e-02	8.308048900669218710e+02	5.534618400591007070e-02	0.000000000000000000e+00	9.747689567635928753e+00	1.000000000000000000e+00
1.016000000000000000e+03	1.013588631048433513e+02	8.189037149628958900e+01	-1.838469000839006856e-02	4.539848779857622389e+02	7.863676027007593383e-02	0.000000000000000000e+00	2.592267885842691655e+01	1.000000000000000000e+00
1.017000000000000000e+03	6.410030204013206401e+01	1.024719362777816514e+02	-1.147858369751309643e-02	2.775743651432864567e+02	8.731303158507131013e-02	0.000000000000000000e+00	4.256525791614065213e+01	1.000000000000000000e+00
1.020000000000000000e+03	8.134934175317420113e+01	5.124862997054936642e+01	-3.491078203309552069e-02	8.761296058722388125e+02	5.278205252205248055e-02	0.000000000000000000e+00	2.673095986095947652e+01	1.000000000000000000e+00
1.020000000000000000e+03	1.108004244776325038e+02	5.774824652683030024e+01	-3.516494270303831965e-02	8.826219203705516065e+02	6.021181253727658778e-02	0.000000000000000000e+00	1.470774997886077351e+01	1.000000000000000000e+00
1.021000000000000000e+03	1.017702685434423415e+01	7.093016650851917859e+01	-4.968617150648121407e-03	1.112828999639763623e+02	2.860313301077705983e-01	0.000000000000000000e+00	5.865891351732634718e+01	1.000000000000000000e+00
1.022000000000000000e+03	9.200089102924206941e+01	1.078298739377533977e+01	-3.301541034602895053e-02	8.277139753720384761e+02	5.711171212507171191e-02	0.000000000000000000e+00	9.747689567635928753e+00	1.000000000000000000e+00
1.023000000000000000e+03	1.069488221498357348e+02	4.355377334360896668e+01	-3.704686042269976498e-02	9.306938809092913516e+02	6.231642055976882588e-02	0.000000000000000000e+00	1.273175029139153480e+01	1.000000000000000000e+00
1.022000000000000000e+03	5.464766273504417171e+01	3.267796814817163664e+01	-4.579115392680761960e-03	1.013334144242233066e+02	3.184975320629148676e-01	0.000000000000000000e+00	3.252459289381441465e+01	1.000000000000000000e+00
1.025000000000000000e+03	1.033479241004971669e+02	1.104065255460822641e+02	-3.370823675579947415e-02	8.454116268063830830e+02	5.047105230711967927e-02	0.000000000000000000e+00	4.961228590964829266e+01	1.000000000000000000e+00
1.028000000000000000e+03	1.127165419677102562e+02	2.452937426448078995e+01	-3.862648932191996287e-02	9.710441349697222222e+02	4.638613773467181733e-02	0.000000000000000000e+00	1.987949577377241894e+01	1.000000000000000000e+00
1.028000000000000000e+03	1.020367280683278750e+02	5.529978531434881717e+01	-3.546033441071222425e-02	8.901674460683094594e+02	4.907345578436483891e-02	0.000000000000000000e+00	1.273175029139153480e+01	1.000000000000000000e+00
1.027000000000000000e+03	9.132359702006007751e+01	6.227343431516968053e+01	-6.541165801227826100e-03	1.514522951963647870e+02	2.301448525635897413e-01	0.000000000000000000e+00	1.278291661726733253e+01	1.000000000000000000e+00
1.029000000000000000e+03	5.103903808838177270e+01	5.591977893650739873e+01	-3.705585948711681565e-02	9.309237542268240304e+02	5.398666148918762620e-02	0.000000000000000000e+00	2.059250875212984155e+01	1.000000000000000000e+00
1.030000000000000000e+03	5.529992112803849835e+01	8.855504810189563614e+01	-5.960380695855811706e-03	1.366166419819650173e+02	1.966601614108227647e-01	0.000000000000000000e+00	2.262580762702015136e+01	1.000000000000000000e+00
1.032000000000000000e+03	3.913562135255410368e+01	7.272335256593997599e+01	-5.076127602632165246e-03	1.140291614775821500e+02	2.365109347038987231e-01	0.000000000000000000e+00	2.059250875212984155e+01	1.000000000000000000e+00
1.037000000000000000e+03	9.135679518270887911e+01	7.669272091538675795e+01	8.797413263335988887e-03	-2.090861852601700832e+02	4.852731486843393505e-01	0.000000000000000000e+00	5.237181380564197752e+01	1.000000000000000000e+00
1.043000000000000000e+03	3.980303642537151632e+01	1.965684135005382416e+01	-1.325764359101788172e-02	3.230189114712745209e+02	9.974252185493992506e-02	0.000000000000000000e+00	7.486889090787178702e+01	1.000000000000000000e+00
1.045000000000000000e+03	1.125559192594657247e+02	6.150429609471083836e+01	-3.546362491255421884e-02	8.902514990920140008e+02	5.345133890383413355e-02	0.000000000000000000e+00	2.501327172797583742e+01	1.000000000000000000e+00
1.046000000000000000e+03	9.103487181298588382e+01	7.425216961714268393e+01	-2.239009725720057103e-02	5.562995420089264371e+02	2.682216942845951912e-01	0.000000000000000000e+00	2.501327172797583742e+01	1.000000000000000000e+00
1.051000000000000000e+03	2.478001760573923562e+01	9.666000799115701625e+01	-3.795513236327440615e-02	9.538949020961279075e+02	4.627013629247644921e-02	0.000000000000000000e+00	8.142676795239927401e+01	1.000000000000000000e+00
1.054000000000000000e+03	6.404418092218149638e+01	5.547081061236434074e+00	-3.586074429873208763e-02	9.003955703561632617e+02	4.896531838013740145e-02	0.000000000000000000e+00	4.381094361162146811e+01	1.000000000000000000e+00
1.054000000000000000e+03	2.063699558209215112e+01	1.148130729485856527e+01	-4.948630710713949367e-03	1.107723636414859953e+02	2.861406868426911165e-01	0.000000000000000000e+00	4.381094361162146811e+01	1.000000000000000000e+00
1.056000000000000000e+03	1.031519373178250305e+02	7.456564808152724311e+01	-3.224968884743609904e-02	8.081542819383412279e+02	5.754453647159685215e-02	0.000000000000000000e+00	2.507641283941607924e+01	1.000000000000000000e+00
1.057000000000000000e+03	1.099900781151497426e+02	4.019078613361555341e+01	-3.553337819111308891e-03	7.513081346937082117e+01	3.741962391924945619e-01	0.000000000000000000e+00	3.405079116485764246e+01	1.000000000000000000e+00
1.059000000000000000e+03	8.252031657268730669e+01	6.031213250390099034e+01	-3.383565485311408605e-02	8.486664119024773072e+02	5.670222241658173790e-02	0.000000000000000000e+00	2.507641283941607924e+01	1.000000000000000000e+00
1.060000000000000000e+03	1.166368893150872310e+02	1.054701288198936027e+02	-1.699058498495391312e-02	4.183736708786110512e+02	8.311827485551792627e-02	0.000000000000000000e+00	3.371840536081923290e+01	1.000000000000000000e+00
1.063000000000000000e+03	1.021791063922342779e+01	7.003986829579829987e+01	-3.954771963690025677e-02	9.945761666234706126e+02	3.952005734469021814e-02	0.000000000000000000e+00	7.295386725461750643e+01	1.000000000000000000e+00
1.068000000000000000e+03	8.908589117691313675e+01	2.341790595951135856e+01	-5.428302425231336555e-03	1.230251627362188032e+02	2.386686159658183426e-01	0.000000000000000000e+00	8.316511231718307329e+01	1.000000000000000000e+00
1.070000000000000000e+03	4.493580160752547670e+01	9.389631043737054483e+01	-5.514851152995033610e-03	1.252359751337358631e+02	2.402300232105725186e-01	0.000000000000000000e+00	3.655762407307742734e+01	1.000000000000000000e+00
1.075000000000000000e+03	3.979524816348595095e+01	4.539711790150739290e+01	-3.798353779917909567e-02	9.546204943893668542e+02	5.330075131875400274e-02	0.000000000000000000e+00	4.276500160427504227e+01	1.000000000000000000e+00
1.074000000000000000e+03	9.725965051664466898e+00	1.037313136187632239e+02	-2.928139619156727800e-03	5.916066616531418276e+01	4.679328513990567151e-01	0.000000000000000000e+00	2.181115360041620121e+01	1.000000000000000000e+00
1.077000000000000000e+03	8.149524169252195804e+01	5.488162642288065740e+01	-3.516911206520165201e-02	8.827284231210670669e+02	5.006591930451542716e-02	0.000000000000000000e+00	3.699527575848398442e+01	1.000000000000000000e+00
1.077000000000000000e+03	2.511277253508669460e+01	1.191900514989735740e+02	-3.241020417736399650e-02	8.122545072168114757e+02	5.579631820235753104e-02	0.000000000000000000e+00	2.181115360041620121e+01	1.000000000000000000e+00
1.082000000000000000e+03	5.931859377974805625e+01	2.527002876589609315e+01	-4.389032465626671077e-03	9.647791044922686865e+01	2.716006636179856271e-01	0.000000000000000000e+00	3.699527575848398442e+01	1.000000000000000000e+00
1.092000000000000000e+03	1.075262581814877194e+02	3.960899262982444924e+01	-2.059705800658390845e-02	5.104979050938110277e+02	7.964281610653234367e-02	0.000000000000000000e+00	1.797693134862315708e+308	1.000000000000000000e+00
1.101000000000000000e+03	8.683666683600524294e+00	9.372813448413718618e+01	-8.291592139396399344e-03	1.961654221175289479e+02	1.696617109046034688e-01	0.000000000000000000e+00	1.714408337140267591e+01	1.000000000000000000e+00
1.103000000000000000e+03	1.695062313014797439e+01	7.870891260827113456e+01	-4.625975012035903576e-03	1.025304028732751362e+02	2.973427669370143356e-01	0.000000000000000000e+00	1.714408337140267591e+01	1.000000000000000000e+00
1.109000000000000000e+03	3.677741811461434196e+01	1.209145059818572321e+02	-3.451679543178858695e-02	8.660655588881728590e+02	4.903893793010216662e-02	0.000000000000000000e+00	4.545057556308418611e+01	1.000000000000000000e+00
1.114000000000000000e+03	7.166600260567393832e+01	9.178477046596520950e+01	-3.583634010232012584e-02	8.997721862652230129e+02	4.526659991501458258e-02	0.000000000000000000e+00	4.545057556308418611e+01	1.000000000000000000e+00
1.115000000000000000e+03	4.330304767295350388e+01	4.887634138231772596e+01	-8.853985765513017539e-03	2.105312809005475856e+02	1.303751777987195437e-01	0.000000000000000000e+00	4.239516536347248632e+01	1.000000000000000000e+00
1.120000000000000000e+03	3.065965944688851152e+01	8.410370735845168255e+00	-4.579875699085916504e-03	1.013528357937784534e+02	3.042703402670973167e-01	0.000000000000000000e+00	2.619571210531460181e+01	1.000000000000000000e+00
1.123000000000000000e+03	1.216703791137180524e+01	3.887047530706846032e+01	-3.864779365964006105e-03	8.308631842796181388e+01	3.729575951262161793e-01	0.000000000000000000e+00	3.563418333210000810e+01	1.000000000000000000e+00
1.124000000000000000e+03	5.416565297186949124e+01	1.997253321126810022e+01	-3.443240008556715855e-03	7.231846011880342928e+01	4.195577880814990168e-01	0.000000000000000000e+00	2.619571210531460181e+01	1.000000000000000000e+00
1.126000000000000000e+03	1.277757580046377228e+01	1.108173962451894283e+02	-3.535143102680469301e-02	8.873856033134198924e+02	4.309285740738022508e-02	0.000000000000000000e+00	7.194951138812720615e+01	1.000000000000000000e+00
1.127000000000000000e+03	7.591568805554781818e+01	6.785536168085116060e+01	-3.510928386399861378e-02	8.812001634648194113e+02	5.457598676563624185e-02	0.000000000000000000e+00	4.718749110829897830e+01	1.000000000000000000e+00
1.131000000000000000e+03	1.118757556019993444e+02	3.730159171460250178e+01	-3.228587699480190559e-02	8.090786768648379166e+02	6.037057089139918897e-02	0.000000000000000000e+00	2.769073238437590945e+01	1.000000000000000000e+00
1.133000000000000000e+03	8.578238536131756575e+01	2.803268188302968511e+01	-3.234435999975728438e-03	6.698474230746275282e+01	4.456757188649503876e-01	0.000000000000000000e+00	2.769073238437590945e+01	1.000000000000000000e+00
1.140000000000000000e+03	2.707491977643184455e+01	2.354557491398794511e+01	-3.886827171212163621e-03	8.364951054458947510e+01	3.389906750377272848e-01	0.000000000000000000e+00	1.797693134862315708e+308	1.000000000000000000e+00
1.148000000000000000e+03	6.462290656362381469e+01	1.193885552105101624e+02	-3.684086030828686870e-03	7.847066345777481899e+01	3.756055319413187377e-01	0.000000000000000000e+00	1.797693134862315708e+308	1.000000000000000000e+00
1.150000000000000000e+03	4.716050248188483351e+01	2.976058216921516220e+01	-3.923788807116142946e-02	9.866617872400125862e+02	5.368952998021248035e-02	0.000000000000000000e+00	4.176317040538837944e+01	1.000000000000000000e+00
1.150000000000000000e+03	6.665238839501631674e+01	6.669605002680394534e+01	-3.793627313955212632e-02	9.534131595368775152e+02	5.071563001520762448e-02	0.000000000000000000e+00	4.176317040538837944e+01	1.000000000000000000e+00
1.151000000000000000e+03	2.285895291177971700e+01	1.211355642203139951e+02	-2.289396860405426004e-01	5.832430149393803731e+03	5.117125691081003680e-02	0.000000000000000000e+00	1.505182938571933171e+01	1.000000000000000000e+00
1.151000000000000000e+03	5.551901458398786104e+01	1.089944254929512368e+02	-6.899139734241926253e-03	1.605964297150869982e+02	2.223663549792538330e-01	0.000000000000000000e+00	2.131131895743717308e+01	1.000000000000000000e+00
1.155000000000000000e+03	1.199908693027447129e+02	1.030799920271718406e+02	-6.352793162064817103e-03	1.466404790463731160e+02	1.904825905240544737e-01	0.000000000000000000e+00	6.456612719553683633e+01	1.000000000000000000e+00
1.156000000000000000e+03	3.434476067672603250e+01	1.114075743023760197e+02	-3.607539840420516397e-02	9.058787238330521632e+02	5.339676290955686078e-02	0.000000000000000000e+00	1.505182938571933171e+01	1.000000000000000000e+00
1.157000000000000000e+03	4.424552613748529950e+01	2.995262504970310857e+01	-3.852709070752020210e-02	9.685050833315397085e+02	6.007914526769764230e-02	0.000000000000000000e+00	3.857108507218764970e+01	1.000000000000000000e+00
1.161000000000000000e+03	3.981603423606226499e+01	6.826852521061756818e+01	-3.595332406715157775e-02	9.027604404711797770e+02	6.168779940186552846e-02	0.000000000000000000e+00	2.868224982461209649e+01	1.000000000000000000e+00
1.163000000000000000e+03	8.298972526624868351e+01	6.722879386240452959e+01	-3.289712970621669341e-02	8.246925987251494234e+02	6.684696916679633283e-02	0.000000000000000000e+00	2.477062885102128931e+01	1.000000000000000000e+00
1.163000000000000000e+03	1.191165508843386505e+02	3.021653990048305261e+01	-3.699671323708558779e-02	9.294129144234626665e+02	5.255320570273258607e-02	0.000000000000000000e+00	2.172392830736469804e+01	1.000000000000000000e+00
1.162000000000000000e+03	9.926194537704787990e+01	3.903264455352456963e+01	4.234227645303756740e-03	-9.252355519978026166e+01	3.768960608493369113e-01	0.000000000000000000e+00	2.172392830736469804e+01	1.000000000000000000e+00
1.163000000000000000e+03	6.420055826515680053e+01	8.337039406437112632e+01	-3.398356068417195466e-03	7.117193868661331635e+01	4.100794697835510316e-01	0.000000000000000000e+00	2.237335049738872428e+01	1.000000000000000000e+00
1.165000000000000000e+03	6.918159345618781231e+01	1.051822280290957536e+02	-3.535387592300072348e-03	7.467229045005070986e+01	4.001684965200067445e-01	0.000000000000000000e+00	2.237335049738872428e+01	1.000000000000000000e+00
1.173000000000000000e+03	1.131549175888575292e+02	7.276544804153095924e+01	-3.659441355932564754e-02	9.191365170911166160e+02	5.713112065336023448e-02	0.000000000000000000e+00	4.422014724883530334e+01	1.000000000000000000e+00
1.175000000000000000e+03	9.938615147518521553e+01	1.556343472870191746e+01	-2.048804173119372213e-02	5.077131786236334392e+02	9.060975685640060284e-02	0.000000000000000000e+00	2.136150536879019057e+01	1.000000000000000000e+00
1.176000000000000000e+03	1.205690487565085931e+02	1.832002218237626323e+01	-3.753861235517147454e-02	9.432552587238760680e+02	6.715064856581287600e-02	0.000000000000000000e+00	1.088247409204033644e+01	1.000000000000000000e+00
1.177000000000000000e+03	1.207424279700863821e+02	2.920111505084440751e+01	-2.152489359261433241e-02	5.341986626838489656e+02	7.879874469719627683e-02	0.000000000000000000e+00	1.088247409204033644e+01	1.000000000000000000e+00
1.176000000000000000e+03	2.641768857586243513e+01	6.183823121752706697e+01	5.279272470235295799e-03	-1.192183214270522029e+02	3.134377230065118480e-01	0.000000000000000000e+00	8.640459112785633522e+01	1.000000000000000000e+00
1.183000000000000000e+03	9.746806376928545035e+01	1.196734754579146056e+02	-1.465193015930808286e-02	3.586347559847100683e+02	1.222245773131954705e-01	0.000000000000000000e+00	9.432407324532353243e+01	1.000000000000000000e+00
1.187000000000000000e+03	2.495762393484456254e+01	5.934713868362434397e+01	-3.921734723405435885e-02	9.861370893212209694e+02	5.181223363876563681e-02	0.000000000000000000e+00	3.089232312935649105e+01	1.000000000000000000e+00
1.190000000000000000e+03	3.739926611187035377e+01	3.107097967524014592e+01	-4.077270754498506927e-02	1.025867423282916889e+03	5.136573049484050024e-02	0.000000000000000000e+00	3.089232312935649105e+01	1.000000000000000000e+00
1.195000000000000000e+03	1.081597543849956011e+01	1.096407943201496096e+02	-3.257047867242997361e-03	6.756234290052955771e+01	4.651799154959542770e-01	0.000000000000000000e+00	8.197468675089886858e+01	1.000000000000000000e+00
1.198000000000000000e+03	6.610671683709236390e+01	4.911986254029405785e+01	-3.509525887715293085e-02	8.808419073056055595e+02	6.267544308922978757e-02	0.000000000000000000e+00	2.596823171493281990e+01	1.000000000000000000e+00
1.198000000000000000e+03	7.756126549131667502e+01	2.581444742859843444e+01	-3.532497276719783700e-03	7.459845983829306704e+01	4.375740808844149621e-01	0.000000000000000000e+00	2.596823171493281990e+01	1.000000000000000000e+00
1.199000000000000000e+03	9.754951193607749360e+01	7.585800753201495183e+01	-3.460560954957928731e-02	8.683342387146668671e+02	5.573710492523931137e-02	0.000000000000000000e+00	4.127442018048288475e+01	1.000000000000000000e+00
1.201000000000000000e+03	1.129999153314283404e+02	2.989900325406576798e+01	-1.961030399133037450e-02	4.852921271859202079e+02	8.112530934838912966e-02	0.000000000000000000e+00	2.915044204151510954e+01	1.000000000000000000e+00
1.200000000000000000e+03	3.614047624100704326e+01	1.029461978680733409e+02	-1.276948436772448910e-02	3.105493063054315712e+02	7.222655769477470677e-02	0.000000000000000000e+00	8.440938736061737302e+01	1.000000000000000000e+00
1.202000000000000000e+03	1.079697009345051271e+02	5.861215728382568102e+01	-7.164093411060105943e-03	1.673644422395074685e+02	1.644915575378412820e-01	0.000000000000000000e+00	2.915044204151510954e+01	1.000000000000000000e+00
1.213000000000000000e+03	6.263464076463380081e+01	5.909317758684436939e+01	-8.782578625426452901e-03	2.087072472647714392e+02	1.563827187469791768e-01	0.000000000000000000e+00	1.750730727977541434e+01	1.000000000000000000e+00
1.215000000000000000e+03	6.135347759259265388e+01	4.163281020482509120e+01	-3.743898233481585125e-02	9.407102960206867692e+02	6.697535495723128118e-02	0.000000000000000000e+00	1.750730727977541434e+01	1.000000000000000000e+00
1.213000000000000000e+03	5.029056245370071565e+01	1.082034363152779406e+02	-3.729924871795552328e-03	7.964157700573649379e+01	3.654069085730448085e-01	0.000000000000000000e+00	5.063786904797766653e+01	1.000000000000000000e+00
1.218000000000000000e+03	1.076551383292358821e+01	4.306462622294638010e+01	-1.226694391113766942e-02	2.977123449729734830e+02	1.085874458834615863e-01	0.000000000000000000e+00	5.060822239971820125e+01	1.000000000000000000e+00
1.224000000000000000e+03	3.673096423518025233e+01	1.004865312383161182e+02	-5.136777600492885808e-03	1.155784132187048812e+02	2.654778598650634480e-01	0.000000000000000000e+00	8.886117074926890780e+01	1.000000000000000000e+00
1.226000000000000000e+03	1.174659394888632278e+02	6.336279977557220633e+01	-7.220362154794704966e-03	1.688017786331839716e+02	1.762306464129583805e-01	0.000000000000000000e+00	8.886117074926890780e+01	1.000000000000000000e+00
1.228000000000000000e+03	1.055713203983142989e+01	1.062615381732784670e+01	-4.886234877321603103e-03	1.091785160416248033e+02	2.989111843059522045e-01	0.000000000000000000e+00	9.359464152414248872e+01	1.000000000000000000e+00
1.235000000000000000e+03	2.358397630008199641e+01	3.958387021858766275e+01	-3.807686945896988223e-02	9.570045709191763308e+02	4.730371549460066216e-02	0.000000000000000000e+00	2.192685684706916049e+01	1.000000000000000000e+00
1.234000000000000000e+03	1.824817832758501623e+01	6.085159955644977714e+01	-3.786827647111128993e-03	8.109510918779558608e+01	4.147618527697137791e-01	0.000000000000000000e+00	2.192685684706916049e+01	1.000000000000000000e+00
1.235000000000000000e+03	7.572607630986287575e+01	8.228453373036904850e+01	-3.171052607042335048e-02	7.943818351040680454e+02	9.251682067624522610e-02	0.000000000000000000e+00	3.737661282715452415e+01	1.000000000000000000e+00
1.236000000000000000e+03	7.296159907106371634e+01	1.207763079030554962e+02	-1.820395001163451279e-02	4.493680310848424710e+02	5.054820648096114422e-02	0.000000000000000000e+00	3.839064986895336062e+01	1.000000000000000000e+00
1.238000000000000000e+03	3.820308492586902815e+01	1.564681519933836107e+01	-4.092784666254700200e-03	8.891051662944828138e+01	3.514900935469980059e-01	0.000000000000000000e+00	2.804818960302302600e+01	1.000000000000000000e+00
1.238000000000000000e+03	1.069216158582785567e+02	1.028721391937114333e+02	-3.348751563481931759e-03	6.990483450938037890e+01	3.664038935077663650e-01	0.000000000000000000e+00	3.737661282715452415e+01	1.000000000000000000e+00
1.241000000000000000e+03	3.320977855055911476e+01	1.043603635394872242e+02	-3.229965697415862480e-02	8.094306745196452084e+02	6.305266166562373265e-02	0.000000000000000000e+00	4.300802790226703110e+01	1.000000000000000000e+00
1.242000000000000000e+03	1.155292901734472792e+02	4.061038801425858935e+01	-1.846454266314867185e-02	4.560246449895820433e+02	1.320296878073446978e-01	0.000000000000000000e+00	2.945501050195423431e+01	1.000000000000000000e+00
1.245000000000000000e+03	8.935121836121713557e+01	2.710830669825563888e+01	-1.967043716957980401e-02	4.868281772170531099e+02	8.777008210363346219e-02	0.000000000000000000e+00	9.275355037940260061e+00	1.000000000000000000e+00
1.249000000000000000e+03	9.862369170462861234e+01	2.733949747568270539e+01	-3.948726963302162662e-02	9.930320235556521311e+02	4.743207393259585292e-02	0.000000000000000000e+00	9.275355037940260061e+00	1.000000000000000000e+00
1.249000000000000000e+03	5.734527335127284431e+01	9.642508211863849965e+01	-1.455447172187575820e-02	3.561452644891643899e+02	8.436907883006272701e-02	0.000000000000000000e+00	7.634917072673005123e+01	1.000000000000000000e+00
1.250000000000000000e+03	2.369984611356453286e+01	4.364222904304190820e+01	-3.908116783870379390e-02	9.826585044441627588e+02	5.631548277474995867e-02	0.000000000000000000e+00	3.672053547043032751e+01	1.000000000000000000e+00
1.250000000000000000e+03	4.937273983134198119e+01	1.738770079759756371e+01	-6.319367372363414621e-03	1.457866461573395327e+02	2.269301896297273302e-01	0.000000000000000000e+00	3.672053547043032751e+01	1.000000000000000000e+00
1.251000000000000000e+03	9.636128127996276760e+01	8.896207576240531978e+01	-3.302016123073257814e-02	8.278353326129055176e+02	1.291774235635307910e-01	0.000000000000000000e+00	1.706360073791955756e+01	1.000000000000000000e+00
1.255000000000000000e+03	1.091743390657941717e+02	7.769300213942840116e+01	-4.888558388552553292e-03	1.092378681264894169e+02	3.087779362008601369e-01	0.000000000000000000e+00	1.706360073791955756e+01	1.000000000000000000e+00
1.256000000000000000e+03	2.895667240223734851e+01	8.310096243506603741e+01	-3.883423397462205939e-02	9.763507924513394300e+02	5.082804699922160996e-02	0.000000000000000000e+00	3.503099508139840168e+01	1.000000000000000000e+00
1.256000000000000000e+03	7.627972468580251686e+00	1.108904780035853008e+02	-3.112925149529218328e-03	6.388085272362688016e+01	4.450406313551005244e-01	0.000000000000000000e+00	3.503099508139840168e+01	1.000000000000000000e+00
1.261000000000000000e+03	8.165250191433676719e+01	3.280495903651683420e+01	-5.089918366042583270e-02	1.284539497588871200e+03	5.436587820528526738e-02	0.000000000000000000e+00	1.900863253940481101e+01	1.000000000000000000e+00
1.263000000000000000e+03	4.353129089803520202e+01	9.208966428401080861e+01	-3.553056705388132896e-02	8.919614781961136032e+02	5.537811543523907254e-02	0.000000000000000000e+00	1.240170002153886308e+01	1.000000000000000000e+00
1.265000000000000000e+03	1.004310859559931686e+02	3.575333018149958519e+01	-5.222376288714183565e-03	1.177649576777699423e+02	2.582717373769132241e-01	0.000000000000000000e+00	1.900863253940481101e+01	1.000000000000000000e+00
1.265000000000000000e+03	5.583121526271174417e+01	9.050409686271538590e+01	-1.912734480464059125e-02	4.729553524577722783e+02	6.394071394738365388e-02	0.000000000000000000e+00	1.240170002153886308e+01	1.000000000000000000e+00
1.267000000000000000e+03	1.813484846252451987e+01	6.836557086523924909e+01	-3.860552252687680930e-02	9.705085563238504847e+02	4.704619235646889663e-02	0.000000000000000000e+00	3.475358825967195031e+01	1.000000000000000000e+00
1.278000000000000000e+03	1.977497921191074326e+01	8.092270624251506206e+01	-3.515515217552789978e-02	8.823718298128097786e+02	5.621969434183227143e-02	0.000000000000000000e+00	2.345954078716134106e+01	1.000000000000000000e+00
1.278000000000000000e+03	1.107536360800384472e+02	1.008658201872407716e+02	-8.913789888526610014e-03	2.120589255002703055e+02	1.268321993218107790e-01	0.000000000000000000e+00	2.337410678612115333e+01	1.000000000000000000e+00
1.279000000000000000e+03	3.595515250521583539e+01	6.393588646531417652e+01	-4.039604025653797253e-02	1.016245783166939759e+03	5.005039910313990870e-02	0.000000000000000000e+00	2.345954078716134106e+01	1.000000000000000000e+00
1.280000000000000000e+03	9.298610423880093379e+01	1.160534362055500992e+02	-3.408684830602552816e-03	7.143577798362458964e+01	3.480840105660120143e-01	0.000000000000000000e+00	2.337410678612115333e+01	1.000000000000000000e+00
1.282000000000000000e+03	7.116209805530165511e+01	7.528062891979094218e+01	-3.508852304263752886e-02	8.806698462385161292e+02	5.963165978973306025e-02	0.000000000000000000e+00	3.698962281944917407e+01	1.000000000000000000e+00
1.285000000000000000e+03	1.943252333212582172e+01	3.217054561862601503e+01	-3.787828098513257042e-03	8.112066485360475099e+01	3.228597520858418335e-01	0.000000000000000000e+00	2.924627824136134180e+01	1.000000000000000000e+00
1.289000000000000000e+03	7.602097210633413482e+00	5.891724277463082871e+01	-3.673680630366402133e-02	9.227738165943428612e+02	4.958852233237909246e-02	0.000000000000000000e+00	2.924627824136134180e+01	1.000000000000000000e+00
1.295000000000000000e+03	1.426077872067946295e+01	8.691368870659667323e+01	-3.882879152917972920e-02	9.762117698895108333e+02	4.891550270398514755e-02	0.000000000000000000e+00	1.797693134862315708e+308	1.000000000000000000e+00
1.302000000000000000e+03	7.842415413976495131e+01	3.605611804891249506e+01	-4.384393480246685619e-03	9.635941157980415994e+01	2.825230916938665793e-01	0.000000000000000000e+00	2.307599605898544937e+01	1.000000000000000000e+00
1.305000000000000000e+03	9.868650264805739880e+01	5.380665709274375530e+01	-3.636679381577779396e-02	9.133221676031703282e+02	6.253461064122423085e-02	0.000000000000000000e+00	2.693778764891577282e+01	1.000000000000000000e+00
1.304000000000000000e+03	4.145936581214638039e+01	7.510873694090291508e+01	-3.831463052284756182e-03	8.223528200923182396e+01	3.311562514908459320e-01	0.000000000000000000e+00	1.928865167452205043e+01	1.000000000000000000e+00
1.306000000000000000e+03	6.601962645946584018e+01	5.551451693327616255e+01	-3.763929135309391355e-02	9.458270166517825146e+02	5.548321952466961360e-02	0.000000000000000000e+00	2.307599605898544937e+01	1.000000000000000000e+00
1.305000000000000000e+03	5.932883476371992515e+01	8.237056610508678034e+01	-5.162850727619124752e-03	1.162444287013369149e+02	2.621025701854243772e-01	0.000000000000000000e+00	1.928865167452205043e+01	1.000000000000000000e+00
1.307000000000000000e+03	4.214688064805746848e+01	1.011556241362982007e+02	-3.698136459440084373e-02	9.290208466206272533e+02	4.747828460886016622e-02	0.000000000000000000e+00	1.476268380352507315e+01	1.000000000000000000e+00
1.309000000000000000e+03	8.049349500576515481e+01	1.065146663194289829e+02	-3.466376612057976009e-02	8.698197980231291240e+02	5.948361631827370211e-02	0.000000000000000000e+00	3.210732655207233677e+01	1.000000000000000000e+00
1.312000000000000000e+03	4.247973133054505013e+01	1.159145551106617944e+02	-3.397302930723491987e-02	8.521755235222539113e+02	4.935335250190131529e-02	0.000000000000000000e+00	1.476268380352507315e+01	1.000000000000000000e+00
1.311000000000000000e+03	5.917764543774568153e+01	6.118312856395477617e+00	-3.945152327051319741e-02	9.921189136412517655e+02	5.720258227179675359e-02	0.000000000000000000e+00	4.986780205208991390e+01	1.000000000000000000e+00
1.313000000000000000e+03	1.100234605165852884e+02	4.559239089043347803e+01	-3.710152912236421019e-02	9.320903455610224455e+02	4.594355014588757946e-02	0.000000000000000000e+00	3.714437123213366476e+01	1.000000000000000000e+00
1.315000000000000000e+03	1.526912447576494358e+01	9.820921731029955026e+01	-3.778412367047886966e-02	9.495266329385756308e+02	4.902905662179724011e-02	0.000000000000000000e+00	1.608320532792546587e+01	1.000000000000000000e+00
1.318000000000000000e+03	7.738196545685329397e+01	6.331912534706847850e+01	-1.986245053645857919e-02	4.917329926077958930e+02	6.853860640955022898e-02	0.000000000000000000e+00	2.958414186830546555e+01	1.000000000000000000e+00
1.321000000000000000e+03	6.104992011019620435e+01	2.763638309679335237e+01	-3.892266110718927558e-02	9.786095870749903725e+02	5.582259015653678880e-02	0.000000000000000000e+00	2.466009425653885501e+01	1.000000000000000000e+00
1.320000000000000000e+03	8.517503744426583978e+00	1.128066523973404287e+02	-3.295206284707908467e-02	8.260958182985751819e+02	7.871140771402096448e-02	0.000000000000000000e+00	1.608320532792546587e+01	1.000000000000000000e+00
1.322000000000000000e+03	5.787192978502145735e+01	8.555827906675560257e+01	-3.510660930429693183e-02	8.811318441503805161e+02	4.816345899930329910e-02	0.000000000000000000e+00	2.958414186830546555e+01	1.000000000000000000e+00
1.327000000000000000e+03	8.748108413470556854e+01	3.015830941414471411e+01	-3.600334234699442693e-02	9.040381141705665868e+02	5.264607438691237817e-02	0.000000000000000000e+00	4.068016799422411367e+01	1.000000000000000000e+00
1.326000000000000000e+03	5.238149148971094604e+01	5.072271225482392509e+01	-3.831559427499339754e-03	8.223774383073654803e+01	3.132985527263548731e-01	0.000000000000000000e+00	2.466009425653885501e+01	1.000000000000000000e+00
1.328000000000000000e+03	6.403887750745427354e+01	8.181507732862110061e+01	-5.648179517515494567e-03	1.286417328940035816e+02	2.164402651145523881e-01	0.000000000000000000e+00	3.320587018358290265e+01	1.000000000000000000e+00
1.330000000000000000e+03	3.649121662563133839e+01	3.013340281985146518e+01	-1.020975775018544661e-02	2.451633036854897796e+02	1.240400074378577022e-01	0.000000000000000000e+00	1.961514068190857785e+01	1.000000000000000000e+00
1.332000000000000000e+03	3.370095447084137419e+01	6.647532916362328592e+01	-2.879102938277043264e-02	7.198058171966113150e+02	7.292627127366824169e-02	0.000000000000000000e+00	3.168944670019198639e+01	1.000000000000000000e+00
1.335000000000000000e+03	2.212931072637977081e+01	1.677341019589736248e+01	-4.107611760876295898e-02	1.033617770952532965e+03	4.344662140624266922e-02	0.000000000000000000e+00	1.961514068190857785e+01	1.000000000000000000e+00
1.336000000000000000e+03	1.300176335901472058e+01	4.248023550928667191e+01	1.136162726700372383e-02	-2.745868142777736693e+02	8.255871174610340812e-02	0.000000000000000000e+00	2.727916766759217282e+01	1.000000000000000000e+00
1.337000000000000000e+03	9.332505404300601981e+01	1.038040980086761209e+02	-7.150867356191534588e-03	1.670265941066786297e+02	1.575018993931684985e-01	0.000000000000000000e+00	7.034536397857921486e+01	1.000000000000000000e+00
1.342000000000000000e+03	2.558858096083508826e+01	1.518691625043952698e+01	-4.146223530533313557e-03	9.027556619989321973e+01	3.598213624873485283e-01	0.000000000000000000e+00	3.408929588796012666e+01	1.000000000000000000e+00
1.345000000000000000e+03	4.651113529625817478e+01	4.210023663678657613e+01	-2.676645893484110982e-03	5.273647645182895616e+01	4.624987082443976494e-01	0.000000000000000000e+00	3.408929588796012666e+01	1.000000000000000000e+00
1.349000000000000000e+03	7.323997438771210966e+01	1.991552483335746970e+01	-4.051198810342815371e-02	1.019207570636191917e+03	5.279105472061318416e-02	0.000000000000000000e+00	3.473603715132229297e+01	1.000000000000000000e+00
1.347000000000000000e+03	9.319779804531022194e+01	4.898579806538695181e+01	-3.005405916891396630e-03	6.113436691581443228e+01	4.575364600800981840e-01	0.000000000000000000e+00	3.526181377825923136e+01	1.000000000000000000e+00
1.348000000000000000e+03	3.519371838287718646e+01	8.442314558462790330e+01	-7.151771830501063576e-02	1.811222132778377045e+03	4.326559092102322257e-02	0.000000000000000000e+00	4.380995945442713690e+01	1.000000000000000000e+00
1.350000000000000000e+03	5.933450760645978050e+01	1.703147135877645368e+01	-2.113467945739236700e-02	5.242309800832390465e+02	7.242371746359443918e-02	0.000000000000000000e+00	5.755394021388448778e+01	1.000000000000000000e+00
1.352000000000000000e+03	1.166961520721118148e+02	1.233064394867926516e+01	-2.032424162327252370e-02	5.035290465322231626e+02	6.597248885484574554e-02	0.000000000000000000e+00	5.755394021388448778e+01	1.000000000000000000e+00
1.358000000000000000e+03	7.259330747202402279e+01	9.453628661799254473e+01	-3.712238499789379670e-02	9.326230908638506207e+02	4.870429892220251578e-02	0.000000000000000000e+00	2.572802276643268016e+01	1.000000000000000000e+00
1.361000000000000000e+03	9.166583493815559791e+01	7.726869119987671297e+01	8.308094514222723673e-03	-1.965869610100950240e+02	4.913875366276877488e-01	0.000000000000000000e+00	2.572802276643268016e+01	1.000000000000000000e+00
1.361000000000000000e+03	1.184749241121894592e+01	3.028845411474083704e+01	1.921971796158996465e-02	-4.753149448614763060e+02	6.314699058771267026e-02	0.000000000000000000e+00	1.652483920655144800e+01	1.000000000000000000e+00
1.362000000000000000e+03	1.792527876053824087e+01	4.565500297564021537e+01	-1.818961780968401595e-02	4.490019273814767757e+02	7.011174950447618404e-02	0.000000000000000000e+00	1.652483920655144800e+01	1.000000000000000000e+00
1.366000000000000000e+03	2.467570488472842882e+01	6.518584859411144805e+01	-3.299525209361482345e-03	6.864738986766140272e+01	4.026548023887560612e-01	0.000000000000000000e+00	2.066451507852788438e+01	1.000000000000000000e+00
1.370000000000000000e+03	1.119174670920101136e+02	5.588146755013502087e+01	-3.671511078234802189e-02	9.222196232660829764e+02	5.988485533913767700e-02	0.000000000000000000e+00	8.773651793662311604e+01	1.000000000000000000e+00
1.372000000000000000e+03	1.763597133216058666e+01	4.913555275649434151e+01	-2.093984600479548153e-02	5.192541280418284941e+02	5.232348833623734485e-02	0.000000000000000000e+00	4.042284012291676731e+01	1.000000000000000000e+00
1.373000000000000000e+03	1.419362080718211239e+01	8.941155338299734012e+01	-3.624985373855742210e-02	9.103350344682817195e+02	5.563598895558496960e-02	0.000000000000000000e+00	1.875532724324128253e+01	1.000000000000000000e+00
1.377000000000000000e+03	9.361549942195900087e+01	1.010211670269537620e+02	-3.402108372168537870e-02	8.534030319786756991e+02	5.288915530077253901e-02	0.000000000000000000e+00	6.428100239356935219e+01	1.000000000000000000e+00
1.378000000000000000e+03	2.933679948508885715e+01	1.004771053136539933e+02	-3.989072390069677704e-02	1.003337913888814342e+03	4.707329271472326937e-02	0.000000000000000000e+00	1.875532724324128253e+01	1.000000000000000000e+00
1.379000000000000000e+03	7.158254815725959475e+01	2.111918170757623514e+01	-3.402388400612019800e-03	7.127494112509589286e+01	4.004432169173155476e-01	0.000000000000000000e+00	4.851170322177157601e+01	1.000000000000000000e+00
1.379000000000000000e+03	3.186921825237891071e+01	4.898020784344124223e+01	-3.734877067819735233e-03	7.976807657017943143e+01	3.617313895132191481e-01	0.000000000000000000e+00	4.851170322177157601e+01	1.000000000000000000e+00
1.386000000000000000e+03	8.980815314597259658e+01	1.202988223626888384e+02	-4.784013745085902852e-03	1.065673656264281846e+02	2.409946337929009808e-01	0.000000000000000000e+00	7.039510251897213777e+01	1.000000000000000000e+00
1.388000000000000000e+03	9.321669978544856860e+01	4.998628956473656615e+01	-4.522239775883100665e-01	1.153603426559059699e+04	6.554999990883558780e-02	0.000000000000000000e+00	1.543436635190352746e+01	1.000000000000000000e+00
1.389000000000000000e+03	1.285327789031286372e+01	1.755413441476100189e+01	-3.310241102754735067e-03	6.892111809656105947e+01	4.399124077438725244e-01	0.000000000000000000e+00	5.587089694797012385e+01	1.000000000000000000e+00
1.394000000000000000e+03	6.815946661248339922e+01	9.630586295493072768e+00	-2.002761999438601101e-02	4.959521035608087232e+02	6.626688161196669924e-02	0.000000000000000000e+00	5.587089694797012385e+01	1.000000000000000000e+00
1.393000000000000000e+03	9.109261241287134681e+01	6.527379810989950215e+01	-6.172382104080964028e-03	1.420320346018879150e+02	2.807312476080526809e-01	0.000000000000000000e+00	1.543436635190352746e+01	1.000000000000000000e+00
1.398000000000000000e+03	2.227567920221670406e+01	4.950362972023560815e+01	-4.054181601663709583e-02	1.019969498881912841e+03	4.879313821088560044e-02	0.000000000000000000e+00	6.078800489456741474e+01	1.000000000000000000e+00
1.401000000000000000e+03	6.854327108082064512e+01	6.662774747093735073e+01	-3.605425963859087285e-02	9.053387523476723118e+02	5.133573119626066994e-02	0.000000000000000000e+00	2.885496913037876965e+01	1.000000000000000000e+00
1.402000000000000000e+03	4.624870292820747153e+01	6.775313896618900600e+00	-3.674304961951643540e-03	7.822081451264213570e+01	3.897798436967451208e-01	0.000000000000000000e+00	6.386988002086520311e+01	1.000000000000000000e+00
1.406000000000000000e+03	9.265541856268977483e+01	5.077802863028582436e+01	-7.377985880106335131e-03	1.728281403725871996e+02	2.105200112648778488e-01	0.000000000000000000e+00	2.885496913037876965e+01	1.000000000000000000e+00
1.414000000000000000e+03	1.065614316910554322e+02	1.014515408600892243e+02	-2.364451279333245129e-02	5.883425019758275312e+02	5.507310748512461718e-02	0.000000000000000000e+00	1.797693134862315708e+308	1.000000000000000000e+00
1.424000000000000000e+03	1.160139795734252885e+02	1.011790245069358818e+01	-3.728911679852130873e-02	9.368821105099170836e+02	5.646569248726052148e-02	0.000000000000000000e+00	3.615698508098673614e+01	1.000000000000000000e+00
1.424000000000000000e+03	4.109666102049752823e+01	1.054246135357279712e+02	-2.012519109623878144e-02	4.984444729715348785e+02	6.337370420968635454e-02	0.000000000000000000e+00	3.552159695405393336e+01	1.000000000000000000e+00
1.425000000000000000e+03	7.494865442568558933e+01	9.466234645758139266e+01	-2.025135781888101269e-02	5.016672927838965848e+02	6.786935270722382896e-02	0.000000000000000000e+00	3.552159695405393336e+01	1.000000000000000000e+00
1.427000000000000000e+03	9.967395063589114557e+01	4.237206535205012869e+01	-3.665354750987274979e-02	9.206470427147935425e+02	4.745511412811620477e-02	0.000000000000000000e+00	3.615698508098673614e+01	1.000000000000000000e+00
1.431000000000000000e+03	9.220642926486587498e+01	1.118628739215029668e+02	-1.717764398602355039e-02	4.231519312796307872e+02	6.688502911390614702e-02	0.000000000000000000e+00	6.989088889879037936e+01	1.000000000000000000e+00
1.433000000000000000e+03	7.937533621053238164e+01	1.856769215087268776e+01	-6.134434077914373111e-03	1.410626850934877439e+02	2.177416036998466309e-01	0.000000000000000000e+00	4.419025752263986107e+01	1.000000000000000000e+00
1.436000000000000000e+03	1.260589410420777945e+01	8.923544453124098652e+01	-3.677855100563820478e-02	9.238401489026254012e+02	5.820765740964040091e-02	0.000000000000000000e+00	3.783140844804917435e+01	1.000000000000000000e+00
1.437000000000000000e+03	4.950212710988419929e+01	9.759507700844716283e+01	-3.749686308998329692e-02	9.421888098522383643e+02	5.234774520249663166e-02	0.000000000000000000e+00	2.188363026463448335e+01	1.000000000000000000e+00
1.436000000000000000e+03	1.205909669240834177e+02	3.450665839092154386e+01	-9.390436112390147805e-03	2.242344410528999390e+02	2.089477173026746959e-01	0.000000000000000000e+00	4.419025752263986107e+01	1.000000000000000000e+00
1.439000000000000000e+03	3.790814276267317950e+01	1.777955374441724956e+01	-2.895839810118024799e-02	7.240811063565771519e+02	6.444172230708411497e-02	0.000000000000000000e+00	7.580335161002642508e+01	1.000000000000000000e+00
1.437000000000000000e+03	4.182427876454266169e+01	1.180876102424122251e+02	-3.482803440088516438e-03	7.332907376014583178e+01	3.697119393466054005e-01	0.000000000000000000e+00	2.188363026463448335e+01	1.000000000000000000e+00
1.442000000000000000e+03	1.134996028670676083e+02	1.162081873916272912e+02	-3.136150941960393762e-02	7.854665066121442578e+02	6.318191443591691936e-02	0.000000000000000000e+00	6.664926692340829106e+01	1.000000000000000000e+00
1.449000000000000000e+03	6.561134588612391383e+01	3.261623024698895534e+01	-3.971352105703474661e-02	9.988114205044988694e+02	5.844000249608516384e-02	0.000000000000000000e+00	4.307953128715804780e+01	1.000000000000000000e+00
1.449000000000000000e+03	7.264628693707871321e+01	7.511747282095166156e+01	-4.383244852165868455e-02	1.104025860260639774e+03	6.613698851793370359e-02	0.000000000000000000e+00	4.307953128715804780e+01	1.000000000000000000e+00
1.450000000000000000e+03	1.172803982627806931e+02	4.777520243393214372e+01	-3.772251678897142746e-02	9.479529384322752321e+02	5.284785970293637281e-02	0.000000000000000000e+00	1.065168439744182649e+02	1.000000000000000000e+00
1.451000000000000000e+03	2.179678783913577078e+01	9.498450438530792894e+01	-3.624217270931416601e-02	9.101388292193374809e+02	5.311959983238301319e-02	0.000000000000000000e+00	1.833275564437653671e+01	1.000000000000000000e+00
1.454000000000000000e+03	2.409446959303229718e+01	1.131727035285499738e+02	-6.032062585727741844e-03	1.384476938633860641e+02	2.594825281930569494e-01	0.000000000000000000e+00	1.833275564437653671e+01	1.000000000000000000e+00
1.464000000000000000e+03	1.006291046922973749e+02	2.195180750721677043e+01	-3.878728934603129820e-03	8.344264809431567187e+01	3.655002194243203162e-01	0.000000000000000000e+00	1.797693134862315708e+308	1.000000000000000000e+00
1.477000000000000000e+03	5.333445991704716960e+01	3.809231744078614668e+01	-6.315787237672934942e-03	1.456951947130144163e+02	2.791016808342189348e-01	0.000000000000000000e+00	8.060052132449088802e+00	1.000000000000000000e+00
1.482000000000000000e+03	6.574291192867140410e+01	1.166488236500377269e+02	-3.465372858714509813e-02	8.695633979126799886e+02	4.857932983530777182e-02	0.000000000000000000e+00	7.812403780063702641e+01	1.000000000000000000e+00
1.482000000000000000e+03	4.585594417087479968e+01	4.109835180719798586e+01	-7.646685260184236943e-02	1.937643488044120659e+03	5.138546915880826127e-02	0.000000000000000000e+00	8.060052132449088802e+00	1.000000000000000000e+00
1.488000000000000000e+03	7.576431256535194336e+01	1.073217655639024741e+02	-3.523287149999913132e-02	8.843571027394873454e+02	4.944874845878832748e-02	0.000000000000000000e+00	1.890974232160183277e+01	1.000000000000000000e+00
1.490000000000000000e+03	8.644949481849606343e+01	9.172031579516388433e+01	-2.838746885466987210e-02	7.094972125327831236e+02	1.052613961616233329e-01	0.000000000000000000e+00	1.890974232160183277e+01	1.000000000000000000e+00
1.513000000000000000e+03	7.518336611336205522e+01	1.382920821163933489e+01	-1.348120486601529083e-02	3.287295908901383541e+02	1.264777259420418742e-01	0.000000000000000000e+00	4.909264700633921308e+01	1.000000000000000000e+00
1.516000000000000000e+03	6.257967089506058755e+01	6.127638786368178359e+01	-1.280521255461857313e-02	3.114619519394830718e+02	2.136587466308225158e-01	0.000000000000000000e+00	4.909264700633921308e+01	1.000000000000000000e+00
1.514000000000000000e+03	1.142920574837741867e+02	7.274484856722669690e+01	-2.598367708414807062e-02	6.480944307168707610e+02	4.717845037869052849e-01	0.000000000000000000e+00	5.296882590363241405e+01	1.000000000000000000e+00
1.526000000000000000e+03	1.696271683542749287e+01	1.031176573658768518e+02	-4.371352800395156626e-03	9.602629869146076658e+01	3.323766237891288000e-01	0.000000000000000000e+00	3.662350654994077814e+01	1.000000000000000000e+00
1.528000000000000000e+03	1.175663435178311289e+02	8.159023952721575768e+01	-2.778688904420870132e-02	6.941559206966835518e+02	4.058719765934295509e-01	0.000000000000000000e+00	1.359954369807951835e+01	1.000000000000000000e+00
1.531000000000000000e+03	5.337914155042773956e+01	1.070067759022902294e+02	-3.725720543736728285e-02	9.360669623883459280e+02	6.051239236603422889e-02	0.000000000000000000e+00	2.352531538544062073e+01	1.000000000000000000e+00
1.531000000000000000e+03	9.860481076759903374e+01	5.300217618177088497e+01	-6.938667675265046408e-02	1.756786519392526088e+03	2.609985064588226100e-01	0.000000000000000000e+00	2.307519284788891412e+01	1.000000000000000000e+00
1.533000000000000000e+03	1.636902417561188372e+01	2.007289707536098433e+01	-3.859672159591206325e-02	9.702837441539975316e+02	6.309076812658609423e-02	0.000000000000000000e+00	8.858364419502449039e+01	1.000000000000000000e+00
1.533000000000000000e+03	1.160792969750125536e+02	6.807224110380019511e+01	-9.033941186465421769e-02	2.292006016483030635e+03	3.438375988278080664e-01	0.000000000000000000e+00	1.359954369807951835e+01	1.000000000000000000e+00
1.536000000000000000e+03	7.573072629870695494e+01	1.143448358110768339e+02	-3.349470250248653275e-02	8.399570789844009369e+02	5.714879155785956844e-02	0.000000000000000000e+00	2.352531538544062073e+01	1.000000000000000000e+00
1.544000000000000000e+03	3.371064844110642866e+01	7.459034021294155714e+00	-3.969618244796434270e-02	9.983685207314000536e+02	6.476766725789728785e-02	0.000000000000000000e+00	1.797693134862315708e+308	1.000000000000000000e+00
1.550000000000000000e+03	4.067276491991781029e+01	1.187970177628889275e+02	-1.895800706870431548e-02	4.686297664480329672e+02	7.432953396509633937e-02	0.000000000000000000e+00	9.897552314330667400e+01	1.000000000000000000e+00
1.551000000000000000e+03	1.098848692149042847e+02	4.804506513576243520e+01	-3.693830975423777890e-02	9.279210479654061601e+02	1.517661566373947890e-01	0.000000000000000000e+00	9.897552314330667400e+01	1.000000000000000000e+00
1.557000000000000000e+03	8.176556257933575012e+01	4.352357001290862115e+01	-3.715693069823315653e-02	9.335055309015563125e+02	5.964049247015490440e-02	0.000000000000000000e+00	1.233769459559258586e+01	1.000000000000000000e+00
1.562000000000000000e+03	7.898806033238956559e+01	5.554455953966237303e+01	-3.677699780447694217e-02	9.238004737222744325e+02	6.212381863026827933e-02	0.000000000000000000e+00	1.233769459559258586e+01	1.000000000000000000e+00
1.571000000000000000e+03	6.497527733981270615e+01	1.116612689201795092e+02	-3.304069713093717858e-02	8.283599044227933064e+02	5.234109670181075202e-02	0.000000000000000000e+00	1.797693134862315708e+308	1.000000000000000000e+00
1.579000000000000000e+03	1.059696839411584932e+02	4.941541547134357160e+01	-1.951938498412148296e-02	4.829696797796895567e+02	1.178749608659026560e-01	0.000000000000000000e+00	3.094668641029313250e+01	1.000000000000000000e+00
1.580000000000000000e+03	1.039188873310153838e+02	8.029407530367514312e+01	-1.676057934768780330e-02	4.124983757991145694e+02	8.649020776314197967e-02	0.000000000000000000e+00	3.094668641029313250e+01	1.000000000000000000e+00
1.579000000000000000e+03	4.039962695602953602e+01	6.105252520462067878e+01	-3.431735878900201743e-03	7.202459707627892271e+01	4.077279021310560303e-01	0.000000000000000000e+00	2.476321804392420844e+01	1.000000000000000000e+00
1.582000000000000000e+03	2.152856478025493558e+01	4.501818766766634639e+01	-3.833927231194814850e-02	9.637074248547316984e+02	5.564478439833420165e-02	0.000000000000000000e+00	8.970269134505883812e+00	1.000000000000000000e+00
1.585000000000000000e+03	1.837398748355781208e+01	7.233480643144550015e+01	-2.179300755951311952e-02	5.410474020851454497e+02	1.782797199983250369e-01	0.000000000000000000e+00	2.749816391336862154e+01	1.000000000000000000e+00
1.587000000000000000e+03	3.022151503172633369e+01	4.723140800710665843e+01	-3.855320856851172928e-02	9.691722415020718699e+02	5.025602629456837889e-02	0.000000000000000000e+00	8.970269134505883812e+00	1.000000000000000000e+00
1.591000000000000000e+03	5.762018027299114387e+00	1.455047893235352419e+01	-3.426625851535579359e-02	8.596658100392055530e+02	6.341260997517983444e-02	0.000000000000000000e+00	4.082046201231226945e+01	1.000000000000000000e+00
1.600000000000000000e+03	8.988214026006296820e+01	8.250215242094755297e+01	3.578868617376694539e-02	-8.985549078746798841e+02	4.756525075935282842e-01	0.000000000000000000e+00	9.056107942832622371e+01	1.000000000000000000e+00
1.602000000000000000e+03	2.806835878464091039e+01	1.631782250115173483e+01	-6.121814259436811172e-03	1.407403227449528913e+02	2.903883193627623260e-01	0.000000000000000000e+00	9.056107942832622371e+01	1.000000000000000000e+00
1.608000000000000000e+03	1.116285981181606672e+02	3.688058641250351855e+01	-3.125498194222215559e-02	7.827453543346101696e+02	7.019439037827124306e-02	0.000000000000000000e+00	2.439264825605338771e+01	1.000000000000000000e+00
1.608000000000000000e+03	2.030566016439404819e+01	7.196714429721042450e+01	-3.736490960387385540e-02	9.388181721718923427e+02	5.827553543500030298e-02	0.000000000000000000e+00	3.052887125560489778e+01	1.000000000000000000e+00
1.608000000000000000e+03	3.834575928103972586e+01	1.120860932942422892e+02	-1.944742224308097789e-02	4.811314537980663886e+02	7.995273417286941076e-02	0.000000000000000000e+00	4.398835351277477201e+01	1.000000000000000000e+00
1.609000000000000000e+03	7.121781225235677937e+01	2.127942146197098339e+01	-6.411621703235660837e-03	1.481432032516721620e+02	1.897383809890270667e-01	0.000000000000000000e+00	2.029846910350229194e+01	1.000000000000000000e+00
1.610000000000000000e+03	9.142386219077192777e+01	2.321420667798599879e+01	-3.644795769062308954e-02	9.153954285900728109e+02	5.081293904268346928e-02	0.000000000000000000e+00	2.029846910350229194e+01	1.000000000000000000e+00
1.608000000000000000e+03	5.930797771334753321e+01	4.288960080917711082e+01	4.830557533138570697e-03	-1.077562864380106475e+02	3.132115591480324479e-01	0.000000000000000000e+00	2.457739118471163309e+01	1.000000000000000000e+00
1.613000000000000000e+03	1.018505881599966756e+02	9.129681636965176494e+01	-3.222078026691545943e-02	8.074158372510415802e+02	5.149774885528923818e-02	0.000000000000000000e+00	2.124443588850231990e+01	1.000000000000000000e+00
1.613000000000000000e+03	1.200139117903315338e+02	1.023158785312154606e+02	-3.461560736116011533e-02	8.685896241647138822e+02	5.481279531751248602e-02	0.000000000000000000e+00	2.124443588850231990e+01	1.000000000000000000e+00
1.613000000000000000e+03	5.018679986446200303e+01	6.571178896227367261e+01	-3.611867605228651079e-02	9.069842139238464824e+02	4.885382345254274394e-02	0.000000000000000000e+00	2.457739118471163309e+01	1.000000000000000000e+00
1.616000000000000000e+03	1.811236673668369335e+01	2.950357041501318989e+01	-5.684534902492049610e-03	1.295703997606283622e+02	3.082781432496611851e-01	0.000000000000000000e+00	8.877804380865887524e+00	1.000000000000000000e+00
1.618000000000000000e+03	4.800312527537650453e+01	9.675396556268302106e+01	-3.844132462848261905e-02	9.663142630188435760e+02	4.259005341169852521e-02	0.000000000000000000e+00	3.111888755727009226e+01	1.000000000000000000e+00
1.620000000000000000e+03	2.682782006549305009e+01	2.781351600811752789e+01	-4.200968500696251190e-02	1.057464942727171547e+03	4.654407643948932360e-02	0.000000000000000000e+00	8.877804380865887524e+00	1.000000000000000000e+00
1.620000000000000000e+03	1.209393531425604351e+02	1.009782651130410187e+02	4.212536407123413339e-03	-9.196947128051654374e+01	3.740064495942977407e-01	0.000000000000000000e+00	7.305845633590222121e+01	1.000000000000000000e+00
1.622000000000000000e+03	6.095021813525988819e+00	6.006066722711468486e+01	-3.716628253703802703e-02	9.337444155357225100e+02	5.614673501570532910e-02	0.000000000000000000e+00	3.833702759862374165e+01	1.000000000000000000e+00
1.628000000000000000e+03	4.316628601352296357e+01	3.906610901576872408e+01	-3.729674932800391973e-02	9.370770768744216639e+02	8.999103482974368795e-02	0.000000000000000000e+00	4.442920259215506817e+00	1.000000000000000000e+00
1.632000000000000000e+03	4.732085359793076407e+01	3.749159048099832603e+01	-1.725133583232747389e-02	4.250343257597605202e+02	1.882201414515106697e-01	0.000000000000000000e+00	4.442920259215506817e+00	1.000000000000000000e+00
1.633000000000000000e+03	2.243896079733984905e+01	9.716334794682417453e+01	-3.372712412708543488e-03	7.051689367990755386e+01	4.179599888537758323e-01	0.000000000000000000e+00	2.994287542119884193e+01	1.000000000000000000e+00
1.638000000000000000e+03	3.197058146202950724e+01	6.877807014311235889e+01	-1.147337944928585908e-02	2.774414271233083014e+02	1.072929894475563861e-01	0.000000000000000000e+00	2.994287542119884193e+01	1.000000000000000000e+00
1.637000000000000000e+03	5.607742493297396891e+01	1.691583069690444674e+01	-4.943498886335126984e-03	1.106412756260785670e+02	2.556408821179991797e-01	0.000000000000000000e+00	2.236156148927071996e+01	1.000000000000000000e+00
1.637000000000000000e+03	1.192366721361538282e+02	6.627624119158211613e+01	-8.442703474405866340e-03	2.000254304790200024e+02	4.608288810557702453e-01	0.000000000000000000e+00	5.080147579649850087e+01	1.000000000000000000e+00
1.639000000000000000e+03	5.864577225748358380e+00	1.049178221994870057e+02	-8.478141219691402025e-03	2.009306570333747004e+02	1.790157310701542270e-01	0.000000000000000000e+00	4.458256538021297644e+01	1.000000000000000000e+00
1.638000000000000000e+03	5.983453058956831683e+01	1.121369008406894920e+02	-3.303982231420894006e-02	8.283375579860712605e+02	4.778589053204873593e-02	0.000000000000000000e+00	2.493247092437582424e+01	1.000000000000000000e+00
1.639000000000000000e+03	1.147555386883381914e+02	7.088194575247912965e+00	-4.364870340490553668e-02	1.099332250168412884e+03	4.563312894482074444e-02	0.000000000000000000e+00	5.935743777518099051e+01	1.000000000000000000e+00
1.641000000000000000e+03	3.082930712230040626e+01	1.709828658453141514e+01	-4.401263492187885810e-03	9.679034144451223654e+01	3.075339534934552477e-01	0.000000000000000000e+00	2.524877706211889716e+01	1.000000000000000000e+00
1.641000000000000000e+03	7.628090504814068140e+01	9.339804085500027497e+01	-3.281599387056223505e-02	8.226200539751268934e+02	6.221269815321106567e-02	0.000000000000000000e+00	2.493247092437582424e+01	1.000000000000000000e+00
1.649000000000000000e+03	3.696752767612814949e+01	9.618005944713979716e+01	-4.325430430668369790e-03	9.485325147356823550e+01	3.339756746808907328e-01	0.000000000000000000e+00	1.797693134862315708e+308	1.000000000000000000e+00
1.657000000000000000e+03	1.303730244127960702e+01	2.308218318791489310e+01	-4.448228410378819719e-02	1.120625348184276845e+03	5.866915908319048079e-02	0.000000000000000000e+00	1.088931742332393924e+02	1.000000000000000000e+00
1.660000000000000000e+03	6.457985147016248106e+01	1.190044904693592684e+02	-3.281262727925390171e-02	8.225340573118116936e+02	4.612673931826083429e-02	0.000000000000000000e+00	1.088931742332393924e+02	1.000000000000000000e+00
1.670000000000000000e+03	1.100137435826615757e+02	1.099732493714178219e+02	-3.456705258881118126e-02	8.673493344985190561e+02	4.958038671692410748e-02	0.000000000000000000e+00	8.624624773549687973e+01	1.000000000000000000e+00
1.671000000000000000e+03	3.119519786279344231e+01	7.495822261064326142e+01	-3.929226086210428626e-02	9.880506931593727131e+02	5.605131819964881412e-02	0.000000000000000000e+00	4.362739380427051117e+01	1.000000000000000000e+00
1.674000000000000000e+03	1.143310541776894951e+02	2.251744186403735526e+01	-3.315221191068461540e-03	6.904833014541723912e+01	3.699832588608051864e-01	0.000000000000000000e+00	4.281633168597187478e+01	1.000000000000000000e+00
1.674000000000000000e+03	5.037761991995785849e+01	3.577424407127448092e+01	-2.841195557927046495e-03	5.693975531631974007e+01	3.914577582074079132e-01	0.000000000000000000e+00	3.295497497863225789e+01	1.000000000000000000e+00
1.678000000000000000e+03	7.289954710982446784e+01	1.171612337375063539e+01	-3.785666462380647690e-02	9.513796288529956655e+02	5.028360525607322717e-02	0.000000000000000000e+00	2.530164708236632265e+01	1.000000000000000000e+00
1.678000000000000000e+03	5.635189718564492267e+01	6.872773974471789415e+01	-3.644270064308675894e-02	9.152611418574082336e+02	5.589732727820384550e-02	0.000000000000000000e+00	1.598847478715021531e+01	1.000000000000000000e+00
1.678000000000000000e+03	5.368635124162223349e+01	9.266367910973927735e+01	-5.507167432103217235e-03	1.250397011289570912e+02	2.813331009634262303e-01	0.000000000000000000e+00	2.408390185301534459e+01	1.000000000000000000e+00
1.681000000000000000e+03	5.632827126582835575e+01	3.083590794321708373e+01	-5.851450057482340122e-02	1.479066181924875991e+03	4.759472186219493306e-02	0.000000000000000000e+00	2.530164708236632265e+01	1.000000000000000000e+00
1.681000000000000000e+03	8.246086699445639567e+01	8.717754004233162846e+01	-2.983532035749491759e-02	7.464813269723248368e+02	6.385212913843452132e-02	0.000000000000000000e+00	2.929284005822989201e+01	1.000000000000000000e+00
1.682000000000000000e+03	4.071353651418136366e+01	6.540012775883974427e+01	-3.964828874619486659e-02	9.971451175414184718e+02	5.577339637555889240e-02	0.000000000000000000e+00	1.598847478715021531e+01	1.000000000000000000e+00
1.687000000000000000e+03	2.205818011318764604e+01	6.027207121987832927e+00	-3.865808957104067099e-03	8.311261844317445480e+01	3.739395023416174357e-01	0.000000000000000000e+00	1.467919692643557816e+01	1.000000000000000000e+00
1.688000000000000000e+03	3.582417324349344767e+01	1.112389776802955765e+01	-4.061832740954117969e-03	8.811987646696802301e+01	3.215255232399821805e-01	0.000000000000000000e+00	1.467919692643557816e+01	1.000000000000000000e+00
1.693000000000000000e+03	1.202719991788499527e+02	6.546012120341437424e+00	2.823220023221250426e-03	-5.648058582872108246e+01	4.978924074145522072e-01	0.000000000000000000e+00	1.997541960810233519e+01	1.000000000000000000e+00
1.694000000000000000e+03	1.120929977560090549e+02	2.477020824101918350e+01	-3.818924934240890828e-02	9.598752178478853239e+02	5.216810232674529146e-02	0.000000000000000000e+00	1.997541960810233519e+01	1.000000000000000000e+00
1.693000000000000000e+03	5.379443019853700747e+01	9.260046795626278993e+01	5.583385933462358362e-03	-1.269866368272498107e+02	2.481039608568893495e-01	0.000000000000000000e+00	5.266859846607162865e+01	1.000000000000000000e+00
1.695000000000000000e+03	1.139331443467595051e+02	7.887898393489687976e+01	-3.185070151381903109e-02	7.979624955723852509e+02	9.948362176833103199e-02	0.000000000000000000e+00	2.558695208145789834e+01	1.000000000000000000e+00
1.697000000000000000e+03	4.509380234272285293e+01	4.065549380769945031e+01	-4.183139078310314611e-03	9.121854194078862577e+01	3.071776795018199557e-01	0.000000000000000000e+00	5.266859846607162865e+01	1.000000000000000000e+00
1.699000000000000000e+03	9.875594820223386705e+01	9.947861582504042133e+01	-1.742862081722167458e-02	4.295629173708104531e+02	7.443583201107351055e-02	0.000000000000000000e+00	2.558695208145789834e+01	1.000000000000000000e+00
1.701000000000000000e+03	2.785012420043705461e+01	3.723095110510267602e+01	-3.572788856449131412e-02	8.970018855276275644e+02	6.090814612841355391e-02	0.000000000000000000e+00	3.121925521350269150e+01	1.000000000000000000e+00
1.702000000000000000e+03	1.073491370155153675e+02	6.790667591840809791e+01	-3.458470034538661114e-02	8.678001311772620738e+02	5.163160003396782827e-02	0.000000000000000000e+00	6.772953150873617290e+01	1.000000000000000000e+00
1.705000000000000000e+03	5.600300319726272136e+01	2.373809001948012920e+01	-1.329161110543426554e-02	3.238865822496320561e+02	1.010192806518042108e-01	0.000000000000000000e+00	3.121925521350269150e+01	1.000000000000000000e+00
1.708000000000000000e+03	1.126386518128798571e+02	1.345514725492517982e+01	-1.822830454223051469e-02	4.499901465054683740e+02	7.291216736884775784e-02	0.000000000000000000e+00	5.756158098950000834e+01	1.000000000000000000e+00
1.708000000000000000e+03	5.435921295699606048e+01	6.420999968526035673e+01	-3.806057965475317245e-02	9.565884619589874092e+02	5.028321686907122334e-02	0.000000000000000000e+00	1.136150034714470713e+01	1.000000000000000000e+00
1.711000000000000000e+03	2.317574442714106198e+01	1.196630336946022943e+01	-4.442875631817634445e-03	9.785328756235507797e+01	2.847734995263287994e-01	0.000000000000000000e+00	4.997987036747279888e+01	1.000000000000000000e+00
1.711000000000000000e+03	6.439681994860355019e+01	9.092295766307604765e+01	5.601755137239938093e-03	-1.274558622508154855e+02	2.221927384399784433e-01	0.000000000000000000e+00	2.853656738366607470e+01	1.000000000000000000e+00
1.713000000000000000e+03	4.615499125282462245e+01	5.635032816750774742e+01	-1.518025568584054248e-02	3.721303746282532074e+02	7.883890618798361505e-02	0.000000000000000000e+00	1.136150034714470713e+01	1.000000000000000000e+00
1.715000000000000000e+03	9.070521853928119071e+01	5.757861107393174471e+00	-1.015283313605271423e-02	2.437092136497341244e+02	3.399932643601675242e-01	0.000000000000000000e+00	4.962614242058638325e+00	1.000000000000000000e+00
1.715000000000000000e+03	9.213878607269602128e+01	1.050890564966197438e+01	1.153616183432226890e-02	-2.790451488506010378e+02	2.760029889861264074e-01	0.000000000000000000e+00	4.962614242058638325e+00	1.000000000000000000e+00
1.717000000000000000e+03	7.173470008836031298e+01	4.785279246010814802e+01	-3.781442748054708591e-02	9.503007175579791692e+02	4.871192495786902388e-02	0.000000000000000000e+00	2.695421334799652513e+01	1.000000000000000000e+00
1.718000000000000000e+03	4.673428583733998920e+01	1.109798086216816984e+02	-5.629012355397591642e-03	1.281521243147628297e+02	2.695792648447800088e-01	0.000000000000000000e+00	5.463255180667128741e+01	1.000000000000000000e+00
1.720000000000000000e+03	8.016868330832144451e+00	4.817443381085507781e+01	-4.467863479884091535e-03	9.849158053002788904e+01	3.048049264927207291e-01	0.000000000000000000e+00	5.299093465536484615e+01	1.000000000000000000e+00
1.724000000000000000e+03	2.426007015118567267e+01	9.861447296897242154e+01	-7.670189612332812060e-03	1.802922319947175538e+02	1.457946887538897895e-01	0.000000000000000000e+00	3.067047316362750209e+01	1.000000000000000000e+00
1.724000000000000000e+03	4.853153742379436864e+01	1.173647743136303205e+02	-2.586460016660145633e-02	6.450527138439325654e+02	6.199572018250754102e-02	0.000000000000000000e+00	3.067047316362750209e+01	1.000000000000000000e+00
1.724000000000000000e+03	5.210174365056160184e+01	1.518935386358352702e+01	-5.444066799369655547e-03	1.234278500394828058e+02	2.756390836664419641e-01	0.000000000000000000e+00	5.505898410871732551e+01	1.000000000000000000e+00
1.737000000000000000e+03	5.927411123632297318e+01	5.506057296156318870e+01	1.503372276717906096e-02	-3.683873179526466402e+02	8.578220188268881330e-02	0.000000000000000000e+00	4.349183203664765074e+01	1.000000000000000000e+00
1.739000000000000000e+03	8.202060443835591741e+01	9.212992014914986783e+01	-3.300515678118698393e-02	8.274520569261283072e+02	6.058710412067658257e-02	0.000000000000000000e+00	4.349183203664765074e+01	1.000000000000000000e+00
1.747000000000000000e+03	1.103307804154851368e+02	6.736938995518806905e+01	-3.337340595835509155e-02	8.368586636700368899e+02	6.214034165654758191e-02	0.000000000000000000e+00	3.964314188028426855e+01	1.000000000000000000e+00
1.747000000000000000e+03	7.256246616443615949e+01	5.532226844113505138e+01	-1.612276690802717793e-02	3.962060086514165960e+02	8.279683339893550986e-02	0.000000000000000000e+00	3.964314188028426855e+01	1.000000000000000000e+00
1.752000000000000000e+03	6.365967265142541187e+00	7.877059163898105965e+01	-3.424498684284083688e-02	8.591224435619951691e+02	5.351834376142527994e-02	0.000000000000000000e+00	1.036985292669907608e+02	1.000000000000000000e+00
1.753000000000000000e+03	1.046662703657792974e+02	4.574885058161274287e+01	-3.671582169437676707e-02	9.222377828990123589e+02	5.261530672640291062e-02	0.000000000000000000e+00	3.649726088300809579e+01	1.000000000000000000e+00
1.758000000000000000e+03	7.188580432600713266e+01	6.179537974457182514e+01	-3.564586841616670942e-02	8.949067517752596359e+02	5.931529818130965026e-02	0.000000000000000000e+00	1.672249802634816973e+01	1.000000000000000000e+00
1.760000000000000000e+03	8.816579013216076532e+01	6.561689808060721418e+01	-3.281957654480453790e-02	8.227115702901070335e+02	6.494491582531880525e-02	0.000000000000000000e+00	1.672249802634816973e+01	1.000000000000000000e+00
1.765000000000000000e+03	1.184791127064737992e+02	5.232203103509755238e+01	-3.016163007665271026e-02	7.548166265334461968e+02	4.595081782413220628e-01	0.000000000000000000e+00	8.029855484051026338e+00	1.000000000000000000e+00
1.765000000000000000e+03	9.030235021583500554e+01	2.110009773011799439e+01	-4.437980719615551399e-03	9.772825126360474712e+01	4.435097066089370710e-01	0.000000000000000000e+00	3.411393217800532796e+01	1.000000000000000000e+00
1.768000000000000000e+03	1.139366664012877521e+02	4.570049339952936407e+01	-3.496061102659731717e-02	8.774024444157508924e+02	8.006317081258862434e-02	0.000000000000000000e+00	8.029855484051026338e+00	1.000000000000000000e+00
1.770000000000000000e+03	3.937876622871727506e+01	9.636191621023257881e+01	-3.652770269226503219e-02	9.174324456881331571e+02	6.602876147513248029e-02	0.000000000000000000e+00	9.014133479901339285e+01	1.000000000000000000e+00
1.778000000000000000e+03	2.827716395817000716e+01	8.648566557863313164e+01	-3.826357378134357529e-02	9.617737713596584399e+02	5.128966790022870814e-02	0.000000000000000000e+00	1.864315833299971459e+01	1.000000000000000000e+00
1.781000000000000000e+03	2.444416236283577959e+01	6.824079091752729198e+01	-3.647608593203967298e-02	9.161139401898494725e+02	6.324432769139121113e-02	0.000000000000000000e+00	1.864315833299971459e+01	1.000000000000000000e+00
1.783000000000000000e+03	1.419470376967744407e+01	3.004737897103533228e+01	-4.021543225493156432e-02	1.011632307967946531e+03	5.805241270840533208e-02	0.000000000000000000e+00	3.954476093703566875e+01	1.000000000000000000e+00
1.786000000000000000e+03	5.715482980365829491e+01	9.807723764565848157e+00	-3.834918757295317088e-02	9.639607016217150885e+02	5.789671910862359550e-02	0.000000000000000000e+00	1.506249907653579179e+01	1.000000000000000000e+00
1.784000000000000000e+03	5.026397810703937807e+01	1.089795830443429736e+02	4.927430605724118437e-03	-1.102308252948086391e+02	3.182083421423881342e-01	0.000000000000000000e+00	4.823185740790544429e+01	1.000000000000000000e+00
1.791000000000000000e+03	1.159237003743435395e+02	1.122691760449915535e+02	-3.187461797160847515e-02	7.985734208020426195e+02	6.076996657129696278e-02	0.000000000000000000e+00	5.918054183731006646e+01	1.000000000000000000e+00
1.790000000000000000e+03	1.187728090347029308e+01	5.394724095441272027e+01	-4.840320140612497726e-03	1.080056638025673976e+02	2.917743472023410778e-01	0.000000000000000000e+00	4.891333185798357164e+01	1.000000000000000000e+00
1.791000000000000000e+03	4.964452825227144217e+01	2.286430252922995976e+01	-4.018698867152122912e-03	8.701805896579401178e+01	3.673942073439347977e-01	0.000000000000000000e+00	1.506249907653579179e+01	1.000000000000000000e+00
1.794000000000000000e+03	7.348155496048762814e+01	4.370731674058566085e+01	-3.429456764638457583e-02	8.603889423076801677e+02	5.501168432038749945e-02	0.000000000000000000e+00	7.877382917165579812e+00	1.000000000000000000e+00
1.795000000000000000e+03	6.093520273655573760e+01	7.865031937250570593e+01	-2.809207024716791744e-03	5.612263590131568236e+01	4.466350089637294296e-01	0.000000000000000000e+00	2.925159312314698923e+01	1.000000000000000000e+00
1.796000000000000000e+03	9.548909834193879931e+01	5.672852811993717381e+01	-3.641298892867825092e-03	7.737770302378189058e+01	3.945214654340524207e-01	0.000000000000000000e+00	2.514867228141374156e+01	1.000000000000000000e+00
1.798000000000000000e+03	2.599242022199829805e+01	7.918998833768513634e+01	-3.759059578596760792e-02	9.445831305047684054e+02	4.590499669489900292e-02	0.000000000000000000e+00	3.494694968737098151e+01	1.000000000000000000e+00
1.798000000000000000e+03	7.096219161571551126e+01	5.117095995021664834e+01	-5.759456133926883076e-03	1.314841978206715964e+02	2.981644239274593433e-01	0.000000000000000000e+00	7.877382917165579812e+00	1.000000000000000000e+00
1.800000000000000000e+03	3.826072861439294570e+01	4.763366718811095524e+01	-8.201711951453088609e-03	1.938695104509962448e+02	1.621153268675691317e-01	0.000000000000000000e+00	3.491013792070222621e+01	1.000000000000000000e+00
1.801000000000000000e+03	5.468306004476740156e+01	7.843991265933621548e+01	-4.072995590380603520e-02	1.024775369583515840e+03	5.581429648474101057e-02	0.000000000000000000e+00	3.491013792070222621e+01	1.000000000000000000e+00
1.802000000000000000e+03	1.018891378621010091e+02	5.997264806494010259e+01	-3.704099467305473764e-02	9.305440454077069035e+02	5.845227500009297916e-02	0.000000000000000000e+00	1.861922165371669990e+01	1.000000000000000000e+00
1.804000000000000000e+03	9.765558567689343761e+01	4.184111611407183062e+01	-3.736718528304083797e-02	9.388763024280513037e+02	5.590041880914231598e-02	0.000000000000000000e+00	1.861922165371669990e+01	1.000000000000000000e+00
1.802000000000000000e+03	1.075698595809591751e+02	8.342517273836351421e+01	4.876139434945764121e-03	-1.089206366973568976e+02	4.153399702627451617e-01	0.000000000000000000e+00	2.413071720452255420e+01	1.000000000000000000e+00
1.806000000000000000e+03	5.740446421051569814e+01	1.748784440864206147e+01	-4.340239095133212321e-02	1.093040411569586468e+03	7.705446290978579249e-02	0.000000000000000000e+00	7.109964867604059435e+00	1.000000000000000000e+00
1.808000000000000000e+03	6.402010770822710128e+01	2.009262108424264781e+01	-4.060280679734233622e-02	1.021527455626066967e+03	1.126110837688387711e-01	0.000000000000000000e+00	7.109964867604059435e+00	1.000000000000000000e+00
1.809000000000000000e+03	3.136593281663215649e+01	4.449703402495610050e+01	-3.108999218021886099e-02	7.785308335585662007e+02	5.912303050565015372e-02	0.000000000000000000e+00	3.626853923010718717e+01	1.000000000000000000e+00
1.812000000000000000e+03	2.337314253100835515e+01	1.040393779135161907e+02	-3.799638572778032963e-02	9.549486836137258479e+02	4.755114227616763500e-02	0.000000000000000000e+00	6.007641311108305615e+01	1.000000000000000000e+00
1.814000000000000000e+03	5.186392262274093667e+01	1.457648336500860609e+01	-3.950219330029237225e-02	9.934132357290841355e+02	6.099833206222526893e-02	0.000000000000000000e+00	3.626853923010718717e+01	1.000000000000000000e+00
1.816000000000000000e+03	8.640722241178741214e+00	1.003021391772360360e+01	-3.816112767855115578e-02	9.591568742661602300e+02	6.164557046945662311e-02	0.000000000000000000e+00	4.346163385230697429e+01	1.000000000000000000e+00
1.818000000000000000e+03	9.573982234569302818e+01	3.196579871291309871e+01	-1.895789157562124613e-02	4.686268162771121979e+02	6.587604281812853291e-02	0.000000000000000000e+00	4.719621663616072027e+01	1.000000000000000000e+00
1.819000000000000000e+03	3.008529757294049034e+01	4.825702695259729325e+01	-2.162238748709880212e-02	5.366890598991260504e+02	5.710465115502860733e-02	0.000000000000000000e+00	2.579146399302936743e+01	1.000000000000000000e+00
1.818000000000000000e+03	7.452395101156923829e+01	8.690819262721620930e+01	-3.950154382393414668e-03	8.526714938454959736e+01	3.571034399423150818e-01	0.000000000000000000e+00	2.446034044898598481e+01	1.000000000000000000e+00
1.820000000000000000e+03	6.236124309373716557e+01	1.081302752532405691e+02	6.909817948875722309e-03	-1.608691954726634776e+02	2.829285719110419262e-01	0.000000000000000000e+00	2.446034044898598481e+01	1.000000000000000000e+00
1.822000000000000000e+03	1.891599728362203692e+01	2.500952502334130045e+01	-7.054240714791570367e-03	1.645583501213859563e+02	1.927847946930812961e-01	0.000000000000000000e+00	2.579146399302936743e+01	1.000000000000000000e+00
1.826000000000000000e+03	2.689326283998363110e+01	6.430631866511492944e+01	-1.181438748220681005e-02	2.861521823974114795e+02	1.198372624004649944e-01	0.000000000000000000e+00	2.967776323499736435e+01	1.000000000000000000e+00
1.825000000000000000e+03	2.706363420964078870e+01	9.398359286994988793e+01	-3.605241617995039172e-02	9.052916627910493617e+02	5.313104781513589003e-02	0.000000000000000000e+00	2.967776323499736435e+01	1.000000000000000000e+00
1.826000000000000000e+03	9.426009892265548729e+01	1.032086468939025110e+02	-1.872845496423876724e-02	4.627660564716809404e+02	8.936308975620721462e-02	0.000000000000000000e+00	6.782673876630273924e+01	1.000000000000000000e+00
1.832000000000000000e+03	1.019506477423286306e+01	9.631691519785010769e+01	-6.702218300654499798e-03	1.555662420051005199e+02	1.978694851241277197e-01	0.000000000000000000e+00	4.237010366199721290e+01	1.000000000000000000e+00
1.832000000000000000e+03	8.939766210477166908e+01	7.163758303648297954e+01	6.201883378510322960e-03	-1.427856191424839949e+02	4.844884890462815008e-01	0.000000000000000000e+00	4.972524602595018450e+01	1.000000000000000000e+00
1.837000000000000000e+03	4.176035916319658270e+01	5.737969186022986179e+01	-3.992330140482707596e-03	8.634449264848605310e+01	3.137347001944176261e-01	0.000000000000000000e+00	4.972524602595018450e+01	1.000000000000000000e+00
1.837000000000000000e+03	4.909235878716685875e+01	1.131165045618720484e+02	-7.401567830311166565e-03	1.734305208953005604e+02	1.352913620840269227e-01	0.000000000000000000e+00	4.237010366199721290e+01	1.000000000000000000e+00
1.845000000000000000e+03	8.208412781635871625e+01	3.365952980165048558e+01	-3.731798097157779798e-02	9.376194208469516980e+02	6.530929597586576651e-02	0.000000000000000000e+00	3.290618425669292435e+01	1.000000000000000000e+00
1.845000000000000000e+03	5.031447107769567850e+01	8.924586777800642778e+01	-3.671967614057089491e-02	9.223362413934552251e+02	4.907269042516149149e-02	0.000000000000000000e+00	3.894446103170911755e+01	1.000000000000000000e+00
1.845000000000000000e+03	1.386001119085615585e+01	1.029478165229520954e+02	-2.762962436787295452e-03	5.494135789811108594e+01	4.419031461693991858e-01	0.000000000000000000e+00	3.894446103170911755e+01	1.000000000000000000e+00
1.848000000000000000e+03	5.334656474723183806e+01	1.762926370331699388e+01	-3.897318865673374266e-02	9.799002696284541116e+02	6.213144229227052229e-02	0.000000000000000000e+00	3.290618425669292435e+01	1.000000000000000000e+00
1.850000000000000000e+03	1.119657221316629574e+02	9.773956780935088773e+01	-3.121226663554643385e-02	7.816542287686716008e+02	6.245453974684445075e-02	0.000000000000000000e+00	4.237270365234113711e+01	1.000000000000000000e+00
1.852000000000000000e+03	7.669030338019332760e+01	7.426424360035244376e+01	-3.347354266283917440e-02	8.394165691810728731e+02	6.754816548142228427e-02	0.000000000000000000e+00	4.237270365234113711e+01	1.000000000000000000e+00
1.859000000000000000e+03	1.122351734839913178e+02	6.083904728083869884e+01	-3.529522793964418037e-02	8.859499440601443894e+02	5.765877659179330372e-02	0.000000000000000000e+00	6.294225759817729227e+01	1.000000000000000000e+00
1.858000000000000000e+03	4.750987083032346447e+01	9.768006985447611612e+01	-3.793163862743598354e-03	8.125696233613822983e+01	3.619508376341179501e-01	0.000000000000000000e+00	3.396538910987842286e+01	1.000000000000000000e+00
1.861000000000000000e+03	1.480804888775345951e+01	1.068582232102386342e+02	-3.772527126223091786e-03	8.072981474977051164e+01	3.603773207052716199e-01	0.000000000000000000e+00	3.396538910987842286e+01	1.000000000000000000e+00
1.863000000000000000e+03	5.305862416493938127e+01	2.366686176762226168e+01	-4.214359716830746658e-03	9.201604615006854715e+01	3.302215999082162012e-01	0.000000000000000000e+00	6.113224349714289474e+01	1.000000000000000000e+00
1.862000000000000000e+03	8.916374151553624472e+01	1.194004408646687949e+02	-4.195234160454866350e-03	9.152750035352427460e+01	3.914094926303477440e-01	0.000000000000000000e+00	4.697679703726986844e+01	1.000000000000000000e+00
1.865000000000000000e+03	1.507234752914541787e+01	7.156460683294766056e+01	-7.973686475528833986e-03	1.880447968803997298e+02	1.440117197438479657e-01	0.000000000000000000e+00	3.529460597257353527e+01	1.000000000000000000e+00
1.872000000000000000e+03	7.558740506613851551e+01	4.739101554360144775e+01	-4.637816733629732818e-02	1.169054045670388177e+03	4.366553563556407891e-02	0.000000000000000000e+00	6.725835543653687409e+01	1.000000000000000000e+00
1.872000000000000000e+03	1.721021551286702689e+01	9.935373115095697472e+01	-3.639056806719945941e-02	9.139294602941524772e+02	6.339518040267599908e-02	0.000000000000000000e+00	7.815382315299424931e+01	1.000000000000000000e+00
1.876000000000000000e+03	1.103516596667377456e+02	1.049682070181102063e+02	-3.721017257697017879e-03	7.941403970749792052e+01	4.864427480845217033e-01	0.000000000000000000e+00	6.725835543653687409e+01	1.000000000000000000e+00
1.882000000000000000e+03	9.143084644803586514e+01	7.703756961397192526e+01	7.533559297389520563e-03	-1.768021287666491901e+02	4.942084046973609368e-01	0.000000000000000000e+00	3.882676248777698191e+01	1.000000000000000000e+00
1.884000000000000000e+03	7.734752514139955792e+01	2.689763743027999254e+01	-3.686935443897634140e-02	9.261596440742835057e+02	5.773875805984962639e-02	0.000000000000000000e+00	3.206329606175019364e+01	1.000000000000000000e+00
1.885000000000000000e+03	4.672559150549917462e+01	1.739226343753470871e+01	-3.260227995414789748e-03	6.764357652428758172e+01	3.966706786820740627e-01	0.000000000000000000e+00	3.206329606175019364e+01	1.000000000000000000e+00
1.885000000000000000e+03	1.212526312892701696e+02	1.019007680036677641e+02	-2.806231035039769440e-03	5.604661681885374946e+01	4.977054760278545320e-01	0.000000000000000000e+00	3.882676248777698191e+01	1.000000000000000000e+00
1.890000000000000000e+03	3.996269715230960173e+01	8.986248530304244753e+01	-3.595053876711562513e-02	9.026892923906777924e+02	5.223292782551636204e-02	0.000000000000000000e+00	4.157019038022630752e+01	1.000000000000000000e+00
1.893000000000000000e+03	1.042194747273771327e+02	1.147660698462804305e+02	-3.254923975003764375e-02	8.158060506733717148e+02	5.178016524316797486e-02	0.000000000000000000e+00	5.179394521523953898e+01	1.000000000000000000e+00
1.893000000000000000e+03	6.902615300011476052e+01	6.014050248844980473e+01	5.104427577953239009e-03	-1.147520598714219773e+02	4.384152133965281140e-01	0.000000000000000000e+00	1.554122332983556909e+01	1.000000000000000000e+00
1.897000000000000000e+03	5.633951053882126558e+01	2.866323464678159993e+01	-3.608715684314337674e-02	9.061790829862335386e+02	5.294347606840132947e-02	0.000000000000000000e+00	3.393772661385577294e+01	1.000000000000000000e+00
1.897000000000000000e+03	7.029339730289703425e+01	7.562997357254080555e+01	-8.907083417098357256e-03	2.118876144878466903e+02	4.029038345558096923e-01	0.000000000000000000e+00	1.554122332983556909e+01	1.000000000000000000e+00
1.901000000000000000e+03	7.579327390655519991e+01	9.512120544562439761e+01	-5.043408515151762486e-03	1.131933806855800242e+02	4.290434266743847758e-01	0.000000000000000000e+00	3.119957401659812746e+01	1.000000000000000000e+00
1.906000000000000000e+03	6.601055057553602978e+01	6.549500516536708972e+01	-5.671618070119231400e-03	1.292404504490169472e+02	4.509290016615578045e-01	0.000000000000000000e+00	2.173745564118215867e+01	1.000000000000000000e+00
1.910000000000000000e+03	5.400215224664297153e+01	2.259377500626828095e+01	-3.801906133158367007e-02	9.555279123014829565e+02	4.942177076448517337e-02	0.000000000000000000e+00	4.455016475378436525e+01	1.000000000000000000e+00
1.910000000000000000e+03	5.850952180259667301e+01	8.589724879443636496e+01	-3.342958146585416068e-02	8.382936184247139408e+02	5.287460223751772048e-02	0.000000000000000000e+00	2.173745564118215867e+01	1.000000000000000000e+00
1.917000000000000000e+03	7.807544375681064253e+01	1.883698938282735469e+01	-3.653234725698681351e-02	9.175510870770166321e+02	5.692724052419873004e-02	0.000000000000000000e+00	5.117791893843930495e+01	1.000000000000000000e+00
1.917000000000000000e+03	6.970757894099601515e+01	8.082602767598818616e+01	-3.589375639600976553e-02	9.012388358300221398e+02	6.998291130218015077e-02	0.000000000000000000e+00	1.167984399089347036e+01	1.000000000000000000e+00
1.917000000000000000e+03	7.361868599358027154e+01	6.982048374236836707e+01	7.878030737482694112e-03	-1.856013537815775010e+02	3.924495256697015932e-01	0.000000000000000000e+00	1.167984399089347036e+01	1.000000000000000000e+00
1.919000000000000000e+03	4.654918167339862833e+01	9.023128658790008672e+01	-3.783839201712185796e-02	9.509128709186260267e+02	5.270993355233299926e-02	0.000000000000000000e+00	1.786681241931249176e+01	1.000000000000000000e+00
1.918000000000000000e+03	6.410767251182787163e+01	9.353618983969059286e+01	5.191506156823851893e-03	-1.169764068572140445e+02	4.326073986598594212e-01	0.000000000000000000e+00	1.388910271554829379e+01	1.000000000000000000e+00
1.926000000000000000e+03	8.461489420600294409e+01	3.939419831776111636e+01	-3.758598857358841361e-02	9.444654432491715852e+02	4.378672104370662232e-02	0.000000000000000000e+00	8.738053944543351292e+01	1.000000000000000000e+00
1.927000000000000000e+03	4.252273204802177986e+01	1.159684012756841014e+02	-5.689646377858737815e-03	1.297009679781200191e+02	3.400595819351555082e-01	0.000000000000000000e+00	6.144632499090544542e+01	1.000000000000000000e+00
1.932000000000000000e+03	2.325999265008241679e+01	5.761947047335451799e+01	-3.890543698991096727e-02	9.781696118957002000e+02	4.275025304362156664e-02	0.000000000000000000e+00	6.144632499090544542e+01	1.000000000000000000e+00
1.937000000000000000e+03	1.143614887387499124e+02	7.705969046066240935e+01	-3.301405989704757349e-02	8.276794793207690191e+02	8.984152863002337064e-02	0.000000000000000000e+00	5.083703820653445149e+01	1.000000000000000000e+00
1.938000000000000000e+03	6.038921947563707704e+01	8.053991146723585359e+01	5.182741387484685221e-03	-1.167525184048116955e+02	4.323032423671215874e-01	0.000000000000000000e+00	1.219420474759085771e+01	1.000000000000000000e+00
1.942000000000000000e+03	6.417570577945674870e+01	6.894848571812485716e+01	6.494241359703448874e-03	-1.502536509210624160e+02	4.685355058134378359e-01	0.000000000000000000e+00	1.219420474759085771e+01	1.000000000000000000e+00
1.951000000000000000e+03	4.311293189524455016e+01	6.725661987589413116e+01	-3.842886296470032770e-02	9.659959405952167799e+02	4.066928327319130343e-02	0.000000000000000000e+00	2.426957079371071302e+01	1.000000000000000000e+00
1.952000000000000000e+03	4.146250853165365413e+01	1.209966881381616588e+01	-3.955531032225455962e-02	9.947700641159069619e+02	6.011217583529859798e-02	0.000000000000000000e+00	5.518163777692313232e+01	1.000000000000000000e+00
1.951000000000000000e+03	5.902509209758526509e+01	8.624711015252910329e+01	-3.558397863721126514e-02	8.933258308983188272e+02	6.928999452417394789e-02	0.000000000000000000e+00	1.347450809325126642e+01	1.000000000000000000e+00
1.952000000000000000e+03	6.617243120977673243e+01	7.482441730143519010e+01	8.075330332550229029e-03	-1.906412012995136820e+02	4.879978706909676722e-01	0.000000000000000000e+00	1.347450809325126642e+01	1.000000000000000000e+00
1.956000000000000000e+03	8.004722528319852870e+01	6.741771634986774586e+01	-2.964495624068200566e-02	7.416186402481313280e+02	2.848194479281935809e-01	0.000000000000000000e+00	1.572797283713990701e+01	1.000000000000000000e+00
1.958000000000000000e+03	8.421481998276068737e+01	1.093279685841709359e+01	-3.644284406790467695e-02	9.152648055203383137e+02	5.917773903631928789e-02	0.000000000000000000e+00	2.355184432054853261e+01	1.000000000000000000e+00
1.962000000000000000e+03	1.072567435980028279e+02	1.580713035220891349e+01	-1.949167657494630876e-02	4.822618924314202218e+02	7.908660350146434759e-02	0.000000000000000000e+00	2.355184432054853261e+01	1.000000000000000000e+00
1.966000000000000000e+03	1.187256349779370765e+02	8.412536175865022869e+01	-1.262603326592695585e-02	3.068849719762504265e+02	1.165669001260801751e-01	0.000000000000000000e+00	3.532062240154201049e+01	1.000000000000000000e+00
1.965000000000000000e+03	1.047450801338601423e+02	1.165613056031581038e+02	-4.274437650999044457e-03	9.355068501892777988e+01	3.447711465668568120e-01	0.000000000000000000e+00	3.532062240154201049e+01	1.000000000000000000e+00
1.966000000000000000e+03	3.306396502794004277e+01	9.404638100737095385e+00	-3.465895778633017957e-03	7.289718217115685661e+01	4.321438537297925819e-01	0.000000000000000000e+00	4.935041068887588267e+01	1.000000000000000000e+00
1.966000000000000000e+03	5.252601966704806813e+01	5.475539845142018436e+01	5.696771214826054294e-03	-1.298829657764081560e+02	3.901261461704099709e-01	0.000000000000000000e+00	4.935041068887588267e+01	1.000000000000000000e+00
1.974000000000000000e+03	7.271651938077779675e+01	3.777864865859671539e+01	-4.020677882523551044e-02	1.011411263590433464e+03	5.096776656096102531e-02	0.000000000000000000e+00	4.283341842333189931e+01	1.000000000000000000e+00
1.976000000000000000e+03	3.441937786817366884e+01	1.061398440718340765e+02	-1.756049765453938233e-02	4.329315971240629892e+02	9.683324257399472668e-02	0.000000000000000000e+00	3.173525399849286188e+01	1.000000000000000000e+00
1.978000000000000000e+03	3.154340034001044302e+01	2.596865279564106999e+01	-3.979258823018345936e-02	1.000831123059931997e+03	5.552581881662677077e-02	0.000000000000000000e+00	4.283341842333189931e+01	1.000000000000000000e+00
1.980000000000000000e+03	6.259589016572515163e+01	9.153811468471053558e+01	-6.836460315365033846e-02	1.730678533264598855e+03	5.456619517550764797e-02	0.000000000000000000e+00	3.173525399849286188e+01	1.000000000000000000e+00
1.984000000000000000e+03	8.413109568352626866e+01	1.440856558375230634e+01	-4.005785095779128974e-02	1.007607030019485819e+03	4.939558717042114022e-02	0.000000000000000000e+00	2.927505789811168668e+01	1.000000000000000000e+00
1.988000000000000000e+03	9.889265485897942654e+01	3.968949487140678656e+01	-1.155612752539193766e-02	2.795551551612927028e+02	1.228949523731458493e-01	0.000000000000000000e+00	2.927505789811168668e+01	1.000000000000000000e+00
1.993000000000000000e+03	9.492656722598647434e+01	7.300943493594536449e+01	-3.301298013480247900e-02	8.276518977280694571e+02	5.417328650337061013e-02	0.000000000000000000e+00	2.062139085708218644e+01	1.000000000000000000e+00
1.994000000000000000e+03	1.173929132811712748e+02	4.576522426890441864e+01	-2.991133185184289764e-02	7.484229748555511605e+02	2.312750740395260740e-01	0.000000000000000000e+00	3.531265665369040363e+01	1.000000000000000000e+00
1.993000000000000000e+03	4.648979109067702353e+01	8.704105670391561489e+01	4.265048231676396399e-03	-9.331084042293704783e+01	3.834531643096188436e-01	0.000000000000000000e+00	5.042824299756496487e+01	1.000000000000000000e+00
1.997000000000000000e+03	1.063199069696859880e+02	1.012261570342615613e+02	2.094668908386103715e-02	-5.194289285781994749e+02	1.939740971485535148e-01	0.000000000000000000e+00	1.962876999423379232e+01	1.000000000000000000e+00
1.997000000000000000e+03	1.138998954825438972e+02	8.108746537346368655e+01	-6.547495845346762607e-03	1.516139906987317545e+02	2.212621661456332101e-01	0.000000000000000000e+00	2.062139085708218644e+01	1.000000000000000000e+00
1.999000000000000000e+03	8.670298247054168428e+01	1.005443325103516941e+02	-3.368360691002535851e-02	8.447824786976434552e+02	5.636662833280881024e-02	0.000000000000000000e+00	1.962876999423379232e+01	1.000000000000000000e+00
2.004000000000000000e+03	2.058873980690438898e+01	1.629433077194124735e+01	-3.973860854308999130e-02	9.994522586384216538e+02	5.177673560218765125e-02	0.000000000000000000e+00	4.968215157767947687e+01	1.000000000000000000e+00
2.004000000000000000e+03	6.850742006637412373e+01	3.210651958320558208e+01	-8.976003859508453753e-03	2.136481275821421661e+02	1.498237564050858284e-01	0.000000000000000000e+00	3.993651743974184143e+01	1.000000000000000000e+00
2.006000000000000000e+03	3.676853220561584834e+01	6.326805218425984378e+01	-5.794099237862263344e-03	1.323691259489962988e+02	2.520779553888826685e-01	0.000000000000000000e+00	2.006495237214916472e+01	1.000000000000000000e+00
2.008000000000000000e+03	5.569459564421376285e+01	6.993186763899609559e+01	-4.744580348411735204e-03	1.055600736130610500e+02	3.534503731711217123e-01	0.000000000000000000e+00	2.006495237214916472e+01	1.000000000000000000e+00
2.013000000000000000e+03	1.006147456435086553e+02	3.773800191294237294e+01	-4.289951076148131731e-02	1.080194772044724004e+03	5.351021491874297098e-02	0.000000000000000000e+00	3.679008838725023622e+01	1.000000000000000000e+00
2.014000000000000000e+03	6.435699046841271809e+01	3.150215448019608289e+01	-2.071774356854828511e-02	5.135807133971362646e+02	7.776165394105849504e-02	0.000000000000000000e+00	2.383274865474742654e+01	1.000000000000000000e+00
2.016000000000000000e+03	1.393553796186909288e+01	1.172967448360528238e+02	-3.383475310962056476e-02	8.486433776448239996e+02	4.162182903899436237e-02	0.000000000000000000e+00	6.345779127468622960e+01	1.000000000000000000e+00
2.018000000000000000e+03	4.479236140020126555e+01	4.511190090926891827e+01	-4.043302425382204468e-02	1.017190507391293636e+03	5.428553003745062444e-02	0.000000000000000000e+00	1.827871838166592511e+01	1.000000000000000000e+00
2.018000000000000000e+03	3.005089077759044613e+01	5.591933305381435559e+01	-4.636837389990519469e-03	1.028078729236050322e+02	4.184748885663900353e-01	0.000000000000000000e+00	1.827871838166592511e+01	1.000000000000000000e+00
2.029000000000000000e+03	9.464911094693223959e+01	1.164718158028707506e+02	-2.414752712774558691e-02	6.011915681075172415e+02	4.885961939898753048e-02	0.000000000000000000e+00	8.247036716109433030e+01	1.000000000000000000e+00
2.029000000000000000e+03	1.176177384065677956e+02	2.406332295041075398e+01	-6.498681775043396724e-03	1.503670774905492067e+02	2.167358713919363966e-01	0.000000000000000000e+00	9.522020478156238710e+01	1.000000000000000000e+00
2.030000000000000000e+03	1.312076948484710393e+01	1.040423750219121786e+02	-3.457678275726892153e-02	8.675978832364626214e+02	5.215338740124153549e-02	0.000000000000000000e+00	1.831107925411671289e+01	1.000000000000000000e+00
2.035000000000000000e+03	8.892509555913411745e+00	8.622616214083340935e+01	-2.307471834595996307e-02	5.737875956145596774e+02	6.480441254169777565e-02	0.000000000000000000e+00	1.831107925411671289e+01	1.000000000000000000e+00
2.048000000000000000e+03	2.179506324148222163e+01	3.088866738142573709e+01	-7.489034657994943570e-03	1.756647853612410302e+02	2.380139590130729843e-01	0.000000000000000000e+00	1.797693134862315708e+308	1.000000000000000000e+00
2.051000000000000000e+03	9.255875062511426776e+00	2.436345132073723363e+01	-4.088101530174391429e-02	1.028634051257432020e+03	4.989269369906124130e-02	0.000000000000000000e+00	4.458438047043969732e+01	1.000000000000000000e+00
2.055000000000000000e+03	4.754157689839816214e+01	4.721015823588157190e+01	-3.813691867481652786e-02	9.585384762033467041e+02	5.186593258000071760e-02	0.000000000000000000e+00	4.458438047043969732e+01	1.000000000000000000e+00
2.064000000000000000e+03	6.375533137562239716e+01	9.301426544221435222e+01	-1.885515483504746764e-02	4.660024950928523708e+02	6.126586732461125617e-02	0.000000000000000000e+00	1.797693134862315708e+308	1.000000000000000000e+00
2.070000000000000000e+03	2.470010022363878832e+01	1.057774553392028309e+02	-3.494216281286943032e-02	8.769312007513377694e+02	4.949908613505527022e-02	0.000000000000000000e+00	1.640816713535669891e+01	1.000000000000000000e+00
2.072000000000000000e+03	9.459166960439851835e+00	5.341148425193927096e+01	-3.692277001036217698e-02	9.275240986479278718e+02	5.584117552254241890e-02	0.000000000000000000e+00	4.983308929026734546e+01	1.000000000000000000e+00
2.072000000000000000e+03	5.933228750762459924e+01	8.280785862686474275e+01	-3.658413030428129403e-02	9.188738402346644989e+02	5.137446195017669748e-02	0.000000000000000000e+00	2.539943560647818188e+01	1.000000000000000000e+00
2.075000000000000000e+03	9.499360348771857332e+01	8.040435602503718826e+01	-2.087630200353912668e-02	5.176309514868945598e+02	1.831513208949133720e-01	0.000000000000000000e+00	3.574221988334101496e+01	1.000000000000000000e+00
2.073000000000000000e+03	3.701404836114924990e+01	9.493334956654908297e+01	-7.454843590894576384e-03	1.747914041229146562e+02	1.872959332835539836e-01	0.000000000000000000e+00	1.640816713535669891e+01	1.000000000000000000e+00
2.081000000000000000e+03	8.356559311335966811e+01	7.821377814253658300e+01	1.170344608046847840e-02	-2.833182802396503348e+02	4.066470187085798882e-01	0.000000000000000000e+00	4.130185587171998662e+01	1.000000000000000000e+00
2.086000000000000000e+03	5.817296777206090752e+01	4.563989478907743802e+01	-5.005339363057131376e-03	1.122209371201059724e+02	2.698194389498408396e-01	0.000000000000000000e+00	2.706630529202928415e+01	1.000000000000000000e+00
2.088000000000000000e+03	3.918116314970518488e+01	2.635528332429546694e+01	-3.797948252135424294e-03	8.137917542528815318e+01	3.941648914200718279e-01	0.000000000000000000e+00	2.706630529202928415e+01	1.000000000000000000e+00
2.089000000000000000e+03	9.373588683786358899e+01	1.088288925272454293e+02	-1.056908662692012703e-02	2.543420490697070591e+02	1.208122896932489754e-01	0.000000000000000000e+00	7.250910734269889701e+01	1.000000000000000000e+00
2.101000000000000000e+03	6.349621739057470293e+00	1.094213822192445065e+02	-3.441073690169471622e-02	8.633563854635311827e+02	5.535840660178747985e-02	0.000000000000000000e+00	3.334647576208733710e+01	1.000000000000000000e+00
2.101000000000000000e+03	3.966316542327331973e+01	1.079397436157650816e+02	4.083848576752209525e-03	-8.868225195164311003e+01	3.929266345177959696e-01	0.000000000000000000e+00	3.334647576208733710e+01	1.000000000000000000e+00
2.109000000000000000e+03	6.851279963810253548e+01	8.457517387924303875e+01	-3.533241645343746656e-02	8.868998924818461091e+02	6.220888271016700166e-02	0.000000000000000000e+00	4.423082810671732545e+01	1.000000000000000000e+00
2.111000000000000000e+03	3.322845764841479621e+01	1.112469073317341639e+02	-3.634852009815693619e-02	9.128553812908953660e+02	5.961338087839096467e-02	0.000000000000000000e+00	4.423082810671732545e+01	1.000000000000000000e+00
2.112000000000000000e+03	1.172767056198008007e+01	6.198433771966070793e+01	-3.759968748223264240e-02	9.448153700227434229e+02	5.033718817036791915e-02	0.000000000000000000e+00	5.375020567514677339e+01	1.000000000000000000e+00
2.116000000000000000e+03	3.214003925137055262e+01	6.429021736839746204e+00	-4.012106061003629237e-02	1.009221665918092413e+03	5.129824276797223526e-02	0.000000000000000000e+00	5.918663640943528748e+01	1.000000000000000000e+00
2.118000000000000000e+03	1.018693293920772192e+02	3.211675847207420986e+01	-2.002075167394748445e-02	4.957766582553956596e+02	7.547443355580152335e-02	0.000000000000000000e+00	3.418166392161194267e+01	1.000000000000000000e+00
2.122000000000000000e+03	8.632885812905226430e+01	9.913566044267717814e+01	-1.822064454714511852e-02	4.497944785558948979e+02	6.819035891455582643e-02	0.000000000000000000e+00	3.217608497319497474e+01	1.000000000000000000e+00
2.122000000000000000e+03	1.163868352027786699e+02	6.306232638552955905e+01	-8.908387106454522530e-03	2.119209161049309955e+02	2.630881975496331959e-01	0.000000000000000000e+00	3.418166392161194267e+01	1.000000000000000000e+00
2.122000000000000000e+03	5.966602198548465452e+01	8.112473006738761683e+01	-4.205335318168144758e-03	9.178552569114407333e+01	2.936836664557985754e-01	0.000000000000000000e+00	3.217608497319497474e+01	1.000000000000000000e+00
2.126000000000000000e+03	6.268899924546737168e+01	4.772279860807033458e+01	-3.809271444297664816e-02	9.574093173318129857e+02	4.707439743448660341e-02	0.000000000000000000e+00	2.005177692013649349e+01	1.000000000000000000e+00
2.131000000000000000e+03	4.464796629602693656e+01	5.647464914222155841e+01	-4.385966614115034690e-02	1.104721110810911796e+03	4.887085960271320140e-02	0.000000000000000000e+00	2.005177692013649349e+01	1.000000000000000000e+00
2.131000000000000000e+03	6.042112250810822616e+01	6.892215241751115684e+01	-3.583781754893090171e-02	8.998099263610993148e+02	4.919277320855541813e-02	0.000000000000000000e+00	2.009310316200720337e+01	1.000000000000000000e+00
2.129000000000000000e+03	6.780637859379246457e+00	1.172871420378411500e+02	-3.304535677192889376e-02	8.284789309219534061e+02	6.259127880200665572e-02	0.000000000000000000e+00	7.163863381659878371e+01	1.000000000000000000e+00
2.132000000000000000e+03	1.194852180596318050e+02	2.333362365801986016e+01	-3.490224522735679152e-02	8.759115405528511928e+02	7.352786023256319137e-02	0.000000000000000000e+00	5.925441504489512567e+01	1.000000000000000000e+00
2.135000000000000000e+03	1.089067482601636527e+01	6.734918649782621003e+01	-4.308254174269512266e-02	1.084870140162231110e+03	4.426589664876556807e-02	0.000000000000000000e+00	3.546562124212248079e+01	1.000000000000000000e+00
2.137000000000000000e+03	6.338554382191971115e+01	4.241010794457736921e+01	-3.693746349924771633e-02	9.278994311135837734e+02	4.955881642986659230e-02	0.000000000000000000e+00	5.811771597354950103e+01	1.000000000000000000e+00
2.145000000000000000e+03	1.097645845721406772e+02	4.466894608194306215e+01	-1.763651331832354757e-02	4.348733515119305935e+02	1.415031993017199508e-01	0.000000000000000000e+00	1.797693134862315708e+308	1.000000000000000000e+00
2.158000000000000000e+03	7.631436421919717361e+01	1.105594182446296259e+02	3.420241948504636458e-03	-7.173099456505434546e+01	4.253785641536108608e-01	0.000000000000000000e+00	7.985356426672736063e+01	1.000000000000000000e+00
2.163000000000000000e+03	2.004364155325465546e+01	5.390081345459847029e+01	-3.929722627124825757e-02	9.881775302415328497e+02	5.423818851127204521e-02	0.000000000000000000e+00	5.733762539807537451e+01	1.000000000000000000e+00
2.167000000000000000e+03	7.717419245713885800e+01	4.903219561082445921e+01	-4.335824643028177855e-03	9.511876263868009573e+01	3.315506050894575507e-01	0.000000000000000000e+00	2.935013808273486191e+01	1.000000000000000000e+00
2.168000000000000000e+03	9.604492536161842509e+01	7.151165390330551475e+01	-1.597813683059185613e-02	3.925115584092262111e+02	2.284804797972180834e-01	0.000000000000000000e+00	2.935013808273486191e+01	1.000000000000000000e+00
2.169000000000000000e+03	9.065437124620395082e+01	1.198465405252594138e+02	-1.589446149952756723e-02	3.903741444452872997e+02	7.903546422623020096e-02	0.000000000000000000e+00	4.863454881489443693e+01	1.000000000000000000e+00
2.176000000000000000e+03	1.040318136069668071e+02	1.236191799624838872e+01	-3.887292974195980660e-02	9.773392423612593802e+02	5.970442495662786619e-02	0.000000000000000000e+00	4.947310236459592403e+01	1.000000000000000000e+00
2.176000000000000000e+03	6.022206806319364603e+01	3.534656619820341916e+01	-4.119600880412820770e-02	1.036680287848105536e+03	5.492259012377997962e-02	0.000000000000000000e+00	4.947310236459592403e+01	1.000000000000000000e+00
2.181000000000000000e+03	6.535065429457188202e+01	1.180329545464542775e+02	-3.141517730453976393e-02	7.868374063172051365e+02	5.320173032213881825e-02	0.000000000000000000e+00	8.284528480734698519e+01	1.000000000000000000e+00
2.200000000000000000e+03	7.391226809306725443e+01	5.930620869822720209e+01	-3.511663977496441800e-03	7.406629122768218565e+01	3.676430461027992980e-01	0.000000000000000000e+00	1.569571463316075821e+01	1.000000000000000000e+00
2.203000000000000000e+03	4.770703505802471511e+01	4.858548319303447727e+01	-4.347195837914054860e-03	9.540922997745967393e+01	3.964498221649372933e-01	0.000000000000000000e+00	2.576845601833959520e+01	1.000000000000000000e+00
2.204000000000000000e+03	6.227626699225338314e+01	6.983991347040850428e+01	-3.918457338815007490e-03	8.445747582009109067e+01	3.579797497474095369e-01	0.000000000000000000e+00	1.569571463316075821e+01	1.000000000000000000e+00
2.209000000000000000e+03	5.029421697742704822e+01	1.650654214929070562e+01	-3.788656301749927791e-02	9.521433574617207114e+02	5.014841279224913073e-02	0.000000000000000000e+00	5.466276629511197171e+01	1.000000000000000000e+00
2.213000000000000000e+03	1.008525534444478211e+02	6.841925623747964380e+01	-3.301554491844832517e-02	8.277174129081040519e+02	8.810218311336404096e-02	0.000000000000000000e+00	1.573441699233070423e+01	1.000000000000000000e+00
2.217000000000000000e+03	2.754354610533659553e+01	2.409622149624988907e+01	-3.716881700153685381e-02	9.338091562393683489e+02	5.713235908401925744e-02	0.000000000000000000e+00	2.513869041557572714e+01	1.000000000000000000e+00
2.216000000000000000e+03	9.438480067101795612e+01	5.407561471413085741e+01	-3.401440998408343519e-02	8.532325571235348889e+02	9.368853898867690599e-02	0.000000000000000000e+00	1.573441699233070423e+01	1.000000000000000000e+00
2.219000000000000000e+03	1.485891890767302392e+01	4.579999970803717702e+01	-3.922737496546386399e-02	9.863932390474146814e+02	5.345744000447771871e-02	0.000000000000000000e+00	2.513869041557572714e+01	1.000000000000000000e+00
2.224000000000000000e+03	5.841962963157466504e+01	5.919505208558842213e+00	-1.783190617582963364e-02	4.398644930679354843e+02	7.462937624598342534e-02	0.000000000000000000e+00	5.905920216439061221e+01	1.000000000000000000e+00
2.232000000000000000e+03	6.710097547366702031e+01	4.913090199195352881e+01	-9.404882361782064201e-03	2.246034579995207139e+02	1.599552615121607735e-01	0.000000000000000000e+00	4.353131938234260190e+01	1.000000000000000000e+00
2.235000000000000000e+03	4.038092549901777062e+01	8.349679637169815294e+01	3.159355543336258773e-03	-6.506687697727582531e+01	4.995186583981466866e-01	0.000000000000000000e+00	4.353131938234260190e+01	1.000000000000000000e+00
2.240000000000000000e+03	1.068176099969171666e+01	1.411434367096683928e+01	-3.918908714490010325e-02	9.854152097850162590e+02	4.894815185717971140e-02	0.000000000000000000e+00	5.970726708314743547e+01	1.000000000000000000e+00
2.242000000000000000e+03	6.886430837383318249e+01	3.577681992366871810e+01	-3.948337676965468779e-02	9.929325837277558549e+02	5.458988028348865651e-02	0.000000000000000000e+00	2.742834958157664715e+01	1.000000000000000000e+00
2.244000000000000000e+03	2.082721060778154509e+01	7.295334089889392715e+01	-3.964113945504326580e-02	9.969624950821423681e+02	3.618646123183477670e-02	0.000000000000000000e+00	4.402691370457853992e+01	1.000000000000000000e+00
2.245000000000000000e+03	5.492080566845761069e+01	1.008100439735409708e+02	-3.261607167553635944e-02	8.175132144094570776e+02	8.163574643911197803e-02	0.000000000000000000e+00	4.402691370457853992e+01	1.000000000000000000e+00
2.245000000000000000e+03	9.268924724986401031e+01	4.936676651379815439e+01	6.715195154453257667e-03	-1.558977245121269561e+02	2.624767698653645009e-01	0.000000000000000000e+00	2.742834958157664715e+01	1.000000000000000000e+00
2.248000000000000000e+03	5.162873858421114903e+01	3.398237246319035876e+01	-4.368759422125263400e-03	9.596005308648565801e+01	3.634304291919662200e-01	0.000000000000000000e+00	4.384797546280250202e+01	1.000000000000000000e+00
2.252000000000000000e+03	4.086424114323406798e+01	6.777626543751244981e+01	-3.542853717684789350e-02	8.893552132296483705e+02	5.624972083611290419e-02	0.000000000000000000e+00	5.489417862645732527e+01	1.000000000000000000e+00
2.257000000000000000e+03	3.542579216118950569e+01	1.315214878796741438e+01	-3.230763387196238824e-03	6.689092859033517868e+01	4.253278708852455958e-01	0.000000000000000000e+00	5.489417862645732527e+01	1.000000000000000000e+00
2.262000000000000000e+03	3.454292865991170203e+01	7.987878564018129168e+01	-8.854851350466432305e-03	2.105533915195660200e+02	1.464049352894915001e-01	0.000000000000000000e+00	4.111119487746518075e+01	1.000000000000000000e+00
2.263000000000000000e+03	1.094507851640263425e+02	3.883574639310898391e+01	8.603665760098863982e-03	-2.041370728559519421e+02	4.732184216230799212e-01	0.000000000000000000e+00	2.644163505994172070e+01	1.000000000000000000e+00
2.266000000000000000e+03	4.217853322728574028e+01	3.948289615692302590e+01	-4.003326864509108851e-02	1.006979096102009748e+03	5.368365551902043453e-02	0.000000000000000000e+00	2.003078442524607539e+01	1.000000000000000000e+00
2.264000000000000000e+03	6.220685607520423588e+01	3.979691620441487743e+01	-3.535326545611500951e-03	7.467073106518846259e+01	4.037978458397983861e-01	0.000000000000000000e+00	2.003078442524607539e+01	1.000000000000000000e+00
2.265000000000000000e+03	8.976678288878654044e+00	4.354380434475411477e+01	-1.497454791342636531e-02	3.668757474919588049e+02	7.661020789531536312e-02	0.000000000000000000e+00	3.344927722180287333e+01	1.000000000000000000e+00
2.268000000000000000e+03	7.584755032290378551e+01	7.823266316233899431e+01	-8.426485878290179352e-03	1.996111660123212346e+02	4.740681944635962708e-01	0.000000000000000000e+00	4.029734166201989609e+01	1.000000000000000000e+00
2.268000000000000000e+03	8.301041581383007895e+01	3.857703174655566869e+01	-4.533550125843549029e-03	1.001694890907981517e+02	3.132232349782092529e-01	0.000000000000000000e+00	2.083929499501124383e+01	1.000000000000000000e+00
2.270000000000000000e+03	1.157488219616649161e+02	3.643731305064980575e+01	9.495727051560586343e-03	-2.269240070312673367e+02	4.492454164732609945e-01	0.000000000000000000e+00	3.280825556469284265e+01	1.000000000000000000e+00
2.276000000000000000e+03	7.680377530549625931e+01	5.859291839124807666e+01	-3.847742643520649791e-02	9.672364524483153900e+02	4.526263575583489018e-02	0.000000000000000000e+00	2.350430089823530366e+01	1.000000000000000000e+00
2.278000000000000000e+03	5.705995730837433655e+01	4.584012216409423246e+01	-3.963290026304272518e-02	9.967520320483005207e+02	5.762976999935964795e-02	0.000000000000000000e+00	2.350430089823530366e+01	1.000000000000000000e+00
2.276000000000000000e+03	2.423179365999689594e+01	9.026672668534733646e+01	-3.481040156339220131e-03	7.328403220177736443e+01	4.038255223550767381e-01	0.000000000000000000e+00	5.523958288955915208e+01	1.000000000000000000e+00
2.280000000000000000e+03	9.450651864743845465e+01	1.548969226987962777e+01	-3.658409744111960904e-02	9.188730007736216976e+02	4.772532142846486192e-02	0.000000000000000000e+00	4.659694436227012915e+01	1.000000000000000000e+00
2.285000000000000000e+03	1.009116366982159185e+01	9.041147023867155497e+01	-3.401021101485854608e-03	7.124001465145096290e+01	4.917280897374369797e-01	0.000000000000000000e+00	7.506215121841127313e+01	1.000000000000000000e+00
2.289000000000000000e+03	6.164895016415204765e+01	3.585763263451508465e+01	-3.836631933264886968e-02	9.643983176064346026e+02	6.549467580664847244e-02	0.000000000000000000e+00	4.378695177681186124e+01	1.000000000000000000e+00
2.290000000000000000e+03	1.053385825142646155e+02	3.293989875068588447e+01	-8.993217123936809998e-03	2.140878255347666084e+02	4.739594494810831504e-01	0.000000000000000000e+00	4.378695177681186124e+01	1.000000000000000000e+00
2.299000000000000000e+03	9.252618277033691641e+01	4.145507474232570644e+01	9.155663934833266002e-03	-2.182373888241028794e+02	4.990004684175733951e-01	0.000000000000000000e+00	1.797693134862315708e+308	1.000000000000000000e+00
2.302000000000000000e+03	7.177772703689323919e+01	1.118489444427071504e+02	-3.221456724688859241e-02	8.072571310278963210e+02	5.948874646390656107e-02	0.000000000000000000e+00	3.902073447344962887e+01	1.000000000000000000e+00
2.306000000000000000e+03	6.274934382998188909e+01	7.388704228387662454e+01	-3.830214130314451692e-03	8.220337937765278014e+01	4.350558083889985994e-01	0.000000000000000000e+00	3.902073447344962887e+01	1.000000000000000000e+00
2.312000000000000000e+03	5.355647447636948755e+01	9.716422495868599185e+00	-3.758477782570284614e-02	9.444345157415714311e+02	5.260767998247262156e-02	0.000000000000000000e+00	1.797693134862315708e+308	1.000000000000000000e+00
2.326000000000000000e+03	6.759515422889793967e+01	1.130861501197860406e+02	-6.867608942225041785e-03	1.597910029029819725e+02	1.906246555048565217e-01	0.000000000000000000e+00	1.013724330967610427e+02	1.000000000000000000e+00
2.329000000000000000e+03	6.022023766808856493e+01	1.166435385588137130e+01	-3.782340453006606540e-02	9.505300285239804907e+02	5.310981343863896420e-02	0.000000000000000000e+00	5.193224752936909994e+01	1.000000000000000000e+00
2.329000000000000000e+03	1.111988934373429743e+02	2.157066444113596759e+01	-4.775115034111626633e-03	1.063400557507987543e+02	4.019663716382784191e-01	0.000000000000000000e+00	5.193224752936909994e+01	1.000000000000000000e+00
2.333000000000000000e+03	4.531342030397661347e+01	8.164189443119100531e+01	-3.877949669614001726e-02	9.749525760130245544e+02	4.235774115672485962e-02	0.000000000000000000e+00	4.455522057439009842e+01	1.000000000000000000e+00
2.337000000000000000e+03	7.619349892432077809e+01	1.137602447131391443e+02	-1.075542220661348559e-02	2.591018302973336063e+02	1.055694207666258988e-01	0.000000000000000000e+00	4.455522057439009842e+01	1.000000000000000000e+00
2.337000000000000000e+03	8.482142865307910284e+00	8.096532831300931932e+00	-3.876985335621972034e-02	9.747062452349744035e+02	5.258429334692693580e-02	0.000000000000000000e+00	1.610413827471444037e+01	1.000000000000000000e+00
2.340000000000000000e+03	2.458357269932672651e+01	8.391874787838476735e+00	-3.920842051791807031e-02	9.859090640779485284e+02	5.894245128487374252e-02	0.000000000000000000e+00	1.610413827471444037e+01	1.000000000000000000e+00
2.339000000000000000e+03	9.585437617010433087e+01	2.243698128616647125e+01	4.639509999753660061e-03	-1.028761424285503665e+02	4.005718028492400995e-01	0.000000000000000000e+00	4.644588092485680164e+01	1.000000000000000000e+00
2.341000000000000000e+03	1.197188476362827458e+02	6.228302069444308842e+01	-2.997119012095252055e-02	7.499520025704678119e+02	9.967482079706779796e-02	0.000000000000000000e+00	4.644588092485680164e+01	1.000000000000000000e+00
2.343000000000000000e+03	9.309652698238120649e+01	1.163399603519537635e+02	-2.785519049431419650e-03	5.551754705961759839e+01	4.495822973534101541e-01	0.000000000000000000e+00	6.025695546685795279e+01	1.000000000000000000e+00
2.349000000000000000e+03	7.442632000074407017e+01	5.328687758510652372e+01	-3.383953072227831316e-02	8.487654176281630498e+02	7.877845464950927745e-02	0.000000000000000000e+00	1.797693134862315708e+308	1.000000000000000000e+00
2.351000000000000000e+03	8.916775191914321397e+01	8.909068531719397299e+01	-3.492646260033296923e-02	8.765301524007021499e+02	1.776586795223902282e-01	0.000000000000000000e+00	5.051214055915532697e+01	1.000000000000000000e+00
2.355000000000000000e+03	8.138327305951341373e+01	2.627993823871356582e+01	-7.667570609088555922e-03	1.802253318219345601e+02	3.523026157990341023e-01	0.000000000000000000e+00	1.352084788861698783e+01	1.000000000000000000e+00
2.356000000000000000e+03	8.688667268743498084e+01	3.863007670605518484e+01	-6.524509372734824293e-03	1.510268211361194801e+02	4.622916304040600721e-01	0.000000000000000000e+00	1.352084788861698783e+01	1.000000000000000000e+00
2.359000000000000000e+03	1.162208682355833389e+02	1.050716453563402126e+02	-3.263273680587815834e-02	8.179389107509038013e+02	5.792332661306665020e-02	0.000000000000000000e+00	2.450787277294820043e+01	1.000000000000000000e+00
2.362000000000000000e+03	9.609434625114967332e+01	9.108740634718694196e+01	-3.067380630907258141e-02	7.678997254258875955e+02	9.724173908508537689e-02	0.000000000000000000e+00	2.450787277294820043e+01	1.000000000000000000e+00
2.365000000000000000e+03	7.739075848211061093e+00	6.568610147782002251e+00	4.248596836900671476e-03	-9.289060377167253080e+01	3.661138721682316577e-01	0.000000000000000000e+00	2.035315447538931366e+01	1.000000000000000000e+00
2.368000000000000000e+03	9.040683763563086472e+01	1.161666988768369038e+02	-3.392329794555128120e-02	8.509051788990981322e+02	4.904328023283377469e-02	0.000000000000000000e+00	9.204949532689068903e+00	1.000000000000000000e+00
2.370000000000000000e+03	2.661349282373637237e+01	1.418486125531923214e+01	-3.929133451991167342e-02	9.880270305492257421e+02	5.498065077753278018e-02	0.000000000000000000e+00	2.035315447538931366e+01	1.000000000000000000e+00
2.368000000000000000e+03	4.199966382584906199e+01	3.441403614205106010e+01	-5.103572878718783297e-03	1.147302273186796384e+02	3.449096270291960309e-01	0.000000000000000000e+00	2.541562068304126498e+01	1.000000000000000000e+00
2.373000000000000000e+03	9.748519572296781632e+01	1.102821476886166607e+02	-5.447762445484867488e-02	1.375947672804234799e+03	5.333367914703335266e-02	0.000000000000000000e+00	9.204949532689068903e+00	1.000000000000000000e+00
2.375000000000000000e+03	3.060029660625505343e+01	6.506691709465096096e+01	-4.038032955352432313e-02	1.015844466846136925e+03	5.115295055739621510e-02	0.000000000000000000e+00	5.103800751241350042e+01	1.000000000000000000e+00
2.383000000000000000e+03	8.558593067676390831e+01	4.618619933385463838e+01	-3.445859567761862252e-02	8.645788965029938709e+02	7.842755241223020590e-02	0.000000000000000000e+00	1.816144576898398100e+01	1.000000000000000000e+00
2.382000000000000000e+03	7.541812223151859484e+01	2.894099109339593312e+01	-6.596615991155059186e-03	1.528687223409729370e+02	4.396206186649744829e-01	0.000000000000000000e+00	1.142271460089761881e+01	1.000000000000000000e+00
2.384000000000000000e+03	1.041265091108893515e+01	4.913473398391712976e+01	-5.165137763033406625e-03	1.163028490430114914e+02	2.521475022384077613e-01	0.000000000000000000e+00	6.623308625442631126e+01	1.000000000000000000e+00
2.387000000000000000e+03	6.948496548782927107e+01	1.918004544718042226e+01	-9.968430720197834008e-03	2.389988134204303947e+02	2.288524831242229052e-01	0.000000000000000000e+00	1.142271460089761881e+01	1.000000000000000000e+00
2.388000000000000000e+03	8.208494108219235841e+01	6.400700695524059824e+01	-6.545173647598115374e-03	1.515546721656365889e+02	1.971644897863431556e-01	0.000000000000000000e+00	1.816144576898398100e+01	1.000000000000000000e+00
2.396000000000000000e+03	7.395469616508988508e+01	2.393473104027822984e+01	6.530935055824377104e-03	-1.511909596532757973e+02	4.195306134279022103e-01	0.000000000000000000e+00	1.283596395803644796e+01	1.000000000000000000e+00
2.396000000000000000e+03	7.542200580817120681e+01	3.668655338625416817e+01	8.725579585730555005e-03	-2.072512560923730121e+02	3.913742076310060547e-01	0.000000000000000000e+00	1.283596395803644796e+01	1.000000000000000000e+00
2.402000000000000000e+03	1.213424607168985432e+02	7.308846258131525531e+01	-3.429072720397586399e-02	8.602908415278245684e+02	6.087213897876098123e-02	0.000000000000000000e+00	1.797693134862315708e+308	1.000000000000000000e+00
2.410000000000000000e+03	8.744807670269928224e+01	1.630280337003097202e+01	-3.749339492356063008e-02	9.421002185404769307e+02	7.090697179334526368e-02	0.000000000000000000e+00	9.267093964791706640e+01	1.000000000000000000e+00
2.417000000000000000e+03	5.836054301861032201e+01	6.633177429618595511e+01	-2.001247860988234623e-02	4.955653299889582968e+02	9.506704376600971784e-02	0.000000000000000000e+00	3.768813269933279031e+01	1.000000000000000000e+00
2.415000000000000000e+03	5.752772969962229865e+01	1.040107043279455326e+02	-3.396047987308318389e-02	8.518549590804490208e+02	5.225941458769578496e-02	0.000000000000000000e+00	3.768813269933279031e+01	1.000000000000000000e+00
2.427000000000000000e+03	7.138012249050289881e+01	1.191967734835737502e+02	-8.542843883758376861e-03	2.025834306277157566e+02	1.772075670643227241e-01	0.000000000000000000e+00	2.707081757618541573e+01	1.000000000000000000e+00
2.428000000000000000e+03	4.435120547125004720e+01	1.176911809060638774e+02	-1.874687691165671105e-02	4.632366291859233911e+02	7.546707738007063515e-02	0.000000000000000000e+00	8.111383213042072882e+00	1.000000000000000000e+00
2.430000000000000000e+03	3.438659261389990718e+01	1.981816328634343449e+01	-1.010265710958248991e-02	2.424275104491811987e+02	1.257240918076574232e-01	0.000000000000000000e+00	3.472316609513689656e+01	1.000000000000000000e+00
2.431000000000000000e+03	3.660915974209348178e+01	1.152714153065750935e+02	-8.382665363929181143e-03	1.984918088719207958e+02	3.287163199493770005e-01	0.000000000000000000e+00	8.111383213042072882e+00	1.000000000000000000e+00
2.432000000000000000e+03	5.221126910905790908e+01	5.855245252895136332e+01	-3.744163924231492385e-02	9.407781644248766497e+02	5.120327866765328473e-02	0.000000000000000000e+00	3.930344143394005840e+01	1.000000000000000000e+00
2.433000000000000000e+03	6.896384304677981447e+01	2.299810293551460205e+01	4.484363089236964930e-03	-9.891304878096642028e+01	3.314365866604233046e-01	0.000000000000000000e+00	3.472316609513689656e+01	1.000000000000000000e+00
2.441000000000000000e+03	3.270840186062621058e+01	1.045016119752338000e+02	-3.463282118599646936e-02	8.690293364324760432e+02	6.101771997887595056e-02	0.000000000000000000e+00	3.660499765707961473e+01	1.000000000000000000e+00
2.441000000000000000e+03	1.679622642560637402e+01	3.547161645049350653e+01	-5.562928391523294658e-03	1.264640666114854355e+02	2.234744961553249976e-01	0.000000000000000000e+00	4.421240561729451457e+01	1.000000000000000000e+00
2.443000000000000000e+03	6.141361154448800619e+01	2.511019772440194942e+01	-4.071871778344370030e-02	1.024488301518348408e+03	5.034782177995944519e-02	0.000000000000000000e+00	3.992293504056888764e+01	1.000000000000000000e+00
2.445000000000000000e+03	9.980517282185785177e+01	6.326596983171573640e+01	-4.263956979409402187e-02	1.073554804847384503e+03	4.645309814383213887e-02	0.000000000000000000e+00	1.683325757183803972e+01	1.000000000000000000e+00
2.445000000000000000e+03	4.456982455038358637e+01	6.987167542822706423e+01	-3.618441858521760646e-02	9.086635500689724267e+02	6.861071251448769281e-02	0.000000000000000000e+00	3.660499765707961473e+01	1.000000000000000000e+00
2.447000000000000000e+03	9.463826622062622107e+01	4.724530702851087938e+01	-1.682609583462041022e-02	4.141719377947089811e+02	1.269836257201599761e-01	0.000000000000000000e+00	1.683325757183803972e+01	1.000000000000000000e+00
2.451000000000000000e+03	7.610342115059830803e+01	4.066307281252650796e+01	-3.774364053512685446e-02	9.484925262585680912e+02	5.704892304431696815e-02	0.000000000000000000e+00	2.218198283727103970e+01	1.000000000000000000e+00
2.452000000000000000e+03	5.405238273469701227e+01	3.825640138222443198e+01	-3.759046463462861754e-02	9.445797803572426119e+02	5.093469994206079043e-02	0.000000000000000000e+00	2.218198283727103970e+01	1.000000000000000000e+00
2.451000000000000000e+03	9.984905986337061279e+01	1.167449366766466454e+02	-4.585844237742981062e-03	1.015052969517763586e+02	3.397111953218405755e-01	0.000000000000000000e+00	7.970135109843509724e+01	1.000000000000000000e+00
2.460000000000000000e+03	7.393469514452498004e+01	2.770308214546979286e+01	-1.013317625319279380e-02	2.432070955776822245e+02	9.789730614848468626e-02	0.000000000000000000e+00	5.965101814594122942e+01	1.000000000000000000e+00
2.466000000000000000e+03	3.940736364142745174e+01	1.058864122497587914e+02	-8.299758398390770855e-03	1.963740221408058346e+02	1.591224619106558213e-01	0.000000000000000000e+00	3.062211778292251196e+01	1.000000000000000000e+00
2.465000000000000000e+03	1.779711444268473031e+01	7.533401959810352544e+00	-3.646768715847991012e-03	7.751742492113653782e+01	3.844676156474010620e-01	0.000000000000000000e+00	5.965101814594122942e+01	1.000000000000000000e+00
2.466000000000000000e+03	1.133540108432807259e+01	7.275709690134142704e+01	-3.744269209904193402e-02	9.408050587393862543e+02	5.127160726671864399e-02	0.000000000000000000e+00	4.342334184815894105e+01	1.000000000000000000e+00
2.469000000000000000e+03	6.004046059750645981e+01	8.325922931612292643e+01	-3.695843908704413150e-02	9.284352343627330129e+02	5.820617383619797192e-02	0.000000000000000000e+00	3.062211778292251196e+01	1.000000000000000000e+00
2.473000000000000000e+03	4.355943797052553634e+01	2.452974722468966107e+01	-4.028584811252090836e-02	1.013431020149659616e+03	4.619684377358013183e-02	0.000000000000000000e+00	1.633434721091184727e+01	1.000000000000000000e+00
2.474000000000000000e+03	4.169922619398002439e+01	4.075782508231115742e+01	-4.037502159275966479e-02	1.015708879579088034e+03	5.206257079085774286e-02	0.000000000000000000e+00	1.633434721091184727e+01	1.000000000000000000e+00
2.476000000000000000e+03	1.013177858451278190e+01	2.773826460424058737e+01	-3.875253336334411047e-02	9.742638209964710541e+02	4.920212306631821519e-02	0.000000000000000000e+00	3.358128937075179010e+01	1.000000000000000000e+00
2.476000000000000000e+03	9.013800446812427936e+01	7.459430537890114010e+01	-1.498546919798926687e-02	3.671547222606509422e+02	2.921205039670684567e-01	0.000000000000000000e+00	3.258698820924941941e+01	1.000000000000000000e+00
2.479000000000000000e+03	8.424018795114866975e+01	4.254547449723167318e+01	-3.750303931560697301e-02	9.423465761941768051e+02	5.942873206736276614e-02	0.000000000000000000e+00	3.258698820924941941e+01	1.000000000000000000e+00
2.479000000000000000e+03	1.973663889769038349e+01	8.292856559382951787e+01	-3.749477624428423223e-02	9.421355031837014167e+02	5.611111502738697077e-02	0.000000000000000000e+00	2.780950968964640069e+01	1.000000000000000000e+00
2.481000000000000000e+03	4.328655791580166579e+01	9.771944600775138667e+01	-3.440499108084722757e-02	8.632096134393574403e+02	6.114204061560080117e-02	0.000000000000000000e+00	2.780950968964640069e+01	1.000000000000000000e+00
2.482000000000000000e+03	1.124422376347823445e+02	8.492034124026277198e+01	-3.487222304367024184e-02	8.751446498357980772e+02	6.779035307282033074e-02	0.000000000000000000e+00	5.090171841743444503e+01	1.000000000000000000e+00
2.489000000000000000e+03	8.616152067933435887e+01	7.082169097136620906e+01	-7.799232456423234837e-03	1.835885198420085089e+02	3.959427841151681449e-01	0.000000000000000000e+00	3.398521328037622169e+01	1.000000000000000000e+00
2.494000000000000000e+03	1.195707358675378629e+02	6.459119643072396855e+01	-1.109611570342127623e-02	2.678045510184582554e+02	4.035074068810687864e-01	0.000000000000000000e+00	3.398521328037622169e+01	1.000000000000000000e+00
2.500000000000000000e+03	1.147735437423336151e+02	2.654618126483994800e+01	-3.726545422900026661e-02	9.362776706364963957e+02	6.179501896368955194e-02	0.000000000000000000e+00	7.331048527173614104e+01	1.000000000000000000e+00
2.501000000000000000e+03	4.269845295649094652e+01	3.994799229880023006e+01	-4.151954482029165949e-02	1.044944735565122983e+03	4.210526611700715627e-02	0.000000000000000000e+00	7.331048527173614104e+01	1.000000000000000000e+00
2.510000000000000000e+03	1.203044435180186156e+02	1.476482510437207019e+01	-5.047068946905907023e-03	1.132868832489501330e+02	3.175972569784435429e-01	0.000000000000000000e+00	1.797693134862315708e+308	1.000000000000000000e+00
2.517000000000000000e+03	8.869770669524675100e+01	6.086103525246944912e+01	-3.698575620134197939e-02	9.291330264217793911e+02	4.363798541114649598e-02	0.000000000000000000e+00	1.976889216788552162e+01	1.000000000000000000e+00
2.519000000000000000e+03	7.290224941434044581e+01	7.274853401514234008e+01	-2.009602266782035268e-02	4.976993906944202308e+02	7.548664018902839778e-02	0.000000000000000000e+00	1.976889216788552162e+01	1.000000000000000000e+00
2.518000000000000000e+03	3.975802398275137506e+01	1.025722144274358669e+02	-3.498971203373522909e-02	8.781458044745653524e+02	6.155055834497924483e-02	0.000000000000000000e+00	4.458689934044097924e+01	1.000000000000000000e+00
2.520000000000000000e+03	6.078923975424011417e+01	1.678252805393908886e+01	-3.788191576709259295e-02	9.520246474693389018e+02	6.100682182519423513e-02	0.000000000000000000e+00	2.932579190840707639e+01	1.000000000000000000e+00
2.523000000000000000e+03	6.056281163490609032e+01	4.610744580935605086e+01	-3.885917784227583410e-02	9.769879619774072808e+02	5.791010508533223078e-02	0.000000000000000000e+00	2.932579190840707639e+01	1.000000000000000000e+00
2.524000000000000000e+03	1.974387013110617772e+01	1.209182324894275951e+02	-8.374781221850575649e-03	1.982904152812633072e+02	1.598919892126484665e-01	0.000000000000000000e+00	4.374515822916652752e+01	1.000000000000000000e+00
2.526000000000000000e+03	5.511456767736001439e+01	9.517813490635209916e+01	-3.727174118999420499e-02	9.364382656176962882e+02	6.754977054718880325e-02	0.000000000000000000e+00	3.120783138244350496e+01	1.000000000000000000e+00
2.529000000000000000e+03	8.999950067996017822e+01	2.076959924249822720e+01	-2.856535082772073807e-03	5.733159021182506621e+01	4.725504325088442092e-01	0.000000000000000000e+00	7.143137502000190864e+01	1.000000000000000000e+00
2.530000000000000000e+03	2.974007348960133257e+01	7.701047726122826020e+01	-2.304733614737157835e-02	5.730881410336007775e+02	7.601114117416951643e-02	0.000000000000000000e+00	9.473616148082768973e+00	1.000000000000000000e+00
2.531000000000000000e+03	1.894822707914098103e+01	2.812880143768796515e+01	-4.341722667499785596e-03	9.526942257279594628e+01	2.944597763819656322e-01	0.000000000000000000e+00	5.005878724324681173e+01	1.000000000000000000e+00
2.534000000000000000e+03	3.881182035563990951e+01	7.428049342982305348e+01	-3.762178294583955196e-02	9.453797795309274079e+02	5.323535965220982380e-02	0.000000000000000000e+00	9.473616148082768973e+00	1.000000000000000000e+00
2.538000000000000000e+03	1.204400508257107845e+02	8.585213389943346840e+01	-1.630482545274481235e-02	4.008565367196580382e+02	9.394728015644371322e-02	0.000000000000000000e+00	2.616160886319122980e+01	1.000000000000000000e+00
2.539000000000000000e+03	9.457864073616850931e+01	8.190026769583712962e+01	-1.202289276737554362e-02	2.914782695775423917e+02	1.466886548575399019e-01	0.000000000000000000e+00	2.616160886319122980e+01	1.000000000000000000e+00
2.543000000000000000e+03	1.033492480858078295e+02	4.873830316185799205e+01	-3.682201907173801581e-02	9.249505030570149984e+02	5.310687355029330980e-02	0.000000000000000000e+00	2.647138108575467186e+01	1.000000000000000000e+00
2.541000000000000000e+03	1.258994440556529959e+01	5.527836498128883846e+01	-2.786042561740044964e-03	5.553091972877249560e+01	4.742163628915562201e-01	0.000000000000000000e+00	2.135656194437433797e+01	1.000000000000000000e+00
2.542000000000000000e+03	7.179146570033906016e+01	9.767557140305757457e+01	-5.727415394965865159e-03	1.306657448549153742e+02	2.706979946859005004e-01	0.000000000000000000e+00	2.771489767559267037e+01	1.000000000000000000e+00
2.543000000000000000e+03	7.850639771512544485e+01	3.959681520599784221e+01	-3.557473589798708369e-02	8.930897331185847179e+02	6.216088655866458534e-02	0.000000000000000000e+00	2.647138108575467186e+01	1.000000000000000000e+00
2.545000000000000000e+03	2.810578976661209083e+01	6.995355768244206729e+01	-3.958082596264545470e-03	8.546966875103085215e+01	3.330383524093938341e-01	0.000000000000000000e+00	2.135656194437433797e+01	1.000000000000000000e+00
2.547000000000000000e+03	9.646320190155246621e+01	1.128163286346479879e+02	-9.210210437239033099e-03	2.196307320525453974e+02	1.079946138693661517e-01	0.000000000000000000e+00	2.894714315313726161e+01	1.000000000000000000e+00
2.547000000000000000e+03	9.714645785369052433e+00	2.187964097318812051e+01	-4.035724982840311476e-02	1.015254915228826462e+03	4.414216190529141048e-02	0.000000000000000000e+00	5.147169751141979077e+01	1.000000000000000000e+00
2.548000000000000000e+03	4.772029226872986385e+01	1.085186999275624657e+02	-3.367113794451559450e-02	8.444639697577033530e+02	5.661528447207520021e-02	0.000000000000000000e+00	4.326660264906356446e+01	1.000000000000000000e+00
2.549000000000000000e+03	9.966741324179152173e+01	4.348637580582023077e+01	-3.353722957649937775e-02	8.410433963097628975e+02	5.532694194483156469e-02	0.000000000000000000e+00	6.940395759292404421e+01	1.000000000000000000e+00
2.550000000000000000e+03	6.045593579935222550e+01	3.501209820010856077e+01	-3.902089854299218424e-02	9.811189774101820831e+02	5.942354526217275001e-02	0.000000000000000000e+00	5.298287775131482391e+01	1.000000000000000000e+00
2.553000000000000000e+03	1.129546274387810030e+02	4.215861560083894233e+01	-1.773809567617074673e-02	4.374681849878283515e+02	2.811314776486356637e-01	0.000000000000000000e+00	5.298287775131482391e+01	1.000000000000000000e+00
2.556000000000000000e+03	4.815202373436955696e+01	8.459104278633871843e+01	-3.863574606558423108e-02	9.712805904807665911e+02	5.275625213088341869e-02	0.000000000000000000e+00	2.371309733548655174e+01	1.000000000000000000e+00
2.557000000000000000e+03	7.458551524304101576e+01	1.146324838638204682e+02	-1.431610013407246841e-02	3.500562684386367778e+02	7.964391858629060739e-02	0.000000000000000000e+00	2.208538671296085454e+01	1.000000000000000000e+00
2.558000000000000000e+03	7.033956172012518948e+01	9.295908576979131510e+01	-3.459874618768041948e-02	8.681589200708608587e+02	5.175824686921248752e-02	0.000000000000000000e+00	2.208538671296085454e+01	1.000000000000000000e+00
2.562000000000000000e+03	9.830890786399997694e+01	6.823157263501373393e+01	-1.096446637612417431e-02	2.644416828119160527e+02	1.256236486119007845e-01	0.000000000000000000e+00	3.402983470824889878e+01	1.000000000000000000e+00
2.561000000000000000e+03	5.751462287151797881e+01	4.660318077893790445e+01	-3.608243738390440498e-03	7.653333769099538131e+01	3.445035059705687797e-01	0.000000000000000000e+00	3.912462041344629426e+01	1.000000000000000000e+00
2.567000000000000000e+03	6.499539594708993206e+01	7.517704411164035605e+01	-3.589205252243446442e-02	9.011953118531664586e+02	5.240813968085167307e-02	0.000000000000000000e+00	1.642106201248289210e+01	1.000000000000000000e+00
2.569000000000000000e+03	5.059125892446451189e+01	8.306197367703536827e+01	-1.116425673175492142e-02	2.695451546542608980e+02	1.219676144309710386e-01	0.000000000000000000e+00	1.642106201248289210e+01	1.000000000000000000e+00
2.574000000000000000e+03	8.535709651077574733e+01	9.991023315547626282e+01	-1.488470282680710161e-02	3.645807324583908553e+02	8.575680225402626533e-02	0.000000000000000000e+00	3.863324100474414280e+01	1.000000000000000000e+00
2.577000000000000000e+03	1.488032031360858909e+01	1.487540650811358667e+01	-3.934135942663954250e-02	9.893048735266588665e+02	6.410859140870450723e-02	0.000000000000000000e+00	4.131950391547471924e+01	1.000000000000000000e+00
2.578000000000000000e+03	1.001464738467666535e+02	4.251133060376893269e+01	-3.383200367201326386e-02	8.485731456390457197e+02	5.798434881227532145e-02	0.000000000000000000e+00	2.364774079504164206e+01	1.000000000000000000e+00
2.579000000000000000e+03	4.173562634942531702e+01	4.627753926280966112e+01	-4.045581009103797060e-02	1.017772551896237701e+03	4.003323335507946723e-02	0.000000000000000000e+00	3.926320405525200385e+01	1.000000000000000000e+00
2.578000000000000000e+03	3.014628844974285116e+01	9.598104953404275363e+01	-3.801875531445688804e-03	8.147949437869149847e+01	3.108787474458162281e-01	0.000000000000000000e+00	4.764474143764336134e+01	1.000000000000000000e+00
2.580000000000000000e+03	7.422458437857828528e+01	7.789444635185566312e+01	-3.155478609767755488e-02	7.904035921947621546e+02	6.763019322622432217e-02	0.000000000000000000e+00	2.367375177989098134e+01	1.000000000000000000e+00
2.582000000000000000e+03	8.003049903195672243e+01	5.494367559413214508e+01	-2.223438042887751487e-02	5.523218903038824692e+02	5.989490698712740535e-02	0.000000000000000000e+00	2.364774079504164206e+01	1.000000000000000000e+00
2.584000000000000000e+03	1.092584970316223973e+02	7.904027225469907592e+01	-3.100084518890080382e-02	7.762536507657075617e+02	5.201302809024499485e-02	0.000000000000000000e+00	2.097770849463589826e+01	1.000000000000000000e+00
2.586000000000000000e+03	8.511457752212609762e+01	8.490625557355956232e+01	-5.047269739874441288e-03	1.132920123316719696e+02	4.811937112713855491e-01	0.000000000000000000e+00	2.484629971601778564e+01	1.000000000000000000e+00
2.589000000000000000e+03	1.202010700446792697e+02	6.114266488556063450e+01	-3.250849837492428979e-02	8.147653474820040174e+02	8.182060944661362356e-02	0.000000000000000000e+00	2.097770849463589826e+01	1.000000000000000000e+00
2.594000000000000000e+03	5.964971218360981453e+01	5.770136824767028116e+01	-7.383512658002250317e-02	1.870418322911790710e+03	4.361073378790081279e-02	0.000000000000000000e+00	5.541433519685580222e+01	1.000000000000000000e+00
2.596000000000000000e+03	1.312951997184065256e+01	1.134735451772940849e+02	-1.046903809910128443e-02	2.517863959553234849e+02	1.231884361268844597e-01	0.000000000000000000e+00	2.409042624668964194e+01	1.000000000000000000e+00
2.598000000000000000e+03	3.661308776004323562e+01	1.081004007827996389e+02	-7.419152794001551178e-03	1.738797135841028307e+02	2.739355930168788644e-01	0.000000000000000000e+00	2.409042624668964194e+01	1.000000000000000000e+00
2.604000000000000000e+03	5.877047799309561071e+01	5.653655502208594896e+01	6.620908494907917601e-03	-1.534892533395357646e+02	2.652757547353773449e-01	0.000000000000000000e+00	2.427355648930716470e+01	1.000000000000000000e+00
2.606000000000000000e+03	1.162896589406294794e+02	3.641262622355631606e+01	-3.765451780703788637e-02	9.462159632489117485e+02	8.032365622810533345e-02	0.000000000000000000e+00	3.854830697792533556e+01	1.000000000000000000e+00
2.608000000000000000e+03	4.013975729887764743e+01	4.097693449157092971e+01	-5.098440265357882806e-02	1.286716343065802675e+03	5.260266708405614278e-02	0.000000000000000000e+00	2.293995077663697302e+01	1.000000000000000000e+00
2.609000000000000000e+03	1.140012268444022396e+02	9.057266032043395398e+01	-1.858435697618091367e-02	4.590851979924509578e+02	7.818067338036160940e-02	0.000000000000000000e+00	3.546246771864723968e+01	1.000000000000000000e+00
2.609000000000000000e+03	8.703892926705246680e+01	1.136078752325318248e+02	-3.382320599785589715e-02	8.483484166615205595e+02	5.273518230468765555e-02	0.000000000000000000e+00	1.310415249265562743e+01	1.000000000000000000e+00
2.609000000000000000e+03	2.279024196819306525e+01	2.596908123319756712e+01	-6.145897983085402139e-03	1.413555206363193975e+02	2.396921698983232041e-01	0.000000000000000000e+00	2.293995077663697302e+01	1.000000000000000000e+00
2.611000000000000000e+03	7.790535838790933099e+01	3.996473009912286045e+01	4.296087475767210000e-03	-9.410371106839454569e+01	3.990951947782949150e-01	0.000000000000000000e+00	3.777916334896740835e+01	1.000000000000000000e+00
2.612000000000000000e+03	4.439295516100558103e+01	1.098152735210598934e+02	-4.602019757293184486e-03	1.019184866090005102e+02	4.101550054237074194e-01	0.000000000000000000e+00	3.058678619445349156e+01	1.000000000000000000e+00
2.613000000000000000e+03	7.424909426209494256e+01	1.164607567752419044e+02	-3.638679577923310034e-03	7.731079488888536844e+01	3.951426300337949060e-01	0.000000000000000000e+00	1.310415249265562743e+01	1.000000000000000000e+00
2.621000000000000000e+03	9.839151249386257803e+01	9.692577765674124635e+01	-3.135432664434317090e-02	7.852830288302588997e+02	5.067369182321468379e-02	0.000000000000000000e+00	3.330077949320945407e+01	1.000000000000000000e+00
2.620000000000000000e+03	7.058476343916656681e+00	8.194321969737741185e+00	-6.938045791178743503e-03	1.615902512909426605e+02	2.174825784300769005e-01	0.000000000000000000e+00	7.396576443872299933e+01	1.000000000000000000e+00
2.622000000000000000e+03	5.493213129736816569e+01	9.675764535969781832e+01	-2.988941895992566766e-02	7.478632289832798961e+02	5.288966847507148294e-02	0.000000000000000000e+00	1.576367736659025809e+01	1.000000000000000000e+00
2.623000000000000000e+03	8.058690924060041993e+01	1.622575177784365863e+01	-1.242739048152995476e-02	3.018108138485742415e+02	8.939174277075545572e-02	0.000000000000000000e+00	2.504651438577930378e+01	1.000000000000000000e+00
2.623000000000000000e+03	4.086526191257416940e+01	1.038721874973968653e+02	-4.768436067406146665e-03	1.061694473227304201e+02	4.102140590155328725e-01	0.000000000000000000e+00	7.158883486533476059e+00	1.000000000000000000e+00
2.624000000000000000e+03	4.471285860930969847e+01	1.099092076591183371e+02	5.166427541391000085e-03	-1.163357953156684630e+02	3.721712019002508809e-01	0.000000000000000000e+00	7.158883486533476059e+00	1.000000000000000000e+00
2.626000000000000000e+03	1.004880207851367686e+02	6.369105834334884975e+01	-1.771710100153862238e-02	4.369318941819685165e+02	7.457734148931705054e-02	0.000000000000000000e+00	3.330077949320945407e+01	1.000000000000000000e+00
2.627000000000000000e+03	1.043853206003640821e+02	8.417839148432289420e+00	-3.630789282619633490e-02	9.118175927658803630e+02	6.232272109920655723e-02	0.000000000000000000e+00	2.504651438577930378e+01	1.000000000000000000e+00
2.627000000000000000e+03	2.554629352147683363e+01	3.448777918874121440e+01	-1.239195961815342702e-02	3.009057630866332147e+02	9.706576131763933191e-02	0.000000000000000000e+00	1.007193806000930358e+01	1.000000000000000000e+00
2.629000000000000000e+03	2.120198968289367869e+01	5.754969970554551395e+01	-3.761891721588563053e-02	9.453065769377320748e+02	5.040082452037275562e-02	0.000000000000000000e+00	1.677222005441815611e+01	1.000000000000000000e+00
2.632000000000000000e+03	1.794580202464623753e+01	4.109659642719392991e+01	-3.814154721410179666e-02	9.586567082363142163e+02	5.103377305825540500e-02	0.000000000000000000e+00	1.007193806000930358e+01	1.000000000000000000e+00
2.637000000000000000e+03	7.840180515859275445e+00	4.706224066151068541e+01	-6.028007307421417472e-03	1.383441052863305742e+02	2.749345749093102809e-01	0.000000000000000000e+00	1.173509681294936868e+01	1.000000000000000000e+00
2.638000000000000000e+03	3.231536037507651571e+01	6.502375557737147460e+01	-3.780605217826846914e-02	9.500867777048008520e+02	6.953933395890932179e-02	0.000000000000000000e+00	3.035869640175155837e+01	1.000000000000000000e+00
2.640000000000000000e+03	1.693468978549014992e+01	9.578053831429680542e+01	-3.772055266860797201e-02	9.479027666762950730e+02	5.807304451862949080e-02	0.000000000000000000e+00	2.561379975802543640e+01	1.000000000000000000e+00
2.644000000000000000e+03	7.012983141498251882e+01	8.418152627773976349e+01	-3.431217873121329698e-02	8.608388022383701355e+02	5.558437806400784442e-02	0.000000000000000000e+00	3.516269200516874349e+01	1.000000000000000000e+00
2.650000000000000000e+03	1.207136493041670775e+02	7.581514893562324175e+01	-3.083556068248058044e-02	7.720316009984480843e+02	4.814009599807433926e-02	0.000000000000000000e+00	5.458819717924381365e+01	1.000000000000000000e+00
2.653000000000000000e+03	6.385219973352020162e+01	1.342393920694211928e+01	-3.978532697872915608e-02	1.000645640671554133e+03	5.254961470363606058e-02	0.000000000000000000e+00	3.785705061521539960e+01	1.000000000000000000e+00
2.654000000000000000e+03	9.976247414699848548e+01	2.540761447088629055e+01	-3.685394024141770697e-02	9.257659017288913219e+02	4.619066771580115915e-02	0.000000000000000000e+00	3.785705061521539960e+01	1.000000000000000000e+00
2.661000000000000000e+03	6.057793502973121491e+01	1.923780274089664744e+01	-4.020601035520766919e-02	1.011391633688197317e+03	5.526782463885704377e-02	0.000000000000000000e+00	4.129575891449233893e+01	1.000000000000000000e+00
2.661000000000000000e+03	7.714524584647827510e+01	5.706456465128449906e+01	-4.838499754647320773e-03	1.079591636174801295e+02	3.181480019958889960e-01	0.000000000000000000e+00	4.129575891449233893e+01	1.000000000000000000e+00
2.669000000000000000e+03	8.764686445388636571e+01	6.438377832145164348e+01	-3.202500907913888306e-02	8.024150315754828853e+02	6.928983306872482650e-02	0.000000000000000000e+00	3.431294686047382214e+01	1.000000000000000000e+00
2.671000000000000000e+03	6.335547335285179571e+01	4.014936806194091190e+01	-3.530506787080808177e-03	7.454761450197581496e+01	3.893674308646670745e-01	0.000000000000000000e+00	2.236971670953757751e+01	1.000000000000000000e+00
2.674000000000000000e+03	4.642460317844653872e+01	1.327948183144683547e+01	-9.518814538826010294e-03	2.275137569258385781e+02	1.159581547123097467e-01	0.000000000000000000e+00	3.175917427928913739e+01	1.000000000000000000e+00
2.675000000000000000e+03	7.646609334922318624e+01	5.827437479230411554e+01	-3.676164323187532806e-02	9.234082544448414183e+02	5.139739115368069378e-02	0.000000000000000000e+00	2.236971670953757751e+01	1.000000000000000000e+00
2.678000000000000000e+03	1.098780511587910382e+02	5.591121677838452086e+01	-1.253746247654560428e-02	3.046225077635263574e+02	2.193470782617684689e-01	0.000000000000000000e+00	3.349542417207303657e+01	1.000000000000000000e+00
2.681000000000000000e+03	7.027516260110172652e+01	1.154073759091981799e+02	-1.303031317664713438e-02	3.172119526469260222e+02	9.674679302834943151e-02	0.000000000000000000e+00	5.432061648117821306e+01	1.000000000000000000e+00
2.681000000000000000e+03	1.951985747722110531e+01	8.402516078373993480e+01	-3.886729915943606256e-02	9.771954140003997509e+02	4.818485425085461404e-02	0.000000000000000000e+00	5.967364933032638419e+01	1.000000000000000000e+00
2.684000000000000000e+03	8.542233265240676587e+01	6.324136576531140719e+01	-3.338188037911324346e-02	8.370751354190505253e+02	4.955272034999769204e-02	0.000000000000000000e+00	3.765381499550623090e+01	1.000000000000000000e+00
2.687000000000000000e+03	4.780512595110987206e+01	7.530356648245788165e+01	-1.387818506241011475e-02	3.388701066716604942e+02	9.217332378342435462e-02	0.000000000000000000e+00	3.950380900810483809e+01	1.000000000000000000e+00
2.688000000000000000e+03	7.413852914859221244e+01	2.731803682431385383e+01	-4.109399765615522060e-02	1.034074501299291342e+03	5.387284527189095673e-02	0.000000000000000000e+00	3.765381499550623090e+01	1.000000000000000000e+00
2.688000000000000000e+03	7.058481079045205320e+01	1.163764170340422623e+02	-1.924604060447141635e-02	4.759873340082771165e+02	8.641002079585213824e-02	0.000000000000000000e+00	4.696693617655447639e+01	1.000000000000000000e+00
2.691000000000000000e+03	1.009566704734192477e+01	5.206846414773528409e+01	-1.052888469212312841e-02	2.533151254146760607e+02	1.071314295336895928e-01	0.000000000000000000e+00	1.604057814341846466e+01	1.000000000000000000e+00
2.692000000000000000e+03	2.165657419060944378e+01	4.094886104331378363e+01	-3.636468129153382339e-03	7.725430534266837412e+01	4.424411785317715617e-01	0.000000000000000000e+00	1.604057814341846466e+01	1.000000000000000000e+00
2.694000000000000000e+03	4.637653704013656153e+01	1.647774926410108165e+01	-3.632312671601692355e-02	9.122067293060468955e+02	5.702192631539992895e-02	0.000000000000000000e+00	3.478378753087022801e+01	1.000000000000000000e+00
2.697000000000000000e+03	3.767604731960213371e+01	9.031990446005460171e+01	-3.969951865281187708e-02	9.984537411988542317e+02	4.807091609659552844e-02	0.000000000000000000e+00	5.190494627093092106e+01	1.000000000000000000e+00
2.701000000000000000e+03	8.400630733175540854e+01	6.932903080807476215e+01	-2.934794213816707686e-02	7.340316718773167395e+02	9.798223931497018757e-02	0.000000000000000000e+00	2.764767480878779082e+01	1.000000000000000000e+00
2.704000000000000000e+03	1.100630118511367641e+02	6.008554272607183577e+01	-3.360315385820208250e-02	8.427273750700707069e+02	6.688437699043614515e-02	0.000000000000000000e+00	2.764767480878779082e+01	1.000000000000000000e+00
2.712000000000000000e+03	8.202400354039816932e+00	1.170496616372179233e+02	-2.068817702328704794e-02	5.128254615695904022e+02	6.558105581835427245e-02	0.000000000000000000e+00	4.007931577127370559e+01	1.000000000000000000e+00
2.711000000000000000e+03	4.781482245175128298e+01	1.109498609645557963e+02	8.161423550348472639e-03	-1.928403780889191239e+02	2.732474302722472936e-01	0.000000000000000000e+00	1.230023827415512727e+01	1.000000000000000000e+00
2.712000000000000000e+03	1.300899676623603085e+01	1.988244785350149257e+01	-3.324078419364016445e-03	6.927458038189575973e+01	4.428128954580082821e-01	0.000000000000000000e+00	1.235108798587679146e+01	1.000000000000000000e+00
2.714000000000000000e+03	8.199979739029132020e+00	5.056837321709368638e+01	-3.100545954019555406e-02	7.763715203787280643e+02	5.002500119708241932e-02	0.000000000000000000e+00	3.106046780375203298e+01	1.000000000000000000e+00
2.714000000000000000e+03	5.646140422808444015e+01	1.196981456642082975e+02	-3.447360988421628580e-02	8.649624214252274896e+02	5.094699313945705299e-02	0.000000000000000000e+00	1.230023827415512727e+01	1.000000000000000000e+00
2.717000000000000000e+03	2.533386810022905777e+01	1.907813383809025254e+01	-4.053375767480914965e-02	1.019763655509318255e+03	5.521925825807416643e-02	0.000000000000000000e+00	1.235108798587679146e+01	1.000000000000000000e+00
2.717000000000000000e+03	5.413220215648748024e+01	8.956645148801831624e+01	-4.871396606440604390e-03	1.087994852451121801e+02	2.573842162771692310e-01	0.000000000000000000e+00	3.022158460798792845e+01	1.000000000000000000e+00
2.722000000000000000e+03	9.193034812417221247e+01	7.607859145694773062e+00	-1.885711135339176656e-02	4.660524726618278351e+02	8.900301444873159884e-02	0.000000000000000000e+00	3.662190776383348378e+01	1.000000000000000000e+00
2.722000000000000000e+03	1.937849230812657453e+01	5.908354050418637371e+01	-4.093058437265519045e-03	8.891750987314392773e+01	3.922268851131726075e-01	0.000000000000000000e+00	4.044624906397240238e+01	1.000000000000000000e+00
2.723000000000000000e+03	6.870433649574401613e+01	1.128053020723139497e+02	-3.419019939478577970e-03	7.169977940135991901e+01	3.731544426231732103e-01	0.000000000000000000e+00	7.114612172854978667e+01	1.000000000000000000e+00
2.724000000000000000e+03	8.273220421873446639e+01	4.305582491183692184e+01	-4.293504813772824370e-03	9.403773920140913845e+01	3.553312269751164321e-01	0.000000000000000000e+00	3.662190776383348378e+01	1.000000000000000000e+00
2.737000000000000000e+03	1.883377325573702521e+01	6.542052607625457483e+00	-3.839473719465270884e-02	9.651242273136294898e+02	5.772796613313901926e-02	0.000000000000000000e+00	2.659349108624542879e+01	1.000000000000000000e+00
2.741000000000000000e+03	4.538460408899261012e+01	8.047758494596589429e+00	-4.221339032940551496e-03	9.219432674390783689e+01	4.775773452359917126e-01	0.000000000000000000e+00	2.659349108624542879e+01	1.000000000000000000e+00
2.743000000000000000e+03	2.075826725882316737e+01	8.013208423825035709e+01	-1.755898219230242127e-02	4.328928859518942431e+02	7.205217175553679798e-02	0.000000000000000000e+00	7.617484153964578297e+01	1.000000000000000000e+00
2.749000000000000000e+03	1.006000645992274656e+02	8.761893002346513981e+01	-7.214739900864156237e-03	1.686581630190344185e+02	1.915258388176790394e-01	0.000000000000000000e+00	1.797693134862315708e+308	1.000000000000000000e+00
2.750000000000000000e+03	2.207570142878533304e+01	7.286591501312891239e+01	-3.891491266223647688e-03	8.376865081783230949e+01	3.527670482819630360e-01	0.000000000000000000e+00	7.614093287556247702e+00	1.000000000000000000e+00
2.754000000000000000e+03	1.814961988807506188e+01	6.634208942323894576e+01	-5.848614966449642780e-03	1.337616830868633997e+02	2.262944350385717174e-01	0.000000000000000000e+00	7.614093287556247702e+00	1.000000000000000000e+00
2.758000000000000000e+03	2.361619631193322988e+01	1.098118683638294897e+02	-5.498321582906390281e-03	1.248137415617141670e+02	1.885530570761866365e-01	0.000000000000000000e+00	4.381215743308803212e+01	1.000000000000000000e+00
2.761000000000000000e+03	2.750115836048874840e+01	3.843526589572811503e+01	-3.764629703913791731e-02	9.460059708427843361e+02	6.643880571968929782e-02	0.000000000000000000e+00	1.787885324897149175e+01	1.000000000000000000e+00
2.764000000000000000e+03	5.045671632830190845e+01	8.403776973536923833e+01	-3.589498972663434512e-02	9.012703401941589618e+02	5.235849706100603740e-02	0.000000000000000000e+00	5.029797234302136388e+01	1.000000000000000000e+00
2.765000000000000000e+03	7.994306941027012670e+01	2.622993726715744245e+01	-4.400643042175925168e-03	9.677449258556391953e+01	3.212055214708673390e-01	0.000000000000000000e+00	1.454026783190113115e+01	1.000000000000000000e+00
2.766000000000000000e+03	9.628605652399407688e+00	3.796065743096283285e+01	-3.700152423140522923e-02	9.295358071124836670e+02	5.742503963823175628e-02	0.000000000000000000e+00	1.787885324897149175e+01	1.000000000000000000e+00
2.765000000000000000e+03	6.613883578154968745e+01	3.079748831198688563e+01	-9.738565730357242808e-03	2.331271110577773698e+02	1.288797001438142242e-01	0.000000000000000000e+00	1.454026783190113115e+01	1.000000000000000000e+00
2.767000000000000000e+03	9.638468334971463491e+01	1.567675042848631861e+01	-3.100064146001008190e-03	6.355232951156639842e+01	4.829098795073168970e-01	0.000000000000000000e+00	1.953705252553816862e+01	1.000000000000000000e+00
2.768000000000000000e+03	1.002103223570787094e+02	9.141779066708797075e+01	-3.043049986580685304e-02	7.616846727605694696e+02	5.432613577516398617e-02	0.000000000000000000e+00	4.562832718669790921e+01	1.000000000000000000e+00
2.770000000000000000e+03	5.552929090383219801e+01	1.006670971346211729e+02	-3.815194369520991113e-02	9.589222773546396184e+02	5.877489046738515466e-02	0.000000000000000000e+00	4.562832718669790921e+01	1.000000000000000000e+00
2.773000000000000000e+03	7.063542090996421052e+01	5.115852812770616964e+01	-2.344281235951331185e-02	5.831902388381253104e+02	5.746589539402702229e-02	0.000000000000000000e+00	1.872249733956667228e+01	1.000000000000000000e+00
2.777000000000000000e+03	8.430953240096711454e+01	3.836983853253249066e+01	-1.141108716666703812e-02	2.758502246383990837e+02	1.318156893604295332e-01	0.000000000000000000e+00	1.872249733956667228e+01	1.000000000000000000e+00
2.783000000000000000e+03	5.624924933272490080e+01	6.035965552637104281e+01	-3.737115786406616097e-02	9.389777785745856136e+02	6.133901688967857702e-02	0.000000000000000000e+00	1.797693134862315708e+308	1.000000000000000000e+00
2.789000000000000000e+03	1.060661716746796230e+02	1.218930384056520495e+02	3.898471622041409408e-03	-8.394695797011215177e+01	4.591608728268431472e-01	0.000000000000000000e+00	1.797693134862315708e+308	1.000000000000000000e+00
2.797000000000000000e+03	4.161076707560231114e+01	3.740048655123445087e+01	-4.138892990550845780e-02	1.041608290531618195e+03	4.658610559679143837e-02	0.000000000000000000e+00	1.797693134862315708e+308	1.000000000000000000e+00
2.801000000000000000e+03	1.730760322060300638e+01	7.309639010448414354e+01	-3.749758391432961996e-02	9.422072226867475138e+02	5.384821256641858511e-02	0.000000000000000000e+00	1.797693134862315708e+308	1.000000000000000000e+00
2.813000000000000000e+03	8.257347836352032289e+01	7.874124470361255845e+00	-3.746916289192282062e-02	9.414812322497924697e+02	5.905321003671037960e-02	0.000000000000000000e+00	1.938693062382822063e+01	1.000000000000000000e+00
2.813000000000000000e+03	8.609254304644709066e+01	2.693899433014540179e+01	-7.268909272226037332e-03	1.700418727611293832e+02	2.012894245196518161e-01	0.000000000000000000e+00	1.938693062382822063e+01	1.000000000000000000e+00
2.816000000000000000e+03	2.545826800040032367e+01	8.589948743119916230e+01	-3.798668317743972463e-03	8.139756887849696909e+01	3.420717129161243708e-01	0.000000000000000000e+00	7.918742086099545929e+01	1.000000000000000000e+00
2.821000000000000000e+03	5.383527180114758437e+01	1.197118920982255474e+01	3.498154568599096473e-03	-7.372120506125206418e+01	4.785284539732023168e-01	0.000000000000000000e+00	7.918742086099545929e+01	1.000000000000000000e+00
2.823000000000000000e+03	1.158363455352575357e+02	9.176534695077060633e+01	-3.080059973281490393e-02	7.711385537758375222e+02	8.201235994212185965e-02	0.000000000000000000e+00	4.107469561423783233e+01	1.000000000000000000e+00
2.824000000000000000e+03	8.707050200884310698e+01	1.210852525784517724e+02	-3.111666660853239577e-02	7.792122087599817633e+02	4.995332711287903127e-02	0.000000000000000000e+00	4.107469561423783233e+01	1.000000000000000000e+00
2.838000000000000000e+03	1.191520197511417756e+01	2.445536568580019932e+01	-2.221381406805969863e-02	5.517965404039742907e+02	6.369649753886519328e-02	0.000000000000000000e+00	1.797693134862315708e+308	1.000000000000000000e+00
2.851000000000000000e+03	3.889021118124313858e+01	1.212076656830684556e+02	-1.152098439643850503e-02	2.786574543263374153e+02	1.328854267674909329e-01	0.000000000000000000e+00	6.191671038099493529e+01	1.000000000000000000e+00
2.854000000000000000e+03	7.296284151485970426e+01	3.758297558358526658e+01	-1.883457708026090374e-02	4.654768541438668308e+02	8.936661790403588324e-02	0.000000000000000000e+00	5.196684421529556630e+01	1.000000000000000000e+00
2.856000000000000000e+03	2.635777431437197293e+01	6.057255167656316530e+01	-2.075192545753091686e-02	5.144538601883829187e+02	4.885532478407694779e-02	0.000000000000000000e+00	5.196684421529556630e+01	1.000000000000000000e+00
2.856000000000000000e+03	1.054752757438158710e+02	8.275166384912974138e+01	-3.263716910539223026e-02	8.180521300086378460e+02	4.255443862365793084e-02	0.000000000000000000e+00	2.996131863736641066e+01	1.000000000000000000e+00
2.860000000000000000e+03	1.117417664233384471e+02	1.120503277956863570e+02	-3.494599122708973767e-03	7.363038427097949068e+01	4.009215431035894062e-01	0.000000000000000000e+00	2.996131863736641066e+01	1.000000000000000000e+00
2.864000000000000000e+03	2.087152631347509413e+01	7.041517428918062649e+01	-1.007017215750978176e-02	2.415977104436724403e+02	1.270116580426207120e-01	0.000000000000000000e+00	5.090088160638886450e+01	1.000000000000000000e+00
2.869000000000000000e+03	3.854973925584199890e+01	2.268278973244653685e+01	-3.632623623595617607e-02	9.122861593035713668e+02	5.528192045256874465e-02	0.000000000000000000e+00	1.365017680171773762e+01	1.000000000000000000e+00
2.869000000000000000e+03	8.750347815532667539e+01	3.643423021697682884e+01	-3.709941073415746332e-02	9.320362331664065323e+02	5.977811099171992382e-02	0.000000000000000000e+00	5.084850703450887011e+01	1.000000000000000000e+00
2.873000000000000000e+03	8.166143367063274638e+01	9.701055207908466116e+01	-3.214501974544140689e-02	8.054806002528213185e+02	7.719056795470513599e-02	0.000000000000000000e+00	1.525537410700236052e+01	1.000000000000000000e+00
2.874000000000000000e+03	3.502120958248082871e+01	9.496554293081638676e+00	-4.125276257275947711e-03	8.974048622115564910e+01	3.314958790753324003e-01	0.000000000000000000e+00	1.365017680171773762e+01	1.000000000000000000e+00
2.878000000000000000e+03	7.731999908768341356e+01	1.116351336083650665e+02	-3.674191579366666710e-02	9.229043340974269540e+02	6.459250398190696796e-02	0.000000000000000000e+00	1.525537410700236052e+01	1.000000000000000000e+00
2.879000000000000000e+03	2.114770253054857108e+01	7.037964792639223788e+01	-3.809586711944738802e-02	9.574898497256099290e+02	5.145974891753635205e-02	0.000000000000000000e+00	6.244377701807025716e+01	1.000000000000000000e+00
2.887000000000000000e+03	8.864684686275576553e+01	8.821044720434710484e+01	-3.012824290238675165e-02	7.539637800423138287e+02	1.147700006937046879e-01	0.000000000000000000e+00	1.797693134862315708e+308	1.000000000000000000e+00
2.897000000000000000e+03	4.322014574436434486e+01	7.256296104724765428e+01	-2.769317710007840327e-02	6.917621301323167700e+02	6.462027076578313878e-02	0.000000000000000000e+00	6.650193399063894617e+01	1.000000000000000000e+00
2.896000000000000000e+03	1.082116546149959220e+02	8.665590251501504326e+01	-1.164190025582748783e-02	2.817461453781973546e+02	1.195513516437650692e-01	0.000000000000000000e+00	6.650193399063894617e+01	1.000000000000000000e+00
2.900000000000000000e+03	5.408958214651636354e+01	8.110543116183723100e+01	-4.124646908899471352e-03	8.972441006118170037e+01	3.687509978509294628e-01	0.000000000000000000e+00	3.747655099309032778e+01	1.000000000000000000e+00
2.902000000000000000e+03	1.188058341886143410e+02	7.802817698984136996e+01	-2.976600479984482100e-02	7.447107210009460232e+02	6.459964304714238548e-02	0.000000000000000000e+00	1.665160743175677993e+01	1.000000000000000000e+00
2.902000000000000000e+03	8.756668050627587263e+01	9.795107628895203788e+01	-3.005819005507151444e-03	6.114491890723684975e+01	4.844623080564491868e-01	0.000000000000000000e+00	1.330366684566849145e+01	1.000000000000000000e+00
2.903000000000000000e+03	9.172527595495976982e+01	1.105880710042601294e+02	-1.169898956099457536e-02	2.832044423039895946e+02	1.379283041327721282e-01	0.000000000000000000e+00	1.330366684566849145e+01	1.000000000000000000e+00
2.904000000000000000e+03	1.022398159362817580e+02	7.634203662654969946e+01	-3.249365136704621820e-02	8.143860935064575415e+02	5.223353608750325172e-02	0.000000000000000000e+00	1.174551074411471241e+01	1.000000000000000000e+00
2.906000000000000000e+03	7.890815413419703361e+01	4.584596339719949754e+01	-1.047841244685525537e-02	2.520258555611272868e+02	1.162876269416905917e-01	0.000000000000000000e+00	1.956543826894211691e+01	1.000000000000000000e+00
2.908000000000000000e+03	1.059832224558003588e+02	8.747504746233620665e+01	-3.157774675517630025e-02	7.909901023326345921e+02	5.422390137037103042e-02	0.000000000000000000e+00	1.174551074411471241e+01	1.000000000000000000e+00
2.910000000000000000e+03	5.939963190513071822e+01	4.435467700826873738e+01	-1.865751408973128841e-02	4.609539331868644467e+02	8.688186357557903250e-02	0.000000000000000000e+00	1.775222796087019717e+01	1.000000000000000000e+00
2.909000000000000000e+03	1.073552006039454767e+02	1.121564493286172421e+02	3.853256030976239151e-03	-8.279196480186053009e+01	4.538472286916790388e-01	0.000000000000000000e+00	2.471950489236887449e+01	1.000000000000000000e+00
2.912000000000000000e+03	5.629814625867255984e+01	2.687547838935271827e+01	-3.503649075051081668e-02	8.793407263371923364e+02	5.581862173644525082e-02	0.000000000000000000e+00	1.385709392955088326e+01	1.000000000000000000e+00
2.913000000000000000e+03	6.999804516891823880e+01	2.895678135178880197e+01	-3.577665816746557204e-02	8.982476628563464374e+02	5.513284945371599299e-02	0.000000000000000000e+00	1.385709392955088326e+01	1.000000000000000000e+00
2.915000000000000000e+03	4.452332487243638326e+01	1.083307304966800046e+02	-1.122049841402963759e-02	2.709817997863492565e+02	1.114717475763952192e-01	0.000000000000000000e+00	2.809279828630267772e+01	1.000000000000000000e+00
2.916000000000000000e+03	1.003680564154611403e+02	1.143475139884115919e+02	-3.234968378691532864e-02	8.107085661849364442e+02	6.143368375075308752e-02	0.000000000000000000e+00	1.083216305561181336e+01	1.000000000000000000e+00
2.918000000000000000e+03	1.667345129217047273e+01	1.120171728355885676e+02	-3.645996062261772780e-02	9.157020331069263648e+02	4.898099137662226266e-02	0.000000000000000000e+00	2.809279828630267772e+01	1.000000000000000000e+00
2.918000000000000000e+03	3.359181957198779855e+01	4.545754794352217232e+01	-4.750326325038307061e-03	1.057068496164767453e+02	3.539619488625060928e-01	0.000000000000000000e+00	3.997109656150875878e+01	1.000000000000000000e+00
2.920000000000000000e+03	9.057863563910760263e+01	1.097103815418602579e+02	-1.847073321159557399e-02	4.561827771956521929e+02	9.127246439483238660e-02	0.000000000000000000e+00	1.083216305561181336e+01	1.000000000000000000e+00
2.924000000000000000e+03	7.223695836874824749e+01	6.742554672680738292e+01	4.672404379504952431e-03	-1.037164009100077351e+02	3.504945077547477750e-01	0.000000000000000000e+00	3.376881587701279130e+01	1.000000000000000000e+00
2.926000000000000000e+03	6.898272963998515195e+01	1.010371953194676991e+02	-3.389687827566097850e-02	8.502303112812714971e+02	5.841213140180345764e-02	0.000000000000000000e+00	1.874762398842969802e+01	1.000000000000000000e+00
2.929000000000000000e+03	8.682277862337969054e+01	1.067996650574904578e+02	-6.283239358312911818e-03	1.448637872843749790e+02	2.255830017249385033e-01	0.000000000000000000e+00	1.874762398842969802e+01	1.000000000000000000e+00
2.938000000000000000e+03	3.605852058923893111e+01	1.124198955724995841e+01	-3.601503253129897941e-02	9.043367298181625529e+02	5.145270739008644956e-02	0.000000000000000000e+00	5.147499334748864896e+01	1.000000000000000000e+00
2.942000000000000000e+03	7.522558745185258999e+01	4.464282507828972513e+01	3.534442518956660683e-03	-7.464814936885674967e+01	4.993994650460189533e-01	0.000000000000000000e+00	4.281386233826441412e+01	1.000000000000000000e+00
2.945000000000000000e+03	6.115211344920932390e+01	8.507751486091054005e+01	-3.889986446586982810e-02	9.780272665885657943e+02	3.617106921904367223e-02	0.000000000000000000e+00	3.325128556630222931e+01	1.000000000000000000e+00
2.945000000000000000e+03	4.392577188096610996e+01	1.135187023886140025e+02	-3.397016930503468646e-02	8.521024672395727748e+02	5.707651665512170069e-02	0.000000000000000000e+00	3.325128556630222931e+01	1.000000000000000000e+00
2.948000000000000000e+03	7.516603302209007609e+01	4.401723346572517670e+01	-5.815091860275563990e-03	1.329053643327011685e+02	3.606321011512969577e-01	0.000000000000000000e+00	4.338590381733421708e+01	1.000000000000000000e+00
2.952000000000000000e+03	8.688221594189894859e+01	7.659660916268871134e+00	-7.605023118565636120e-02	1.927001254290091083e+03	4.902511816374777176e-02	0.000000000000000000e+00	8.815359774573883556e+01	1.000000000000000000e+00
2.955000000000000000e+03	2.149852579320954860e+01	6.678689540307458117e+01	-4.784441673333288819e-02	1.206508118405791492e+03	5.940336889179442803e-02	0.000000000000000000e+00	3.357449626433326273e+01	1.000000000000000000e+00
2.953000000000000000e+03	4.589970564687284593e+01	8.984831819424044852e+01	6.053407697043423213e-03	-1.389929362712459806e+02	3.389202177238936908e-01	0.000000000000000000e+00	3.357449626433326273e+01	1.000000000000000000e+00
2.958000000000000000e+03	8.675652193201116802e+01	6.508046645741157477e+01	-1.066908995656857054e-02	2.568965476359181821e+02	2.078681518202782907e-01	0.000000000000000000e+00	1.108683168638525096e+01	1.000000000000000000e+00
2.958000000000000000e+03	9.251612766707852131e+01	1.130109197857166663e+02	-3.439941998608989082e-02	8.630673046420416767e+02	7.133551345874478145e-02	0.000000000000000000e+00	2.227453452748259011e+01	1.000000000000000000e+00
2.959000000000000000e+03	1.136510128752434383e+02	3.456957765475236499e+01	-3.680406998868988866e-02	9.244920092541342456e+02	6.806989588979828198e-02	0.000000000000000000e+00	4.067220154631216644e+01	1.000000000000000000e+00
2.961000000000000000e+03	8.042052188487447495e+01	1.097809488398195654e+01	-3.523359655570518223e-02	8.843756236604212972e+02	6.204590443116730913e-02	0.000000000000000000e+00	3.680030469501720347e+01	1.000000000000000000e+00
2.960000000000000000e+03	7.860488083633805445e+01	5.756590830076861209e+01	-3.697472178688326894e-02	9.288511618477413094e+02	5.729409355981041063e-02	0.000000000000000000e+00	1.108683168638525096e+01	1.000000000000000000e+00
2.960000000000000000e+03	4.439022854190308465e+01	1.846677883148145582e+01	4.690747288811056986e-03	-1.041849546640408164e+02	3.841959137934320978e-01	0.000000000000000000e+00	1.661256462702090886e+01	1.000000000000000000e+00
2.961000000000000000e+03	1.145356689493679454e+02	1.163716771607090834e+02	-5.028920106361896812e-03	1.128232868136009444e+02	3.077496874464288323e-01	0.000000000000000000e+00	2.227453452748259011e+01	1.000000000000000000e+00
2.963000000000000000e+03	3.727724775618410291e+01	3.347953366958292065e+01	-3.959188827290245627e-02	9.957044162301165215e+02	7.395928400641715861e-02	0.000000000000000000e+00	1.661256462702090886e+01	1.000000000000000000e+00
2.962000000000000000e+03	7.582529735731443843e+00	1.157736244906068634e+02	-1.034001702496634666e-02	2.484906642027172552e+02	1.618180041087063925e-01	0.000000000000000000e+00	8.497851843171983433e+01	1.000000000000000000e+00
2.967000000000000000e+03	9.303629720341982079e+01	6.161222424347396753e+01	3.484027592274016507e-03	-7.336034366899463066e+01	4.946948960245680649e-01	0.000000000000000000e+00	5.573613950256255123e+01	1.000000000000000000e+00
2.969000000000000000e+03	3.924155313245938714e+01	7.619449968282091845e+01	-3.271325835299823681e-02	8.199957640315941489e+02	9.747826746922760854e-02	0.000000000000000000e+00	8.290199253631588050e+00	1.000000000000000000e+00
2.973000000000000000e+03	3.671097172081304905e+01	8.408902698874264559e+01	-3.760677281967418628e-02	9.449963588398077263e+02	4.453996397685711095e-02	0.000000000000000000e+00	8.290199253631588050e+00	1.000000000000000000e+00
2.973000000000000000e+03	1.178507848388776154e+02	9.024857623365298309e+01	1.073740325306658978e-02	-2.586415517129905766e+02	4.359052606200439772e-01	0.000000000000000000e+00	2.258791923941697632e+01	1.000000000000000000e+00
2.975000000000000000e+03	1.144764530537696459e+02	1.167599302762243525e+02	8.209773296952401975e-03	-1.940754305497781900e+02	2.662709209232881902e-01	0.000000000000000000e+00	2.644113494072293591e+01	1.000000000000000000e+00
2.977000000000000000e+03	5.118237093388774639e+01	1.703959740828744174e+01	-3.445070369940477287e-03	7.236521511733100454e+01	4.855123857028793566e-01	0.000000000000000000e+00	6.859334809038411152e+01	1.000000000000000000e+00
2.978000000000000000e+03	1.156619459277710291e+02	6.776695974845225123e+01	-6.046724719605661366e-03	1.388222253924902532e+02	4.230618114945600139e-01	0.000000000000000000e+00	2.258791923941697632e+01	1.000000000000000000e+00
2.980000000000000000e+03	5.457651969144024839e+00	7.167722789638804670e+01	-3.520930355358729141e-02	8.837550799315545191e+02	4.893658993936988999e-02	0.000000000000000000e+00	2.523722038396251222e+01	1.000000000000000000e+00
2.979000000000000000e+03	1.176829144626926080e+02	9.051393587352345094e+01	-5.539137814779999079e-03	1.258563569042813981e+02	4.055807424700225150e-01	0.000000000000000000e+00	2.283657672799717631e+01	1.000000000000000000e+00
2.983000000000000000e+03	3.060949875332280001e+01	7.375132916052358212e+01	6.918584281910839483e-03	-1.610931238683265008e+02	3.834621010945258313e-01	0.000000000000000000e+00	2.523722038396251222e+01	1.000000000000000000e+00
2.985000000000000000e+03	2.146429749027833367e+01	2.277296490782286043e+01	1.396048071464516156e-02	-3.409722779331462448e+02	2.439644693647252671e-01	0.000000000000000000e+00	5.145716314852574413e+01	1.000000000000000000e+00
2.991000000000000000e+03	8.759685399815564821e+00	1.656021187623329283e+01	-3.582844506902491122e-02	8.995705144678569241e+02	8.145404834182756737e-02	0.000000000000000000e+00	9.186834245346678074e+01	1.000000000000000000e+00
2.994000000000000000e+03	3.547393531165140956e+01	1.044586828344668419e+02	-3.460929946364876830e-02	8.684284943782840855e+02	5.587722959490171171e-02	0.000000000000000000e+00	6.886618931453774906e+01	1.000000000000000000e+00
2.998000000000000000e+03	1.062458386159469086e+02	1.028217197814813488e+02	-3.438679327030994687e-02	8.627447661078825831e+02	5.053513331399739350e-02	0.000000000000000000e+00	6.784451386864675726e+01	1.000000000000000000e+00
2.998000000000000000e+03	7.049405943788848106e+01	4.516160923982221220e+01	-3.533320795146591142e-02	8.869201106144416826e+02	5.289072602901101483e-02	0.000000000000000000e+00	6.784451386864675726e+01	1.000000000000000000e+00
3.004000000000000000e+03	4.437633283561547870e+01	1.074043018321403622e+02	-3.612950202934585298e-02	9.072607541447885069e+02	5.820764570013270411e-02	0.000000000000000000e+00	2.958958519844966872e+01	1.000000000000000000e+00
3.006000000000000000e+03	1.663832948195902262e+01	9.710154869674713041e+01	-4.684946585264589125e-03	1.040367807087879299e+02	4.459353276214597095e-01	0.000000000000000000e+00	2.958958519844966872e+01	1.000000000000000000e+00
3.007000000000000000e+03	5.815223208390297316e+01	5.120647648262883678e+01	-4.281124283794747118e-03	9.372148927064070278e+01	4.360531860367162782e-01	0.000000000000000000e+00	2.053929881934753254e+01	1.000000000000000000e+00
3.008000000000000000e+03	4.233734278655395400e+01	3.810105498986308703e+01	4.906873585302738532e-03	-1.097057139872492257e+02	4.843241214863323041e-01	0.000000000000000000e+00	2.053929881934753254e+01	1.000000000000000000e+00
3.010000000000000000e+03	1.229927890032496762e+01	5.374201738624834235e+01	-3.943290316346337310e-02	9.916432791105947899e+02	5.571215517785510496e-02	0.000000000000000000e+00	2.138721909307461644e+01	1.000000000000000000e+00
3.014000000000000000e+03	3.763135863874632747e+01	7.280344737247840037e+00	-3.710142680190697210e-03	7.913625803017072258e+01	4.821509604118395798e-01	0.000000000000000000e+00	4.749977887744317684e+01	1.000000000000000000e+00
3.014000000000000000e+03	6.300666559406130318e+01	6.086864478608472240e+01	-3.693634933328655834e-02	9.278709707077123312e+02	5.891903408424070676e-02	0.000000000000000000e+00	2.356727275194976556e+01	1.000000000000000000e+00
3.015000000000000000e+03	3.366869257002051086e+01	5.461454242806928505e+01	-3.917594264941176574e-03	8.443542934442886860e+01	4.444755768612006497e-01	0.000000000000000000e+00	2.138721909307461644e+01	1.000000000000000000e+00
3.015000000000000000e+03	1.042767264546092747e+02	5.457144818891584492e+01	-5.535800057696212834e-03	1.257710967862946632e+02	4.137638672872806511e-01	0.000000000000000000e+00	2.979917870355900078e+01	1.000000000000000000e+00
3.016000000000000000e+03	1.042531329555678923e+02	1.097515907206100820e+02	-2.923807921107533184e-03	5.905001668499361500e+01	4.976894364823492012e-01	0.000000000000000000e+00	4.473900395506304761e+01	1.000000000000000000e+00
3.017000000000000000e+03	6.769297772335782781e+01	8.396528574514199761e+01	-5.395980619355415786e-03	1.221995301592071002e+02	4.145662509159134812e-01	0.000000000000000000e+00	1.845273097190617761e+01	1.000000000000000000e+00
3.020000000000000000e+03	7.802827203748189788e+01	6.867852769243572197e+01	-3.830762131751629714e-03	8.221737760041669674e+01	4.625627825331082299e-01	0.000000000000000000e+00	1.845273097190617761e+01	1.000000000000000000e+00
3.024000000000000000e+03	9.959957189755359153e+00	3.541567348040538121e+01	4.888709898382452394e-03	-1.092417383140582103e+02	3.574640220513557454e-01	0.000000000000000000e+00	7.576089331931093795e+01	1.000000000000000000e+00
3.030000000000000000e+03	9.535423190583907527e+00	8.492913747849495110e+01	-6.514430243585475448e-03	1.507693584991134799e+02	2.515625342917361396e-01	0.000000000000000000e+00	3.616425364565863276e+01	1.000000000000000000e+00
3.035000000000000000e+03	4.131945171984786924e+01	1.021810583048397234e+02	-3.553861074999127307e-03	7.514417958847798218e+01	4.341750076392247859e-01	0.000000000000000000e+00	3.616425364565863276e+01	1.000000000000000000e+00
3.038000000000000000e+03	7.605811347574773151e+01	9.159307503700328823e+01	-9.976227346592730916e-03	2.391979714986370311e+02	2.213845438995607484e-01	0.000000000000000000e+00	3.631638762694885258e+01	1.000000000000000000e+00
3.040000000000000000e+03	9.746480293767035619e+01	3.760672115047042041e+01	-3.232596590784035662e-02	8.101027134767957705e+02	8.973047252705323995e-02	0.000000000000000000e+00	2.326396775192150912e+01	1.000000000000000000e+00
3.042000000000000000e+03	5.442714039347348987e+00	5.534669311186708995e+01	4.202771963269832066e-03	-9.172004700722975201e+01	4.836699550722232122e-01	0.000000000000000000e+00	3.004699091906523734e+01	1.000000000000000000e+00
3.043000000000000000e+03	4.595761654221732329e+01	6.771648129325977550e+01	5.327637365186659209e-03	-1.204537608393451507e+02	4.057502618387633930e-01	0.000000000000000000e+00	1.411485570814779322e+01	1.000000000000000000e+00
3.044000000000000000e+03	7.492603890372569708e+01	4.337008053407705432e+01	8.506898146638672276e-03	-2.016652278613029807e+02	4.386369539421196562e-01	0.000000000000000000e+00	1.224522409510759147e+01	1.000000000000000000e+00
3.045000000000000000e+03	6.348141768831556675e+01	4.772509584693048623e+01	1.246749064932671167e-02	-3.028351379535990304e+02	3.266817670299020371e-01	0.000000000000000000e+00	1.224522409510759147e+01	1.000000000000000000e+00
3.046000000000000000e+03	3.533151115533806319e+01	5.842589272370359765e+01	-3.877318752288296672e-02	9.747914136387736335e+02	7.622811154094899511e-02	0.000000000000000000e+00	1.411485570814779322e+01	1.000000000000000000e+00
3.047000000000000000e+03	6.545528570097074805e+01	7.882818986937661698e+00	1.116989787269239039e-02	-2.696892527206674686e+02	3.045677138524760519e-01	0.000000000000000000e+00	3.672929210238839914e+01	1.000000000000000000e+00
3.048000000000000000e+03	2.180827447739589076e+01	8.678429143159712567e+01	-3.794007644554771297e-02	9.535103116991779189e+02	6.556504045964983707e-02	0.000000000000000000e+00	2.233899908163467884e+01	1.000000000000000000e+00
3.049000000000000000e+03	4.355648098325639239e+01	9.188785819884158457e+01	1.799826135199796354e-02	-4.441138921679225291e+02	2.931529142628523932e-01	0.000000000000000000e+00	2.233899908163467884e+01	1.000000000000000000e+00
3.050000000000000000e+03	3.750915168056947380e+01	8.772157729862777842e+01	-1.792741949412910221e-02	4.423042981775032558e+02	3.002468681284669039e-01	0.000000000000000000e+00	5.795940835452400108e+01	1.000000000000000000e+00
3.051000000000000000e+03	8.750219463889827409e+01	5.839601383305805626e+01	-6.865418318795276503e-03	1.597350453220682596e+02	4.459796685290183804e-01	0.000000000000000000e+00	1.253004281616795801e+01	1.000000000000000000e+00
3.054000000000000000e+03	9.871444176386742697e+01	5.280249192073633679e+01	-1.361168383603989299e-02	3.320625633323588772e+02	2.648574435673599625e-01	0.000000000000000000e+00	1.253004281616795801e+01	1.000000000000000000e+00
3.059000000000000000e+03	1.188236408090922964e+02	1.930905477752475718e+01	7.332041619988019336e-03	-1.716545339835753623e+02	4.883623325935509962e-01	0.000000000000000000e+00	2.959918482839206533e+01	1.000000000000000000e+00
3.060000000000000000e+03	1.024585241832232896e+02	4.397268590367933427e+01	-1.736964254658886209e-02	4.280563684559016338e+02	4.568828511934481806e-01	0.000000000000000000e+00	2.729268611999826177e+01	1.000000000000000000e+00
3.060000000000000000e+03	2.317446926259847118e+01	1.070300211400997341e+02	3.722795918422751576e-03	-7.945947405743041259e+01	4.998084235101657447e-01	0.000000000000000000e+00	1.007543566232441918e+02	1.000000000000000000e+00
3.064000000000000000e+03	1.159374074073988083e+02	6.770474065403303143e+01	2.228628888578504386e-02	-5.536478469416331336e+02	3.136217624010495530e-01	0.000000000000000000e+00	2.729268611999826177e+01	1.000000000000000000e+00
3.075000000000000000e+03	9.121345981593602659e+00	2.284146344971129139e+01	-7.622759046072066953e-03	1.790806592007556617e+02	4.152841219075283918e-01	0.000000000000000000e+00	4.097352069330988655e+01	1.000000000000000000e+00
3.076000000000000000e+03	2.033951036101820620e+01	6.224935841964469319e+01	-3.516539239469656380e-02	8.826334073550376615e+02	8.612316588396373707e-02	0.000000000000000000e+00	4.097352069330988655e+01	1.000000000000000000e+00
3.081000000000000000e+03	8.320641630157120971e+01	1.535386321564100065e+01	-1.752707137268093643e-02	4.320777516633033315e+02	3.506472081012811381e-01	0.000000000000000000e+00	7.886390915210540697e+00	1.000000000000000000e+00
3.081000000000000000e+03	7.545037010339856920e+01	1.392595949363202656e+01	-1.430494510129368298e-02	3.497713227739312174e+02	3.010237992106441496e-01	0.000000000000000000e+00	7.886390915210540697e+00	1.000000000000000000e+00
3.084000000000000000e+03	5.828935953027006178e+01	7.408464054258537601e+01	-7.950046712866913612e-03	1.874409395884701723e+02	4.862284057961220318e-01	0.000000000000000000e+00	6.255851012804514255e+01	1.000000000000000000e+00
3.091000000000000000e+03	3.668271633187774938e+01	3.755689900713321805e+01	-1.803907763987768614e-02	4.451565089411174654e+02	2.839721415483416056e-01	0.000000000000000000e+00	4.481634737870948015e+01	1.000000000000000000e+00
3.092000000000000000e+03	7.978805182336550672e+01	4.982209548071023875e+01	-3.346504835772012854e-02	8.391995895032578119e+02	6.777332314547457326e-02	0.000000000000000000e+00	1.356638708350066658e+01	1.000000000000000000e+00
3.092000000000000000e+03	6.749853025488307878e+01	8.380000367507075509e+01	-3.426890668564553516e-02	8.597334552589396708e+02	5.384293306648668676e-02	0.000000000000000000e+00	3.424648156176066038e+01	1.000000000000000000e+00
3.094000000000000000e+03	2.687767089988803448e+01	9.537360645007804294e+01	5.232042661591751985e-03	-1.180118768127929201e+02	4.202705736755907306e-01	0.000000000000000000e+00	3.197293256953897611e+01	1.000000000000000000e+00
3.097000000000000000e+03	9.037046917389888279e+01	5.831087051121398446e+01	-2.950591998538914379e-02	7.380670793546535151e+02	7.417316235860527129e-02	0.000000000000000000e+00	1.356638708350066658e+01	1.000000000000000000e+00
3.098000000000000000e+03	9.183771461916958145e+00	6.874290349699674607e+01	-2.514731168012733845e-02	6.267301998166566364e+02	7.316283077510488120e-02	0.000000000000000000e+00	3.197293256953897611e+01	1.000000000000000000e+00
3.104000000000000000e+03	9.371630139059359976e+01	6.234977098887122793e+01	4.977476500348078717e-03	-1.115092043898956007e+02	4.865101700002796292e-01	0.000000000000000000e+00	2.988121356749370960e+01	1.000000000000000000e+00
3.109000000000000000e+03	9.245600346826083182e+01	1.157556121982759265e+02	-3.321090868966045107e-02	8.327078114798854358e+02	6.582877421532529194e-02	0.000000000000000000e+00	5.342070971203195739e+01	1.000000000000000000e+00
3.109000000000000000e+03	7.277002665300652495e+01	4.103919852157951453e+01	-3.243591310001108646e-02	8.129112194110122118e+02	1.828106284052825048e-01	0.000000000000000000e+00	2.988121356749370960e+01	1.000000000000000000e+00
3.110000000000000000e+03	1.120873413160349052e+01	6.319026893646596932e+01	-5.117029025807282028e-03	1.150739529582671992e+02	4.638785989969363976e-01	0.000000000000000000e+00	6.542524480222455452e+01	1.000000000000000000e+00
3.117000000000000000e+03	9.964227472924125095e+01	1.101758940277163248e+02	-1.565729746231470793e-02	3.843159942302206105e+02	7.016076968162554550e-02	0.000000000000000000e+00	5.747188124544538823e+01	1.000000000000000000e+00
3.119000000000000000e+03	4.348483935000903955e+01	9.795461809114016205e+01	-3.332804254510809971e-02	8.356998945119973996e+02	6.685049623884697922e-02	0.000000000000000000e+00	3.276688077936169918e+01	1.000000000000000000e+00
3.122000000000000000e+03	1.138217863935147278e+01	1.045187365624435216e+02	-3.203628803919424811e-02	8.027031428552877514e+02	5.043804029658105481e-02	0.000000000000000000e+00	3.276688077936169918e+01	1.000000000000000000e+00
3.127000000000000000e+03	1.202745477145914919e+02	9.717912827063021552e+01	4.738626071295126176e-03	-1.054079767537797494e+02	4.500676089165941418e-01	0.000000000000000000e+00	8.111727249517794291e+01	1.000000000000000000e+00
3.132000000000000000e+03	9.404304064546363406e+01	2.042028556218881619e+01	-8.659351473989385095e-03	2.055595162565052192e+02	4.478709519432602093e-01	0.000000000000000000e+00	1.526841823810956278e+01	1.000000000000000000e+00
3.136000000000000000e+03	8.103448012229665665e+01	2.841415500126138838e+01	-3.996411736898675821e-02	1.005212686560635461e+03	5.536674341761149698e-02	0.000000000000000000e+00	1.526841823810956278e+01	1.000000000000000000e+00
3.140000000000000000e+03	1.000193419266480532e+02	1.189526621830316486e+02	-3.046254072402368104e-02	7.625031287726122855e+02	6.347190682217429547e-02	0.000000000000000000e+00	9.250754704581558485e+01	1.000000000000000000e+00
3.147000000000000000e+03	3.491197830525016599e+01	7.960167203070889741e+01	-3.749788182198385278e-02	9.422148324801243007e+02	7.982458612568987810e-02	0.000000000000000000e+00	4.436981900495836584e+01	1.000000000000000000e+00
3.147000000000000000e+03	7.004988756276115680e+01	1.066942572071679365e+02	-3.456575672229016821e-02	8.673162327089928567e+02	6.743764772888294345e-02	0.000000000000000000e+00	4.436981900495836584e+01	1.000000000000000000e+00
3.149000000000000000e+03	8.484327154610561195e+01	2.360087994083091090e+01	-3.842231918510669725e-02	9.658287854050014403e+02	6.696381766873760188e-02	0.000000000000000000e+00	7.502814644783674680e+01	1.000000000000000000e+00
3.157000000000000000e+03	2.366587267614806578e+01	8.589069259450411664e+00	5.135320217192097282e-03	-1.155411856227301115e+02	4.350927008506003668e-01	0.000000000000000000e+00	9.344040445261865102e+01	1.000000000000000000e+00
3.157000000000000000e+03	1.106551231744055599e+02	4.270621278027240209e+01	-3.153497761091287460e-02	7.898976015320804436e+02	8.332585353501409386e-02	0.000000000000000000e+00	9.344040445261865102e+01	1.000000000000000000e+00
3.163000000000000000e+03	7.516229598034581727e+01	2.815876390996303513e+01	8.662009990608524057e-03	-2.056274257642757277e+02	3.724178661513541932e-01	0.000000000000000000e+00	1.712154943284419417e+01	1.000000000000000000e+00
3.165000000000000000e+03	5.047009151345194056e+01	1.129377015247340381e+02	6.965419548159830498e-03	-1.622894902383439160e+02	3.190890294229552504e-01	0.000000000000000000e+00	8.610092211755554104e+01	1.000000000000000000e+00
3.167000000000000000e+03	5.806916059770667005e+01	2.717277315336485088e+01	-4.067578771301854496e-02	1.023391689998172524e+03	8.184100937918037388e-02	0.000000000000000000e+00	1.712154943284419417e+01	1.000000000000000000e+00
3.171000000000000000e+03	4.855762197989308504e+01	7.797915771663410567e+01	-3.406180409656220376e-02	8.544431987371639252e+02	1.154750822195994564e-01	0.000000000000000000e+00	3.311981633279808790e+01	1.000000000000000000e+00
3.173000000000000000e+03	7.017819359291384274e+01	1.030684605575765005e+02	-3.080407157853155484e-02	7.712272390719817849e+02	1.269075390158068695e-01	0.000000000000000000e+00	3.311981633279808790e+01	1.000000000000000000e+00
3.175000000000000000e+03	1.140357512873721646e+02	1.167524034008269069e+02	-1.542547120306909415e-02	3.783941929368550632e+02	1.032100190098791392e-01	0.000000000000000000e+00	4.594274326441646394e+01	1.000000000000000000e+00
3.177000000000000000e+03	4.766681286511040128e+01	5.921750645714436700e+01	-4.070278413833768039e-02	1.024081290334611367e+03	9.517852739934196116e-02	0.000000000000000000e+00	3.093183745594029332e+01	1.000000000000000000e+00
3.180000000000000000e+03	2.053711209768901114e+01	7.407543042622181417e+01	-3.691798585363640500e-02	9.274018915020309350e+02	7.696754216129941817e-02	0.000000000000000000e+00	3.093183745594029332e+01	1.000000000000000000e+00
3.181000000000000000e+03	4.283272842078102371e+01	2.235662054923805542e+01	-3.708873308909929611e-02	9.317634819581471675e+02	1.228280216346100406e-01	0.000000000000000000e+00	3.717651519885360756e+01	1.000000000000000000e+00
3.186000000000000000e+03	5.302184924287261225e+01	1.056603042458951904e+02	-3.648871156786698267e-02	9.164364511375524671e+02	4.825095218004038511e-02	0.000000000000000000e+00	6.048473786044112899e+01	1.000000000000000000e+00
3.188000000000000000e+03	1.134828799926068399e+02	1.039670013415178857e+02	-3.531641791383120788e-02	8.864912236242258814e+02	9.195034005628932583e-02	0.000000000000000000e+00	6.048473786044112899e+01	1.000000000000000000e+00
3.187000000000000000e+03	4.010069490660094260e+01	1.391730370355883117e+01	1.079594064874245425e-02	-2.601368388584227773e+02	3.922060534692355382e-01	0.000000000000000000e+00	9.264844509160897701e+01	1.000000000000000000e+00
3.197000000000000000e+03	6.762444540318594477e+01	7.234977363593942812e+01	-2.647377261568237966e-02	6.606134972020772693e+02	1.269766609693210313e-01	0.000000000000000000e+00	1.797693134862315708e+308	1.000000000000000000e+00
3.201000000000000000e+03	9.816654238097937579e+00	2.075270499562180149e+01	-3.909739043850171680e-02	9.830728967255969337e+02	7.021790890879919811e-02	0.000000000000000000e+00	6.564097025825782339e+01	1.000000000000000000e+00
3.202000000000000000e+03	6.110571559465599734e+01	7.585184191884080462e+01	-3.606162980191965350e-02	9.055270167956892919e+02	9.681713370544942077e-02	0.000000000000000000e+00	4.575225469911571707e+01	1.000000000000000000e+00
3.204000000000000000e+03	1.054832208466155095e+02	8.698314182788386972e+01	-3.483768456827721072e-02	8.742623943530977613e+02	7.900460573253142993e-02	0.000000000000000000e+00	4.575225469911571707e+01	1.000000000000000000e+00
3.205000000000000000e+03	7.448643023482229353e+01	3.200246272541240700e+01	-3.074101369403072978e-02	7.696164799491411941e+02	9.817239920161446864e-02	0.000000000000000000e+00	4.584551864610795491e+01	1.000000000000000000e+00
3.207000000000000000e+03	1.197620286971914680e+02	1.861432449847730197e+01	7.411359674504608593e-03	-1.736806450865714169e+02	4.188373055787550925e-01	0.000000000000000000e+00	4.721357920460179258e+01	1.000000000000000000e+00
3.212000000000000000e+03	2.374553195362734925e+01	8.197245923211781360e+00	-1.930137767062792969e-02	4.774008715039993263e+02	3.916418577978705295e-01	0.000000000000000000e+00	9.657993152280712934e+01	1.000000000000000000e+00
3.212000000000000000e+03	5.044793054141659638e+01	1.136416106691870596e+02	2.439743429213216824e-02	-6.075752304851164354e+02	3.142055421003406845e-01	0.000000000000000000e+00	1.087728465519931262e+02	1.000000000000000000e+00
3.218000000000000000e+03	4.839788412691927277e+01	5.068627004455577634e+01	-1.541186250723921777e-02	3.780465705716034677e+02	4.943946153598101079e-01	0.000000000000000000e+00	1.867514697016920167e+01	1.000000000000000000e+00
3.219000000000000000e+03	5.497010070764595469e+01	3.320579283214989630e+01	-4.607757583462090967e-02	1.161375695731970836e+03	1.023886225266430472e-01	0.000000000000000000e+00	1.867514697016920167e+01	1.000000000000000000e+00
3.226000000000000000e+03	3.507445568622853926e+01	4.289733547925190038e+01	1.280247071446843042e-02	-3.113919140041768969e+02	4.285473758198176109e-01	0.000000000000000000e+00	4.768617863368707788e+01	1.000000000000000000e+00
3.228000000000000000e+03	6.914806208301074264e+01	8.405298904598585352e+01	-1.354924564516888676e-02	3.304676337473389367e+02	4.278943227517172376e-01	0.000000000000000000e+00	6.344411251926157291e+00	1.000000000000000000e+00
3.229000000000000000e+03	3.759854635762445696e+01	9.051666557708597338e+01	-2.829942306757709386e-02	7.072481590494630836e+02	1.389440096079457287e-01	0.000000000000000000e+00	2.591047330822161143e+01	1.000000000000000000e+00
3.232000000000000000e+03	6.282898713848449290e+01	8.461942172426969933e+01	-6.256393264772226737e-02	1.582505422003725243e+03	9.167705039706031123e-02	0.000000000000000000e+00	6.344411251926157291e+00	1.000000000000000000e+00
3.233000000000000000e+03	3.402212945972916458e+01	4.220722654204674740e+01	3.004991134785574280e-02	-7.519628682282573209e+02	2.857556774865722682e-01	0.000000000000000000e+00	4.844164177345481193e+01	1.000000000000000000e+00
3.254000000000000000e+03	8.385474468233070411e+01	1.819690230372381023e+01	-3.702077747199696012e-02	9.300276144918921091e+02	7.016349540965971521e-02	0.000000000000000000e+00	6.335916056687112530e+01	1.000000000000000000e+00
3.255000000000000000e+03	4.221522223019875497e+01	6.595183291509583512e+01	-3.759542507149637308e-02	9.447064904269071803e+02	1.418481215082351143e-01	0.000000000000000000e+00	4.009990927662125415e+01	1.000000000000000000e+00
3.259000000000000000e+03	1.770332643010699769e+01	9.768776977346981027e+01	-3.725450969441838900e-02	9.359981019661777282e+02	7.177962143294869257e-02	0.000000000000000000e+00	1.826533733521824132e+01	1.000000000000000000e+00
3.260000000000000000e+03	3.307062249428643952e+01	1.075603965589394448e+02	-6.417972724201607970e-02	1.623779497466267003e+03	5.426233225660470616e-02	0.000000000000000000e+00	1.826533733521824132e+01	1.000000000000000000e+00
3.272000000000000000e+03	1.057559708883012490e+02	1.006257076115738869e+02	-3.269255969042713511e-02	8.194670345978216801e+02	1.205745792210516365e-01	0.000000000000000000e+00	5.198503562963493607e+01	1.000000000000000000e+00
3.275000000000000000e+03	5.440640645555542676e+01	9.252224156415327627e+01	-3.530093157694146749e-02	8.860956385420112156e+02	7.785329941218877003e-02	0.000000000000000000e+00	1.001455109985183434e+01	1.000000000000000000e+00
3.279000000000000000e+03	6.438626849152464615e+01	9.168942257147605801e+01	-4.110471211789538948e-02	1.034348192957851325e+03	8.668723924814980553e-02	0.000000000000000000e+00	1.001455109985183434e+01	1.000000000000000000e+00
3.283000000000000000e+03	2.134887742824570367e+01	1.624295901156925837e+01	8.869809225510821155e-03	-2.109354775009906575e+02	4.742395462350993407e-01	0.000000000000000000e+00	8.685842442290757504e+01	1.000000000000000000e+00
3.289000000000000000e+03	3.545543654939623934e+01	2.007851364000672234e+01	-2.139321207990004317e-02	5.308349723286607968e+02	4.076604660836423699e-01	0.000000000000000000e+00	1.797693134862315708e+308	1.000000000000000000e+00
3.295000000000000000e+03	5.507268585350913348e+00	8.490671300411153766e+01	-2.263413896628563987e-02	5.625333764036918183e+02	7.390754606551153127e-02	0.000000000000000000e+00	4.259662574143715830e+01	1.000000000000000000e+00
3.296000000000000000e+03	4.419186579410980897e+01	1.027385514778121660e+02	-3.269483058555918559e-02	8.195250426499459309e+02	7.942959318130760060e-02	0.000000000000000000e+00	4.259662574143715830e+01	1.000000000000000000e+00
3.297000000000000000e+03	5.821229056766354404e+01	6.601692242267303001e+00	-6.734699734503947488e-03	1.563959521406388546e+02	4.611186211020389392e-01	0.000000000000000000e+00	3.345311295946427066e+01	1.000000000000000000e+00
3.298000000000000000e+03	8.348946316687005265e+01	2.851459510949600329e+01	-3.529430881562233696e-02	8.859264658319269756e+02	6.857952933058686362e-02	0.000000000000000000e+00	3.345311295946427066e+01	1.000000000000000000e+00
3.302000000000000000e+03	1.019285792694414852e+02	6.928884425725674134e+01	-1.516164493510426675e-02	3.716549790965338502e+02	3.579866711702672788e-01	0.000000000000000000e+00	1.797693134862315708e+308	1.000000000000000000e+00
3.310000000000000000e+03	7.797910888051588074e+01	1.106505827687637975e+02	7.067446958284722205e-03	-1.648956921897639631e+02	3.916240870505023342e-01	0.000000000000000000e+00	1.797693134862315708e+308	1.000000000000000000e+00
3.329000000000000000e+03	6.360424754694349758e+01	4.806237666438766354e+01	-4.457416489423943196e-02	1.122972363511617687e+03	3.198970813075886488e-01	0.000000000000000000e+00	1.797693134862315708e+308	1.000000000000000000e+00
3.344000000000000000e+03	1.090808662943952498e+02	9.835419540191047361e+00	-4.153354757931171370e-02	1.045302423933755108e+03	1.772238399467359615e-01	0.000000000000000000e+00	6.824794901173844153e+01	1.000000000000000000e+00
3.344000000000000000e+03	1.128742736207847486e+02	7.797786303295804089e+01	5.195798797739634850e-02	-1.311585738140137209e+03	3.070373952598670630e-01	0.000000000000000000e+00	6.824794901173844153e+01	1.000000000000000000e+00
3.358000000000000000e+03	9.563004968661448402e+01	4.597542316751580671e+01	-2.982789247287406451e-02	7.462915880838232852e+02	1.335396107969155644e-01	0.000000000000000000e+00	8.366419832509755850e+01	1.000000000000000000e+00
3.360000000000000000e+03	3.293045971809538486e+01	1.013691005969917711e+02	-3.877145512370668706e-02	9.747471610001118734e+02	8.495922100805708421e-02	0.000000000000000000e+00	2.124504690285924724e+01	1.000000000000000000e+00
3.362000000000000000e+03	1.685503108882205936e+01	8.747908215604545035e+01	-2.895222402477584667e-02	7.239233949145864244e+02	6.664647192529926656e-02	0.000000000000000000e+00	2.124504690285924724e+01	1.000000000000000000e+00
3.366000000000000000e+03	1.127931346725534212e+02	2.666104024388642202e+01	9.172874412781738609e-03	-2.186770155985086319e+02	2.853911384228141612e-01	0.000000000000000000e+00	1.246082346848681688e+01	1.000000000000000000e+00
3.368000000000000000e+03	6.127729604715908351e+01	1.987687835176493323e+01	-6.077657884513376803e-03	1.396123863369599860e+02	4.277590112282039225e-01	0.000000000000000000e+00	3.955489678775767715e+01	1.000000000000000000e+00
3.370000000000000000e+03	2.365583301728840482e+01	7.661503638632473745e+00	-1.214499438309379550e-02	2.945972497493110609e+02	3.742053678402523786e-01	0.000000000000000000e+00	3.955489678775767715e+01	1.000000000000000000e+00
3.370000000000000000e+03	1.018296275351960105e+02	2.073874062617836955e+01	-8.633092416684542969e-03	2.048887513482657710e+02	4.245304162830932926e-01	0.000000000000000000e+00	1.246082346848681688e+01	1.000000000000000000e+00
3.372000000000000000e+03	1.119073013492783701e+02	2.814311159672804052e+01	-1.360517419830057327e-02	3.318962802662839522e+02	2.570883367532726949e-01	0.000000000000000000e+00	1.250536760645443657e+01	1.000000000000000000e+00
3.379000000000000000e+03	1.117370740375138283e+01	2.818343739502871514e+01	-4.182103427470906104e-02	1.052646022929698347e+03	1.609821966717662756e-01	0.000000000000000000e+00	1.797693134862315708e+308	1.000000000000000000e+00
3.385000000000000000e+03	1.124814646475776101e+02	3.519165744855966693e+01	-3.637957261962547484e-02	9.136485910954836527e+02	1.367308945713811008e-01	0.000000000000000000e+00	3.379787733124526738e+01	1.000000000000000000e+00
3.385000000000000000e+03	7.926372628705686907e+01	2.895640522351763835e+01	-3.780973273344449825e-02	9.501807943035790913e+02	1.934746349131433174e-01	0.000000000000000000e+00	3.379787733124526738e+01	1.000000000000000000e+00
3.396000000000000000e+03	9.173305072379405090e+01	1.055079480513902581e+02	1.080571545639128633e-02	-2.603865278658959141e+02	4.799542054551267922e-01	0.000000000000000000e+00	1.797693134862315708e+308	1.000000000000000000e+00
3.416000000000000000e+03	4.401890418218745538e+01	1.826572372409445677e+01	5.200160599647433296e-02	-1.312699922713664819e+03	3.371259335806997548e-01	0.000000000000000000e+00	4.455897931520345168e+01	1.000000000000000000e+00
3.421000000000000000e+03	8.761264221881829428e+01	9.041373253392741560e+00	5.724468649944958187e-02	-1.446629879590740074e+03	4.213926253252117116e-01	0.000000000000000000e+00	2.890295681199645017e+01	1.000000000000000000e+00
3.424000000000000000e+03	9.726758321098652971e+01	3.628404248593824377e+01	-1.388894783235858875e-02	3.391450323216212723e+02	4.043722394080991878e-01	0.000000000000000000e+00	2.890295681199645017e+01	1.000000000000000000e+00
3.440000000000000000e+03	6.886566889768259614e+01	8.357021351276056720e+00	-4.289044732648433084e-02	1.079963254436398984e+03	1.776506014885882445e-01	0.000000000000000000e+00	1.156770284017699026e+02	1.000000000000000000e+00
3.441000000000000000e+03	1.326931491606068825e+01	1.097977445536176049e+02	-2.168191108688398774e-02	5.382095387755946376e+02	1.380485601480274660e-01	0.000000000000000000e+00	1.156770284017699026e+02	1.000000000000000000e+00
3.458000000000000000e+03	8.627289666311277472e+01	9.913668079159373292e+01	-1.752548415057657294e-02	4.320372074473846737e+02	4.203624181519427516e-01	0.000000000000000000e+00	1.999837109198223573e+01	1.000000000000000000e+00
3.458000000000000000e+03	9.719328319514485770e+01	1.158901880161614599e+02	-1.890644616256965949e-02	4.673126876941898900e+02	3.389130338085565297e-01	0.000000000000000000e+00	1.999837109198223573e+01	1.000000000000000000e+00
3.462000000000000000e+03	4.323365190748862830e+01	5.626304202324556059e+01	8.156975816009653935e-02	-2.067992797191090176e+03	4.616304464873639546e-01	0.000000000000000000e+00	6.074969539325549306e+01	1.000000000000000000e+00
3.468000000000000000e+03	1.162992209687755860e+02	6.797450627274318435e+01	3.233537001618794204e-02	-8.103429332912245400e+02	4.042642718666001889e-01	0.000000000000000000e+00	1.064098681879922594e+02	1.000000000000000000e+00
3.470000000000000000e+03	1.951623912225534241e+01	1.122024891872060692e+02	-1.511668860265413805e-02	3.705066084653790313e+02	4.427469152361941385e-01	0.000000000000000000e+00	7.727683565644693431e+01	1.000000000000000000e+00
3.471000000000000000e+03	1.030587330135177915e+01	3.547649300261006999e+01	-9.726285867593192913e-02	2.468859477411003354e+03	2.289509387664541151e-01	0.000000000000000000e+00	7.727683565644693431e+01	1.000000000000000000e+00
3.489000000000000000e+03	5.356989068193217918e+01	3.484644913376332198e+01	1.173839863637305379e-02	-2.842111130508930614e+02	4.104632260616488670e-01	0.000000000000000000e+00	1.797693134862315708e+308	1.000000000000000000e+00
3.518000000000000000e+03	7.887955352836996781e+01	2.690670688097027607e+01	-3.186940379869444839e-02	7.984402292645241914e+02	2.115820744888543548e-01	0.000000000000000000e+00	1.797693134862315708e+308	1.000000000000000000e+00
3.526000000000000000e+03	1.206741905302133588e+01	6.291056910481051290e+01	2.560899344730883584e-02	-6.385234612656199715e+02	3.952751533767633330e-01	0.000000000000000000e+00	1.797693134862315708e+308	1.000000000000000000e+00
3.549000000000000000e+03	6.163735817458942989e+01	1.407238072259632666e+01	-7.628228618382805470e-02	1.932928898521494375e+03	3.975560609897632602e-01	0.000000000000000000e+00	1.797693134862315708e+308	1.000000000000000000e+00
3.550000000000000000e+03	5.121917398377937758e+01	1.140622950328694571e+02	-2.111247040631529862e-02	5.236636690813681980e+02	4.550109942921605199e-01	0.000000000000000000e+00	4.355544615098656180e+01	1.000000000000000000e+00
3.552000000000000000e+03	2.275433361498248530e+01	8.251497819675936540e+00	-6.408816036347864294e-03	1.480715349175543167e+02	4.558283032511373234e-01	0.000000000000000000e+00	3.136411439979642424e+01	1.000000000000000000e+00
3.555000000000000000e+03	2.100258545744169680e+01	3.956665470058697309e+01	-4.032912330123510775e-02	1.014536447418047032e+03	7.445050780735629203e-02	0.000000000000000000e+00	3.136411439979642424e+01	1.000000000000000000e+00
3.555000000000000000e+03	9.606996716590566621e+01	8.983446362102813509e+01	4.103105944832155516e-02	-1.032466799213408876e+03	2.724424854694535991e-01	0.000000000000000000e+00	7.481599372394549974e+00	1.000000000000000000e+00
3.554000000000000000e+03	8.911500032676984517e+01	9.259177489027860020e+01	2.308666626964199498e-02	-5.740927949916427906e+02	4.373810951736513131e-01	0.000000000000000000e+00	7.481599372394549974e+00	1.000000000000000000e+00
3.556000000000000000e+03	3.079072148006148524e+01	1.105012132125346227e+02	1.544338008372439161e-02	-3.788516598043806312e+02	4.591573981706436047e-01	0.000000000000000000e+00	6.101204376192691825e+01	1.000000000000000000e+00
3.558000000000000000e+03	9.210746412325430299e+01	4.388647912894673198e+01	-3.018562712572463169e-02	7.554296103977137591e+02	1.745569544375455973e-01	0.000000000000000000e+00	2.415966352307211906e+01	1.000000000000000000e+00
3.561000000000000000e+03	6.922000524627526374e+01	5.162298788307187181e+01	-3.747220958040843597e-02	9.415590572721749822e+02	6.591054171693622177e-02	0.000000000000000000e+00	2.415966352307211906e+01	1.000000000000000000e+00
3.568000000000000000e+03	6.068159786101965381e+01	1.920602184966586634e+01	-7.198147212070489520e-02	1.823068322914550890e+03	2.879330426477725302e-01	0.000000000000000000e+00	8.426132428093012550e+01	1.000000000000000000e+00
3.571000000000000000e+03	1.172361215481233074e+02	8.166846352545128696e+01	-5.503041513795436240e-02	1.390068232713315183e+03	4.585709860068527544e-01	0.000000000000000000e+00	8.426132428093012550e+01	1.000000000000000000e+00
3.590000000000000000e+03	5.130282070673465000e+01	2.837973991725410272e+01	2.540745872582789514e-02	-6.333754311062778015e+02	4.302586233645481206e-01	0.000000000000000000e+00	2.312294683435673548e+01	1.000000000000000000e+00
3.590000000000000000e+03	3.285708025450932723e+01	4.232338827317682473e+01	6.662779506867238903e-03	-1.545588121271472062e+02	4.782689112204001614e-01	0.000000000000000000e+00	2.312294683435673548e+01	1.000000000000000000e+00
3.591000000000000000e+03	6.013390404610969853e+01	7.906307623511162319e+01	-3.929932792059784297e-02	9.882312150565193178e+02	2.018545157327904516e-01	0.000000000000000000e+00	3.251679879583523558e+01	1.000000000000000000e+00
3.596000000000000000e+03	3.053219776540976582e+01	6.560643515347457821e+01	-1.161950101515103577e-02	2.811739761474990473e+02	3.380814639297768931e-01	0.000000000000000000e+00	3.251679879583523558e+01	1.000000000000000000e+00
3.604000000000000000e+03	4.914684663868194292e+01	2.834761425944863333e+01	1.125251968673431774e-01	-2.858722706605959502e+03	4.879761562994445745e-01	0.000000000000000000e+00	3.819811459829159617e+01	1.000000000000000000e+00
3.605000000000000000e+03	1.159067488476090979e+01	3.532113001939364239e+01	-1.024070023613719155e-02	2.459537027279677659e+02	4.055107953196371851e-01	0.000000000000000000e+00	3.819811459829159617e+01	1.000000000000000000e+00
3.617000000000000000e+03	4.755163463664428036e+01	8.154664688726482780e+01	-3.831961098013927230e-02	9.632051931381264467e+02	6.856447345333538390e-02	0.000000000000000000e+00	1.797693134862315708e+308	1.000000000000000000e+00
3.633000000000000000e+03	4.945856329532854545e+01	2.031895693853064699e+01	4.840499160815488200e-02	-1.220827518759968370e+03	2.968825623209060405e-01	0.000000000000000000e+00	1.797693134862315708e+308	1.000000000000000000e+00
3.642000000000000000e+03	4.901127398194264373e+01	2.001206103117601387e+01	-4.561453259781503289e-02	1.149547656718943927e+03	4.445870370375328839e-01	0.000000000000000000e+00	3.735098890295753193e+01	1.000000000000000000e+00
3.647000000000000000e+03	1.344673653847582351e+01	8.598908598079210819e+00	-4.106122516035900366e-02	1.033237356238052826e+03	6.423343097879419261e-02	0.000000000000000000e+00	3.735098890295753193e+01	1.000000000000000000e+00
3.649000000000000000e+03	4.619626420166262193e+01	2.833659579416919883e+01	-4.082594880701986145e-02	1.027227425274943243e+03	4.587761378826247238e-01	0.000000000000000000e+00	3.823751898348704259e+01	1.000000000000000000e+00
3.662000000000000000e+03	3.726750826831514019e+01	2.130358757965650085e+01	3.702469130854334212e-02	-9.301275900615182763e+02	3.781966604691725520e-01	0.000000000000000000e+00	1.797693134862315708e+308	1.000000000000000000e+00
3.678000000000000000e+03	8.729942939728931606e+01	1.114072042656531494e+02	-1.111222175976794152e-02	2.682159662982244868e+02	4.630185059409556159e-01	0.000000000000000000e+00	1.094066340320905084e+02	1.000000000000000000e+00
3.683000000000000000e+03	9.460107704425979591e+00	3.452514154211066000e+01	1.005434957316775867e-02	-2.411935362110989445e+02	3.681064931770618998e-01	0.000000000000000000e+00	1.094066340320905084e+02	1.000000000000000000e+00
3.696000000000000000e+03	5.659216632448480055e+01	4.612848880086863801e+01	-7.680646308162713404e-03	1.805593392460330051e+02	4.434309489006336147e-01	0.000000000000000000e+00	4.821841460129154910e+01	1.000000000000000000e+00
3.698000000000000000e+03	1.335527184608658047e+01	2.478401732636491062e+01	-4.041589702825459235e-02	1.016753007226958516e+03	6.777978913715132503e-02	0.000000000000000000e+00	4.821841460129154910e+01	1.000000000000000000e+00
3.702000000000000000e+03	3.471698858578012903e+01	2.470694746224394223e+01	2.629019659091617542e-02	-6.559242064184147694e+02	4.272892065505506931e-01	0.000000000000000000e+00	1.797693134862315708e+308	1.000000000000000000e+00
3.715000000000000000e+03	7.152998728187453992e+01	1.044111870227549055e+01	-1.382115694065842379e-02	3.374133726232989829e+02	3.054065954997652321e-01	0.000000000000000000e+00	1.797693134862315708e+308	1.000000000000000000e+00
3.722000000000000000e+03	3.310077344675710975e+01	5.692894427562426785e+01	-1.130134248672134446e-02	2.730468917038247127e+02	3.919158273441444296e-01	0.000000000000000000e+00	8.349579764833061191e+00	1.000000000000000000e+00
3.725000000000000000e+03	6.803114302758859822e+01	5.809042484665405404e+00	-3.588964328872439047e-02	9.011337700617112887e+02	9.540668998242218812e-02	0.000000000000000000e+00	4.313636424943022263e+01	1.000000000000000000e+00
3.726000000000000000e+03	2.484133734907394597e+01	5.815254453616610419e+01	-8.799972681339425506e-03	2.091515633795096960e+02	4.865089402071739455e-01	0.000000000000000000e+00	8.349579764833061191e+00	1.000000000000000000e+00
3.730000000000000000e+03	7.672925790383754929e+01	4.805935275878171353e+01	-4.035433077423634940e-02	1.015180350514732595e+03	1.044050156251463690e-01	0.000000000000000000e+00	4.313636424943022263e+01	1.000000000000000000e+00
3.731000000000000000e+03	8.516109592924767213e+00	6.776604861460454288e+01	-3.760318084048316911e-02	9.449046048379602780e+02	6.025996241947872978e-02	0.000000000000000000e+00	1.894551456034636061e+01	1.000000000000000000e+00
3.735000000000000000e+03	2.502073364653366738e+01	1.868848664373099311e+01	-4.054932785662655054e-02	1.020161382337695045e+03	8.952141182655659613e-02	0.000000000000000000e+00	1.053807082591927724e+01	1.000000000000000000e+00
3.735000000000000000e+03	1.187187732898268777e+01	9.542314339384400057e+01	-4.431305070549195618e-02	1.116302427389313607e+03	6.081078011339335898e-02	0.000000000000000000e+00	2.785993662459054576e+01	1.000000000000000000e+00
3.736000000000000000e+03	1.472206772128443397e+01	2.092196305779972931e+01	-1.945187612634158292e-02	4.812452243939383720e+02	1.769061750591991444e-01	0.000000000000000000e+00	1.053807082591927724e+01	1.000000000000000000e+00
3.735000000000000000e+03	3.562197968557829597e+01	3.211772202764277040e+01	1.118589590133164773e-02	-2.700979085260776742e+02	4.829197895951640174e-01	0.000000000000000000e+00	1.710937697804532931e+01	1.000000000000000000e+00
3.742000000000000000e+03	3.559802807696048887e+01	8.687864851900941687e+01	-3.638679765731282767e-02	9.138331484345047784e+02	5.587723054519866395e-02	0.000000000000000000e+00	1.339217264370773997e+01	1.000000000000000000e+00
3.740000000000000000e+03	4.632573525154207061e+01	9.489529288528292739e+01	-6.450330853793631927e-03	1.491319950243781705e+02	2.756726945564985654e-01	0.000000000000000000e+00	1.339217264370773997e+01	1.000000000000000000e+00
3.743000000000000000e+03	3.816546788667743328e+01	2.784403013689400552e+01	-1.392093507161520742e-02	3.399621186836988045e+02	4.232023608601542808e-01	0.000000000000000000e+00	4.604071600811415976e+01	1.000000000000000000e+00
3.746000000000000000e+03	8.282700787513974205e+01	1.665947040488839903e+01	-7.623659542304121739e-02	1.931761767553661684e+03	4.878420653203052737e-02	0.000000000000000000e+00	4.604071600811415976e+01	1.000000000000000000e+00
3.750000000000000000e+03	1.356564004610260810e+01	1.008941811072541839e+02	-8.087633422124240398e-03	1.909554730821359385e+02	3.085088132182293164e-01	0.000000000000000000e+00	2.598548487364349668e+01	1.000000000000000000e+00
3.750000000000000000e+03	5.508161167683335435e+01	1.277248402190437737e+01	-5.042931207505641639e-03	1.131811882745678730e+02	4.363583110216558980e-01	0.000000000000000000e+00	4.654166683182845077e+01	1.000000000000000000e+00
3.752000000000000000e+03	2.040482596894630518e+01	5.685788216198710643e+01	-3.927072419821563826e-02	9.875005577067038303e+02	7.705908652827242467e-02	0.000000000000000000e+00	2.188921382873931520e+01	1.000000000000000000e+00
3.751000000000000000e+03	8.716446193727412250e+00	7.536516343910953708e+01	-3.371950667873968577e-02	8.456995072408976739e+02	5.859068810375478442e-02	0.000000000000000000e+00	2.188921382873931520e+01	1.000000000000000000e+00
3.752000000000000000e+03	6.106946370461801621e+01	5.892735786615050841e+01	-3.129983868180621909e-02	7.838911809521359828e+02	8.572634796610523189e-02	0.000000000000000000e+00	4.071726282381391115e+01	1.000000000000000000e+00
3.759000000000000000e+03	3.318846336934236518e+01	3.442885820319648360e+01	1.092871756815856112e-02	-2.635285104304268202e+02	4.898091297733195848e-01	0.000000000000000000e+00	1.797693134862315708e+308	1.000000000000000000e+00
3.765000000000000000e+03	1.056747790188575351e+02	8.230983815495523004e+01	-2.531309818306515941e-02	6.309650726507974241e+02	1.020031102501314235e-01	0.000000000000000000e+00	6.704770317831376758e+01	1.000000000000000000e+00
3.769000000000000000e+03	5.560488488291792919e+01	3.771835687542082383e+01	-7.749301424322365545e-03	1.823130748107329850e+02	4.975810364272852393e-01	0.000000000000000000e+00	1.713197069878327028e+01	1.000000000000000000e+00
3.771000000000000000e+03	3.210946332403283776e+01	7.915342000119693466e+01	-4.002958053991033383e-02	1.006884886644890685e+03	4.700156718747228179e-02	0.000000000000000000e+00	3.927009214771254619e+01	1.000000000000000000e+00
3.773000000000000000e+03	4.142852982276566820e+01	2.477081375395528795e+01	8.428871649923791107e-03	-1.996721084853248271e+02	4.594087811129147214e-01	0.000000000000000000e+00	8.792883474610265537e+00	1.000000000000000000e+00
3.773000000000000000e+03	9.478609699840715663e+00	1.112467931727759094e+02	-3.479915611002026843e-02	8.732782182089466687e+02	7.111160071831723606e-02	0.000000000000000000e+00	3.927009214771254619e+01	1.000000000000000000e+00
3.774000000000000000e+03	3.906832565402858393e+01	3.324101068672788983e+01	1.405100631900347251e-02	-3.432846762038002453e+02	4.711664657258977096e-01	0.000000000000000000e+00	8.792883474610265537e+00	1.000000000000000000e+00
3.782000000000000000e+03	4.181176591154542166e+01	8.101716052688315628e+00	-3.976946590514799686e-03	8.595153316929264520e+01	4.295166188050975054e-01	0.000000000000000000e+00	1.797693134862315708e+308	1.000000000000000000e+00
3.790000000000000000e+03	9.435545290196222368e+01	3.151349612849944393e+01	-4.019912279931552729e-02	1.011215697029757621e+03	6.387899425091447814e-02	0.000000000000000000e+00	1.797693134862315708e+308	1.000000000000000000e+00
3.800000000000000000e+03	2.567393449878689538e+01	7.301057445663070666e+01	-1.763742836187016591e-02	4.348967255079372762e+02	9.823533798017447527e-02	0.000000000000000000e+00	5.710200531403297219e+01	1.000000000000000000e+00
3.805000000000000000e+03	4.805803111909156655e+01	2.047876286235275956e+01	-3.273082426778870999e-03	6.797193185609943100e+01	4.672279125679904555e-01	0.000000000000000000e+00	2.692280333984572849e+01	1.000000000000000000e+00
3.805000000000000000e+03	8.623229302300062216e+01	9.424504376168333408e+01	-3.797190828256729028e-03	8.135982768737839876e+01	3.929493780727784102e-01	0.000000000000000000e+00	3.513063489990948796e+01	1.000000000000000000e+00
3.809000000000000000e+03	7.476831631628637354e+01	2.385485592394395482e+01	-3.723995177298674436e-02	9.356262324538834037e+02	6.174099788250408949e-02	0.000000000000000000e+00	2.692280333984572849e+01	1.000000000000000000e+00
3.810000000000000000e+03	6.048248428954708800e+01	1.181429277404229339e+02	-2.738129588353502807e-03	5.430702426200050326e+01	4.824595736018981729e-01	0.000000000000000000e+00	3.513063489990948796e+01	1.000000000000000000e+00
3.814000000000000000e+03	1.949278467032762308e+01	5.203256232231348832e+01	1.201047714722656631e-02	-2.911611232987066842e+02	3.996020533584674350e-01	0.000000000000000000e+00	6.204327148544073367e+01	1.000000000000000000e+00
3.815000000000000000e+03	1.141692320383576202e+02	1.187737032257782346e+02	-3.161410733280604207e-02	7.919189018410939980e+02	4.722360254033808324e-02	0.000000000000000000e+00	5.369045316960304604e+01	1.000000000000000000e+00
3.819000000000000000e+03	8.190829509965553257e+01	3.125618551337829487e+01	-1.267954011659229961e-02	3.082517582001451615e+02	1.110951322725228785e-01	0.000000000000000000e+00	6.578262517914895113e+01	1.000000000000000000e+00
3.827000000000000000e+03	6.515171997889817135e+01	1.120781758794185095e+02	-3.379290009396517663e-02	8.475742785572321054e+02	4.929247983631745988e-02	0.000000000000000000e+00	4.796424252877030625e+01	1.000000000000000000e+00
3.828000000000000000e+03	1.617696620127723506e+01	3.699203334964236944e+01	6.739876698556030409e-03	-1.565281932099598805e+02	4.611572864302085906e-01	0.000000000000000000e+00	2.986873377075201574e+01	1.000000000000000000e+00
3.832000000000000000e+03	3.889839651082893823e+01	1.760446357526767969e+01	-1.396761182288862313e-02	3.411544359257596284e+02	1.536624211256234496e-01	0.000000000000000000e+00	2.986873377075201574e+01	1.000000000000000000e+00
3.832000000000000000e+03	9.374433365009770114e+01	7.356803429556774176e+01	-1.013185554182803420e-02	2.431733591481101655e+02	1.704753867010150303e-01	0.000000000000000000e+00	4.796424252877030625e+01	1.000000000000000000e+00
3.849000000000000000e+03	3.376827034038011988e+01	8.244966927564459525e+01	-6.153399429851953012e-03	1.415471386062112913e+02	2.162111867889809913e-01	0.000000000000000000e+00	1.797693134862315708e+308	1.000000000000000000e+00
3.852000000000000000e+03	3.002963855846599017e+01	3.414457045709475125e+01	1.379538055538833026e-02	-3.367549371547397072e+02	2.660025565037277273e-01	0.000000000000000000e+00	4.213416704015962466e+01	1.000000000000000000e+00
3.853000000000000000e+03	6.471862310936081997e+01	5.806030550738859830e+01	-3.496423340299173455e-02	8.774949748878698301e+02	6.490373535383042736e-02	0.000000000000000000e+00	4.213416704015962466e+01	1.000000000000000000e+00
3.858000000000000000e+03	6.102515272766356702e+01	5.421544666580293992e+00	-5.727281966775189283e-03	1.306623365471822922e+02	2.727587852658376333e-01	0.000000000000000000e+00	3.677771363997073450e+01	1.000000000000000000e+00
3.860000000000000000e+03	5.044752799507007524e+01	9.669009927310835906e+01	-3.579483699623621507e-02	8.987120253150091003e+02	7.190743621431161525e-02	0.000000000000000000e+00	2.459396599259997629e+01	1.000000000000000000e+00
3.860000000000000000e+03	3.491220315900159932e+01	3.131969296734122210e+01	1.037125093218159606e-02	-2.492885073493306152e+02	4.267362991179490805e-01	0.000000000000000000e+00	3.677771363997073450e+01	1.000000000000000000e+00
3.862000000000000000e+03	3.519051485479377561e+01	1.159796486012445769e+02	-3.707474417140094181e-02	9.314061471541069750e+02	5.109823706327842885e-02	0.000000000000000000e+00	2.459396599259997629e+01	1.000000000000000000e+00
3.865000000000000000e+03	7.087817930292320057e+01	8.169946709840016297e+01	-1.900585263872438258e-02	4.698519401541033176e+02	8.824845616342902321e-02	0.000000000000000000e+00	2.534029529939375536e+01	1.000000000000000000e+00
3.875000000000000000e+03	5.659850973878302227e+01	7.256710925432140691e+00	-3.847498441858183960e-02	9.671740732456602245e+02	7.594618024755206420e-02	0.000000000000000000e+00	3.325665193257913188e+01	1.000000000000000000e+00
3.875000000000000000e+03	3.112599894953246960e+01	2.863791977470521743e+01	-9.585089957843394640e-03	2.292067051851627468e+02	4.840823251122989834e-01	0.000000000000000000e+00	3.325665193257913188e+01	1.000000000000000000e+00
3.876000000000000000e+03	1.456063179742592695e+01	1.175428443628115787e+02	8.652021879399295762e-03	-2.053722881018316286e+02	4.024699294503146785e-01	0.000000000000000000e+00	9.043504301376191279e+01	1.000000000000000000e+00
3.881000000000000000e+03	8.131933997100453837e+01	1.961803483646906088e+01	-2.155401253068675235e-02	5.349424807728773885e+02	5.537522786529991414e-02	0.000000000000000000e+00	2.195693098989201530e+01	1.000000000000000000e+00
3.882000000000000000e+03	1.748164855669420703e+01	1.044736994407882378e+02	-1.072337388164781337e-02	2.582831835536493372e+02	1.582497759133260073e-01	0.000000000000000000e+00	2.503208553891227695e+01	1.000000000000000000e+00
3.884000000000000000e+03	2.023977747974301522e+01	2.377238275826725555e+01	1.330068087386283848e-02	-3.241182616399894414e+02	4.862778526756954545e-01	0.000000000000000000e+00	1.963685926601633724e+01	1.000000000000000000e+00
3.885000000000000000e+03	8.487881547088134937e+01	4.128452861512778327e+01	-1.816462956349149463e-02	4.483636242440180126e+02	6.923583399942223604e-02	0.000000000000000000e+00	2.195693098989201530e+01	1.000000000000000000e+00
3.884000000000000000e+03	2.766871242745111914e+01	4.194976341049690660e+01	-6.031086764863211568e-03	1.384227673633576785e+02	4.410657623671271343e-01	0.000000000000000000e+00	1.963685926601633724e+01	1.000000000000000000e+00
3.887000000000000000e+03	2.377666825508493176e+01	8.024606989466272466e+01	-1.983467651014969232e-02	4.910235291265960313e+02	7.979089261304828096e-02	0.000000000000000000e+00	2.503208553891227695e+01	1.000000000000000000e+00
3.886000000000000000e+03	6.173232328263564739e+01	8.734231724191849366e+01	-3.581198290413067920e-02	8.991500027032298021e+02	5.751343287473265065e-02	0.000000000000000000e+00	2.057433547809359453e+01	1.000000000000000000e+00
3.890000000000000000e+03	7.453050437200755596e+01	7.123300809568928571e+01	-3.230352215785812359e-02	8.095294072943759147e+02	7.464298062364749242e-02	0.000000000000000000e+00	1.571586509817727340e+01	1.000000000000000000e+00
3.890000000000000000e+03	4.018786376362800894e+01	1.174406900651983960e+02	-3.459183763787133242e-02	8.679824471409699527e+02	5.293172850680372132e-02	0.000000000000000000e+00	3.701453474751929207e+01	1.000000000000000000e+00
3.892000000000000000e+03	6.241628456013793880e+01	8.399806067636275486e+01	-1.756977533898246291e-02	4.331685875491910451e+02	6.704231362043910902e-02	0.000000000000000000e+00	1.759832063117536904e+01	1.000000000000000000e+00
3.892000000000000000e+03	2.014241514053011528e+01	2.080210727921646097e+01	-1.372778549603726611e-02	3.350282798244061269e+02	4.447368394365827093e-01	0.000000000000000000e+00	5.955495350621327333e+01	1.000000000000000000e+00
3.894000000000000000e+03	7.037966952937370024e+01	5.607520529009495647e+01	-5.209434974294608299e-03	1.174343829934478549e+02	2.581741876977757810e-01	0.000000000000000000e+00	1.571586509817727340e+01	1.000000000000000000e+00
3.900000000000000000e+03	7.617434627707540074e+01	1.060962807247332194e+02	-4.209514091491671495e-02	1.059647839987799898e+03	5.782048679544404823e-02	0.000000000000000000e+00	3.674049323213326090e+01	1.000000000000000000e+00
3.904000000000000000e+03	8.373736726222925597e+01	7.014263617347037894e+01	-1.832683931497138333e-02	4.525071320555830994e+02	1.166452551094164791e-01	0.000000000000000000e+00	3.674049323213326090e+01	1.000000000000000000e+00
3.917000000000000000e+03	2.051837736956434100e+01	3.521994000754947507e+01	-3.835803340335603578e-02	9.641866607088825276e+02	1.497919434494204838e-01	0.000000000000000000e+00	1.222709994858326787e+01	1.000000000000000000e+00
3.919000000000000000e+03	9.397786884421573461e+01	1.760955157897100776e+01	-2.610969240066536926e-02	6.513133829907172867e+02	5.729892686485171804e-02	0.000000000000000000e+00	3.664864655883378219e+01	1.000000000000000000e+00
3.919000000000000000e+03	8.605490512053084018e+00	3.246583400509050676e+01	-3.727031324705256526e-02	9.364017900502340126e+02	6.095229629433696061e-02	0.000000000000000000e+00	1.222709994858326787e+01	1.000000000000000000e+00
3.924000000000000000e+03	2.601414851874359968e+01	2.807148358205802907e+01	-7.533430509611153437e-03	1.767988389942351830e+02	4.412302887196817291e-01	0.000000000000000000e+00	1.795471217353025395e+01	1.000000000000000000e+00
3.924000000000000000e+03	1.107582690646915893e+02	5.019085700148244200e+01	3.825371672433119322e-03	-8.207968297915996914e+01	3.972242266258231291e-01	0.000000000000000000e+00	3.664864655883378219e+01	1.000000000000000000e+00
3.931000000000000000e+03	7.385475875062527962e+01	1.012250289308700957e+02	-3.521181513430478999e-02	8.838192360887977657e+02	4.608438860173758034e-02	0.000000000000000000e+00	5.597492852806166042e+01	1.000000000000000000e+00
3.932000000000000000e+03	3.070903712132444241e+01	6.556497664811968207e+01	-4.219521114891077937e-03	9.214788959959278714e+01	4.773034219939271683e-01	0.000000000000000000e+00	2.213105857738315407e+01	1.000000000000000000e+00
3.933000000000000000e+03	1.746194040553056226e+01	4.783651979598595005e+01	-1.144701075437020224e-02	2.767678616171226622e+02	2.621499117917042154e-01	0.000000000000000000e+00	2.213105857738315407e+01	1.000000000000000000e+00
3.937000000000000000e+03	7.128675417064003739e+01	4.895627852213753073e+01	-3.889779075505212652e-02	9.779742954392132788e+02	5.525245583563564988e-02	0.000000000000000000e+00	4.384518188323912824e+01	1.000000000000000000e+00
3.944000000000000000e+03	1.143648522335879250e+02	8.696621575315684538e+01	-3.222879861932696072e-02	8.076206591285786089e+02	4.707585332560360047e-02	0.000000000000000000e+00	1.797693134862315708e+308	1.000000000000000000e+00
3.952000000000000000e+03	1.214187150358823430e+01	8.920450182652083981e+01	-3.568289936467870793e-02	8.958526753281241781e+02	5.806381157412654481e-02	0.000000000000000000e+00	1.065213418104339524e+02	1.000000000000000000e+00
3.952000000000000000e+03	9.629192264120784728e+01	2.389320759166965402e+01	-1.443174744905696694e-02	3.530103790802784829e+02	2.238698859710324118e-01	0.000000000000000000e+00	1.065213418104339524e+02	1.000000000000000000e+00
3.958000000000000000e+03	5.084288245201707213e+01	1.027958853340329703e+01	-6.811971983287520849e-03	1.583698049055365118e+02	2.298285269924894569e-01	0.000000000000000000e+00	6.200319489743657897e+01	1.000000000000000000e+00
3.961000000000000000e+03	1.069053072463237442e+02	3.676355922648884444e+01	-3.645977523432518408e-02	9.156972975233298939e+02	5.338866153057308939e-02	0.000000000000000000e+00	3.219624904177363334e+01	1.000000000000000000e+00
3.964000000000000000e+03	7.220937809669934815e+00	8.471789626765865933e+01	-1.931800533815665119e-02	4.778256108902864980e+02	8.818073403527648679e-02	0.000000000000000000e+00	3.418187162799354439e+01	1.000000000000000000e+00
3.965000000000000000e+03	9.232363767444267921e+01	6.546849547195692764e+01	-3.284056114977438462e-02	8.232476038751526630e+02	7.313704392554154499e-02	0.000000000000000000e+00	3.219624904177363334e+01	1.000000000000000000e+00
3.968000000000000000e+03	3.411786865570870475e+01	1.058118636293485366e+02	-3.303901426377402195e-02	8.283169170365682703e+02	6.304854450186003767e-02	0.000000000000000000e+00	3.418187162799354439e+01	1.000000000000000000e+00
3.967000000000000000e+03	8.886689469747130943e+01	1.101967462373847155e+02	-3.183589074645025441e-02	7.975841673293055010e+02	7.116160367517254670e-02	0.000000000000000000e+00	4.486162601315106713e+01	1.000000000000000000e+00
3.986000000000000000e+03	1.966291484638086828e+01	1.771626039764867500e+01	-4.081288686887030864e-02	1.026893769361762452e+03	7.124152896497348841e-02	0.000000000000000000e+00	3.626735375712058129e+01	1.000000000000000000e+00
3.987000000000000000e+03	1.046622309988446808e+01	5.279819035402441330e+01	-4.046511204711607246e-02	1.018010162319290885e+03	7.218170751605657021e-02	0.000000000000000000e+00	3.412646553767592650e+01	1.000000000000000000e+00
3.990000000000000000e+03	4.988583890382955843e+01	4.749542563289813302e+01	-2.156600062031193560e-02	5.352487061542401534e+02	6.064034398682094373e-02	0.000000000000000000e+00	2.754816928509751506e+01	1.000000000000000000e+00
3.991000000000000000e+03	3.832942566174335042e+01	7.250244352665197312e+01	-4.323862077451300079e-03	9.481318924705635709e+01	4.260702237417574034e-01	0.000000000000000000e+00	2.754816928509751506e+01	1.000000000000000000e+00
3.997000000000000000e+03	8.835422072226944579e+01	7.118678688701422175e+01	-7.120616774968514459e-03	1.662538691720897930e+02	4.512639141984802205e-01	0.000000000000000000e+00	1.797693134862315708e+308	1.000000000000000000e+00
4.004000000000000000e+03	3.371250207859995385e+01	1.406588830600338724e+01	-3.873975996846494574e-02	9.739375356715804628e+02	5.306003051541230420e-02	0.000000000000000000e+00	2.854399432283849691e+01	1.000000000000000000e+00
4.003000000000000000e+03	2.997934852320803145e+01	6.213109224378962381e+01	-4.883003150928047313e-03	1.090959643859174690e+02	3.335932249441668773e-01	0.000000000000000000e+00	1.967487318492461412e+01	1.000000000000000000e+00
4.005000000000000000e+03	1.055234938507887676e+02	7.039089093648706807e+01	-3.560813410969711212e-02	8.939428615516799255e+02	4.842965006975508135e-02	0.000000000000000000e+00	4.629566009969397555e+01	1.000000000000000000e+00
4.006000000000000000e+03	6.207431862729942651e+01	1.036588300136104834e+02	-3.354314971538888829e-02	8.411946211375578741e+02	5.559065769882109986e-02	0.000000000000000000e+00	1.548863082527418022e+01	1.000000000000000000e+00
4.005000000000000000e+03	7.719636372163709837e+01	1.070086713540998318e+02	-7.151981790294934492e-03	1.670550613620117986e+02	2.203098876696721886e-01	0.000000000000000000e+00	1.548863082527418022e+01	1.000000000000000000e+00
4.005000000000000000e+03	3.195658286930820680e+01	4.255582266241559353e+01	-8.747616928381850288e-03	2.078141809510125881e+02	2.238734507313624444e-01	0.000000000000000000e+00	1.967487318492461412e+01	1.000000000000000000e+00
4.013000000000000000e+03	2.428498069389283387e+01	5.286946498894122470e+01	-6.293012855445440784e-03	1.451134428158426033e+02	4.425919933303225084e-01	0.000000000000000000e+00	3.796428429992062803e+01	1.000000000000000000e+00
4.016000000000000000e+03	3.485210396790385801e+01	1.640547195311127737e+01	-4.791057433585631416e-03	1.067472905572944626e+02	4.150469677993791073e-01	0.000000000000000000e+00	3.060385691642923689e+01	1.000000000000000000e+00
4.022000000000000000e+03	3.704071113099439572e+01	4.244767261253964108e+01	-3.776821166624776821e-02	9.491201745522719193e+02	8.491316369265233810e-02	0.000000000000000000e+00	2.350308954691610452e+01	1.000000000000000000e+00
4.023000000000000000e+03	2.604599943666195827e+01	2.066304903545923821e+01	1.053980887812802636e-02	-2.535941742981946163e+02	3.491108855589765136e-01	0.000000000000000000e+00	2.174349130629029148e+01	1.000000000000000000e+00
4.021000000000000000e+03	1.384474857866222308e+01	3.866051807104538796e+01	8.904220191773006346e-03	-2.118144758732219657e+02	4.797520412177155302e-01	0.000000000000000000e+00	2.174349130629029148e+01	1.000000000000000000e+00
4.030000000000000000e+03	8.655162252589602190e+01	4.385555152735571482e+01	-1.150566078807579648e-02	2.782660260036072373e+02	1.616861393261346258e-01	0.000000000000000000e+00	8.912299394402877439e+00	1.000000000000000000e+00
4.030000000000000000e+03	2.599326929531559571e+01	2.041312109076300629e+01	-8.122645138959130179e-03	1.918498171081771773e+02	3.505100872642422649e-01	0.000000000000000000e+00	1.045560368250718852e+01	1.000000000000000000e+00
4.032000000000000000e+03	7.897997388634857430e+01	3.915457105784584968e+01	-3.796411796729676907e-02	9.541244315795197508e+02	7.488095590532972690e-02	0.000000000000000000e+00	8.912299394402877439e+00	1.000000000000000000e+00
4.033000000000000000e+03	2.286636676641723653e+01	1.043604090964654141e+01	4.481566099739108661e-03	-9.884160210326979268e+01	4.374524056247448556e-01	0.000000000000000000e+00	1.045560368250718852e+01	1.000000000000000000e+00
4.038000000000000000e+03	5.385088438764022101e+01	4.679833643044155167e+01	-7.583777210375980404e-03	1.780849019220330547e+02	2.201118865961400051e-01	0.000000000000000000e+00	4.777297214703629891e+01	1.000000000000000000e+00
4.045000000000000000e+03	1.012034855900745924e+02	3.617756686863307181e+01	-3.594907920397907158e-02	9.026520091126834586e+02	5.148167503944556245e-02	0.000000000000000000e+00	7.478715760086387832e+01	1.000000000000000000e+00
4.046000000000000000e+03	2.701085288315116983e+01	2.676628672021495703e+01	8.936280540740977607e-03	-2.126334297596457361e+02	4.855887348490874889e-01	0.000000000000000000e+00	9.875951177182274776e+00	1.000000000000000000e+00
4.049000000000000000e+03	2.733098682203610608e+01	1.689552555831553704e+01	-9.976253104851191128e-03	2.391986294710719108e+02	4.933122668383719267e-01	0.000000000000000000e+00	9.875951177182274776e+00	1.000000000000000000e+00
4.051000000000000000e+03	5.173766979432985380e+01	1.010768240361232415e+02	-1.922104001013466915e-02	4.753487154481535981e+02	5.341436002524724280e-02	0.000000000000000000e+00	4.845900229626278843e+01	1.000000000000000000e+00
4.056000000000000000e+03	1.017894150588157665e+01	7.615400303616155497e+01	-2.471674935850485741e-02	6.157318576902922587e+02	5.992740696328824335e-02	0.000000000000000000e+00	4.701498143684526099e+01	1.000000000000000000e+00
4.057000000000000000e+03	3.053217438804029982e+01	1.185350647353629796e+02	-3.592519452977979005e-02	9.020418957673481373e+02	4.538616689425767348e-02	0.000000000000000000e+00	4.701498143684526099e+01	1.000000000000000000e+00
4.062000000000000000e+03	3.459364609006038194e+01	2.603329471818720364e+01	-6.824267303295262349e-03	1.586838782213080776e+02	4.324165010389768860e-01	0.000000000000000000e+00	1.387466220242179382e+01	1.000000000000000000e+00
4.063000000000000000e+03	2.354063775994701757e+01	1.764656364548929801e+01	-1.414485051765205885e-02	3.456818450954540367e+02	2.911739873566877579e-01	0.000000000000000000e+00	1.387466220242179382e+01	1.000000000000000000e+00
4.071000000000000000e+03	7.013072596562805927e+01	9.545610604650124742e+01	-4.314227013299722080e-02	1.086395850235337775e+03	4.385169989434822835e-02	0.000000000000000000e+00	4.530039577829904829e+01	1.000000000000000000e+00
4.073000000000000000e+03	7.646992397067864999e+01	5.060144713214435086e+01	-3.382174308141155938e-02	8.483110477261793676e+02	6.811366872064061884e-02	0.000000000000000000e+00	4.530039577829904829e+01	1.000000000000000000e+00
4.079000000000000000e+03	4.859098739315179927e+01	6.331275062772845530e+01	-3.544587713700757259e-02	8.897981475151543691e+02	6.217868620871380703e-02	0.000000000000000000e+00	3.006119725184574065e+01	1.000000000000000000e+00
4.081000000000000000e+03	9.011365979906781831e+01	3.530355266667920233e+01	-3.878022134883848948e-02	9.749710866394782443e+02	5.076116553507248330e-02	0.000000000000000000e+00	2.906766178204167517e+01	1.000000000000000000e+00
4.083000000000000000e+03	1.510640376178370303e+01	2.383636143763732917e+01	-7.948010145220577027e-03	1.873889172293062586e+02	4.104357859688998467e-01	0.000000000000000000e+00	5.176487848390670621e+01	1.000000000000000000e+00
4.083000000000000000e+03	3.849364345567250467e+01	9.162739746682267139e+01	-3.189037393971110544e-03	6.582507418086666462e+01	4.199230118353932673e-01	0.000000000000000000e+00	3.006119725184574065e+01	1.000000000000000000e+00
4.085000000000000000e+03	8.365996876785337122e+01	6.364572678139362694e+01	-5.533972447346230221e-03	1.257244120605456743e+02	3.688783417307571755e-01	0.000000000000000000e+00	2.906766178204167517e+01	1.000000000000000000e+00
4.093000000000000000e+03	6.236069555825704924e+01	1.018410150113399624e+02	-4.238519526875483834e-03	9.263318760261992679e+01	4.093066213638327788e-01	0.000000000000000000e+00	1.797693134862315708e+308	1.000000000000000000e+00
4.100000000000000000e+03	1.682333890641455909e+01	1.092212605853332406e+02	-3.480833291630025528e-02	8.735126317886447396e+02	5.132278718278016072e-02	0.000000000000000000e+00	1.797693134862315708e+308	1.000000000000000000e+00
4.110000000000000000e+03	5.896779194732663854e+01	6.838553145425365187e+01	-9.295769889731068936e-03	2.218162742688402034e+02	1.320364950203302135e-01	0.000000000000000000e+00	2.123711681677988139e+01	1.000000000000000000e+00
4.110000000000000000e+03	5.251016842258340489e+01	1.474685313152253663e+01	-8.509592819535857430e-03	2.017340609499258051e+02	2.106703490748360608e-01	0.000000000000000000e+00	3.283418102081050449e+01	1.000000000000000000e+00
4.115000000000000000e+03	5.535978076921149693e+01	4.745714436809359427e+01	-4.528738670974833888e-03	1.000465846374491434e+02	2.694149708236975860e-01	0.000000000000000000e+00	2.123711681677988139e+01	1.000000000000000000e+00
4.118000000000000000e+03	1.011649451464046479e+01	6.671686898627721973e+01	-1.239565306095073705e-02	3.010001088885508125e+02	8.923109427515463210e-02	0.000000000000000000e+00	4.917206466563433054e+01	1.000000000000000000e+00
4.123000000000000000e+03	6.082323272336311426e+00	1.375633838605413040e+01	-3.813648629744224167e-02	9.585274314972697312e+02	5.697383795659527461e-02	0.000000000000000000e+00	5.311395616096959316e+01	1.000000000000000000e+00
4.126000000000000000e+03	7.509995995770421473e+01	7.004998240718343538e+01	-3.239767363641286174e-02	8.119344253854758335e+02	7.108821587235425454e-02	0.000000000000000000e+00	3.615952370750071765e+01	1.000000000000000000e+00
4.128000000000000000e+03	1.680611757935235318e+01	8.701390176143763711e+01	-3.776757103471829746e-02	9.491038101739133026e+02	5.420961472692986671e-02	0.000000000000000000e+00	6.071199732416791051e+01	1.000000000000000000e+00
4.127000000000000000e+03	8.635726785153731555e+01	3.311528040557226404e+01	-3.804462634389053650e-03	8.154557968587775463e+01	3.166180421015167834e-01	0.000000000000000000e+00	3.861216379542044308e+01	1.000000000000000000e+00
4.130000000000000000e+03	1.002073165089700382e+02	9.607173872302260520e+01	-6.609653178387053449e-03	1.532017460133709790e+02	2.246153620274051743e-01	0.000000000000000000e+00	3.615952370750071765e+01	1.000000000000000000e+00
4.133000000000000000e+03	6.704905195607801716e+01	2.014857516944035254e+01	-3.721788950962054508e-03	7.943375194454063148e+01	3.711529838022695760e-01	0.000000000000000000e+00	4.771951794124650803e+01	1.000000000000000000e+00
4.134000000000000000e+03	2.879633816424262349e+01	4.867719729012598862e+01	-3.839050219657696300e-02	9.650160479504977502e+02	5.736797361674705886e-02	0.000000000000000000e+00	4.771951794124650803e+01	1.000000000000000000e+00
4.140000000000000000e+03	3.129598326616603288e+01	2.392503270603307186e+01	-3.830309587643301178e-02	9.627833290973311478e+02	5.948969238539492110e-02	0.000000000000000000e+00	1.795903980456548865e+01	1.000000000000000000e+00
4.143000000000000000e+03	2.525824578582419733e+01	4.083872055997087358e+01	-2.669427312328704824e-02	6.662459919650526672e+02	5.738708819741866751e-02	0.000000000000000000e+00	1.795903980456548865e+01	1.000000000000000000e+00
4.145000000000000000e+03	6.502009327138790695e+01	2.712490865621879621e+01	-3.942186052928618734e-02	9.913612045709571703e+02	4.913526526977529674e-02	0.000000000000000000e+00	3.387557824954259189e+01	1.000000000000000000e+00
4.145000000000000000e+03	1.139689149300339892e+02	2.369435439780403030e+01	-2.129431695760436796e-02	5.283087819608232394e+02	8.013759141435061739e-02	0.000000000000000000e+00	4.906888876151433010e+01	1.000000000000000000e+00
4.151000000000000000e+03	1.479794427342097407e+01	3.301339564016313943e+01	-3.840775291647212375e-02	9.654567026706279194e+02	5.267686188781395273e-02	0.000000000000000000e+00	1.797693134862315708e+308	1.000000000000000000e+00
4.157000000000000000e+03	1.211546439780691031e+01	8.515118482684313506e+01	-3.901045824859487171e-02	9.808522891192769748e+02	5.116502969562430891e-02	0.000000000000000000e+00	2.750182169980146796e+01	1.000000000000000000e+00
4.159000000000000000e+03	6.594795324589540542e+01	5.910663987003863440e+01	-1.714778389341488005e-02	4.223891810389744705e+02	6.629723626406236470e-02	0.000000000000000000e+00	3.291385286473514071e+01	1.000000000000000000e+00
4.162000000000000000e+03	3.470780735532716221e+01	6.946883052344034581e+01	-5.330425903974254920e-02	1.345975068081297877e+03	4.781665226908393684e-02	0.000000000000000000e+00	2.750182169980146796e+01	1.000000000000000000e+00
4.161000000000000000e+03	1.053613856733495311e+02	1.195189077794993864e+02	-3.232791018568341446e-02	8.101523783727534465e+02	5.639020149372286905e-02	0.000000000000000000e+00	3.235707617885623222e+01	1.000000000000000000e+00
4.166000000000000000e+03	1.084553815174854776e+02	8.731009580884801835e+01	-3.325242853123915043e-02	8.337683999238398656e+02	4.878886858836317675e-02	0.000000000000000000e+00	2.925170998917276677e+01	1.000000000000000000e+00
4.167000000000000000e+03	8.329299350456230400e+01	1.022270917121044818e+02	-3.194715223992602299e-02	8.004262459536623737e+02	5.317680412218461772e-02	0.000000000000000000e+00	2.925170998917276677e+01	1.000000000000000000e+00
4.181000000000000000e+03	4.936340100134020048e+01	7.796296977652070836e+01	-3.411044801360164219e-03	7.149606139556509277e+01	3.794772863167311661e-01	0.000000000000000000e+00	2.822586881063066855e+01	1.000000000000000000e+00
4.183000000000000000e+03	3.121510762200037803e+01	5.235100971549972115e+01	-1.362300810905296179e-02	3.323518320924787872e+02	7.594933810025183973e-02	0.000000000000000000e+00	3.139001514414932359e+01	1.000000000000000000e+00
4.184000000000000000e+03	1.155477607830238611e+02	3.622478776513646181e+01	-4.335762547956496099e-02	1.091896916309508697e+03	7.441257621572117120e-02	0.000000000000000000e+00	7.824605624136457038e+01	1.000000000000000000e+00
4.185000000000000000e+03	3.439863984419845622e+01	1.018952825277914229e+02	-3.808030028908872267e-02	9.570922085073478911e+02	4.710392766430049338e-02	0.000000000000000000e+00	2.822586881063066855e+01	1.000000000000000000e+00
4.193000000000000000e+03	5.154045556067932665e+01	1.159906018636018530e+02	-3.560953604278434964e-02	8.939786727199065126e+02	4.050649343528689439e-02	0.000000000000000000e+00	8.981640112341962379e+01	1.000000000000000000e+00
4.194000000000000000e+03	5.457177127599320698e+01	2.622536897359535502e+01	-3.690659647473518157e-02	9.271109596683062364e+02	6.092286287832526792e-02	0.000000000000000000e+00	4.443533710581210272e+01	1.000000000000000000e+00
4.193000000000000000e+03	1.015348414407144162e+01	2.745620282644266297e+01	3.863426043437113815e-03	-8.305174897445741067e+01	3.881399578350266388e-01	0.000000000000000000e+00	4.443533710581210272e+01	1.000000000000000000e+00
4.199000000000000000e+03	1.929014800189518297e+01	1.097879530058295785e+02	-3.554629450730532186e-02	8.923632223916614521e+02	4.842033769490372563e-02	0.000000000000000000e+00	9.070555876570951170e+01	1.000000000000000000e+00
4.210000000000000000e+03	6.758560648915047864e+01	9.671073181444384659e+01	-3.486627248730163331e-02	8.749926480198064382e+02	4.561591555861266301e-02	0.000000000000000000e+00	1.797693134862315708e+308	1.000000000000000000e+00
4.218000000000000000e+03	6.277582744618281652e+01	1.190469781203112518e+02	-3.369757724132894927e-02	8.451393387283043239e+02	5.145938061189092583e-02	0.000000000000000000e+00	1.797693134862315708e+308	1.000000000000000000e+00
4.240000000000000000e+03	7.562237553961426784e+01	6.731863748503229772e+01	-3.333461726230137201e-02	8.358678399764385176e+02	6.344094715502490711e-02	0.000000000000000000e+00	1.797693134862315708e+308	1.000000000000000000e+00
4.256000000000000000e+03	5.444627866101460256e+01	1.137495705307278016e+01	-5.629038353530604367e-03	1.281527884145856717e+02	2.565402516769716978e-01	0.000000000000000000e+00	1.068892121102838644e+01	1.000000000000000000e+00
4.258000000000000000e+03	3.781355272106800669e+01	6.680989331586519597e+01	-3.806555253097771568e-02	9.567154897812629315e+02	4.700943243965949314e-02	0.000000000000000000e+00	5.437856389886319874e+01	1.000000000000000000e+00
4.261000000000000000e+03	6.352307951374151429e+01	1.701984172288743835e+01	-3.721089324304262258e-02	9.348839574382475348e+02	5.150870842078514311e-02	0.000000000000000000e+00	1.068892121102838644e+01	1.000000000000000000e+00
4.261000000000000000e+03	2.517074277659918025e+01	1.196983378799737920e+02	-3.529894874207697292e-02	8.860449887402877494e+02	5.322792650838215067e-02	0.000000000000000000e+00	5.437856389886319874e+01	1.000000000000000000e+00
4.266000000000000000e+03	9.771234848488298042e+01	5.977203679981523265e+01	-1.915288684029254826e-02	4.736078016680177143e+02	7.318219172019713170e-02	0.000000000000000000e+00	1.599124311847809921e+01	1.000000000000000000e+00
4.269000000000000000e+03	1.126591688647003053e+02	5.408763559935879073e+01	-3.571107833843920054e-02	8.965724828417493200e+02	7.053942733932871967e-02	0.000000000000000000e+00	1.599124311847809921e+01	1.000000000000000000e+00
4.275000000000000000e+03	9.547671413746259361e+01	1.959559088240670022e+01	-3.872776641151042670e-02	9.736311706320182111e+02	5.598499044837124128e-02	0.000000000000000000e+00	2.258390540471043906e+01	1.000000000000000000e+00
4.276000000000000000e+03	6.816733857225230508e+01	8.890209841221267340e+00	-4.050105042011493961e-02	1.018928176975605766e+03	5.556796988818302196e-02	0.000000000000000000e+00	1.946779780475572963e+01	1.000000000000000000e+00
4.275000000000000000e+03	7.427501796956919122e+01	2.737510648000296243e+01	-3.948555200239556306e-02	9.929881481668327297e+02	5.041723079362703253e-02	0.000000000000000000e+00	1.946779780475572963e+01	1.000000000000000000e+00
4.277000000000000000e+03	7.988262494500560251e+01	5.186315764781863180e+01	-3.373836782870738571e-02	8.461812990044214757e+02	4.858088486169820364e-02	0.000000000000000000e+00	2.512190092306952494e+01	1.000000000000000000e+00
4.281000000000000000e+03	1.150756559721336743e+02	4.654611679113794764e+01	-3.094068378087660998e-02	7.747168796293932473e+02	1.282706404902910213e-01	0.000000000000000000e+00	3.095249719043957271e+01	1.000000000000000000e+00
4.283000000000000000e+03	1.079486896484580143e+02	1.642530283557952941e+01	-3.971461274158333971e-02	9.988393066421299409e+02	4.531303668774233628e-02	0.000000000000000000e+00	3.095249719043957271e+01	1.000000000000000000e+00
4.294000000000000000e+03	2.385121945322660864e+01	1.419136222874150199e+01	-2.879868713195732344e-03	5.792762762049213165e+01	4.903857626731280561e-01	0.000000000000000000e+00	2.598383955804240131e+01	1.000000000000000000e+00
4.298000000000000000e+03	4.977873102418780604e+01	1.590135109296321581e+01	-7.118433165927663502e-03	1.661980907676743584e+02	1.919064870006089718e-01	0.000000000000000000e+00	2.598383955804240131e+01	1.000000000000000000e+00
4.301000000000000000e+03	9.762537302767034930e+01	1.051576354792919510e+01	-3.683745335425085005e-02	9.253447584551913678e+02	5.466879861212969871e-02	0.000000000000000000e+00	1.797693134862315708e+308	1.000000000000000000e+00
4.310000000000000000e+03	6.075744739035105368e+00	9.749883413080075911e+01	-3.483391186895739428e-02	8.741660240118590082e+02	6.966730932301412604e-02	0.000000000000000000e+00	1.797693134862315708e+308	1.000000000000000000e+00
4.330000000000000000e+03	4.301406534183932706e+01	9.890132255168535380e+01	-3.426902565139398199e-02	8.597364941360941657e+02	4.334644406297316621e-02	0.000000000000000000e+00	1.797693134862315708e+308	1.000000000000000000e+00
4.338000000000000000e+03	5.563470146487796342e+01	2.382610021743267126e+01	7.695716128557692284e-03	-1.809442847746205416e+02	1.532013559796211455e-01	0.000000000000000000e+00	1.459376227828384565e+01	1.000000000000000000e+00
4.340000000000000000e+03	6.023936451735712438e+01	9.977816005726378279e+00	-7.936995465393417021e-03	1.871075567593632059e+02	1.450852251592900100e-01	0.000000000000000000e+00	1.459376227828384565e+01	1.000000000000000000e+00
4.339000000000000000e+03	6.274333311072562225e+01	3.889597823619892125e+01	-2.845139586850476202e-03	5.704050212410518839e+01	4.497197090750356674e-01	0.000000000000000000e+00	1.666234879531817370e+01	1.000000000000000000e+00
4.346000000000000000e+03	4.695687834035452823e+01	5.748114420479535625e+01	-3.737858466820803693e-02	9.391674898631863471e+02	4.857928567948310850e-02	0.000000000000000000e+00	1.725646389680139592e+01	1.000000000000000000e+00
4.348000000000000000e+03	2.971338406344674965e+01	5.681222616507841394e+01	-3.867506322413005737e-02	9.722849132916758208e+02	5.012230282989127428e-02	0.000000000000000000e+00	1.725646389680139592e+01	1.000000000000000000e+00
4.349000000000000000e+03	9.292023258787902762e+01	8.265283507948362285e+01	-1.397766820232438680e-02	3.414113174410076113e+02	2.639425820895605623e-01	0.000000000000000000e+00	5.240461768942020626e+01	1.000000000000000000e+00
4.349000000000000000e+03	4.892427031163182960e+01	2.192802294504260274e+01	-3.984287999425129012e-03	8.613906311055893639e+01	3.338919360257464053e-01	0.000000000000000000e+00	3.560751412945489136e+01	1.000000000000000000e+00
4.350000000000000000e+03	5.686096800371439741e+01	1.149928803308792027e+02	-9.137155932228080424e-03	2.177646179045286488e+02	2.117398025443634202e-01	0.000000000000000000e+00	2.172118212851496821e+01	1.000000000000000000e+00
4.351000000000000000e+03	7.764808017086831171e+01	1.086916327710479209e+02	-3.234394073422715982e-02	8.105618648709981926e+02	5.135051720663597052e-02	0.000000000000000000e+00	2.172118212851496821e+01	1.000000000000000000e+00
4.354000000000000000e+03	3.268067768038694254e+01	6.262427773955800347e+01	-4.056072617799650823e-03	8.797273910273212039e+01	3.314139042678210245e-01	0.000000000000000000e+00	5.768151330788866460e+01	1.000000000000000000e+00
4.355000000000000000e+03	7.191584713486389546e+01	7.215926462092002502e+00	-3.263063261499317934e-03	6.771600094428654870e+01	4.212905568737702611e-01	0.000000000000000000e+00	6.789318016861921024e+01	1.000000000000000000e+00
4.361000000000000000e+03	1.657903337676239275e+01	7.716042282901811689e+01	-3.882848534427665865e-02	9.762039486609713776e+02	5.145673546351092753e-02	0.000000000000000000e+00	3.793267506462550642e+01	1.000000000000000000e+00
4.361000000000000000e+03	5.451157620831428829e+01	7.726058215680301089e+01	-3.393716395043600009e-02	8.512593740016172887e+02	5.936676118995243279e-02	0.000000000000000000e+00	3.793267506462550642e+01	1.000000000000000000e+00
4.368000000000000000e+03	8.130521185932934713e+01	4.335945882187309763e+01	-4.277282243972402309e-02	1.076958628434082357e+03	4.866380896118804866e-02	0.000000000000000000e+00	1.797693134862315708e+308	1.000000000000000000e+00
4.380000000000000000e+03	6.889622216255361309e+01	1.185483646299007745e+02	-8.596493425342853142e-03	2.039538617677309276e+02	1.601426940665376941e-01	0.000000000000000000e+00	1.010555315201685715e+02	1.000000000000000000e+00
4.385000000000000000e+03	8.021624987423177799e+01	1.812885744414218081e+01	-4.262754188165709945e-02	1.073247562226737500e+03	5.166324795509946721e-02	0.000000000000000000e+00	1.010555315201685715e+02	1.000000000000000000e+00
4.396000000000000000e+03	1.823735977762558491e+01	6.925161781264792182e+01	-3.853229321479469116e-02	9.686379768803858497e+02	6.350763611866094838e-02	0.000000000000000000e+00	4.070783169272164059e+01	1.000000000000000000e+00
4.399000000000000000e+03	1.318116962025556838e+01	2.885901326409885570e+01	-5.675376525528407455e-03	1.293364569418773158e+02	2.213818273815552073e-01	0.000000000000000000e+00	4.070783169272164059e+01	1.000000000000000000e+00
4.401000000000000000e+03	8.954136609330596741e+01	5.916384201740307702e+01	-3.589852693275906448e-02	9.013606950653994545e+02	4.848586844437763332e-02	0.000000000000000000e+00	4.939572539419633301e+01	1.000000000000000000e+00
4.400000000000000000e+03	4.594725317480425986e+01	8.239078770700623977e+01	-3.906692704809289728e-03	8.415695841926799403e+01	3.374685439735167769e-01	0.000000000000000000e+00	4.939572539419633301e+01	1.000000000000000000e+00
4.405000000000000000e+03	3.424785204946210371e+01	1.786632451069371186e+01	-3.144307292201501975e-03	6.468248241678610100e+01	4.025885218753135764e-01	0.000000000000000000e+00	6.557653801066312838e+01	1.000000000000000000e+00
4.414000000000000000e+03	6.542955541215979665e+00	2.527209728878492712e+01	-3.760967973627201560e-02	9.450706135102005874e+02	5.050046562412202622e-02	0.000000000000000000e+00	1.797693134862315708e+308	1.000000000000000000e+00
4.422000000000000000e+03	1.086887991959100219e+02	8.883576151668060561e+01	-3.178316347980080642e-02	7.962372949048597093e+02	5.148243884372083468e-02	0.000000000000000000e+00	3.533252282401103628e+01	1.000000000000000000e+00
4.423000000000000000e+03	8.456107455613764046e+01	1.146473882150617385e+02	-3.482651692371158125e-02	8.739771265312048172e+02	4.955571033255212754e-02	0.000000000000000000e+00	1.485960716629373124e+01	1.000000000000000000e+00
4.428000000000000000e+03	9.883888755152996453e+01	1.187646665885961426e+02	-2.939005566268343764e-02	7.351074254384565165e+02	5.507194556370875738e-02	0.000000000000000000e+00	1.485960716629373124e+01	1.000000000000000000e+00
4.432000000000000000e+03	4.662368514643961248e+01	2.040988073955129067e+01	-1.265966368232511463e-02	3.077440318772776209e+02	8.441358313505997746e-02	0.000000000000000000e+00	1.027323965570138284e+02	1.000000000000000000e+00
4.434000000000000000e+03	9.563817470409540533e+01	1.106956776056696867e+02	-3.444304906579453290e-02	8.641817717497110607e+02	4.378237811513385758e-02	0.000000000000000000e+00	1.027323965570138284e+02	1.000000000000000000e+00
4.442000000000000000e+03	1.165108613358436429e+02	1.960693032090402355e+01	-3.705060188424567913e-02	9.307894533086122237e+02	6.361887298102797406e-02	0.000000000000000000e+00	1.797693134862315708e+308	1.000000000000000000e+00
4.449000000000000000e+03	6.946845013465195962e+01	5.524722330965165185e+01	-8.538582846393147699e-03	2.024745861134549330e+02	1.263868492838771118e-01	0.000000000000000000e+00	1.797693134862315708e+308	1.000000000000000000e+00
4.455000000000000000e+03	3.259826512110227981e+01	3.452582969961539305e+01	-6.254356339001616687e-03	1.441259955360609126e+02	2.191940748981572318e-01	0.000000000000000000e+00	9.599256448548169374e+01	1.000000000000000000e+00
4.454000000000000000e+03	1.094750170374735916e+02	9.201093604280710281e+01	-1.726376627190229218e-02	4.253518505880124962e+02	7.298742075455000311e-02	0.000000000000000000e+00	9.599256448548169374e+01	1.000000000000000000e+00
4.468000000000000000e+03	8.941535778835497439e+00	2.493896160039884791e+01	-3.122854416042982612e-02	7.820700240639109779e+02	5.088109513835514797e-02	0.000000000000000000e+00	3.093101178404863205e+01	1.000000000000000000e+00
4.471000000000000000e+03	1.014088147216239406e+02	5.801648251630043518e+01	-3.633458028061225392e-02	9.124993007078154506e+02	6.836509059080131401e-02	0.000000000000000000e+00	1.102475695016049428e+01	1.000000000000000000e+00
4.472000000000000000e+03	3.576584019448484497e+01	9.538176471012418389e+00	-4.239203876787347135e-03	9.265066872924627717e+01	3.255911772970810913e-01	0.000000000000000000e+00	3.093101178404863205e+01	1.000000000000000000e+00
4.474000000000000000e+03	1.075909025174680664e+02	6.714484799400712234e+01	-3.417663219592138868e-02	8.573763832241702403e+02	6.863586027728618699e-02	0.000000000000000000e+00	1.102475695016049428e+01	1.000000000000000000e+00
4.476000000000000000e+03	8.025906372023115409e+01	4.707823851230092060e+01	-3.916617286191131399e-03	8.441047326721641753e+01	3.225229787506282975e-01	0.000000000000000000e+00	2.381086200270680209e+01	1.000000000000000000e+00
4.482000000000000000e+03	1.050390101940985232e+02	9.495610249439191364e+01	-3.253092546298497201e-02	8.153382280500483148e+02	6.174387583332785479e-02	0.000000000000000000e+00	3.423729428894720428e+01	1.000000000000000000e+00
4.485000000000000000e+03	1.083579594837109852e+02	6.088005671673516872e+01	-5.819564860279052149e-03	1.330196232492366732e+02	2.481756558528851464e-01	0.000000000000000000e+00	1.769098390806204080e+01	1.000000000000000000e+00
4.487000000000000000e+03	1.027549080997407742e+02	4.409980860105167011e+01	-7.113883406380190448e-03	1.660818710949746162e+02	1.920139132542845184e-01	0.000000000000000000e+00	1.769098390806204080e+01	1.000000000000000000e+00
4.494000000000000000e+03	5.713078073749016994e+01	1.130803386717189198e+02	-3.337057920734703975e-02	8.367864567603022579e+02	4.427732443074028357e-02	0.000000000000000000e+00	1.027508544023565236e+02	1.000000000000000000e+00
4.497000000000000000e+03	7.984688391120745798e+00	2.284509230148729841e+01	-3.775816003655676351e-02	9.488634143651458999e+02	4.994515608469041190e-02	0.000000000000000000e+00	1.027508544023565236e+02	1.000000000000000000e+00
4.523000000000000000e+03	6.040318070728502420e+01	8.888857410153489980e+01	-3.760376144674580645e-02	9.449194359227917630e+02	4.931303848981061222e-02	0.000000000000000000e+00	2.732936173227192356e+01	1.000000000000000000e+00
4.525000000000000000e+03	6.729506397818873609e+01	1.153346694215175177e+02	-3.262168753386284620e-02	8.176566666534321257e+02	5.606525913826854168e-02	0.000000000000000000e+00	2.732936173227192356e+01	1.000000000000000000e+00
4.525000000000000000e+03	5.534306050426152979e+01	5.637260718735959131e+01	-3.714221645544426437e-02	9.331296682953884556e+02	5.034296663824189277e-02	0.000000000000000000e+00	2.821820040308793054e+01	1.000000000000000000e+00
4.530000000000000000e+03	3.038007409764245281e+01	4.321524637100348798e+01	-3.593906627030779566e-02	9.023962373819147160e+02	5.559896141693032590e-02	0.000000000000000000e+00	2.821820040308793054e+01	1.000000000000000000e+00
4.531000000000000000e+03	3.938957413246310324e+01	7.057481318694372874e+01	-3.852632730872736916e-02	9.684855829696158480e+02	6.005802101214696709e-02	0.000000000000000000e+00	2.530958617874589933e+01	1.000000000000000000e+00
4.536000000000000000e+03	4.605607431191807422e+01	9.499064673603011499e+01	-3.569403945536064448e-03	7.554120877381600963e+01	3.667716320666629670e-01	0.000000000000000000e+00	2.530958617874589933e+01	1.000000000000000000e+00
4.542000000000000000e+03	1.021499666670829924e+02	2.551170474366616503e+01	-1.151787110369899628e-02	2.785779279558932444e+02	1.460795400628062124e-01	0.000000000000000000e+00	7.932334428926564840e+01	1.000000000000000000e+00
4.545000000000000000e+03	3.563251548675561509e+01	6.872769296221945012e+01	-3.712395510490889422e-02	9.326631978896162991e+02	4.733304949448580157e-02	0.000000000000000000e+00	3.101752744502810799e+01	1.000000000000000000e+00
4.548000000000000000e+03	1.068408499326210972e+02	7.187228250543994079e+01	-3.535715746863818398e-02	8.875318803174415052e+02	5.118582696216456007e-02	0.000000000000000000e+00	7.127773381603518033e+01	1.000000000000000000e+00
4.549000000000000000e+03	2.462406356182443545e+01	3.972939999488168183e+01	-4.090087813231058946e-03	8.884162785138067875e+01	3.397222614838120158e-01	0.000000000000000000e+00	3.101752744502810799e+01	1.000000000000000000e+00
4.562000000000000000e+03	1.496704243333583406e+01	1.840232603898971675e+01	-3.969821116178946091e-02	9.984203424714933135e+02	5.850863566084518741e-02	0.000000000000000000e+00	7.711390109863759790e+01	1.000000000000000000e+00
4.567000000000000000e+03	9.187994124909093330e+01	1.283817844857843937e+01	-9.515647659005217057e-03	2.274328617197487574e+02	2.021831219691139214e-01	0.000000000000000000e+00	7.711390109863759790e+01	1.000000000000000000e+00
4.574000000000000000e+03	6.627381382979548619e+01	9.701559866199927740e+01	-3.519523444829118775e-02	8.833956968046816201e+02	6.606754085162758194e-02	0.000000000000000000e+00	1.797693134862315708e+308	1.000000000000000000e+00
4.584000000000000000e+03	9.135354966417915534e+01	7.361241184202160071e+01	-1.824022449637301146e-02	4.502946314248541171e+02	2.379470368923893853e-01	0.000000000000000000e+00	1.797693134862315708e+308	1.000000000000000000e+00
4.592000000000000000e+03	1.147040971659160107e+02	1.040310425440517577e+02	-7.830950793778615471e-03	1.843987373375834977e+02	1.466231559788412353e-01	0.000000000000000000e+00	4.635339124619257234e+01	1.000000000000000000e+00
4.596000000000000000e+03	8.009670807427266936e+01	7.319331402390605490e+01	-2.758376364910134632e-02	6.889672581552770225e+02	1.859319236324880054e-01	0.000000000000000000e+00	4.635339124619257234e+01	1.000000000000000000e+00
4.602000000000000000e+03	5.339302948005467897e+01	6.932882774843147899e+01	-3.917067494730025468e-02	9.849448861214447106e+02	5.470676385983308521e-02	0.000000000000000000e+00	3.001600046984314929e+01	1.000000000000000000e+00
4.604000000000000000e+03	1.822984726930226174e+01	9.522770862111954671e+01	-3.694102471170021551e-02	9.279903992057049891e+02	4.858395589499098222e-02	0.000000000000000000e+00	4.367151718963130946e+01	1.000000000000000000e+00
4.605000000000000000e+03	3.782279171786520777e+01	4.366702772905416907e+01	-3.263848414779104562e-02	8.180857216293776446e+02	6.871399001242273208e-02	0.000000000000000000e+00	2.712560530571700923e+01	1.000000000000000000e+00
4.604000000000000000e+03	8.631862237470568289e+01	5.015622742285884073e+01	-3.609672913149459400e-02	9.064235988134015543e+02	5.047085784154636823e-02	0.000000000000000000e+00	3.810096154572008231e+01	1.000000000000000000e+00
4.610000000000000000e+03	1.399395761580414010e+01	3.070612002403619556e+01	-6.055418647444452997e-03	1.390443042600340675e+02	2.025922772956461060e-01	0.000000000000000000e+00	2.712560530571700923e+01	1.000000000000000000e+00
4.611000000000000000e+03	1.128862526353540829e+02	4.136864236826235697e+01	-3.582440962498011777e-02	8.994674325398580095e+02	7.287421724019704783e-02	0.000000000000000000e+00	7.229783175673654227e+01	1.000000000000000000e+00
4.611000000000000000e+03	1.054918664281838545e+02	1.132943141482738838e+02	-7.000231509807047260e-03	1.631787316908778678e+02	1.717708472893222371e-01	0.000000000000000000e+00	4.918734175837344225e+01	1.000000000000000000e+00
4.615000000000000000e+03	6.119400936344874964e+01	9.191454687341034457e+01	-9.656088159789213282e-03	2.310202928498109429e+02	1.199424756629928757e-01	0.000000000000000000e+00	4.918734175837344225e+01	1.000000000000000000e+00
4.617000000000000000e+03	2.455100909264273668e+01	8.920532438720591983e+00	-3.582194642536300211e-02	8.994045122359809739e+02	5.946470344714838152e-02	0.000000000000000000e+00	7.067057143440993627e+01	1.000000000000000000e+00
4.621000000000000000e+03	3.077705121144819955e+01	7.931631403393336655e+01	-4.659224544151479089e-03	1.033797334147182880e+02	3.300109677135399933e-01	0.000000000000000000e+00	3.131498472507086461e+01	1.000000000000000000e+00
4.623000000000000000e+03	5.475695872230995320e+01	9.945563636865797719e+01	-3.813331089297164467e-02	9.584463185363734965e+02	5.927280079508778776e-02	0.000000000000000000e+00	3.131498472507086461e+01	1.000000000000000000e+00
4.634000000000000000e+03	7.368518637731685317e+01	8.998347584748606209e+01	-1.393388953593869932e-02	3.402930292709435207e+02	9.594817901757102252e-02	0.000000000000000000e+00	1.956407755739365228e+01	1.000000000000000000e+00
4.635000000000000000e+03	1.179707305909363946e+01	1.202480890110061154e+02	-2.971490034599660532e-02	7.434053019259891926e+02	5.599662817686179572e-02	0.000000000000000000e+00	6.437374200446448924e+01	1.000000000000000000e+00
4.638000000000000000e+03	5.926353372852724988e+01	7.676345067544596645e+01	-3.629576519356347147e-02	9.115078028790726421e+02	5.375263618913983521e-02	0.000000000000000000e+00	1.956407755739365228e+01	1.000000000000000000e+00
4.639000000000000000e+03	8.411917651780318295e+01	2.437197663547131299e+01	-3.345150372164710801e-03	6.981284519173632930e+01	4.430649515772174807e-01	0.000000000000000000e+00	4.563569398522221832e+01	1.000000000000000000e+00
4.644000000000000000e+03	4.183546862639595787e+01	7.205013815362624641e+00	-1.703691813302717073e-02	4.195572110740952212e+02	6.346004033854424353e-02	0.000000000000000000e+00	4.563569398522221832e+01	1.000000000000000000e+00
4.644000000000000000e+03	2.862718557608219427e+01	5.491905636503499721e+01	-3.915141212323391962e-02	9.844528339404661210e+02	5.712409065065038316e-02	0.000000000000000000e+00	4.950846995786833560e+01	1.000000000000000000e+00
4.650000000000000000e+03	1.093542421155631530e+02	3.877663882037397514e+01	-6.647447889034833503e-03	1.541671792094407749e+02	2.564923311772431269e-01	0.000000000000000000e+00	1.797693134862315708e+308	1.000000000000000000e+00
4.656000000000000000e+03	9.997072490459319738e+01	7.356238039431076459e+01	-2.924103801159691918e-03	5.905757468502888230e+01	4.519349679857819213e-01	0.000000000000000000e+00	7.149880522493759827e+01	1.000000000000000000e+00
4.657000000000000000e+03	5.261612055073542393e+01	1.647902185745743964e+01	-3.673492253439940899e-03	7.820005457659610215e+01	3.696511247949157974e-01	0.000000000000000000e+00	2.876281824837852596e+01	1.000000000000000000e+00
4.661000000000000000e+03	3.663212192985117355e+01	4.039160226352878169e+01	-5.432510102700903107e-03	1.231326442180941854e+02	2.207650771081770547e-01	0.000000000000000000e+00	2.027590104798704829e+01	1.000000000000000000e+00
4.665000000000000000e+03	5.676003945874617784e+01	4.283682193827450391e+01	-3.794226366594807137e-02	9.535661823526484113e+02	5.078685176073460816e-02	0.000000000000000000e+00	2.027590104798704829e+01	1.000000000000000000e+00
4.670000000000000000e+03	9.875988981151385815e+01	3.533220188125765304e+01	-3.929010699095859122e-02	9.879956743837694830e+02	5.601043003326311442e-02	0.000000000000000000e+00	4.266505305112205093e+01	1.000000000000000000e+00
4.687000000000000000e+03	7.518509100397569256e+00	1.185951028481430285e+02	-3.402975074946367612e-02	8.536244237074391776e+02	5.181203059672534472e-02	0.000000000000000000e+00	1.797693134862315708e+308	1.000000000000000000e+00
4.715000000000000000e+03	9.150649102442693561e+01	7.210111577377178094e+01	-1.012933348014049759e-02	2.431089352635519560e+02	2.576155271785424139e-01	0.000000000000000000e+00	3.797975431511053301e+01	1.000000000000000000e+00
4.715000000000000000e+03	2.974116160683834309e+01	9.228361427913088733e+01	-3.448057219156375891e-02	8.651402675449431854e+02	4.692286398358280763e-02	0.000000000000000000e+00	6.497914406932471820e+01	1.000000000000000000e+00
4.716000000000000000e+03	1.195117087421564150e+02	9.775593049574410998e+01	-3.429449790116844560e-02	8.603871607264545673e+02	5.383701823889064375e-02	0.000000000000000000e+00	3.797975431511053301e+01	1.000000000000000000e+00
4.720000000000000000e+03	8.758151424760771420e+01	1.681400200841720505e+01	-3.216189529040896534e-03	6.651865198821739966e+01	4.312217413216903328e-01	0.000000000000000000e+00	5.542626084449346990e+01	1.000000000000000000e+00
4.734000000000000000e+03	5.856081898420089260e+01	6.783540619336606881e+01	-3.339874078116883416e-02	8.375058198075420250e+02	4.983762177146777717e-02	0.000000000000000000e+00	1.797693134862315708e+308	1.000000000000000000e+00
4.742000000000000000e+03	1.781621068508099626e+01	4.542591691866803671e+01	-3.927334198083101691e-02	9.875674266995780499e+02	5.066087398151508658e-02	0.000000000000000000e+00	3.144172545434599186e+01	1.000000000000000000e+00
4.744000000000000000e+03	3.807091997017347040e+01	9.864017432607904823e+01	-1.817085735343248326e-02	4.485227077518456440e+02	8.095580663086521245e-02	0.000000000000000000e+00	5.693865505652384940e+01	1.000000000000000000e+00
4.745000000000000000e+03	4.189182021237203202e+01	2.520347578422826018e+01	-7.330119826234680891e-03	1.716054434242438447e+02	1.683377937069340247e-01	0.000000000000000000e+00	3.144172545434599186e+01	1.000000000000000000e+00
4.757000000000000000e+03	4.569266257489812944e+01	1.056554218240155762e+02	-2.239025982701038642e-02	5.563036947141167730e+02	5.770599330276349193e-02	0.000000000000000000e+00	2.661466079718513100e+01	1.000000000000000000e+00
4.762000000000000000e+03	1.086695801687235985e+02	8.375736697983604984e+01	-3.561739191931340143e-02	8.941793442915467267e+02	4.948884258453234430e-02	0.000000000000000000e+00	4.687073597391312774e+01	1.000000000000000000e+00
4.762000000000000000e+03	1.922894067052817135e+01	1.084858974584969360e+02	-3.149313667911735753e-02	7.888288111162380574e+02	8.794658524125953392e-02	0.000000000000000000e+00	2.661466079718513100e+01	1.000000000000000000e+00
4.763000000000000000e+03	9.343063097001714823e+01	3.943310366891887497e+01	-3.508459279962056199e-02	8.805694515797882787e+02	5.883334769359527261e-02	0.000000000000000000e+00	3.520300369560894183e+01	1.000000000000000000e+00
4.765000000000000000e+03	4.691505286263080166e+01	4.084003830829367843e+01	-6.234688464443034761e-03	1.436235966905730663e+02	1.666469672120749479e-01	0.000000000000000000e+00	1.648106190816524119e+01	1.000000000000000000e+00
4.765000000000000000e+03	6.275947701995760752e+01	5.671117603144831776e+01	-3.891826666666346052e-02	9.784973348923684853e+02	5.513030046423805786e-02	0.000000000000000000e+00	2.194973102315449509e+01	1.000000000000000000e+00
4.765000000000000000e+03	4.081688507830631352e+01	5.615139851224036249e+01	-1.061246360664550199e-02	2.554500765014393266e+02	1.132206904884316412e-01	0.000000000000000000e+00	1.648106190816524119e+01	1.000000000000000000e+00
4.772000000000000000e+03	9.529919814026256120e+01	6.125946363288442598e+01	-5.471883569293650718e-03	1.241384053693630420e+02	2.385642380820499620e-01	0.000000000000000000e+00	5.321672572406979640e+01	1.000000000000000000e+00
4.775000000000000000e+03	2.364502813690075200e+01	3.237661225903316620e+01	-3.938266743536288257e-03	8.496348993118020587e+01	3.265700263825639382e-01	0.000000000000000000e+00	7.725632131000450897e+01	1.000000000000000000e+00
4.774000000000000000e+03	1.186885796739736207e+02	1.090606846242081502e+02	-3.885448976954620614e-03	8.361430576423636296e+01	3.386318809661910123e-01	0.000000000000000000e+00	5.321672572406979640e+01	1.000000000000000000e+00
4.783000000000000000e+03	1.064263411302249551e+02	4.127520594225905626e+01	-9.199877284060081414e-03	2.193667805914004134e+02	1.907975534901679149e-01	0.000000000000000000e+00	8.725443778826070229e+01	1.000000000000000000e+00
4.784000000000000000e+03	4.771871273025832494e+01	1.058255837986038443e+02	-2.003348851939943179e-02	4.961020099567783177e+02	6.719024093464132097e-02	0.000000000000000000e+00	8.725443778826070229e+01	1.000000000000000000e+00
4.790000000000000000e+03	3.159198557296721432e+01	6.556654509772762651e+00	-3.926932151690847722e-02	9.874647274258462630e+02	4.506280580745036790e-02	0.000000000000000000e+00	4.193138767900929054e+01	1.000000000000000000e+00
4.790000000000000000e+03	1.002736704144247710e+02	8.293062438030388250e+01	-1.015722449535292303e-02	2.438213871251127784e+02	1.547591256759281997e-01	0.000000000000000000e+00	6.972511267911649213e+01	1.000000000000000000e+00
4.792000000000000000e+03	4.016074939312831305e+01	4.760318370874000493e+01	-7.382521402655947175e-03	1.729439963734897105e+02	1.511421314206700117e-01	0.000000000000000000e+00	4.193138767900929054e+01	1.000000000000000000e+00
4.796000000000000000e+03	9.061448060044496344e+01	9.295546041362104006e+01	-1.481257492355277094e-02	3.627382875508590132e+02	8.112770680054759431e-02	0.000000000000000000e+00	6.784104948374732658e+01	1.000000000000000000e+00
4.802000000000000000e+03	2.504211756490386520e+01	1.041262585071335565e+02	-6.468948969796129225e-03	1.496075786954532134e+02	1.790028624830927173e-01	0.000000000000000000e+00	5.497880950439915893e+01	1.000000000000000000e+00
4.803000000000000000e+03	7.885001833108921687e+01	4.601318494960330696e+01	-3.626756534980447172e-02	9.107874622593855065e+02	5.607104286463371334e-02	0.000000000000000000e+00	2.793899851281395996e+01	1.000000000000000000e+00
4.804000000000000000e+03	7.003033838216944673e+01	7.252357694024809120e+01	-3.582812164848293152e-02	8.995622529698277958e+02	4.469376633316957115e-02	0.000000000000000000e+00	2.793899851281395996e+01	1.000000000000000000e+00
4.803000000000000000e+03	8.548541953212236422e+01	1.095405881769014229e+02	-4.144269134306361943e-03	9.022564283857008149e+01	3.183187141529775221e-01	0.000000000000000000e+00	4.011382123715153369e+01	1.000000000000000000e+00
4.810000000000000000e+03	3.315655530481367208e+01	3.543572430950283803e+01	-4.356000704038911001e-03	9.563414266757405358e+01	3.023349911002485291e-01	0.000000000000000000e+00	6.001953194800911717e+01	1.000000000000000000e+00
4.811000000000000000e+03	1.138022676647053970e+02	5.350287844048498442e+01	-3.408583085136561441e-02	8.550569414086508004e+02	1.150524334845863805e-01	0.000000000000000000e+00	6.981191872192525238e+01	1.000000000000000000e+00
4.813000000000000000e+03	5.510600189781868607e+01	9.129775085275409197e+01	-2.403370955048369020e-02	5.982841965335181840e+02	6.335284579390432214e-02	0.000000000000000000e+00	6.001953194800911717e+01	1.000000000000000000e+00
4.819000000000000000e+03	6.349773084259409472e+01	9.339224534039374248e+01	-3.737099844206012017e-02	9.389737062773202751e+02	4.759484911207279012e-02	0.000000000000000000e+00	3.707363346197490728e+01	1.000000000000000000e+00
4.820000000000000000e+03	3.839308481670047257e+01	1.206724771207039879e+02	-3.554139296981362328e-02	8.922380168556180706e+02	5.447683059979269160e-02	0.000000000000000000e+00	3.331126198974418173e+01	1.000000000000000000e+00
4.824000000000000000e+03	5.716433365701742986e+01	2.516733304536674254e+01	-4.112797920923513297e-03	8.942173791114385040e+01	3.617162545583288980e-01	0.000000000000000000e+00	6.761652248219921546e+01	1.000000000000000000e+00
4.825000000000000000e+03	5.660672560941642928e+01	9.278155629647717717e+01	-3.561747848004175737e-02	8.941815554104888406e+02	5.062604418231719805e-02	0.000000000000000000e+00	1.987697175453578424e+01	1.000000000000000000e+00
4.827000000000000000e+03	6.129501771116729714e+01	1.120977133495577363e+02	-3.495875583368699552e-02	8.773550551173533449e+02	4.807917332495081908e-02	0.000000000000000000e+00	1.987697175453578424e+01	1.000000000000000000e+00
4.831000000000000000e+03	1.056996241152651947e+02	5.699096160520694099e+01	-3.484234837117394790e-02	8.743815271645220264e+02	5.378424623902378077e-02	0.000000000000000000e+00	7.077092028309623117e+01	1.000000000000000000e+00
4.838000000000000000e+03	1.162992331447695094e+01	1.077714677766674640e+02	-4.963405270267243208e-03	1.111497669872342726e+02	2.783212918061487295e-01	0.000000000000000000e+00	6.084458289148232524e+01	1.000000000000000000e+00
4.842000000000000000e+03	2.851151001881489222e+01	4.931571273422203205e+01	-3.900925242267160725e-02	9.808214873389472359e+02	5.164004327958748863e-02	0.000000000000000000e+00	3.835883428901552605e+01	1.000000000000000000e+00
4.847000000000000000e+03	5.498011625362303079e+01	2.155219256838518760e+01	-3.948999796968191700e-02	9.931017165559887871e+02	4.710314427282558114e-02	0.000000000000000000e+00	3.135379609841240978e+01	1.000000000000000000e+00
4.845000000000000000e+03	8.543709936109054581e+01	2.899750718714103925e+01	-4.507781664126228605e-03	9.951125602254164448e+01	3.192394471670135792e-01	0.000000000000000000e+00	3.135379609841240978e+01	1.000000000000000000e+00
4.849000000000000000e+03	1.174734967044332166e+02	8.022364056971385438e+00	-4.002336514619822885e-03	8.660009682162801425e+01	3.957417026832538154e-01	0.000000000000000000e+00	3.829213214319145919e+01	1.000000000000000000e+00
4.854000000000000000e+03	5.309392075023060897e+01	4.534771426536866556e+01	-6.305560872749181069e-03	1.454339710654907094e+02	1.982162229914313789e-01	0.000000000000000000e+00	1.797693134862315708e+308	1.000000000000000000e+00
4.866000000000000000e+03	4.015109603894667600e+01	9.175759849096446885e+01	-3.882401810543083948e-02	9.760898369082257204e+02	5.038938739077680751e-02	0.000000000000000000e+00	1.797693134862315708e+308	1.000000000000000000e+00
4.875000000000000000e+03	5.683932416307647628e+01	7.544829881393215487e+01	-5.486519967587736094e-03	1.245122795052360516e+02	2.495235073543718984e-01	0.000000000000000000e+00	1.797693134862315708e+308	1.000000000000000000e+00
4.887000000000000000e+03	1.123163290994210968e+02	5.260149115031143197e+01	-1.868004024367128646e-02	4.615293443071168440e+02	1.111591339143158663e-01	0.000000000000000000e+00	6.539920642942205120e+01	1.000000000000000000e+00
4.888000000000000000e+03	5.211984580358040375e+01	7.816395582826710609e+01	-6.856006453431030129e-03	1.594946273613577432e+02	1.717281615914825199e-01	0.000000000000000000e+00	6.539920642942205120e+01	1.000000000000000000e+00
4.902000000000000000e+03	1.122725337648356714e+02	4.655473973396601650e+01	-1.614608142227820856e-02	3.968015577539868559e+02	2.621959763974965885e-01	0.000000000000000000e+00	1.051028006857301449e+02	1.000000000000000000e+00
4.907000000000000000e+03	1.128821570957765985e+01	1.742114711481231737e+01	-3.955402279146398581e-02	9.947371752554058730e+02	5.522706025546497699e-02	0.000000000000000000e+00	7.446153961971965884e+01	1.000000000000000000e+00
4.908000000000000000e+03	8.503020651104516503e+01	7.094498327555109896e+00	-4.218416594738204871e-03	9.211967558755154073e+01	2.779780043443121906e-01	0.000000000000000000e+00	4.886722670347608499e+01	1.000000000000000000e+00
4.911000000000000000e+03	1.004218359216883982e+01	9.692729718529666627e+01	-3.658688572549882723e-02	9.189442250865914730e+02	4.868800589203003959e-02	0.000000000000000000e+00	7.951591347062544912e+01	1.000000000000000000e+00
4.912000000000000000e+03	1.098447687659166974e+02	4.919251901485145595e+01	-7.208560569466553047e-02	1.825728324999601909e+03	6.173475059206756654e-02	0.000000000000000000e+00	4.886722670347608499e+01	1.000000000000000000e+00
4.924000000000000000e+03	8.940951883590253146e+01	1.639160320280019789e+01	-2.949571039951888810e-03	5.970811327418111603e+01	4.493649304371293285e-01	0.000000000000000000e+00	7.040161732425481489e+01	1.000000000000000000e+00
4.928000000000000000e+03	8.120205886711376309e+01	8.631316870824025500e+01	-2.064199198838739813e-02	5.116457047970278040e+02	1.109033652846828089e-01	0.000000000000000000e+00	7.040161732425481489e+01	1.000000000000000000e+00
4.931000000000000000e+03	1.872821735426610701e+01	4.932091628302507758e+01	-3.374820574529535221e-03	7.057074485034353017e+01	3.838747893232000719e-01	0.000000000000000000e+00	5.107895534806944227e+01	1.000000000000000000e+00
4.935000000000000000e+03	6.549531836599159362e+01	6.986107067409859894e+01	-4.094018099266028693e-02	1.030145387661390487e+03	4.123811025692425414e-02	0.000000000000000000e+00	5.107895534806944227e+01	1.000000000000000000e+00
4.936000000000000000e+03	9.576979675494025912e+01	2.649123199270836793e+01	-3.931384045238472263e-03	8.478767735578652776e+01	3.741749056999466028e-01	0.000000000000000000e+00	5.289127479058084447e+01	1.000000000000000000e+00
4.950000000000000000e+03	3.256240332358216705e+01	4.274098814815755532e+01	-3.833973281500194230e-02	9.637191880069667604e+02	4.582170392990836394e-02	0.000000000000000000e+00	1.797693134862315708e+308	1.000000000000000000e+00
4.959000000000000000e+03	4.304285068209215126e+01	6.074538917009576977e+01	-3.762216691767789056e-02	9.453895877594528656e+02	5.184269152744158671e-02	0.000000000000000000e+00	2.490668949983425051e+01	1.000000000000000000e+00
4.962000000000000000e+03	2.141303412228938896e+01	4.839653426648483503e+01	-2.163071994328150810e-02	5.369019052858402574e+02	6.032355465626160207e-02	0.000000000000000000e+00	2.490668949983425051e+01	1.000000000000000000e+00
4.964000000000000000e+03	4.209909116367612825e+01	1.162080303767393588e+02	-3.447751284875362476e-02	8.650621192787855307e+02	4.036688750191852471e-02	0.000000000000000000e+00	5.547067019286390632e+01	1.000000000000000000e+00
4.968000000000000000e+03	3.994803160897376415e+01	2.230670101654155246e+01	-3.452549280125614180e-03	7.255625740974183202e+01	4.033156039750731559e-01	0.000000000000000000e+00	9.392596399729002599e+01	1.000000000000000000e+00
4.973000000000000000e+03	8.254157557968143522e+01	1.080015993979904891e+02	-3.428955901045067922e-02	8.602610010345567844e+02	4.890925283570568549e-02	0.000000000000000000e+00	5.589755150862582411e+01	1.000000000000000000e+00
4.974000000000000000e+03	3.285094003946333174e+01	8.240126728552189661e+01	-3.390246169078066363e-02	8.503729347915882499e+02	6.425233600660562594e-02	0.000000000000000000e+00	5.589755150862582411e+01	1.000000000000000000e+00
4.979000000000000000e+03	9.707665083981235910e+01	1.196044908637154514e+01	-3.654793626155960345e-02	9.179492947164005727e+02	6.184742310947843880e-02	0.000000000000000000e+00	9.532497467283073433e+01	1.000000000000000000e+00
4.992000000000000000e+03	7.541141585859104168e+01	7.414350828743927480e+01	-8.492981008373416685e-03	2.013097266008015822e+02	1.399714722222860086e-01	0.000000000000000000e+00	1.797693134862315708e+308	1.000000000000000000e+00
4.998000000000000000e+03	2.840603994439590707e+01	7.398952684381279710e+01	-1.947711101748268725e-02	4.818898278632934762e+02	7.566024982264363263e-02	0.000000000000000000e+00	1.797693134862315708e+308	1.000000000000000000e+00
5.004000000000000000e+03	2.240953821006383606e+01	5.983948709165667168e+01	-1.914293867897948198e-02	4.733536844911196795e+02	6.130816347816026024e-02	0.000000000000000000e+00	1.799505008000580730e+01	1.000000000000000000e+00
5.004000000000000000e+03	4.010209236287774814e+01	6.312511563603964504e+01	-3.724992586248513510e-02	9.358810119438511492e+02	4.994552454469602942e-02	0.000000000000000000e+00	1.799505008000580730e+01	1.000000000000000000e+00
5.008000000000000000e+03	1.824168308476985700e+01	1.857399065391253501e+01	-4.176743856463057541e-02	1.051276966868946602e+03	5.537846150231762188e-02	0.000000000000000000e+00	4.147544107781028799e+01	1.000000000000000000e+00
5.012000000000000000e+03	8.251754187860487377e+01	1.759048862691743409e+01	-8.822938495694815711e-03	2.097382052448251102e+02	1.442569046391178889e-01	0.000000000000000000e+00	5.100617109248162251e+01	1.000000000000000000e+00
5.017000000000000000e+03	3.561284254472585786e+01	3.762991651081464539e+01	-1.011117647194878510e-02	2.426451301927061195e+02	1.669251198234069644e-01	0.000000000000000000e+00	1.940762657339715602e+01	1.000000000000000000e+00
5.020000000000000000e+03	1.681238308249045232e+01	4.244641868783840977e+01	-6.527768409124476250e-03	1.511100704020575449e+02	2.265829343040108856e-01	0.000000000000000000e+00	1.940762657339715602e+01	1.000000000000000000e+00
5.025000000000000000e+03	1.111553017660548726e+01	9.339471688373782854e+01	-1.167214660617468466e-02	2.825187622387223882e+02	2.121185032028835016e-01	0.000000000000000000e+00	1.664497021690183942e+01	1.000000000000000000e+00
5.025000000000000000e+03	1.114676052349697812e+02	6.649532350718551754e+01	-5.861146326316923373e-03	1.340817858367036024e+02	3.446319856202278986e-01	0.000000000000000000e+00	9.766248462815815401e+01	1.000000000000000000e+00
5.029000000000000000e+03	8.377240715292835205e+00	1.098129020559063207e+02	-4.751736651718926549e-03	1.057428751917870500e+02	3.250008742290680930e-01	0.000000000000000000e+00	1.664497021690183942e+01	1.000000000000000000e+00
5.032000000000000000e+03	2.885712189449178666e+01	6.004889728932418080e+01	-3.461587753052726424e-02	8.685965254075371149e+02	6.009685941186748703e-02	0.000000000000000000e+00	2.539596459000587814e+01	1.000000000000000000e+00
5.035000000000000000e+03	1.531469744133972277e+01	1.046241053963503589e+02	-3.852258276798180281e-02	9.683899319148032419e+02	4.787828484200107315e-02	0.000000000000000000e+00	4.161322733359919113e+01	1.000000000000000000e+00
5.036000000000000000e+03	4.707772271014089682e+01	7.773970629777824115e+01	-3.566163115593547900e-02	8.953093973299668278e+02	4.927683046930952937e-02	0.000000000000000000e+00	2.539596459000587814e+01	1.000000000000000000e+00
5.037000000000000000e+03	9.940572180671877334e+01	9.106398797482526675e+00	-3.561058269240376800e-02	8.940054084792209323e+02	5.599160737326869253e-02	0.000000000000000000e+00	8.630614339594605156e+01	1.000000000000000000e+00
5.038000000000000000e+03	5.799287812984394996e+00	3.824857643778223348e+01	-3.653221805881531892e-02	9.175477868214651380e+02	5.050052160889006991e-02	0.000000000000000000e+00	5.712668837923178700e+01	1.000000000000000000e+00
5.044000000000000000e+03	1.211273356038464470e+02	2.753299470107507929e+01	-1.860281450607855283e-02	4.595566796303631349e+02	9.831221625772557093e-02	0.000000000000000000e+00	3.394537619077829760e+01	1.000000000000000000e+00
5.044000000000000000e+03	6.312487535776428871e+01	8.281805634686394058e+01	-3.306432777523673344e-02	8.289635287940424178e+02	5.222554034851978333e-02	0.000000000000000000e+00	2.596564769279601848e+01	1.000000000000000000e+00
5.044000000000000000e+03	5.904747584570679919e+01	2.801460473084368274e+01	-4.410368861337610191e-03	9.702293022450147930e+01	3.275249254827429235e-01	0.000000000000000000e+00	2.643456479911422008e+01	1.000000000000000000e+00
5.046000000000000000e+03	9.983928887815750386e+01	5.397363825107859725e+01	-3.483249657485956025e-02	8.741298715481721047e+02	6.540411711730709232e-02	0.000000000000000000e+00	3.394537619077829760e+01	1.000000000000000000e+00
5.047000000000000000e+03	4.506253821647415947e+01	5.044689698163788449e+01	-3.666538745316247350e-02	9.209494838261439327e+02	4.620156396784858011e-02	0.000000000000000000e+00	2.643456479911422008e+01	1.000000000000000000e+00
5.046000000000000000e+03	3.721525244247572317e+01	8.452284386850902820e+01	-3.297948358752181806e-03	6.860711058261412632e+01	3.801150838457373338e-01	0.000000000000000000e+00	2.596564769279601848e+01	1.000000000000000000e+00
5.056000000000000000e+03	1.656258803261259871e+01	1.141802222696580458e+02	-3.225832413799780557e-02	8.083748629673553978e+02	6.012309631794154896e-02	0.000000000000000000e+00	1.797693134862315708e+308	1.000000000000000000e+00
5.063000000000000000e+03	2.469214803116127044e+01	6.266178557231541646e+01	-3.933562293959864259e-02	9.891583399265018670e+02	4.927707068954068070e-02	0.000000000000000000e+00	4.163264530008779474e+01	1.000000000000000000e+00
5.067000000000000000e+03	4.063149318575374735e+01	2.420122875463930612e+01	-3.985974969432000414e-02	1.002546704575513218e+03	4.328903532056016523e-02	0.000000000000000000e+00	4.163264530008779474e+01	1.000000000000000000e+00
5.074000000000000000e+03	1.045766242619950646e+02	6.022876080973645685e+01	-5.449921464902589448e-03	1.235774024070099841e+02	2.500148586358742486e-01	0.000000000000000000e+00	1.797693134862315708e+308	1.000000000000000000e+00
5.081000000000000000e+03	1.191151858200677225e+02	1.010746716969933061e+02	-8.235934642103400274e-03	1.947436994855557657e+02	1.444609144854014371e-01	0.000000000000000000e+00	6.906599542648041279e+01	1.000000000000000000e+00
5.083000000000000000e+03	7.355835980982104161e+01	4.916429385091397108e+01	-3.757603326323726706e-02	9.442111434562785917e+02	5.682052234918122391e-02	0.000000000000000000e+00	2.940495019694665402e+01	1.000000000000000000e+00
5.086000000000000000e+03	3.651856844958965098e+01	4.359019664126306282e+01	-3.820332599072747554e-02	9.602347936547433846e+02	5.246413320193066276e-02	0.000000000000000000e+00	3.745686457396173807e+01	1.000000000000000000e+00
5.087000000000000000e+03	6.481108298026958892e+01	7.723805818974294368e+01	-3.649114459986891462e-02	9.164986008357906258e+02	5.262851735985585311e-02	0.000000000000000000e+00	2.171373617382427668e+01	1.000000000000000000e+00
5.090000000000000000e+03	5.995504215213256316e+01	9.840182926443355882e+01	-3.559032138123669614e-02	8.934878508088133913e+02	5.287480645897635334e-02	0.000000000000000000e+00	2.171373617382427668e+01	1.000000000000000000e+00
5.094000000000000000e+03	9.031845631613185788e+01	3.902668592925855506e+01	-3.661295571576404090e-02	9.196101604408214598e+02	5.978567064920403684e-02	0.000000000000000000e+00	6.668841402947839470e+01	1.000000000000000000e+00
5.098000000000000000e+03	1.489792164969245469e+01	1.151614298612301042e+02	-6.455591837120171032e-03	1.492663822933996300e+02	1.937867672020524568e-01	0.000000000000000000e+00	1.071669551818958155e+02	1.000000000000000000e+00
5.105000000000000000e+03	1.853448483485959031e+01	9.084043402380058296e+01	-3.771366996463881155e-02	9.477269539560318208e+02	4.857062124623801047e-02	0.000000000000000000e+00	1.797693134862315708e+308	1.000000000000000000e+00
5.116000000000000000e+03	9.476809708681861011e+00	1.464753364026589288e+01	-3.367583889843989847e-02	8.445840515599959417e+02	5.658739711057958477e-02	0.000000000000000000e+00	5.912667018009258868e+01	1.000000000000000000e+00
5.116000000000000000e+03	4.119156226626257933e+01	6.454881214890610863e+01	-3.867632010310259605e-02	9.723170191779952347e+02	5.501691211561188233e-02	0.000000000000000000e+00	3.593862978286542642e+01	1.000000000000000000e+00
5.121000000000000000e+03	2.500464774728046180e+01	9.663570836878109560e+01	-1.680733734243075247e-02	4.136927683353397924e+02	5.985440717925227805e-02	0.000000000000000000e+00	3.593862978286542642e+01	1.000000000000000000e+00
5.124000000000000000e+03	9.563058679969033449e+01	7.984476491438836376e+01	-2.261681225051272864e-02	5.620907804345911245e+02	1.188370875125656090e-01	0.000000000000000000e+00	6.825577491369189431e+01	1.000000000000000000e+00
5.127000000000000000e+03	3.542596247266909160e+01	1.120045848565275435e+02	-3.538860798632530169e-02	8.883352565912193768e+02	5.339839585720618231e-02	0.000000000000000000e+00	6.825577491369189431e+01	1.000000000000000000e+00
5.133000000000000000e+03	5.334536302360899640e+01	7.354621066955516540e+01	-3.707927220389899831e-02	9.315218118281202351e+02	5.081672347806209800e-02	0.000000000000000000e+00	2.895950898026398690e+01	1.000000000000000000e+00
5.134000000000000000e+03	6.085484881068322238e+01	1.015151359901984449e+02	-2.816729604684131780e-03	5.631479370054429978e+01	4.872011822451954854e-01	0.000000000000000000e+00	2.895950898026398690e+01	1.000000000000000000e+00
5.141000000000000000e+03	1.052093348276009550e+02	3.500823351186917876e+01	-3.773703416803080024e-02	9.483237723247334543e+02	5.578226663715546430e-02	0.000000000000000000e+00	1.797693134862315708e+308	1.000000000000000000e+00
5.147000000000000000e+03	3.170285054205104558e+01	6.519831713770163617e+01	-3.947693798129142673e-02	9.927681104477169356e+02	5.006995123063551212e-02	0.000000000000000000e+00	1.797693134862315708e+308	1.000000000000000000e+00
5.158000000000000000e+03	8.543895234681635031e+01	9.711759050311562191e+01	-3.692727665891981648e-02	9.276392170876777072e+02	5.079190895363150382e-02	0.000000000000000000e+00	6.126873629890394746e+00	1.000000000000000000e+00
5.158000000000000000e+03	1.151892658339550906e+02	1.094819338687218107e+02	-4.757543383121980683e-03	1.058912031234231392e+02	2.585275457016871226e-01	0.000000000000000000e+00	2.753647934408159159e+01	1.000000000000000000e+00
5.159000000000000000e+03	1.320050856097615188e+01	1.209433707789017802e+02	-9.495492814826918954e-03	2.269180236564895949e+02	1.349520546232660934e-01	0.000000000000000000e+00	7.400701475530891571e+01	1.000000000000000000e+00
5.163000000000000000e+03	7.338628506507664895e+01	7.787702034621504765e+01	-1.409406003078301876e-02	3.443844460354403623e+02	8.841046346684722224e-02	0.000000000000000000e+00	2.270388355693650340e+01	1.000000000000000000e+00
5.163000000000000000e+03	9.138489221769135895e+01	9.563962584569475212e+01	-3.296762135784105097e-02	8.264932469999349678e+02	5.652548733053419650e-02	0.000000000000000000e+00	6.126873629890394746e+00	1.000000000000000000e+00
5.176000000000000000e+03	3.094878430182580331e+01	5.442668904992037682e+01	-3.868285903527795416e-02	9.724840505451027184e+02	4.534308740723291820e-02	0.000000000000000000e+00	1.797693134862315708e+308	1.000000000000000000e+00
5.197000000000000000e+03	3.456555700336161152e+01	3.163158160877063807e+01	7.408401549555879324e-03	-1.736050823431431240e+02	2.203546046400836067e-01	0.000000000000000000e+00	5.327057539989527157e+01	1.000000000000000000e+00
5.199000000000000000e+03	7.285363058690417404e+01	6.866909805759800633e+01	-3.143458997826087398e-02	7.873332862780147252e+02	5.464306909113980648e-02	0.000000000000000000e+00	5.327057539989527157e+01	1.000000000000000000e+00
5.203000000000000000e+03	4.940977491841923097e+01	1.077643914513431156e+02	-5.092216697014249373e-03	1.144401434786330611e+02	2.906074740874307061e-01	0.000000000000000000e+00	1.797693134862315708e+308	1.000000000000000000e+00
5.213000000000000000e+03	1.167134646319235145e+02	1.041190985742676958e+02	-8.255033326121742621e-03	1.952315588509677582e+02	1.417309118055956052e-01	0.000000000000000000e+00	8.070621633172056875e+01	1.000000000000000000e+00
5.213000000000000000e+03	6.647735040691063091e+01	4.095402767148205214e+01	-1.946337260734192984e-02	4.815388920581561933e+02	7.160694427077807234e-02	0.000000000000000000e+00	8.070621633172056875e+01	1.000000000000000000e+00
5.223000000000000000e+03	1.003994429450387287e+02	2.678491582408230798e+01	-3.831627205152277754e-02	9.631199030943498656e+02	4.770203974473863351e-02	0.000000000000000000e+00	4.600007125190077062e+01	1.000000000000000000e+00
5.227000000000000000e+03	6.450276918039871532e+01	5.555009212833870436e+01	-1.311807326188099178e-02	3.194537081233542608e+02	1.198637809808931198e-01	0.000000000000000000e+00	2.151557067378429977e+01	1.000000000000000000e+00
5.230000000000000000e+03	8.578495462385171777e+01	5.871052946660125116e+01	-3.621171107641361908e-02	9.093607131521780502e+02	5.176684031435774269e-02	0.000000000000000000e+00	2.151557067378429977e+01	1.000000000000000000e+00
5.234000000000000000e+03	6.352786640136775986e+01	9.734317903215617207e+01	-3.835771260981992933e-03	8.234533147437181810e+01	3.059778768427262596e-01	0.000000000000000000e+00	4.458541901337706292e+01	1.000000000000000000e+00
5.241000000000000000e+03	7.878831011422585107e+01	4.250695469082040034e+01	-3.189463438547722029e-03	6.583595712110397358e+01	3.944676497345820376e-01	0.000000000000000000e+00	1.797693134862315708e+308	1.000000000000000000e+00
5.247000000000000000e+03	2.828329522671724661e+01	9.905368405551435274e+01	-4.904233109705310838e-03	1.096382653217752221e+02	2.770040091371909208e-01	0.000000000000000000e+00	1.797693134862315708e+308	1.000000000000000000e+00
5.250000000000000000e+03	9.924727288227077793e+01	1.088368682881968681e+02	-3.252080363437644811e-02	8.150796746922868579e+02	5.736778144298171345e-02	0.000000000000000000e+00	1.797693134862315708e+308	1.000000000000000000e+00
5.262000000000000000e+03	1.405802933509635899e+01	6.998949456166459981e+01	-3.774327980756435330e-02	9.484833117849656219e+02	5.306915083905539010e-02	0.000000000000000000e+00	1.056240074899310031e+02	1.000000000000000000e+00
5.266000000000000000e+03	1.178686304872766328e+02	8.947769731758720013e+01	3.322591477943086322e-03	-6.923659774930584376e+01	4.991788653301320045e-01	0.000000000000000000e+00	6.352929619902349145e+01	1.000000000000000000e+00
5.269000000000000000e+03	2.101966664894665016e+01	1.062545723016230426e+02	-1.840660071966940259e-02	4.545445681555244732e+02	6.328293331397538690e-02	0.000000000000000000e+00	2.047261666497262667e+01	1.000000000000000000e+00
5.268000000000000000e+03	4.373624510424097878e+01	1.083588159779885096e+01	-3.640882479489473966e-03	7.736706610417442675e+01	4.128121500403955091e-01	0.000000000000000000e+00	3.730603119802881196e+01	1.000000000000000000e+00
5.272000000000000000e+03	5.392906486328992166e+00	1.194807735677062368e+02	-3.257873683860700725e-02	8.165595282897944571e+02	5.855916141786066120e-02	0.000000000000000000e+00	2.047261666497262667e+01	1.000000000000000000e+00
5.271000000000000000e+03	6.967824347436550170e+01	4.808134391430895249e+01	-5.706842039044163900e-03	1.301402162711283097e+02	2.493968461914711776e-01	0.000000000000000000e+00	4.538955543521127112e+01	1.000000000000000000e+00
5.273000000000000000e+03	6.440187707405144124e+00	1.169847443351356198e+01	-6.841900819112546606e-03	1.591343111322007928e+02	2.129907070057636131e-01	0.000000000000000000e+00	3.730603119802881196e+01	1.000000000000000000e+00
5.279000000000000000e+03	7.113264970415265509e+01	7.727216792363209130e+00	-3.969286136428484130e-02	9.982836865211053237e+02	5.780937770586758173e-02	0.000000000000000000e+00	3.849476905366798718e+01	1.000000000000000000e+00
5.278000000000000000e+03	9.372809789067065367e+01	3.889279019869756127e+01	-1.821000074321659987e-02	4.495225917900240233e+02	7.891906521027158838e-02	0.000000000000000000e+00	3.849476905366798718e+01	1.000000000000000000e+00
5.289000000000000000e+03	8.106533818297283034e+00	6.237120959394913911e+01	-3.854141077556413712e-03	8.281457255130280259e+01	3.668166967679440393e-01	0.000000000000000000e+00	1.797693134862315708e+308	1.000000000000000000e+00
5.296000000000000000e+03	8.815787549818324464e+01	2.827265605417240124e+01	-3.788583884647425681e-02	9.521248591391987475e+02	4.705569204621529167e-02	0.000000000000000000e+00	4.154977250904335051e+01	1.000000000000000000e+00
5.297000000000000000e+03	8.806623172172096758e+01	6.982232749657360671e+01	-2.187021150757801832e-02	5.430195101672555893e+02	1.147905764178250854e-01	0.000000000000000000e+00	4.154977250904335051e+01	1.000000000000000000e+00
5.302000000000000000e+03	3.836250782022250405e+01	1.195862406017879209e+02	-6.197718666588307619e-03	1.426792351783612958e+02	1.947745670845314470e-01	0.000000000000000000e+00	4.275743724059228867e+01	1.000000000000000000e+00
5.306000000000000000e+03	1.022676096227605669e+01	8.739030626018595171e+01	-4.511148446039800475e-02	1.136697727118754756e+03	4.478384341327179552e-02	0.000000000000000000e+00	4.275743724059228867e+01	1.000000000000000000e+00
5.309000000000000000e+03	9.934376214367163982e+01	1.122979564293815997e+02	-1.719784228474854904e-02	4.236678793517029362e+02	6.682417642242532985e-02	0.000000000000000000e+00	5.817349105582348301e+01	1.000000000000000000e+00
5.312000000000000000e+03	9.709739737793807990e+01	5.416785315266923817e+01	-2.961977395039146112e-03	6.002502288502824257e+01	4.886570986362651636e-01	0.000000000000000000e+00	5.817349105582348301e+01	1.000000000000000000e+00
5.317000000000000000e+03	1.074678451198269613e+01	4.437923636598162602e+01	-3.845208528013801391e-02	9.665891345588396462e+02	4.634776536613416376e-02	0.000000000000000000e+00	8.690365562462100968e+01	1.000000000000000000e+00
5.338000000000000000e+03	1.210549492632206352e+02	1.175747736131701515e+02	-3.753342220530907908e-02	9.431226808344343908e+02	4.880490322874753151e-02	0.000000000000000000e+00	1.797693134862315708e+308	1.000000000000000000e+00
5.346000000000000000e+03	1.150199083269408007e+01	8.114230178498185353e+01	-1.226073364919950080e-02	2.975537092028184247e+02	1.179316069552126534e-01	0.000000000000000000e+00	1.797693134862315708e+308	1.000000000000000000e+00
5.351000000000000000e+03	2.210692595769223701e+01	2.369542564506834736e+01	-4.236293904433679341e-02	1.066488511593860267e+03	1.405635124279621673e-01	0.000000000000000000e+00	7.377785971269022802e+00	1.000000000000000000e+00
5.351000000000000000e+03	5.491765384453995580e+01	9.183876611766443432e+01	-1.175621580280423843e-02	2.846662371578843818e+02	9.802207475862989572e-02	0.000000000000000000e+00	2.195532754225784799e+01	1.000000000000000000e+00
5.353000000000000000e+03	2.825636577440991459e+01	1.961913863623037102e+01	-4.075626330568148104e-02	1.025447369411999716e+03	1.618166464742705202e-01	0.000000000000000000e+00	7.377785971269022802e+00	1.000000000000000000e+00
5.356000000000000000e+03	6.486929358479045504e+01	7.458592749379947762e+00	-1.218102756923702262e-02	2.955176863253978468e+02	1.243266253832830959e-01	0.000000000000000000e+00	3.857959770544959355e+01	1.000000000000000000e+00
5.356000000000000000e+03	6.968279759018065533e+01	7.558986038040343658e+01	-7.556467859342479859e-03	1.773873081688602724e+02	1.922337507929245959e-01	0.000000000000000000e+00	2.195532754225784799e+01	1.000000000000000000e+00
5.360000000000000000e+03	1.139142645752858556e+02	1.788172780206683044e+01	-3.773763295345906876e-03	8.076139162088996670e+01	4.042741007889736338e-01	0.000000000000000000e+00	5.014031236226082200e+01	1.000000000000000000e+00
5.368000000000000000e+03	6.763765330232618567e+01	2.442518924099321254e+01	-4.382764558446159905e-03	9.631780218121171799e+01	3.713020744326628320e-01	0.000000000000000000e+00	1.797693134862315708e+308	1.000000000000000000e+00
5.385000000000000000e+03	6.136534968178175831e+01	5.869657489205669521e+01	1.205302543668612149e-02	-2.922479825543060770e+02	2.388140017172172280e-01	0.000000000000000000e+00	4.408479058530836170e+01	1.000000000000000000e+00
5.388000000000000000e+03	3.806091219095180378e+01	9.611811887659175113e+01	-3.618889356438419191e-02	9.087778595415175005e+02	4.736642984367844811e-02	0.000000000000000000e+00	4.408479058530836170e+01	1.000000000000000000e+00
5.396000000000000000e+03	9.057368640210032140e+01	1.039349331807336370e+02	-3.483974828160492365e-02	8.743151101252150283e+02	4.851206628698911949e-02	0.000000000000000000e+00	1.797693134862315708e+308	1.000000000000000000e+00
5.413000000000000000e+03	9.226330450737100364e+01	1.448706697625268447e+01	-3.820781934572674982e-02	9.603495725220418535e+02	6.167288995860698009e-02	0.000000000000000000e+00	6.687258176082627870e+01	1.000000000000000000e+00
5.413000000000000000e+03	1.137484581920621309e+02	7.781423620481996295e+01	-2.900724777276466465e-02	7.253289289686937309e+02	1.369221822150418211e-01	0.000000000000000000e+00	6.687258176082627870e+01	1.000000000000000000e+00
5.423000000000000000e+03	3.569261002353762535e+01	1.047563879381538356e+02	-1.323333821375266388e-02	3.223980516299723718e+02	9.732395835659457539e-02	0.000000000000000000e+00	1.797693134862315708e+308	1.000000000000000000e+00
5.430000000000000000e+03	8.273714628979318775e+01	1.825809667741942377e+01	-3.817466197137430600e-02	9.595025960709537003e+02	6.728057295893141720e-02	0.000000000000000000e+00	1.797693134862315708e+308	1.000000000000000000e+00
5.437000000000000000e+03	2.932627372190830783e+01	6.010676685333726255e+01	-3.602034053659532858e-02	9.044723182227347706e+02	5.121775650855264761e-02	0.000000000000000000e+00	3.248682381221930626e+01	1.000000000000000000e+00
5.437000000000000000e+03	6.070743397626046089e+01	7.025757974091540348e+01	-3.142870984081798987e-03	6.464579316808492138e+01	4.121670431912273225e-01	0.000000000000000000e+00	3.298205908047515322e+01	1.000000000000000000e+00
5.440000000000000000e+03	3.522895622200015708e+01	9.205284737519923510e+01	-3.552128788490901273e-02	8.917244498499699148e+02	5.543818220421226073e-02	0.000000000000000000e+00	3.248682381221930626e+01	1.000000000000000000e+00
5.441000000000000000e+03	8.842737685786811141e+01	3.138468989275984811e+01	-3.774882410212385131e-02	9.486249359944062007e+02	5.553473066990310958e-02	0.000000000000000000e+00	3.377096469085061869e+01	1.000000000000000000e+00
5.443000000000000000e+03	1.134484774103735134e+02	1.159060434815538230e+02	-3.254649208553307693e-02	8.157358639599692651e+02	6.025156076108806324e-02	0.000000000000000000e+00	8.177572047635287333e+01	1.000000000000000000e+00
5.446000000000000000e+03	1.172034069600457400e+02	1.370933564710903596e+01	-3.578758750009723710e-02	8.985268432059946235e+02	5.641046534868210394e-02	0.000000000000000000e+00	3.377096469085061869e+01	1.000000000000000000e+00
5.454000000000000000e+03	5.751545775392041371e+00	6.043446638115238301e+00	-2.032645052379742495e-02	5.035854709857248395e+02	6.405392827752942608e-02	0.000000000000000000e+00	1.797693134862315708e+308	1.000000000000000000e+00
5.463000000000000000e+03	6.659086042798864469e+01	2.709113520330760494e+01	-7.685531942982366804e-02	1.947566537192457417e+03	4.572447569505588838e-02	0.000000000000000000e+00	1.845547733727773831e+01	1.000000000000000000e+00
5.463000000000000000e+03	1.155212289926472913e+01	6.981046396305967505e+01	-3.969815462740591133e-02	9.984188983495603225e+02	5.869301569307039390e-02	0.000000000000000000e+00	3.346351812852505958e+01	1.000000000000000000e+00
5.464000000000000000e+03	3.348666972015507071e+01	4.453829149411085098e+01	-4.092386321005039851e-02	1.029728564017345434e+03	3.525146643536292146e-02	0.000000000000000000e+00	3.299084880744721460e+01	1.000000000000000000e+00
5.465000000000000000e+03	7.221974674491015378e+01	1.011500483073941155e+02	-3.028165954607251256e-02	7.578826755201536116e+02	5.759578355299521668e-02	0.000000000000000000e+00	5.590118312588433014e+01	1.000000000000000000e+00
5.466000000000000000e+03	6.646211966474923827e+01	4.554616350354742593e+01	-3.566193491586805431e-02	8.953171566147325393e+02	5.260430133225213467e-02	0.000000000000000000e+00	1.845547733727773831e+01	1.000000000000000000e+00
5.474000000000000000e+03	9.341806806267724994e+01	1.087662763449873893e+02	-3.094066415557020569e-02	7.747163783179144048e+02	4.956588215507662376e-02	0.000000000000000000e+00	9.771012673183660979e+01	1.000000000000000000e+00
5.479000000000000000e+03	8.610442087558796231e+01	1.133024896920428581e+01	-3.970111132994118969e-02	9.984944247586672645e+02	4.832214762868070057e-02	0.000000000000000000e+00	9.771012673183660979e+01	1.000000000000000000e+00
5.491000000000000000e+03	1.568678420840633692e+01	6.506329441773449673e+01	-3.223288419014651036e-03	6.669998699299570433e+01	4.520156131664341270e-01	0.000000000000000000e+00	2.961990702198533398e+01	1.000000000000000000e+00
5.494000000000000000e+03	2.395902467069788244e+01	3.662197008631345341e+01	5.375291499507111811e-03	-1.216710444860354556e+02	2.526131869248826600e-01	0.000000000000000000e+00	2.035544711178399169e+01	1.000000000000000000e+00
5.498000000000000000e+03	3.402977740279288099e+01	1.893230738377340572e+01	-6.388744605445383085e-03	1.475588275742844360e+02	2.018991774542745476e-01	0.000000000000000000e+00	2.035544711178399169e+01	1.000000000000000000e+00
[truncated: 102 more rows]
