# Supplementary material for: Structural and biochemical characterisation of the Providencia stuartii arginine decarboxylase shows distinct polymerisation and regulation
Source: Commun Biol. 2022 Apr 5;5:317. doi: 10.1038/s42003-022-03276-1 (PMC8983666; doi:10.1038/s42003-022-03276-1)
Supplement: Supplementary file 6 — Supplementary Data 3 [file 42003_2022_3276_MOESM6_ESM.zip › source-data-fig1d/eventsFitted-pH4.xlsx]

## Sheet: eventsFitted-pH4
frame_indices	x_coords	y_coords	contrasts	masses_kDa	fit_errors	frame_signal_scores	neareast_neighbour_distances	selections
7.000000000000000000e+00	1.107788318750216661e+02	8.562352061641142598e+00	-6.234556591035165726e-03	1.436202280984221318e+02	2.142821274282672439e-01	0.000000000000000000e+00	1.425861997683586679e+01	1.000000000000000000e+00
6.000000000000000000e+00	2.746282856838607955e+01	1.118466959623049206e+01	-6.581158886297432294e-03	1.524738839657369169e+02	2.232974226210538982e-01	0.000000000000000000e+00	2.026337613995746523e+01	1.000000000000000000e+00
8.000000000000000000e+00	3.065370415264372639e+01	3.119523494544503706e+01	-1.418597023953457187e-02	3.467322128278200353e+02	8.942593940542942210e-02	0.000000000000000000e+00	1.292381116156875009e+01	1.000000000000000000e+00
7.000000000000000000e+00	1.076543522942463653e+02	3.942569632770946697e+01	-9.328658398064074847e-03	2.226563827699954459e+02	1.434965204381223325e-01	0.000000000000000000e+00	1.722678206014171565e+01	1.000000000000000000e+00
6.000000000000000000e+00	3.710422622464311360e+01	6.216167273467107890e+01	-3.977434994448087423e-03	8.596400902536365152e+01	3.228276418618107879e-01	0.000000000000000000e+00	2.554538675253802893e+01	1.000000000000000000e+00
6.000000000000000000e+00	1.054651138711119671e+02	8.014580880662215634e+01	-5.177939876588483550e-03	1.166298679616403149e+02	3.335581470085529077e-01	0.000000000000000000e+00	1.077705600013122833e+01	1.000000000000000000e+00
7.000000000000000000e+00	1.209689015352692252e+02	9.575646205836304148e+01	-8.739517699018466840e-03	2.076072931416875349e+02	1.466009198161544180e-01	0.000000000000000000e+00	2.200136193242052585e+01	1.000000000000000000e+00
7.000000000000000000e+00	9.548198419225585099e+01	8.420561888162649211e+01	-5.804333402016315265e-03	1.326305488211126544e+02	2.335215153028699087e-01	0.000000000000000000e+00	1.077705600013122833e+01	1.000000000000000000e+00
7.000000000000000000e+00	8.221887802185997884e+01	1.045900723878053213e+02	-6.275628613228684954e-03	1.446693773834866477e+02	1.622418327232837409e-01	0.000000000000000000e+00	2.431945579228201737e+01	1.000000000000000000e+00
1.000000000000000000e+01	3.330283036706379818e+01	8.742263419441611916e+01	-4.520124377363916174e-02	1.138990551145561540e+03	7.200523910104350556e-02	0.000000000000000000e+00	1.039647442368904962e+01	1.000000000000000000e+00
1.100000000000000000e+01	1.067006906302910636e+02	2.222533151825491515e+01	-1.024713133355207965e-02	2.461179795493821132e+02	1.208811538477455594e-01	0.000000000000000000e+00	1.216872905158694529e+01	1.000000000000000000e+00
1.000000000000000000e+01	2.291455142756850094e+01	8.783535821559615897e+01	-1.008915482297611556e-02	2.420826062155140903e+02	3.144145525060966229e-01	0.000000000000000000e+00	1.039647442368904962e+01	1.000000000000000000e+00
1.300000000000000000e+01	2.810916123450094517e+01	1.852439455194238604e+01	-1.485968679265001202e-02	3.639417195014100912e+02	1.046927597941359478e-01	0.000000000000000000e+00	1.292381116156875009e+01	1.000000000000000000e+00
1.300000000000000000e+01	5.870118664711841916e+01	8.010693474653862722e+01	-1.085269907498667349e-02	2.615866837682968935e+02	1.408696546934431471e-01	0.000000000000000000e+00	8.739316369776789273e+00	1.000000000000000000e+00
1.400000000000000000e+01	6.800757998087172496e+01	6.944636015247515282e+00	-1.727913293664141633e-02	4.257443787486400879e+02	9.896853907726654853e-02	0.000000000000000000e+00	7.852779672514230924e+00	1.000000000000000000e+00
1.400000000000000000e+01	2.319586406553991864e+01	3.810613011608139544e+01	-9.850806133071092485e-03	2.359941950719940564e+02	1.521420457527286052e-01	0.000000000000000000e+00	1.311336883751121718e+01	1.000000000000000000e+00
1.300000000000000000e+01	6.705229207614122799e+01	7.753114579470380363e+01	-5.635346047520779257e-03	1.283139130022433676e+02	3.391068067190922131e-01	0.000000000000000000e+00	8.739316369776789273e+00	1.000000000000000000e+00
1.400000000000000000e+01	8.480358948928719087e+01	8.680254143822517676e+01	-1.710865352815931634e-02	4.213896297011134493e+02	8.082348922307203143e-02	0.000000000000000000e+00	1.450799774011231058e+01	1.000000000000000000e+00
1.500000000000000000e+01	1.359897489075032340e+01	1.052921652794525471e+02	-3.605660907375219520e-02	9.053987666369174576e+02	6.249956481768326189e-02	0.000000000000000000e+00	1.978686632789597866e+01	1.000000000000000000e+00
1.500000000000000000e+01	6.020760365867412389e+01	7.853766345953458128e+00	-1.045962347568370546e-02	2.515459075425259527e+02	2.815168229155496915e-01	0.000000000000000000e+00	7.852779672514230924e+00	1.000000000000000000e+00
1.500000000000000000e+01	6.647649760892480053e+00	1.080928997186509122e+01	-7.195561383966075572e-03	1.681682643917544056e+02	1.963403904768169506e-01	0.000000000000000000e+00	2.262908122949490775e+01	1.000000000000000000e+00
1.500000000000000000e+01	1.113628203532478125e+02	3.346555007383733482e+01	-1.284531218189812439e-02	3.124862622374633361e+02	1.569022054346872475e-01	0.000000000000000000e+00	9.545164876434322210e+00	1.000000000000000000e+00
1.500000000000000000e+01	8.716552694435968363e+01	7.248809943424089397e+01	-7.035643048356841379e-03	1.640832888168334023e+02	2.384268233765461931e-01	0.000000000000000000e+00	1.450799774011231058e+01	1.000000000000000000e+00
1.500000000000000000e+01	1.164347396969210422e+02	1.055567442875963167e+02	-1.038854016444740354e-02	2.497301458346606466e+02	1.310793103164533679e-01	0.000000000000000000e+00	1.057584221339074126e+01	1.000000000000000000e+00
1.600000000000000000e+01	1.164931292632200837e+02	4.151478003741612355e+01	-9.842905811677788233e-03	2.357923881947355653e+02	1.937405850531762619e-01	0.000000000000000000e+00	9.545164876434322210e+00	1.000000000000000000e+00
1.700000000000000000e+01	4.552418599129318721e+01	1.890381615595283904e+01	-1.203484333955959495e-01	3.058560517654919295e+03	6.128633391476490111e-02	0.000000000000000000e+00	1.741915750067369117e+01	1.000000000000000000e+00
1.600000000000000000e+01	1.027259809079768758e+02	4.109005056202912698e+01	-6.238596075311348202e-03	1.437234132306373624e+02	2.645037327247892200e-01	0.000000000000000000e+00	1.070505871745097082e+01	1.000000000000000000e+00
1.700000000000000000e+01	8.835296797994644180e+01	4.997365292064527154e+01	-6.820006251413627749e-03	1.585750333362382207e+02	2.462585288866413480e-01	0.000000000000000000e+00	8.581563491127772281e+00	1.000000000000000000e+00
1.700000000000000000e+01	6.932203031263652804e+01	9.545369638445156113e+01	-1.747573602310115506e-02	4.307664345565779627e+02	1.335341627893229521e-01	0.000000000000000000e+00	8.853682192758519420e+00	1.000000000000000000e+00
1.700000000000000000e+01	1.069720064128329398e+02	1.102795736638017274e+02	-8.530545291575304320e-03	2.022692737270553494e+02	1.796303229218241260e-01	0.000000000000000000e+00	1.057584221339074126e+01	1.000000000000000000e+00
1.800000000000000000e+01	9.781491326415927290e+01	1.822552613154586254e+01	-5.410722929370824844e-03	1.225761097184016961e+02	3.804942353520028853e-01	0.000000000000000000e+00	1.713414758062624799e+01	1.000000000000000000e+00
1.700000000000000000e+01	5.604691738339808893e+01	5.289637578507290527e+01	-6.534508720441462200e-03	1.512822458251718274e+02	1.985269068048893804e-01	0.000000000000000000e+00	2.177153390405046096e+01	1.000000000000000000e+00
1.900000000000000000e+01	2.408891703712528454e+01	8.026648906230639113e+01	-7.792645880093586504e-03	1.834202714461853247e+02	2.000617451210860986e-01	0.000000000000000000e+00	2.122937143827375195e+01	1.000000000000000000e+00
1.800000000000000000e+01	2.846024267071378233e+01	1.197474798136256879e+02	-7.962427781119597175e-03	1.877572032689978982e+02	1.916730746107639938e-01	0.000000000000000000e+00	2.073194149879979875e+01	1.000000000000000000e+00
1.800000000000000000e+01	1.112091443917828215e+01	3.299183311752535985e+01	-3.617675575289448341e-03	7.677426580728864280e+01	3.709802087944226168e-01	0.000000000000000000e+00	1.311336883751121718e+01	1.000000000000000000e+00
1.900000000000000000e+01	7.625740531326124483e+01	4.480095324069176144e+01	-2.518610139866670969e-02	6.277210496287668775e+02	6.983315604510564878e-02	0.000000000000000000e+00	7.584711399846282731e+00	1.000000000000000000e+00
2.000000000000000000e+01	2.566640100818606740e+01	4.839622202067738499e+01	-7.916708004270437901e-03	1.865893311109483079e+02	1.717143011904193051e-01	0.000000000000000000e+00	1.132339539968789666e+01	1.000000000000000000e+00
2.000000000000000000e+01	8.358402593869662667e+01	4.283919962978568918e+01	-7.380345682422398065e-03	1.728884194818340347e+02	3.785190818194071882e-01	0.000000000000000000e+00	7.584711399846282731e+00	1.000000000000000000e+00
2.000000000000000000e+01	3.230850626137890202e+01	5.756692107708421702e+01	-6.849155484830702495e-03	1.593196252936444068e+02	1.896138731394249044e-01	0.000000000000000000e+00	1.132339539968789666e+01	1.000000000000000000e+00
2.200000000000000000e+01	6.698003134988420015e+01	1.039920058909543741e+02	-1.253145673518745069e-02	3.044690962947045705e+02	1.280659097435551397e-01	0.000000000000000000e+00	8.582321965147146514e+00	1.000000000000000000e+00
2.100000000000000000e+01	1.081729285893581647e+02	3.187435508635459414e+01	-4.869519910962333449e-03	1.087515466822132169e+02	2.977142375191886847e-01	0.000000000000000000e+00	1.070505871745097082e+01	1.000000000000000000e+00
2.200000000000000000e+01	8.231324395719322240e+01	7.630756581812946138e+01	-8.208423929196351221e-03	1.940409621174745780e+02	2.996899885438948363e-01	0.000000000000000000e+00	1.979451921713462426e+01	1.000000000000000000e+00
2.300000000000000000e+01	1.049790062884664934e+02	1.090496389889659810e+02	-8.423788309888798412e-03	1.995422589605479686e+02	1.623573066125864051e-01	0.000000000000000000e+00	8.613645747239941031e+00	1.000000000000000000e+00
2.400000000000000000e+01	4.881756402055096089e+01	1.623183093340114524e+01	-3.034373438117976204e-02	7.594683234964430767e+02	6.220283403369408770e-02	0.000000000000000000e+00	7.856094283594207361e+00	1.000000000000000000e+00
2.300000000000000000e+01	8.874724226254073756e+01	5.120544971150469848e+01	-6.245083364047690662e-03	1.438891254107601867e+02	2.612390829741666476e-01	0.000000000000000000e+00	6.723746869345548660e+00	1.000000000000000000e+00
2.400000000000000000e+01	1.385485747871189943e+01	9.886622660397726747e+01	-5.857279392008005008e-03	1.339830083441692068e+02	2.655876113071414801e-01	0.000000000000000000e+00	9.619810633223883301e+00	1.000000000000000000e+00
2.400000000000000000e+01	6.807746199622647509e+01	1.155188708530250921e+02	-6.891298205551452290e-03	1.603961246465744068e+02	1.767064420183426243e-01	0.000000000000000000e+00	1.157898829247809402e+01	1.000000000000000000e+00
2.500000000000000000e+01	2.580771323926221683e+01	5.636434067244475266e+00	-6.861802682854414685e-03	1.596426870290059981e+02	2.106620896960053058e-01	0.000000000000000000e+00	8.660265050488476390e+00	1.000000000000000000e+00
2.500000000000000000e+01	1.714758017387221400e+01	5.684246559868642024e+00	-7.071397448787827313e-03	1.649966040530138116e+02	2.619334998463439534e-01	0.000000000000000000e+00	8.660265050488476390e+00	1.000000000000000000e+00
2.500000000000000000e+01	1.104788091803836636e+02	6.233362578970361767e+01	-6.264035567629991016e-03	1.443732430601197052e+02	3.042311981085255024e-01	0.000000000000000000e+00	6.861179872380865241e+00	1.000000000000000000e+00
2.500000000000000000e+01	1.601515013075502836e+01	1.171790545816806457e+02	-7.053998006030431922e-03	1.645521503359936730e+02	1.733530495124281368e-01	0.000000000000000000e+00	1.843980837436840403e+01	1.000000000000000000e+00
2.700000000000000000e+01	1.119971542700579050e+02	5.157591666622597870e+01	-9.998683865615982935e-03	2.397716038551660915e+02	1.302104467915153885e-01	0.000000000000000000e+00	1.086433050844330239e+01	1.000000000000000000e+00
2.600000000000000000e+01	2.512859707382856200e+01	8.411193107740460562e+01	-1.084492204073956786e-02	2.613880261545609756e+02	1.156996889126677974e-01	0.000000000000000000e+00	1.620589296702977578e+01	1.000000000000000000e+00
2.600000000000000000e+01	5.931446894410329662e+01	1.078514622408209789e+02	-1.105756261828175734e-02	2.668197458018906332e+02	1.150033891035654454e-01	0.000000000000000000e+00	8.582321965147146514e+00	1.000000000000000000e+00
2.600000000000000000e+01	1.115322466551579055e+02	1.146398030076071990e+02	-4.944037160584764320e-03	1.106550253762494975e+02	3.526375766651931309e-01	0.000000000000000000e+00	8.613645747239941031e+00	1.000000000000000000e+00
2.700000000000000000e+01	5.582605194743343446e+01	2.516503736925266566e+01	-6.919004004614612811e-03	1.611038453217897199e+02	2.386798043628627353e-01	0.000000000000000000e+00	1.014378438018477802e+01	1.000000000000000000e+00
2.700000000000000000e+01	6.817083748263461196e+00	9.230798769874537868e+01	-1.137705344012678033e-02	2.749808625286019605e+02	1.115915021297770870e-01	0.000000000000000000e+00	9.540582576448960239e+00	1.000000000000000000e+00
2.800000000000000000e+01	5.450308113406135391e+01	1.081028940495169266e+01	-1.065291387472424960e-02	2.564833436153771231e+02	2.528064362580052515e-01	0.000000000000000000e+00	5.592313173823165506e+00	1.000000000000000000e+00
2.700000000000000000e+01	9.089790720338075403e+01	3.894851796323750648e+01	-6.225473262317905709e-03	1.433882023222181203e+02	2.339008541627626281e-01	0.000000000000000000e+00	8.599990743285303552e+00	1.000000000000000000e+00
2.700000000000000000e+01	8.483586905351744178e+01	5.667444702205156659e+01	-4.928084033236817055e-03	1.102475165354921103e+02	3.247577030482885485e-01	0.000000000000000000e+00	6.723746869345548660e+00	1.000000000000000000e+00
2.700000000000000000e+01	1.054214929305585713e+02	6.697036403877692123e+01	4.680456971223357319e-03	-1.039220974010272158e+02	4.331228110973928125e-01	0.000000000000000000e+00	6.861179872380865241e+00	1.000000000000000000e+00
2.900000000000000000e+01	8.311173401011420481e+01	9.924447718410311836e+01	-2.954186900629244758e-02	7.389853660024782585e+02	6.469328723489420341e-02	0.000000000000000000e+00	1.416449122280222994e+01	1.000000000000000000e+00
2.700000000000000000e+01	9.802226080709355927e+01	1.029253529358652344e+02	-5.608414317658407325e-03	1.276259652552946591e+02	2.864298976617098980e-01	0.000000000000000000e+00	9.268397237538271938e+00	1.000000000000000000e+00
2.900000000000000000e+01	8.960128378101263280e+00	8.301120999824264857e+01	-7.017974947297190083e-03	1.636319724558360633e+02	2.327029395103071829e-01	0.000000000000000000e+00	9.540582576448960239e+00	1.000000000000000000e+00
3.000000000000000000e+01	1.158163638390605428e+02	5.810938120645926297e+00	-5.824649734664294129e-03	1.331495119676636136e+02	2.917099516935725001e-01	0.000000000000000000e+00	3.288829902681739981e+01	1.000000000000000000e+00
3.100000000000000000e+01	1.062388392223316345e+02	3.727379296716787849e+01	-2.423010951804217133e-02	6.033010638447943847e+02	7.542362251893097724e-02	0.000000000000000000e+00	1.541781224726874555e+01	1.000000000000000000e+00
3.000000000000000000e+01	6.124605747996756122e+01	9.733358606812423375e+01	-6.700359517583320303e-03	1.555187609991488387e+02	2.555492381599059337e-01	0.000000000000000000e+00	1.062384548366739523e+01	1.000000000000000000e+00
3.200000000000000000e+01	3.475583960629945324e+01	1.665275903366748977e+01	-4.851897642324647791e-02	1.223739162279688344e+03	5.931999662822162733e-02	0.000000000000000000e+00	1.367681077765429976e+01	1.000000000000000000e+00
3.100000000000000000e+01	6.639524808957825996e+01	3.038067429964361210e+01	-7.019494784943292043e-03	1.636707953940471327e+02	2.117212267105483825e-01	0.000000000000000000e+00	1.178604156113438073e+01	1.000000000000000000e+00
3.200000000000000000e+01	8.604435291257883023e+01	3.184902139440735169e+01	-4.002473607304819075e-02	1.006761138928720470e+03	6.894942596412789726e-02	0.000000000000000000e+00	8.599990743285303552e+00	1.000000000000000000e+00
3.200000000000000000e+01	1.082962545676089938e+01	9.632339061634821675e+00	-7.233018379337110247e-03	1.691250709431588177e+02	2.952197791583586195e-01	0.000000000000000000e+00	8.154014228543472242e+00	1.000000000000000000e+00
3.100000000000000000e+01	6.969227007791754147e+01	1.037777761344608223e+02	-6.634036266000873511e-03	1.538245908983190020e+02	2.604357194776315554e-01	0.000000000000000000e+00	1.062384548366739523e+01	1.000000000000000000e+00
3.200000000000000000e+01	5.195561380424993558e+01	1.578868039378127719e+01	-7.805479799355182456e-03	1.837481028140794592e+02	2.269508213876861857e-01	0.000000000000000000e+00	5.592313173823165506e+00	1.000000000000000000e+00
3.300000000000000000e+01	1.257496046963694170e+01	1.759737225253354964e+01	-1.128556375489789786e-02	2.726438376459116739e+02	1.897327602747143072e-01	0.000000000000000000e+00	8.154014228543472242e+00	1.000000000000000000e+00
3.300000000000000000e+01	1.002259892366623575e+02	1.130820800763824820e+02	-8.395425902238176294e-03	1.988177657868455412e+02	2.292493579651284641e-01	0.000000000000000000e+00	2.200856619055064556e+01	1.000000000000000000e+00
3.400000000000000000e+01	1.120345231721331345e+02	5.486034798030466675e+01	-6.608350573834288928e-03	1.531684721066513077e+02	2.037648330217435300e-01	0.000000000000000000e+00	1.851693467278192529e+01	1.000000000000000000e+00
3.300000000000000000e+01	3.387804786032016580e+01	9.789310190228353292e+01	-4.461250021513413384e-03	9.832264545571601388e+01	3.363601227993164855e-01	0.000000000000000000e+00	1.658822514166591588e+01	1.000000000000000000e+00
3.300000000000000000e+01	2.447368072515934401e+01	1.132118542284645031e+02	-6.616084294230956814e-03	1.533660233055385618e+02	2.906306507294277308e-01	0.000000000000000000e+00	5.467006919237430651e+00	1.000000000000000000e+00
3.500000000000000000e+01	2.147576966133149767e+01	1.338245395546459626e+01	-8.505192775909654196e-03	2.016216656409504253e+02	1.506765857304450673e-01	0.000000000000000000e+00	9.848347095727330469e+00	1.000000000000000000e+00
3.500000000000000000e+01	6.233687620848851196e+01	4.488068143232016638e+01	-7.479414711931918133e-03	1.754190521590424794e+02	2.139880736927866067e-01	0.000000000000000000e+00	9.362883652689308889e+00	1.000000000000000000e+00
3.600000000000000000e+01	4.629672872224467284e+01	6.139397862915066639e+01	-2.995936933432440108e-02	7.496500507994700229e+02	6.823133137571490980e-02	0.000000000000000000e+00	2.017880112674660964e+01	1.000000000000000000e+00
3.500000000000000000e+01	2.586168740865654669e+01	7.479998694179062113e+01	-5.191031417860426413e-03	1.169642800609797888e+02	3.196087059203386316e-01	0.000000000000000000e+00	4.306396307027744008e+00	1.000000000000000000e+00
3.700000000000000000e+01	9.853566646535294637e+01	8.970369055682701287e+01	-1.389867341519839330e-02	3.393934639239207627e+02	1.085686251601527541e-01	0.000000000000000000e+00	2.343941739035482286e+01	1.000000000000000000e+00
3.700000000000000000e+01	1.905365280959848917e+01	1.179541729526615654e+02	-1.540202335976716130e-02	3.777952380589915151e+02	1.007106980182974620e-01	0.000000000000000000e+00	7.201825427440532223e+00	1.000000000000000000e+00
4.100000000000000000e+01	6.182740362706158344e+00	5.326856125797737462e+01	-8.313788236347910768e-03	1.967324022174660740e+02	1.527621822558006270e-01	0.000000000000000000e+00	1.623853781384139694e+01	1.000000000000000000e+00
3.800000000000000000e+01	2.974145452292987812e+01	7.293117547666489031e+01	-5.707232487529001995e-03	1.301501899399871718e+02	2.937564004800592432e-01	0.000000000000000000e+00	4.306396307027744008e+00	1.000000000000000000e+00
3.800000000000000000e+01	2.988452924958369650e+01	1.139934442109519637e+02	-7.436584630626330225e-03	1.743249947744488395e+02	1.781078493473505775e-01	0.000000000000000000e+00	5.467006919237430651e+00	1.000000000000000000e+00
3.800000000000000000e+01	4.408870945889508874e+01	3.281389205244142460e+01	-3.652060083337882110e-03	7.765258832733252348e+01	3.783730400887396206e-01	0.000000000000000000e+00	2.187699695249147780e+01	1.000000000000000000e+00
4.000000000000000000e+01	8.644413533898553226e+01	1.132202842513103320e+02	-9.032464840810478998e-03	2.150903745182184821e+02	1.526705172086044726e-01	0.000000000000000000e+00	8.053955952591165257e+00	1.000000000000000000e+00
4.000000000000000000e+01	7.052329847478750935e+01	4.033688557735037250e+01	-3.497789660765995151e-02	8.778439896342536031e+02	8.202130405573304639e-02	0.000000000000000000e+00	9.362883652689308889e+00	1.000000000000000000e+00
4.200000000000000000e+01	6.716263282398307410e+01	2.590950992421423749e+01	-1.713835065835531482e-02	4.221482172078789858e+02	9.412395483353397374e-02	0.000000000000000000e+00	1.042178567068676465e+01	1.000000000000000000e+00
4.100000000000000000e+01	8.875698756534156075e+01	1.209350053133655649e+02	-9.401587215662563640e-03	2.245192863417638023e+02	1.405213015945032673e-01	0.000000000000000000e+00	8.053955952591165257e+00	1.000000000000000000e+00
4.100000000000000000e+01	1.287412661365602773e+01	7.117295537669379257e+01	-6.776557711539013366e-03	1.574651779623836774e+02	2.108636064820285094e-01	0.000000000000000000e+00	1.695871718966121833e+01	1.000000000000000000e+00
4.200000000000000000e+01	2.180592322548475792e+01	8.625911007741063941e+01	-7.100086390160765919e-03	1.657294382482442927e+02	1.895958815733366221e-01	0.000000000000000000e+00	1.476597062027710550e+01	1.000000000000000000e+00
4.200000000000000000e+01	7.106496888246257804e+00	8.765937923546056254e+01	-1.211036882530869274e-02	2.937127698222200820e+02	1.220364692174308319e-01	0.000000000000000000e+00	1.476597062027710550e+01	1.000000000000000000e+00
4.300000000000000000e+01	8.150017886633412445e+01	9.571325253634418573e+01	-3.303337732659532289e-02	8.281729263515437651e+02	1.066683907522584240e-01	0.000000000000000000e+00	1.819172518130983462e+01	1.000000000000000000e+00
4.300000000000000000e+01	1.604409725297029610e+01	3.353387820033257327e+01	-7.915576908665875738e-03	1.865604382519779278e+02	1.905966229950961655e-01	0.000000000000000000e+00	1.089940650764367192e+01	1.000000000000000000e+00
4.400000000000000000e+01	5.722835671277384684e+00	3.703653741600502514e+01	-7.112246076242209614e-03	1.660400469126740006e+02	2.452892407042194245e-01	0.000000000000000000e+00	1.089940650764367192e+01	1.000000000000000000e+00
4.500000000000000000e+01	6.340363530636702905e+01	7.776027715376776506e+00	-1.068920167538708367e-02	2.574102840991594121e+02	1.524831175674350447e-01	0.000000000000000000e+00	8.511125902966824697e+00	1.000000000000000000e+00
4.500000000000000000e+01	1.063080840458718228e+02	1.680143758044795987e+01	-6.322734152326267044e-03	1.458726476396710723e+02	2.779956411482205070e-01	0.000000000000000000e+00	6.592162269530534857e+00	1.000000000000000000e+00
4.700000000000000000e+01	1.119305402610693676e+02	1.335984064065264576e+01	-4.535948564460053935e-03	1.002307551309244786e+02	3.907087395404810204e-01	0.000000000000000000e+00	6.592162269530534857e+00	1.000000000000000000e+00
4.600000000000000000e+01	1.455880286686727310e+01	1.796653084825686975e+01	-6.366441174353156505e-03	1.469891057165525865e+02	2.239131834977067248e-01	0.000000000000000000e+00	1.563804345158202835e+01	1.000000000000000000e+00
4.700000000000000000e+01	9.360071376502084206e+01	4.490291903387063144e+01	-3.521433916817931498e-02	8.838837103511671103e+02	6.471477580421425291e-02	0.000000000000000000e+00	2.327508828474178770e+01	1.000000000000000000e+00
4.700000000000000000e+01	4.318496945536342224e+01	1.160020164796301003e+02	-1.879963198540487990e-02	4.645842119186565355e+02	7.844914815641157446e-02	0.000000000000000000e+00	2.553024164277455554e+01	1.000000000000000000e+00
4.600000000000000000e+01	6.316753208074190695e+01	1.628387817263108062e+01	-4.275835265127585216e-03	9.358638586308991592e+01	3.794709759114720526e-01	0.000000000000000000e+00	8.511125902966824697e+00	1.000000000000000000e+00
4.900000000000000000e+01	7.310808263332344836e+01	3.386743970750192290e+01	-1.721283525954739324e-02	4.240508619259985039e+02	9.360227073220750427e-02	0.000000000000000000e+00	2.019891535550903328e+01	1.000000000000000000e+00
4.800000000000000000e+01	2.699188760172045676e+01	3.524189005488671000e+01	-9.527111583926639246e-03	2.277256977670871265e+02	1.422365515770610545e-01	0.000000000000000000e+00	1.108022644242817911e+01	1.000000000000000000e+00
4.700000000000000000e+01	1.028306777915314285e+02	9.286354958215261490e+01	-8.215893417555717587e-03	1.942317637374947310e+02	2.725929853452916385e-01	0.000000000000000000e+00	2.152001373895870628e+01	1.000000000000000000e+00
4.800000000000000000e+01	6.071364656038812058e+01	9.744026232528781861e+01	-1.078771878126903554e-02	2.599268183646425996e+02	1.542908803765631331e-01	0.000000000000000000e+00	2.085815159876933933e+01	1.000000000000000000e+00
4.900000000000000000e+01	5.588160122795169116e+01	2.301548697910729402e+01	-3.770938993596276590e-03	8.068924727534326280e+01	3.321828147640862872e-01	0.000000000000000000e+00	9.919644424830380558e+00	1.000000000000000000e+00
5.000000000000000000e+01	6.719238055972592605e+00	7.685800566135812062e+01	-7.226041610223509631e-03	1.689468554101347593e+02	2.252207506735875997e-01	0.000000000000000000e+00	2.978910933492351631e+01	1.000000000000000000e+00
5.000000000000000000e+01	1.039474526856698162e+02	9.704396874558807440e+01	-7.847644795010684862e-03	1.848251711609528058e+02	2.694955997444684614e-01	0.000000000000000000e+00	2.502502959337221355e+01	1.000000000000000000e+00
5.100000000000000000e+01	6.620046349006561570e+01	1.016450652340554512e+02	-8.098705213096996092e-03	1.912382924068996317e+02	2.399762592213150469e-01	0.000000000000000000e+00	9.627318379995850606e+00	1.000000000000000000e+00
5.000000000000000000e+01	5.976186428638671799e+01	1.088025577757345133e+02	-6.818288180186631714e-03	1.585311466926490596e+02	2.598651322179030831e-01	0.000000000000000000e+00	9.627318379995850606e+00	1.000000000000000000e+00
5.200000000000000000e+01	3.675094285702117247e+01	5.728810594767109166e+01	-9.213458553028743350e-03	2.197137023612028486e+02	1.219144469240460715e-01	0.000000000000000000e+00	1.340999930667414830e+01	1.000000000000000000e+00
5.200000000000000000e+01	1.041150192885267671e+02	5.902761196632948781e+01	-8.227625982470562066e-03	1.945314619611269791e+02	1.388941380426690353e-01	0.000000000000000000e+00	2.050038590503367786e+01	1.000000000000000000e+00
5.100000000000000000e+01	3.585820294026307664e+01	7.066835620116141570e+01	-4.200464968843920129e-03	9.166111682986499432e+01	3.346299991949943653e-01	0.000000000000000000e+00	1.340999930667414830e+01	1.000000000000000000e+00
5.200000000000000000e+01	3.826147066352366011e+01	1.195383852954630441e+02	-5.113209873683074308e-03	1.149763960203159598e+02	3.122731304907218064e-01	0.000000000000000000e+00	9.918516181921768649e+00	1.000000000000000000e+00
5.300000000000000000e+01	8.066988889294012210e+01	1.096412345283144951e+01	-1.054403629530750730e-02	2.537021600138875215e+02	1.163546508479824659e-01	0.000000000000000000e+00	2.081977263546612988e+01	1.000000000000000000e+00
5.400000000000000000e+01	1.819094036113445512e+01	2.270554108491318601e+01	-3.094666075860079066e-02	7.748695563560619348e+02	6.943759878878164038e-02	0.000000000000000000e+00	3.924828002771814539e+01	1.000000000000000000e+00
5.300000000000000000e+01	5.946532634965664954e+01	8.142594496496523959e+01	-7.562833177830637944e-03	1.775499047244813653e+02	2.064007236650104993e-01	0.000000000000000000e+00	1.105836230511102158e+01	1.000000000000000000e+00
5.200000000000000000e+01	5.419281220757662254e+01	1.180137186098237834e+02	-3.668257243563234106e-03	7.806633077688702826e+01	4.209501649192217698e-01	0.000000000000000000e+00	7.656283323177738964e+00	1.000000000000000000e+00
5.300000000000000000e+01	1.191594633453503747e+02	2.780089971613652011e+01	-5.696912213222173581e-03	1.298865674584920384e+02	2.618015510850156824e-01	0.000000000000000000e+00	1.108860523260864994e+01	1.000000000000000000e+00
5.500000000000000000e+01	1.080986840886011890e+02	2.701583396213696986e+01	-1.687910050233763087e-02	4.155258961895157768e+02	8.376147265174960221e-02	0.000000000000000000e+00	1.108860523260864994e+01	1.000000000000000000e+00
5.500000000000000000e+01	9.160940928022922947e+01	7.527185835007016124e+01	-9.058098258241708070e-03	2.157451579969822433e+02	1.354926523062460753e-01	0.000000000000000000e+00	1.406824034002698376e+01	1.000000000000000000e+00
5.400000000000000000e+01	7.037475010156200028e+01	7.961711930380722890e+01	-1.184534916375635204e-02	2.869430717748335837e+02	1.228201799282285789e-01	0.000000000000000000e+00	1.105836230511102158e+01	1.000000000000000000e+00
5.600000000000000000e+01	2.834296070526051281e+01	1.195494965005622277e+02	-1.555703757762059124e-02	3.817549421872539597e+02	1.212060722842299709e-01	0.000000000000000000e+00	9.918516181921768649e+00	1.000000000000000000e+00
5.600000000000000000e+01	1.186308701361984106e+02	9.527859295803347450e+00	-9.387853778153390505e-02	2.382409927153725221e+03	6.180622280928882439e-02	0.000000000000000000e+00	1.828068425918164408e+01	1.000000000000000000e+00
5.600000000000000000e+01	1.045134114386607536e+02	8.087561731704555257e+01	-5.943603680070530700e-03	1.361880876236305085e+02	2.523094310172925292e-01	0.000000000000000000e+00	1.194407431112231421e+01	1.000000000000000000e+00
5.600000000000000000e+01	6.183486031946818429e+01	1.184803822791876797e+02	-1.017706088972320996e-02	2.443280906634432768e+02	1.246013166128028260e-01	0.000000000000000000e+00	7.656283323177738964e+00	1.000000000000000000e+00
5.700000000000000000e+01	6.033870644502947300e+01	1.544808965054906835e+01	-4.737833117460697741e-02	1.194602365910523531e+03	6.860423519805847192e-02	0.000000000000000000e+00	2.081977263546612988e+01	1.000000000000000000e+00
5.600000000000000000e+01	3.335824272432898141e+01	9.169225249603246652e+01	-4.929801492054052166e-03	1.102913875356035760e+02	2.859248383176516972e-01	0.000000000000000000e+00	2.117201021392975591e+01	1.000000000000000000e+00
5.700000000000000000e+01	5.587408863535407022e+01	9.446629127426487571e+01	-1.899724181923292607e-02	4.696319842174144696e+02	8.275762754160509438e-02	0.000000000000000000e+00	1.352581310631985190e+01	1.000000000000000000e+00
5.900000000000000000e+01	7.397002748703958730e+01	3.463280857148121328e+01	-2.297828020281850181e-02	5.713241666542543271e+02	8.653535385093447108e-02	0.000000000000000000e+00	1.062975115225614964e+01	1.000000000000000000e+00
5.900000000000000000e+01	5.857685173745478124e+01	4.007952937954717498e+01	-1.228062124285569760e-02	2.980617205826268901e+02	1.071003134106757182e-01	0.000000000000000000e+00	1.632839940773817844e+01	1.000000000000000000e+00
5.700000000000000000e+01	2.257344045917218622e+01	6.835742042277644259e+01	-3.746712378286940100e-03	8.007039934008541593e+01	3.465116572272817219e-01	0.000000000000000000e+00	1.187923348143299940e+01	1.000000000000000000e+00
5.800000000000000000e+01	1.073536335758617781e+02	9.247708486908246073e+01	-9.183356241146268042e-03	2.189447648386848471e+02	1.507964984955981746e-01	0.000000000000000000e+00	1.077563960802327969e+01	1.000000000000000000e+00
5.800000000000000000e+01	8.871475763091487465e+01	1.079727889701398595e+02	-5.970412216418814755e-03	1.368728884988079528e+02	1.950449779756618929e-01	0.000000000000000000e+00	2.423890554622149907e+01	1.000000000000000000e+00
5.900000000000000000e+01	1.137660739306907232e+02	5.488778440586450813e+01	-1.911948642436214069e-02	4.727546169300192673e+02	7.831228425684177985e-02	0.000000000000000000e+00	1.782931601850389924e+01	1.000000000000000000e+00
6.100000000000000000e+01	3.094464034954913245e+01	2.415387134151571402e+01	-3.814901323165937469e-02	9.588474211977045343e+02	6.900500830138711628e-02	0.000000000000000000e+00	1.668918902322554132e+01	1.000000000000000000e+00
6.100000000000000000e+01	3.291100376560348195e+01	7.580928175953509651e+00	-7.231940850868118220e-03	1.690975464103380830e+02	2.095630323686701324e-01	0.000000000000000000e+00	1.668918902322554132e+01	1.000000000000000000e+00
6.000000000000000000e+01	9.632083040815170705e+01	5.120702522778857713e+01	-6.404630314490029203e-03	1.479646142727919198e+02	2.359290868794693408e-01	0.000000000000000000e+00	1.239870802729150512e+01	1.000000000000000000e+00
6.300000000000000000e+01	8.340237090051873281e+01	2.973153248365596824e+01	-2.938130919898770260e-02	7.348840045878836236e+02	7.604540282514649085e-02	0.000000000000000000e+00	1.062975115225614964e+01	1.000000000000000000e+00
6.100000000000000000e+01	1.069892249440098375e+01	6.802273966335823729e+01	-3.597734745254396824e-03	7.626489455022478126e+01	3.643540949865005096e-01	0.000000000000000000e+00	1.187923348143299940e+01	1.000000000000000000e+00
6.200000000000000000e+01	1.116189474656314360e+02	8.258155525295083521e+01	-8.685747046696650625e-03	2.062337683326317688e+02	1.650981024295915534e-01	0.000000000000000000e+00	1.077563960802327969e+01	1.000000000000000000e+00
6.200000000000000000e+01	6.488040670423575129e+00	1.166647243123486106e+02	-3.847255199141789983e-02	9.671119389974852538e+02	6.046193750336859019e-02	0.000000000000000000e+00	4.226216715188587614e+01	1.000000000000000000e+00
6.300000000000000000e+01	1.093833768624509517e+01	4.851698764734134528e+01	-7.845654387742914682e-03	1.847743279287367670e+02	2.032832636765420364e-01	0.000000000000000000e+00	1.950722126148244584e+01	1.000000000000000000e+00
6.200000000000000000e+01	8.423099757775348451e+01	5.395728028487839367e+01	-5.232400892705626333e-03	1.180210275167742822e+02	2.679398093157724370e-01	0.000000000000000000e+00	1.239870802729150512e+01	1.000000000000000000e+00
6.400000000000000000e+01	1.011412792203547752e+02	1.870486274678556526e+01	-9.236936132560987639e-03	2.203134168253517942e+02	1.683835117664727044e-01	0.000000000000000000e+00	8.253713226608903497e+00	1.000000000000000000e+00
6.500000000000000000e+01	1.128559023466445836e+02	6.573332594052713773e+01	-8.184657337556985532e-03	1.934338650890064741e+02	1.413787908652013314e-01	0.000000000000000000e+00	1.349392160535025553e+01	1.000000000000000000e+00
6.600000000000000000e+01	3.869879311688425361e+01	7.279143881746603029e+01	-2.749887827745156263e-02	6.867989347511066853e+02	7.005466656673431380e-02	0.000000000000000000e+00	2.216349423544156849e+01	1.000000000000000000e+00
6.600000000000000000e+01	1.045602036427728052e+02	1.119255698750684047e+01	-9.646591322160493961e-03	2.307777043460942252e+02	1.914996818296009762e-01	0.000000000000000000e+00	8.253713226608903497e+00	1.000000000000000000e+00
6.800000000000000000e+01	1.214422974341550265e+01	2.182510873564166687e+01	-2.406434928956858663e-02	5.990668621691185081e+02	1.075463891618438916e-01	0.000000000000000000e+00	1.217642459828792312e+01	1.000000000000000000e+00
6.700000000000000000e+01	9.332267682472679837e+01	3.921420669054182184e+01	-7.133930546670086935e-03	1.665939579555542025e+02	2.046498188138247132e-01	0.000000000000000000e+00	1.372346821119996285e+01	1.000000000000000000e+00
6.700000000000000000e+01	5.572357314254090710e+01	8.698218727561487640e+01	-4.533032925787833234e-02	1.142287928198574264e+03	6.359789225181133876e-02	0.000000000000000000e+00	2.216349423544156849e+01	1.000000000000000000e+00
6.700000000000000000e+01	4.875008189802348824e+01	1.165615562427407639e+02	-3.183797420257943739e-02	7.976373874142113891e+02	5.753456008909618724e-02	0.000000000000000000e+00	3.039027226976966389e+01	1.000000000000000000e+00
6.900000000000000000e+01	1.118048808004544128e+02	7.918625402331946361e+01	-2.168085014472256183e-02	5.381824379256556767e+02	7.815579284023987938e-02	0.000000000000000000e+00	1.292034113454485755e+01	1.000000000000000000e+00
6.800000000000000000e+01	1.390274573756397203e+01	8.307015641577980603e+01	-7.233285650417228645e-03	1.691318981517462987e+02	2.035272413309119344e-01	0.000000000000000000e+00	1.096772292877265009e+01	1.000000000000000000e+00
6.900000000000000000e+01	8.923103070336118492e+01	1.025677287640878745e+02	-3.755036709500904346e-02	9.435555233867308971e+02	6.292954224429081478e-02	0.000000000000000000e+00	1.329670768515057588e+01	1.000000000000000000e+00
6.900000000000000000e+01	6.354213597888109355e+00	3.918643677365255940e+01	-7.798761982680239672e-03	1.835765019971412926e+02	2.255568815093194068e-01	0.000000000000000000e+00	6.129767796310991557e+00	1.000000000000000000e+00
7.000000000000000000e+01	9.891178005998148137e+01	9.345260248089036281e+01	-9.734282083355080134e-03	2.330176889998954266e+02	1.599004729356323651e-01	0.000000000000000000e+00	1.100611855498682701e+01	1.000000000000000000e+00
7.100000000000000000e+01	8.229862311690224885e+01	6.255074198391517371e+01	-6.704702869243910242e-03	1.556297081608936708e+02	2.198352396240419449e-01	0.000000000000000000e+00	2.580937115955869743e+01	1.000000000000000000e+00
7.100000000000000000e+01	9.930446582128928412e+01	8.245349144684350051e+01	-9.567173918300650795e-03	2.287490554500488145e+02	1.516278487354858484e-01	0.000000000000000000e+00	1.100611855498682701e+01	1.000000000000000000e+00
7.100000000000000000e+01	1.604301378861788407e+01	9.382702393899320725e+01	-3.050827562110145982e-02	7.636713871638248747e+02	6.842101127104571745e-02	0.000000000000000000e+00	1.096772292877265009e+01	1.000000000000000000e+00
7.300000000000000000e+01	6.155155946703316516e+01	3.715900243204500697e+01	-1.392572001893141800e-02	3.400843460245445726e+02	1.113570592080735944e-01	0.000000000000000000e+00	7.963967187072562126e+00	1.000000000000000000e+00
7.200000000000000000e+01	1.055688463240020241e+02	1.056426284964983751e+02	-9.135621334632440527e-02	2.317979330933449091e+03	5.054237744845890834e-02	0.000000000000000000e+00	1.388932199586288618e+01	1.000000000000000000e+00
7.200000000000000000e+01	8.480653284222318788e+00	3.343732314657280114e+01	-4.148337573924522695e-03	9.032956760995362799e+01	4.122268785295507554e-01	0.000000000000000000e+00	6.129767796310991557e+00	1.000000000000000000e+00
7.400000000000000000e+01	1.197200570959296897e+02	3.832957688119811479e+01	-1.829714251124565580e-02	4.517485528882182848e+02	8.525654640649249494e-02	0.000000000000000000e+00	1.587461996201183823e+01	1.000000000000000000e+00
7.300000000000000000e+01	3.473864639787330333e+01	4.502336595714812972e+01	-8.056807152480510020e-03	1.901680426847344449e+02	2.938502032203534897e-01	0.000000000000000000e+00	1.139332305608444784e+01	1.000000000000000000e+00
7.300000000000000000e+01	1.504238111481020645e+01	5.332706400460741492e+01	-2.712866102772222912e-02	6.773420552957441032e+02	6.887679024666781835e-02	0.000000000000000000e+00	1.402100493589675168e+01	1.000000000000000000e+00
7.400000000000000000e+01	2.192961173349085158e+01	1.088651582352511866e+02	-7.402729472784350985e-03	1.734601940476109121e+02	1.934219099278297049e-01	0.000000000000000000e+00	1.272118181581241636e+01	1.000000000000000000e+00
7.300000000000000000e+01	9.072367790954203315e+01	1.021456357849304553e+01	-1.230792547091033168e-01	3.128316986309081130e+03	6.172817252438111968e-02	0.000000000000000000e+00	1.726284862386322061e+01	1.000000000000000000e+00
7.400000000000000000e+01	4.444857249810904420e+01	5.098366338162840350e+01	-1.337519733952984534e-02	3.260217203085624078e+02	1.551943137628115643e-01	0.000000000000000000e+00	1.139332305608444784e+01	1.000000000000000000e+00
7.500000000000000000e+01	2.122797565634566297e+01	6.590986971637805425e+01	-1.936152064238440274e-02	4.789371717017995707e+02	8.067821270741193374e-02	0.000000000000000000e+00	1.321425835222471967e+01	1.000000000000000000e+00
7.500000000000000000e+01	2.803702385120378793e+01	7.723477530006572067e+01	-9.725301028825497976e-03	2.327882757293619989e+02	1.360408043090123309e-01	0.000000000000000000e+00	1.063348827113820860e+01	1.000000000000000000e+00
7.400000000000000000e+01	3.160536045328547772e+01	8.836858416772905400e+01	-3.823500623108477218e-03	8.203188864237228017e+01	3.684884211422725375e-01	0.000000000000000000e+00	5.763926091067019364e+00	1.000000000000000000e+00
7.500000000000000000e+01	3.138675706892310302e+01	1.003568758647918884e+02	-6.619287104892074801e-03	1.534478363338690485e+02	1.453637337118748318e-01	0.000000000000000000e+00	1.199028461937081680e+01	1.000000000000000000e+00
7.500000000000000000e+01	8.648603785510490027e+00	1.177577627052537110e+02	-7.080028696095611203e-03	1.652170818006033812e+02	2.903786110080592842e-01	0.000000000000000000e+00	1.598322828386763739e+01	1.000000000000000000e+00
7.600000000000000000e+01	8.495914625285873001e+01	2.648650622187500758e+01	-3.909786068807872758e-03	8.423597572726093574e+01	3.588902904633973767e-01	0.000000000000000000e+00	1.726284862386322061e+01	1.000000000000000000e+00
7.500000000000000000e+01	7.168002487920961130e+01	3.867062324164945863e+01	-6.396772672247559924e-03	1.477638975975296773e+02	1.925656553681420746e-01	0.000000000000000000e+00	1.024064495418544496e+01	1.000000000000000000e+00
7.600000000000000000e+01	8.683713549642216378e+01	1.124838344038771538e+02	-3.029165283921460457e-03	6.174127939788624531e+01	4.568246205605214216e-01	0.000000000000000000e+00	1.611178541309071832e+01	1.000000000000000000e+00
7.800000000000000000e+01	3.752598684952123875e+01	2.879481833539648150e+01	-7.674251945348567645e-03	1.803960007782240780e+02	2.712592257901180748e-01	0.000000000000000000e+00	9.624216507769919104e+00	1.000000000000000000e+00
7.700000000000000000e+01	1.053947157432474029e+02	3.148939018291015302e+01	-1.951074803388661016e-02	4.827490563557597625e+02	9.393738389533001776e-02	0.000000000000000000e+00	1.587461996201183823e+01	1.000000000000000000e+00
7.800000000000000000e+01	4.422548398255737112e+01	3.570439730613497886e+01	-7.714304931131805293e-03	1.814191196595197368e+02	1.712110370182828856e-01	0.000000000000000000e+00	9.624216507769919104e+00	1.000000000000000000e+00
7.700000000000000000e+01	4.171421004924788178e+01	8.029973496594999460e+01	-4.180689218162969914e-03	9.115596238212982882e+01	3.089135809968684976e-01	0.000000000000000000e+00	9.861689970953083417e+00	1.000000000000000000e+00
7.900000000000000000e+01	7.187693714082327290e+01	1.065020207693162178e+02	-2.990869154133248345e-02	7.483555304070821421e+02	5.850517348674055818e-02	0.000000000000000000e+00	1.166946388382705280e+01	1.000000000000000000e+00
7.800000000000000000e+01	5.556865857336353542e+01	4.241539570626789413e+01	-7.557736122247625879e-03	1.774197048478924899e+02	1.782499863261082229e-01	0.000000000000000000e+00	7.963967187072562126e+00	1.000000000000000000e+00
7.900000000000000000e+01	2.588658492714252546e+01	8.764854912353222005e+01	-8.031704584118802559e-03	1.895268192863373429e+02	1.744752880276508877e-01	0.000000000000000000e+00	5.763926091067019364e+00	1.000000000000000000e+00
7.800000000000000000e+01	1.179836330012347467e+01	9.883921321476515232e+01	-7.450465456493450545e-03	1.746795684661452981e+02	1.778882757316462282e-01	0.000000000000000000e+00	1.425348267520670298e+01	1.000000000000000000e+00
8.000000000000000000e+01	3.770078790765986554e+01	8.930780755649941227e+01	-1.075536981822022321e-02	2.591004920811367356e+02	1.153460839902507029e-01	0.000000000000000000e+00	9.861689970953083417e+00	1.000000000000000000e+00
8.000000000000000000e+01	1.118661409836439162e+02	9.095604226002208748e+01	-2.530508982142951405e-02	6.307605059789889310e+02	8.330824428743155430e-02	0.000000000000000000e+00	1.465411594720178812e+01	1.000000000000000000e+00
7.900000000000000000e+01	6.354437655681345376e+01	1.146717711602247363e+02	-6.578981640972561724e-03	1.524182681169424427e+02	3.868106625801255305e-01	0.000000000000000000e+00	1.166946388382705280e+01	1.000000000000000000e+00
8.200000000000000000e+01	6.510347370545572687e+01	2.844658031606972060e+01	-1.926336301210045815e-02	4.764298199295686231e+02	9.030785052342726882e-02	0.000000000000000000e+00	1.691273197944707007e+01	1.000000000000000000e+00
8.000000000000000000e+01	2.608478964473815864e+01	3.182187702283359698e+01	-1.490718543482569963e-02	3.651550312357425128e+02	1.129186701770703571e-01	0.000000000000000000e+00	1.109236155751758979e+01	1.000000000000000000e+00
8.100000000000000000e+01	1.868554516265881915e+01	4.008575420107823106e+01	-1.430841580866271459e-02	3.498599789919701379e+02	1.473871183647161853e-01	0.000000000000000000e+00	1.109236155751758979e+01	1.000000000000000000e+00
8.200000000000000000e+01	1.001484232793243834e+01	1.213896563608581545e+02	-2.988503902020191519e-02	7.477513472111053261e+02	6.172907158119589344e-02	0.000000000000000000e+00	2.262086278512422410e+01	1.000000000000000000e+00
8.400000000000000000e+01	1.166144548434817665e+02	4.595320671553695036e+01	-8.164288690216283881e-03	1.929135656088751887e+02	1.343318397107029494e-01	0.000000000000000000e+00	2.458369621019749829e+01	1.000000000000000000e+00
8.200000000000000000e+01	5.307697145995519605e+01	1.019314765568954186e+02	-4.217714251241636882e-03	9.210173483036598441e+01	3.305374595452490460e-01	0.000000000000000000e+00	1.648883489035402761e+01	1.000000000000000000e+00
8.400000000000000000e+01	6.516928732738342944e+00	3.000880606987293575e+01	-4.142066228336674025e-03	9.016937151079680746e+01	3.326454002607499572e-01	0.000000000000000000e+00	1.399800234964054191e+01	1.000000000000000000e+00
8.400000000000000000e+01	7.350389336742354374e+01	7.674606350776426211e+01	-6.910175834178780910e-03	1.608783373432066242e+02	1.880138233881797349e-01	0.000000000000000000e+00	1.247875429207233822e+01	1.000000000000000000e+00
8.500000000000000000e+01	1.066584547336737927e+02	7.725848342218876041e+01	-5.501972327248569328e-03	1.249069966685239450e+02	2.195353695275138461e-01	0.000000000000000000e+00	1.134144949462977259e+01	1.000000000000000000e+00
8.400000000000000000e+01	6.517034692777549765e+01	8.603429866952363625e+01	-3.588412388158781618e-03	7.602676300082362104e+01	3.702408897354674266e-01	0.000000000000000000e+00	1.247875429207233822e+01	1.000000000000000000e+00
8.600000000000000000e+01	1.017350079008447494e+02	8.747553524370476907e+01	-5.890985107030635715e-03	1.348439916834351777e+02	2.411963492685332833e-01	0.000000000000000000e+00	1.034692065525818094e+01	1.000000000000000000e+00
8.600000000000000000e+01	9.142594937843908554e+01	8.835988779095249868e+01	-1.247800964546320890e-02	3.031038366123650007e+02	1.228790632514029646e-01	0.000000000000000000e+00	8.184559147210476837e+00	1.000000000000000000e+00
8.800000000000000000e+01	9.958193560655659837e+01	2.002477798224077432e+01	-9.760603501285601211e-03	2.336900468563841287e+02	1.351764685004269717e-01	0.000000000000000000e+00	1.247444464957325394e+01	1.000000000000000000e+00
8.800000000000000000e+01	1.015065988675597310e+02	6.534678315636074331e+01	-9.896656011504717521e-03	2.371653905624981462e+02	1.323843281153583851e-01	0.000000000000000000e+00	1.297806696269290860e+01	1.000000000000000000e+00
8.900000000000000000e+01	3.545610527403705703e+01	1.100227188193171770e+02	-1.566242938412545221e-02	3.844470847344422282e+02	8.190632138706444021e-02	0.000000000000000000e+00	3.818874779748330184e+01	1.000000000000000000e+00
8.900000000000000000e+01	1.377747569952221873e+01	4.197661821427374917e+01	-1.408937199988680167e-02	3.442646943407233948e+02	1.169739175376317553e-01	0.000000000000000000e+00	1.399800234964054191e+01	1.000000000000000000e+00
8.900000000000000000e+01	3.001614150136541070e+01	7.102375166752928237e+01	-3.868735786253905181e-03	8.318738176248682237e+01	3.193330790412799436e-01	0.000000000000000000e+00	2.414373090839122327e+01	1.000000000000000000e+00
8.900000000000000000e+01	8.730616520468463193e+01	8.128780275216308837e+01	-1.061610615707624279e-02	2.555431223018680669e+02	1.423961028437252807e-01	0.000000000000000000e+00	8.184559147210476837e+00	1.000000000000000000e+00
9.100000000000000000e+01	5.891857212885118855e+01	7.373550357957403989e+00	-6.107709389965010165e-03	1.403800260531429842e+02	2.227244919185954464e-01	0.000000000000000000e+00	2.708413349643705459e+01	1.000000000000000000e+00
9.100000000000000000e+01	6.342375678490632218e+00	5.465230292073321294e+01	-5.567434470251955009e-02	1.406516856526195852e+03	5.579962746280031638e-02	0.000000000000000000e+00	1.469536304758457668e+01	1.000000000000000000e+00
9.100000000000000000e+01	5.414873957886488398e+01	7.175686298695789844e+01	-3.797284692621256952e-02	9.543474052856286107e+02	6.567814816898154273e-02	0.000000000000000000e+00	9.728272749826670562e+00	1.000000000000000000e+00
9.300000000000000000e+01	8.866270357907667687e+01	2.605653902237851582e+01	-2.132785599300119836e-02	5.291655076132039994e+02	7.884347629337673524e-02	0.000000000000000000e+00	1.247444464957325394e+01	1.000000000000000000e+00
9.200000000000000000e+01	3.435009467772935920e+01	4.643273380238265702e+01	-9.147409086786630408e-03	2.180265258701037112e+02	1.461618536613760178e-01	0.000000000000000000e+00	1.070335441197997284e+01	1.000000000000000000e+00
9.300000000000000000e+01	1.082896985048696763e+02	9.579615848777213216e+01	-1.907780610747787653e-02	4.716899292831740809e+02	1.001816750763144803e-01	0.000000000000000000e+00	1.127972716996021063e+01	1.000000000000000000e+00
9.200000000000000000e+01	7.581501856523512117e+01	9.890050539905172400e+01	-7.270675287915837753e-03	1.700869841045552562e+02	1.558196320192831719e-01	0.000000000000000000e+00	2.093917082041236455e+01	1.000000000000000000e+00
9.100000000000000000e+01	9.066110512041929326e+01	1.136667706222687428e+02	-4.401091760268723181e-03	9.678595470116262334e+01	2.705693936237394404e-01	0.000000000000000000e+00	2.093917082041236455e+01	1.000000000000000000e+00
9.300000000000000000e+01	3.508601420953354477e+01	2.097323124622110768e+01	-4.034635727539990883e-03	8.742515228112493730e+01	3.316778185394839706e-01	0.000000000000000000e+00	2.022879861559011161e+01	1.000000000000000000e+00
9.400000000000000000e+01	1.037061379315479002e+02	6.117950033043581470e+01	-5.871383231503576709e-03	1.343432787261271528e+02	2.012217867848894448e-01	0.000000000000000000e+00	1.303600849458259425e+01	1.000000000000000000e+00
9.600000000000000000e+01	1.167889853568944147e+02	1.849881776977684211e+01	-9.512169630783344834e-03	2.273440184968555968e+02	1.707273797592012698e-01	0.000000000000000000e+00	8.848015844089625048e+00	1.000000000000000000e+00
9.500000000000000000e+01	7.330335115261492263e+01	3.032193635110102647e+01	-1.718769581555044598e-02	4.234086965713917721e+02	8.105353912616597434e-02	0.000000000000000000e+00	1.594061859941858472e+01	1.000000000000000000e+00
9.600000000000000000e+01	4.268667004441892487e+01	3.971981291621425925e+01	-1.442356344199098583e-02	3.528013256978620689e+02	9.839973616156616476e-02	0.000000000000000000e+00	1.070335441197997284e+01	1.000000000000000000e+00
9.500000000000000000e+01	1.160510106712430485e+02	6.536777378277403727e+01	-3.868399876655346636e-03	8.317880124230903505e+01	3.861601826578249241e-01	0.000000000000000000e+00	1.303600849458259425e+01	1.000000000000000000e+00
9.500000000000000000e+01	6.371511985511715181e+01	7.352425063689544515e+01	-5.263350966431315156e-03	1.188116203823752670e+02	2.803232386715236446e-01	0.000000000000000000e+00	9.728272749826670562e+00	1.000000000000000000e+00
9.700000000000000000e+01	5.440043249909555811e+01	4.149599167517971665e+01	-6.666688627900030188e-03	1.546586672430570104e+02	2.165878879500729992e-01	0.000000000000000000e+00	1.184765976167411772e+01	1.000000000000000000e+00
9.600000000000000000e+01	1.058120592722862341e+02	8.479190708834009627e+01	-6.136512485086180642e-03	1.411157762071441653e+02	3.393412007842965261e-01	0.000000000000000000e+00	8.967364797509601360e+00	1.000000000000000000e+00
9.700000000000000000e+01	9.708398626631557704e+01	1.132331734369847851e+02	-6.181168899586071339e-03	1.422564856936495232e+02	2.502250737693886284e-01	0.000000000000000000e+00	2.072721585530354460e+01	1.000000000000000000e+00
9.800000000000000000e+01	1.170174000784590049e+02	2.734388481826401573e+01	-1.665387469686465532e-02	4.097726977792523826e+02	1.219559312423099673e-01	0.000000000000000000e+00	8.848015844089625048e+00	1.000000000000000000e+00
9.700000000000000000e+01	5.323687400339046860e+01	6.052656188632271039e+01	-3.433217828238473591e-03	7.206245219043482564e+01	3.809077740638030507e-01	0.000000000000000000e+00	1.669531518079226018e+01	1.000000000000000000e+00
9.800000000000000000e+01	1.126675639759883722e+02	7.901127678800672527e+01	-1.538105215051034647e-02	3.772595466558494763e+02	8.586054256830111253e-02	0.000000000000000000e+00	8.967364797509601360e+00	1.000000000000000000e+00
9.800000000000000000e+01	1.114446763732100187e+01	1.069195282061546663e+02	-1.023208477637455212e-02	2.457336282595647674e+02	1.246252881295515369e-01	0.000000000000000000e+00	4.161582479660386014e+01	1.000000000000000000e+00
9.900000000000000000e+01	2.611167085922856756e+01	6.808835900902967353e+01	-3.767590058838232378e-03	8.060370163333482196e+01	3.481445397236171413e-01	0.000000000000000000e+00	2.815949966418135730e+01	1.000000000000000000e+00
1.000000000000000000e+02	8.661117398275965229e+01	1.096646403422566465e+02	-9.593585731019333568e-03	2.294237223632215716e+02	1.461913883966048378e-01	0.000000000000000000e+00	2.245765159310635894e+01	1.000000000000000000e+00
1.000000000000000000e+02	7.219846167559011008e+01	1.893912463585717276e+01	-4.756007858736369109e-02	1.199244946381911404e+03	6.100515906190306925e-02	0.000000000000000000e+00	1.201956387263484238e+01	1.000000000000000000e+00
1.010000000000000000e+02	4.686204845880535430e+01	7.717213968466764129e+01	-1.011038088571155659e-02	2.426248076303530468e+02	1.812538993063650405e-01	0.000000000000000000e+00	1.640684260354796464e+01	1.000000000000000000e+00
1.020000000000000000e+02	1.617028073908744190e+01	2.783035355076492223e+01	-4.079744194184887519e-03	8.857740904870912857e+01	3.558379494663201914e-01	0.000000000000000000e+00	7.689754274230352848e+00	1.000000000000000000e+00
1.030000000000000000e+02	1.096616891248367409e+02	1.141565440921570342e+02	-5.540292500630811592e-03	1.258858523556898064e+02	2.195332129983804670e-01	0.000000000000000000e+00	1.585512973943776416e+01	1.000000000000000000e+00
1.040000000000000000e+02	1.925006121562953965e+01	2.078427144690364869e+01	-6.380052467167948195e-03	1.473367944195377390e+02	2.422383787368160846e-01	0.000000000000000000e+00	7.689754274230352848e+00	1.000000000000000000e+00
1.050000000000000000e+02	7.650782785037372946e+01	3.015960942306576698e+01	-1.354188533356705249e-02	3.302796209531664999e+02	9.707147088936263213e-02	0.000000000000000000e+00	1.201956387263484238e+01	1.000000000000000000e+00
1.060000000000000000e+02	3.064708372657755220e+01	5.357964822608249023e+01	-6.590150586190403857e-03	1.527035691628713039e+02	1.996202200072531019e-01	0.000000000000000000e+00	1.843621987154649489e+01	1.000000000000000000e+00
1.040000000000000000e+02	9.240837834888452562e+01	8.796813056269220965e+01	-9.820948144201202545e-03	2.352314985695254563e+02	1.612997993107958550e-01	0.000000000000000000e+00	2.245765159310635894e+01	1.000000000000000000e+00
1.050000000000000000e+02	5.871024474770073454e+01	1.764417828988948500e+01	-1.167718607196452721e-02	2.826474910338523046e+02	2.305100763112000184e-01	0.000000000000000000e+00	6.753502763931552799e+00	1.000000000000000000e+00
1.040000000000000000e+02	7.810158470192806135e+01	4.840658035491772893e+01	-6.262636174687573679e-03	1.443374967776955202e+02	1.754325191210044377e-01	0.000000000000000000e+00	1.831644095040646292e+01	1.000000000000000000e+00
1.050000000000000000e+02	3.048726352390210081e+01	7.819727506756203184e+01	-4.319403504405767980e-02	1.087718140118573046e+03	6.159330538174234704e-02	0.000000000000000000e+00	1.339322824134661261e+01	1.000000000000000000e+00
1.050000000000000000e+02	2.313437690788556722e+01	8.939163173227525760e+01	-7.578612312118581176e-03	1.779529690630019161e+02	2.317278019240203157e-01	0.000000000000000000e+00	1.339082726214120633e+01	1.000000000000000000e+00
1.060000000000000000e+02	9.495416492076820703e+01	1.200788638100667356e+02	-9.388726057576171277e-03	2.241907591816482466e+02	1.167158173709230695e-01	0.000000000000000000e+00	1.585512973943776416e+01	1.000000000000000000e+00
1.060000000000000000e+02	5.488103803867461750e+01	1.208117770010158765e+01	-1.318089107967282056e-02	3.210583349497395034e+02	1.974380301236968727e-01	0.000000000000000000e+00	6.753502763931552799e+00	1.000000000000000000e+00
1.070000000000000000e+02	5.382501883474469651e+01	1.060966275495413811e+02	-1.594323386538227388e-02	3.916199923493977053e+02	7.341702498982916048e-02	0.000000000000000000e+00	2.703190981678744009e+01	1.000000000000000000e+00
1.080000000000000000e+02	1.078440891544934601e+02	4.698864918374009392e+01	-1.670623526239823839e-02	4.111102031408414064e+02	6.411406992444734776e-02	0.000000000000000000e+00	8.855229002813141292e+00	1.000000000000000000e+00
1.090000000000000000e+02	9.774363577471484632e+01	1.133979473506899005e+01	-1.744216010029279312e-02	4.299087666471723992e+02	8.992565719428025073e-02	0.000000000000000000e+00	2.012645186712956047e+01	1.000000000000000000e+00
1.090000000000000000e+02	1.911798225889367586e+01	3.919305646500664864e+01	-1.909792026798616885e-02	4.722037281172689518e+02	8.125684020171120014e-02	0.000000000000000000e+00	1.840925883064133117e+01	1.000000000000000000e+00
1.090000000000000000e+02	1.627251890569604953e+01	7.789253787570152099e+01	-4.258502788695533309e-03	9.314364274293367885e+01	3.515430832720048970e-01	0.000000000000000000e+00	1.339082726214120633e+01	1.000000000000000000e+00
1.110000000000000000e+02	6.529292289857406217e+01	8.161783418210320917e+01	-9.643295093999684417e-03	2.306935050485279248e+02	1.430394022759444717e-01	0.000000000000000000e+00	6.381760268301005290e+00	1.000000000000000000e+00
1.100000000000000000e+02	7.113535329463667267e+01	6.761713014071544237e+00	-4.640047418870754496e-03	1.028898703351000563e+02	3.337314870507116504e-01	0.000000000000000000e+00	1.651700253927823780e+01	1.000000000000000000e+00
1.120000000000000000e+02	1.183383552623231054e+02	1.310584209091256547e+01	-9.690206870701999903e-03	2.318918258119040843e+02	1.509049982423021907e-01	0.000000000000000000e+00	2.067030222411741747e+01	1.000000000000000000e+00
1.120000000000000000e+02	1.034496559320370608e+02	3.064045272188683811e+01	-1.749206862688835670e-02	4.311836367947791473e+02	1.019590173494556717e-01	0.000000000000000000e+00	1.290699146943252806e+01	1.000000000000000000e+00
1.130000000000000000e+02	1.127343535174618410e+02	3.960621089056456157e+01	-2.268819193475754559e-02	5.639141127346354097e+02	6.266652264508243420e-02	0.000000000000000000e+00	8.855229002813141292e+00	1.000000000000000000e+00
1.130000000000000000e+02	8.332955597817775129e+01	4.541560204105804388e+01	-6.809865872392681374e-02	1.723885212814081569e+03	5.759616771018982728e-02	0.000000000000000000e+00	2.456495092943976744e+01	1.000000000000000000e+00
1.130000000000000000e+02	8.594308094850376278e+01	7.473854759375861079e+01	-3.349263412497434107e-03	6.991790924979966348e+01	4.146680559604885019e-01	0.000000000000000000e+00	2.176588182113590264e+01	1.000000000000000000e+00
1.140000000000000000e+02	2.001550322125651249e+01	1.014664242691700906e+02	-3.310186583408844530e-02	8.299224060419517173e+02	5.691119854924497901e-02	0.000000000000000000e+00	2.084886278264848514e+01	1.000000000000000000e+00
1.150000000000000000e+02	3.975421987546096148e+01	4.129740551309004104e+01	-7.109714037736577369e-03	1.659753681789261748e+02	1.825774474403504266e-01	0.000000000000000000e+00	8.808188191365990960e+00	1.000000000000000000e+00
1.140000000000000000e+02	6.463174235103703325e+01	8.796525132655054335e+01	-3.766575476493538941e-03	8.057778500481920503e+01	4.199752806793755067e-01	0.000000000000000000e+00	6.381760268301005290e+00	1.000000000000000000e+00
1.160000000000000000e+02	6.901326335616424501e+01	1.063312751509645153e+02	-6.450261858870636605e-03	1.491302326087417498e+02	1.771162266334053159e-01	0.000000000000000000e+00	1.246921295841529087e+01	1.000000000000000000e+00
1.160000000000000000e+02	7.115328535424858103e+01	1.186154754769941633e+02	-4.578521471974093815e-03	1.013182432334343446e+02	3.543059375728957461e-01	0.000000000000000000e+00	1.246921295841529087e+01	1.000000000000000000e+00
1.160000000000000000e+02	2.740562277084602627e+01	5.958388506643413507e+01	-4.613443304345132487e-03	1.022102912385846736e+02	2.705181629451686165e-01	0.000000000000000000e+00	2.206542963341017582e+01	1.000000000000000000e+00
1.160000000000000000e+02	6.406717367027356147e+01	6.503862730885747112e+01	-3.702694092310968195e-03	7.894599029482675689e+01	3.652609598817031511e-01	0.000000000000000000e+00	1.662445673447881234e+01	1.000000000000000000e+00
1.180000000000000000e+02	1.012577234586787824e+02	2.547579214987521468e+01	-6.742563228867840507e-03	1.565968183032815659e+02	1.753737417462807313e-01	0.000000000000000000e+00	1.820389439909459384e+01	1.000000000000000000e+00
1.190000000000000000e+02	1.137767561417441016e+02	1.007984537240585254e+01	-9.388733131906048385e-03	2.241909398892865966e+02	1.344285840093931705e-01	0.000000000000000000e+00	1.457039582413742806e+01	1.000000000000000000e+00
1.180000000000000000e+02	7.151941907121445752e+01	1.586597025928275784e+01	-7.893870044296689981e-02	2.000784703324076645e+03	6.111573704305794941e-02	0.000000000000000000e+00	2.974065203950849323e+01	1.000000000000000000e+00
1.190000000000000000e+02	4.697607906721034965e+01	4.634011599744903975e+01	-6.934287621383842734e-03	1.614942520938519124e+02	1.949004355354090334e-01	0.000000000000000000e+00	8.808188191365990960e+00	1.000000000000000000e+00
1.200000000000000000e+02	1.135898196462370606e+02	8.571237620496086151e+01	-3.089875730859508243e-02	7.736459041558168792e+02	8.991014000133978890e-02	0.000000000000000000e+00	8.487266658819425658e+00	1.000000000000000000e+00
1.190000000000000000e+02	4.053770450104258316e+01	1.051426089709569993e+02	-6.719284929670187902e-03	1.560021942829285990e+02	1.971875320298998036e-01	0.000000000000000000e+00	1.569904049055421780e+01	1.000000000000000000e+00
1.200000000000000000e+02	9.969392978615123013e+01	6.342140687674829636e+00	-1.959007551451609833e-02	4.847754082406574980e+02	9.299189515148820195e-02	0.000000000000000000e+00	1.457039582413742806e+01	1.000000000000000000e+00
1.200000000000000000e+02	7.178837898491694602e+01	5.012759342781314587e+01	-3.641823834102796142e-03	7.739111219362446548e+01	3.573643938867884229e-01	0.000000000000000000e+00	1.679154379181762735e+01	1.000000000000000000e+00
1.190000000000000000e+02	9.894452634015806325e+01	1.137703774674021986e+02	-6.949120588056615158e-03	1.618731473989528240e+02	1.623836847926932725e-01	0.000000000000000000e+00	1.416843444552727149e+01	1.000000000000000000e+00
1.220000000000000000e+02	1.198793077884652547e+02	7.092515145443820757e+01	-1.249870533140110505e-02	3.036324900106164364e+02	1.203905149003953179e-01	0.000000000000000000e+00	1.606921519283685740e+01	1.000000000000000000e+00
1.210000000000000000e+02	4.610750165464688166e+01	1.198203891843190405e+02	-7.455196169768806523e-03	1.748004104453227399e+02	1.231276827056905221e-01	0.000000000000000000e+00	1.569904049055421780e+01	1.000000000000000000e+00
1.230000000000000000e+02	1.167773473464748548e+02	1.114464303231858366e+02	-1.858674469916316366e-02	4.591461903109678815e+02	8.009898159086537017e-02	0.000000000000000000e+00	1.798361018740244077e+01	1.000000000000000000e+00
1.230000000000000000e+02	1.774893209236837421e+01	6.387845333440260731e+01	-8.894103402438457984e-03	2.115560512393561226e+02	1.415895045287839382e-01	0.000000000000000000e+00	1.796831572472097349e+01	1.000000000000000000e+00
1.220000000000000000e+02	1.201340092966283919e+02	9.111675194667412825e+01	-1.531177827308970348e-02	3.754900053698841589e+02	2.256917757441441186e-01	0.000000000000000000e+00	8.487266658819425658e+00	1.000000000000000000e+00
1.240000000000000000e+02	8.478032162019258067e+01	1.134241993512376609e+02	-6.465162272467813061e-03	1.495108507871939025e+02	1.907187803298450168e-01	0.000000000000000000e+00	1.416843444552727149e+01	1.000000000000000000e+00
1.240000000000000000e+02	1.054145533861180795e+01	1.394912310359439367e+01	-7.713256622332284596e-03	1.813923415178844891e+02	2.030472478649034684e-01	0.000000000000000000e+00	2.420775681652640543e+01	1.000000000000000000e+00
1.240000000000000000e+02	1.688598266535265680e+01	3.731068262106495581e+01	-1.150686644066602343e-01	2.923693385134673463e+03	5.773247646310830650e-02	0.000000000000000000e+00	2.420775681652640543e+01	1.000000000000000000e+00
1.240000000000000000e+02	5.628850530079719761e+01	1.015163769191643865e+02	-5.770158203521075918e-03	1.317575729325800182e+02	2.175232944749412312e-01	0.000000000000000000e+00	8.392538067643640076e+00	1.000000000000000000e+00
1.260000000000000000e+02	1.029428936808729418e+02	8.816013014400982684e+01	-7.777615664405611133e-03	1.830363375855853576e+02	2.507599155058926055e-01	0.000000000000000000e+00	9.116122447838870713e+00	1.000000000000000000e+00
1.270000000000000000e+02	6.573113071634494986e+01	9.023980665614189434e+01	-1.328332839403793299e-02	3.236750075504630217e+02	1.776035507494516663e-01	0.000000000000000000e+00	6.429226566144365052e+00	1.000000000000000000e+00
1.260000000000000000e+02	3.524013094732436713e+01	5.976526325860486111e+01	-4.193507185549369236e-03	9.148338627316832117e+01	2.712212691567711387e-01	0.000000000000000000e+00	1.796831572472097349e+01	1.000000000000000000e+00
1.280000000000000000e+02	8.982835410925973463e+01	6.423754003812845781e+01	-6.388501188399528172e-03	1.475526096963716327e+02	1.914475029716361520e-01	0.000000000000000000e+00	1.456161281335095481e+01	1.000000000000000000e+00
1.280000000000000000e+02	1.043873228439511678e+02	6.451502356597116261e+01	-9.140688773397215305e-03	2.178548612767536667e+02	1.476669260874969858e-01	0.000000000000000000e+00	1.456161281335095481e+01	1.000000000000000000e+00
1.280000000000000000e+02	1.116793749469656234e+02	8.555675088404723283e+01	-1.520270679042411317e-02	3.727038686776033956e+02	8.249356428372545125e-02	0.000000000000000000e+00	9.116122447838870713e+00	1.000000000000000000e+00
1.290000000000000000e+02	2.542407543845385476e+01	1.065859359990291750e+02	-2.100082188318365059e-02	5.208117041191812859e+02	8.584450079513539222e-02	0.000000000000000000e+00	1.388241640283648159e+01	1.000000000000000000e+00
1.290000000000000000e+02	7.577010189643442573e+01	4.292304462362545792e+01	-5.998575032488966292e-03	1.375922832782075886e+02	2.043183298323369979e-01	0.000000000000000000e+00	2.553315824676369772e+01	1.000000000000000000e+00
1.290000000000000000e+02	1.848003089734816484e+01	8.412917452489843129e+01	-6.149124491927616259e-02	1.555104541713630397e+03	6.098318684913994758e-02	0.000000000000000000e+00	1.985816594054821849e+01	1.000000000000000000e+00
1.290000000000000000e+02	6.234137804944899841e+01	9.570282149193432986e+01	-1.083656509313480135e-02	2.611745551556519445e+02	2.698039852334723765e-01	0.000000000000000000e+00	6.429226566144365052e+00	1.000000000000000000e+00
1.280000000000000000e+02	6.119417740449062393e+01	1.199519067636193483e+02	-3.650192364271895654e-03	7.760487905912195572e+01	3.356453150088559712e-01	0.000000000000000000e+00	1.106091999322228858e+01	1.000000000000000000e+00
1.300000000000000000e+02	2.775285711287839163e+01	8.975167332703456680e+00	-1.458898022217833441e-02	3.570267542841033901e+02	1.336223761045239877e-01	0.000000000000000000e+00	2.632767069893988321e+01	1.000000000000000000e+00
1.290000000000000000e+02	7.026003699032465022e+01	1.551965565404534964e+01	4.812887801326707314e-03	-1.073049284208584311e+02	2.887128479535356895e-01	0.000000000000000000e+00	1.800851351051050742e+01	1.000000000000000000e+00
1.290000000000000000e+02	1.187842218570794302e+02	1.927011841821753890e+01	-6.249219856970352621e-03	1.439947885449501257e+02	2.133075142079426945e-01	0.000000000000000000e+00	1.546281365871049829e+01	1.000000000000000000e+00
1.310000000000000000e+02	1.135805101208577383e+02	3.383102465410521376e+01	-1.341511382698184346e-02	3.270413524580395688e+02	1.039136680144970848e-01	0.000000000000000000e+00	1.212140437803722293e+01	1.000000000000000000e+00
1.310000000000000000e+02	7.225123239475917103e+01	1.202442867195704537e+02	-9.062864331612669952e-03	2.158669032192201485e+02	1.483860452079718284e-01	0.000000000000000000e+00	1.106091999322228858e+01	1.000000000000000000e+00
1.310000000000000000e+02	9.363621882285602283e+01	2.013866500778075164e+01	-6.275191645230306960e-03	1.446582154138876319e+02	2.075385388223173200e-01	0.000000000000000000e+00	2.382815822671708261e+01	1.000000000000000000e+00
1.340000000000000000e+02	5.244054227711027494e+01	1.812199441446151482e+01	-6.997937619030053860e-03	1.631201362348918167e+02	2.145793953562756817e-01	0.000000000000000000e+00	1.676793747435884541e+01	1.000000000000000000e+00
1.330000000000000000e+02	3.833807979483626838e+01	8.406099456214700183e+01	-1.464008066946998268e-02	3.583320710150378545e+02	9.605211760079990224e-02	0.000000000000000000e+00	1.985816594054821849e+01	1.000000000000000000e+00
1.330000000000000000e+02	1.168126335237240454e+01	1.046221129040440303e+02	-7.720843442377437436e-03	1.815861402743416591e+02	1.963395129532921057e-01	0.000000000000000000e+00	1.388241640283648159e+01	1.000000000000000000e+00
1.350000000000000000e+02	1.056197668337648423e+02	4.297186763563078671e+01	-6.449911855273053780e-03	1.491212920695483319e+02	2.615607722181150230e-01	0.000000000000000000e+00	1.077915828144467625e+01	1.000000000000000000e+00
1.350000000000000000e+02	1.136016703850915519e+02	5.021613909339349391e+01	-8.882412402820866193e-03	2.112574147652936745e+02	1.380494332039469141e-01	0.000000000000000000e+00	1.077915828144467625e+01	1.000000000000000000e+00
1.350000000000000000e+02	1.175454245254303913e+02	7.177649938717044620e+01	-8.887717321573580104e-03	2.113929243267784273e+02	1.187484147864323880e-01	0.000000000000000000e+00	2.191808232297966086e+01	1.000000000000000000e+00
1.350000000000000000e+02	7.221742424884155298e+01	8.184455776580946917e+00	-2.895222655861327734e-03	5.831983080675436781e+01	4.623022279085639008e-01	0.000000000000000000e+00	2.213322693831965537e+01	1.000000000000000000e+00
1.360000000000000000e+02	1.189573776412503392e+01	4.783046823491695676e+01	-6.522701853456961026e-03	1.509806496194316594e+02	2.582001249730044856e-01	0.000000000000000000e+00	1.935272615557709130e+01	1.000000000000000000e+00
1.370000000000000000e+02	6.798814651474148718e+01	4.731714131000681789e+01	-1.495158762581255164e-02	3.662892468024770665e+02	1.422534458965394322e-01	0.000000000000000000e+00	7.612690007907791490e+00	1.000000000000000000e+00
1.370000000000000000e+02	8.643401442777071964e+01	5.391933922112816902e+01	-9.782680746572014474e-03	2.342539909933273066e+02	1.204050413912269857e-01	0.000000000000000000e+00	8.784118366462490002e+00	1.000000000000000000e+00
1.360000000000000000e+02	2.879890389029508313e+01	1.076727178247448933e+02	-1.030784782517183383e-02	2.476689298160710280e+02	1.232368962504166721e-01	0.000000000000000000e+00	1.009487217829042294e+01	1.000000000000000000e+00
1.370000000000000000e+02	5.305226765769405972e+01	4.615515046979110991e+01	-1.202827980327182515e-02	2.916158767504390994e+02	2.215546544144747498e-01	0.000000000000000000e+00	7.414422628390301639e+00	1.000000000000000000e+00
1.370000000000000000e+02	3.381634337564351256e+01	5.460402156856655154e+01	-7.644595619348023077e-03	1.796384555793411550e+02	1.584873744235344439e-01	0.000000000000000000e+00	2.100962174406062033e+01	1.000000000000000000e+00
1.370000000000000000e+02	7.287202466037207671e+01	1.067163166725839574e+02	-6.013345329636981575e-03	1.379695777444994462e+02	2.097282802849282923e-01	0.000000000000000000e+00	1.118516387385565203e+01	1.000000000000000000e+00
1.380000000000000000e+02	1.645305642162304238e+01	5.676398590016962231e+00	-7.552292785511836512e-03	1.772806595187433345e+02	1.500837520504275657e-01	0.000000000000000000e+00	1.049666209570421316e+01	1.000000000000000000e+00
1.380000000000000000e+02	7.682126552108810813e+01	8.290915089548825279e+01	-3.465228902493329519e-03	7.288014739692819433e+01	3.870583851843332202e-01	0.000000000000000000e+00	7.322574402769991941e+00	1.000000000000000000e+00
1.390000000000000000e+02	3.748055123485848128e+01	1.054819779983330363e+01	-7.621212977044336534e-03	1.790411662045875687e+02	1.585726399754928684e-01	0.000000000000000000e+00	1.676793747435884541e+01	1.000000000000000000e+00
1.390000000000000000e+02	6.046667891116713633e+01	4.614216290812844790e+01	-2.597386266529784146e-02	6.478437298755163738e+02	7.390335415186444212e-02	0.000000000000000000e+00	7.414422628390301639e+00	1.000000000000000000e+00
1.390000000000000000e+02	1.170013221251577562e+02	1.014368454187065254e+02	-8.726110368062547917e-03	2.072648144679872360e+02	1.480693752465147561e-01	0.000000000000000000e+00	1.277752692626541808e+01	1.000000000000000000e+00
1.400000000000000000e+02	7.238976843170799036e+00	2.904636358822614994e+01	-1.573907237663306480e-02	3.864048636919939099e+02	1.213136036718914790e-01	0.000000000000000000e+00	1.494543726122996752e+01	1.000000000000000000e+00
1.390000000000000000e+02	6.355918300934222742e+01	5.523748723415413053e+01	-6.174520925547970912e-03	1.420866689464648402e+02	3.889097228498145098e-01	0.000000000000000000e+00	9.074557691166850404e+00	1.000000000000000000e+00
1.400000000000000000e+02	9.142566441601003646e+01	6.114735180211708609e+01	-3.330680719668050339e-03	6.944323043304545706e+01	4.223853332779567982e-01	0.000000000000000000e+00	8.784118366462490002e+00	1.000000000000000000e+00
1.410000000000000000e+02	1.082712191941148561e+01	1.453804494541950554e+01	-4.213557201167706344e-03	9.199554658152611353e+01	3.225101251411952585e-01	0.000000000000000000e+00	1.049666209570421316e+01	1.000000000000000000e+00
1.400000000000000000e+02	2.174418401536257761e+01	1.004520965369155476e+02	-3.691175289540834983e-03	7.865175244030515955e+01	4.852838770569052329e-01	0.000000000000000000e+00	1.009487217829042294e+01	1.000000000000000000e+00
1.410000000000000000e+02	6.174438442456992959e+01	1.055833940505295203e+02	-7.069244970115068707e-03	1.649416208469276341e+02	1.600140753652323777e-01	0.000000000000000000e+00	1.061840357252796885e+01	1.000000000000000000e+00
1.410000000000000000e+02	1.001922701254605670e+02	1.200368405438602792e+02	-8.180462249244678172e-03	1.933267051862653148e+02	1.508754322128199599e-01	0.000000000000000000e+00	1.230222918354627737e+01	1.000000000000000000e+00
1.430000000000000000e+02	9.733312183433667997e+01	4.264026665065805588e+01	-2.252774506124540291e-02	5.598156361161001087e+02	1.158868218450483933e-01	0.000000000000000000e+00	1.489346709488193277e+01	1.000000000000000000e+00
1.410000000000000000e+02	3.826421795312425900e+01	9.767770836553800962e+01	-3.980743735705500122e-03	8.604852795916053765e+01	3.325550996777913992e-01	0.000000000000000000e+00	1.258725838849127676e+01	1.000000000000000000e+00
1.430000000000000000e+02	1.017752146372677231e+02	2.799762236306412078e+01	-7.694607659744837763e-03	1.809159698974751507e+02	1.636281838013899925e-01	0.000000000000000000e+00	1.167832001929327213e+01	1.000000000000000000e+00
1.430000000000000000e+02	8.411448038145422856e+01	8.225408381141434688e+01	-4.875702993646439422e-03	1.089094881818296585e+02	2.708341711651647277e-01	0.000000000000000000e+00	7.322574402769991941e+00	1.000000000000000000e+00
1.420000000000000000e+02	4.490145987244006420e+01	8.698256491427373760e+01	-4.322764896732843136e-03	9.478516271451964315e+01	2.800144664202661726e-01	0.000000000000000000e+00	1.258725838849127676e+01	1.000000000000000000e+00
1.440000000000000000e+02	1.086970517713283044e+02	1.111478849223820760e+02	-6.975048527304885705e-03	1.625354541828104971e+02	2.060096672715157062e-01	0.000000000000000000e+00	1.230222918354627737e+01	1.000000000000000000e+00
1.450000000000000000e+02	1.061133569888481105e+02	1.715494375441530650e+01	-5.026900804387003999e-03	1.127717054910815335e+02	2.517157963710155988e-01	0.000000000000000000e+00	1.167832001929327213e+01	1.000000000000000000e+00
1.460000000000000000e+02	7.050942880794944756e+01	3.174414708455392997e+01	-2.436570193171816098e-02	6.067646547826369670e+02	6.414841425945039255e-02	0.000000000000000000e+00	1.149648828405267409e+01	1.000000000000000000e+00
1.440000000000000000e+02	7.731910049795882856e+01	5.418933203452788661e+01	-2.993366816932031046e-03	6.082683851958216792e+01	4.906366592766677748e-01	0.000000000000000000e+00	8.858499939247433730e+00	1.000000000000000000e+00
1.450000000000000000e+02	1.056293237101088600e+01	9.672862679090276572e+01	-7.346265624025645653e-03	1.720178738648336605e+02	1.664752496565284900e-01	0.000000000000000000e+00	1.178493170467227991e+01	1.000000000000000000e+00
1.450000000000000000e+02	5.115665275676550294e+01	1.063898880428481419e+02	-6.249986248362613371e-03	1.440143653502381937e+02	2.076823068659966465e-01	0.000000000000000000e+00	1.061840357252796885e+01	1.000000000000000000e+00
1.450000000000000000e+02	8.331365744563500186e+01	4.766719218822635895e+01	-6.273662815615311562e-03	1.446191627836080613e+02	2.311132198757731571e-01	0.000000000000000000e+00	8.858499939247433730e+00	1.000000000000000000e+00
1.460000000000000000e+02	4.819942001555794775e+01	1.211064847131754050e+02	-1.384066833419238078e-02	3.379117742963481987e+02	8.579447640480863946e-02	0.000000000000000000e+00	1.501077756289651610e+01	1.000000000000000000e+00
1.470000000000000000e+02	3.375416231637017006e+01	5.581032034159155586e+01	-7.540704023178822213e-03	1.769846346076937209e+02	1.397901991500284380e-01	0.000000000000000000e+00	2.242095297836600309e+01	1.000000000000000000e+00
1.470000000000000000e+02	1.034445496343712847e+02	7.468702776777568886e+01	-7.308862270095088827e-03	1.710624375376334854e+02	1.699108754543345867e-01	0.000000000000000000e+00	2.075841791876581510e+01	1.000000000000000000e+00
1.470000000000000000e+02	8.999049192498974037e+01	1.127692735402093120e+02	-1.613690264187083931e-02	3.965670937469121213e+02	7.074061405261733437e-02	0.000000000000000000e+00	1.877669519203701398e+01	1.000000000000000000e+00
1.470000000000000000e+02	6.844461260096349520e+01	2.043460346437506203e+01	-4.778435481566709400e-03	1.064248737092908073e+02	3.022358523959549625e-01	0.000000000000000000e+00	1.149648828405267409e+01	1.000000000000000000e+00
1.480000000000000000e+02	5.857416431860178818e+01	4.840802291861497508e+01	-7.634207785240597864e-03	1.793731073411700834e+02	1.833267171411978591e-01	0.000000000000000000e+00	7.693823583692511292e+00	1.000000000000000000e+00
1.490000000000000000e+02	8.394648806301528055e+01	2.047968757269957507e+01	-1.424566214639446521e-02	3.482569909629486347e+02	8.970079554126242360e-02	0.000000000000000000e+00	1.550194102097497506e+01	1.000000000000000000e+00
1.490000000000000000e+02	5.617492601631182225e+01	5.571819233565366858e+01	-7.626160388511163228e-03	1.791675435516508799e+02	1.877033666889358354e-01	0.000000000000000000e+00	7.693823583692511292e+00	1.000000000000000000e+00
1.480000000000000000e+02	6.428563807965777244e+01	7.059708833842657327e+01	-4.732120706083926820e-03	1.052418028257404643e+02	2.820217880794404497e-01	0.000000000000000000e+00	1.164800535709063212e+01	1.000000000000000000e+00
1.490000000000000000e+02	7.476098690888250076e+01	7.569052487036374544e+01	-5.297223315588990913e-03	1.196768602465044609e+02	1.892599828700998188e-01	0.000000000000000000e+00	1.164800535709063212e+01	1.000000000000000000e+00
1.490000000000000000e+02	1.580464225804582767e+01	7.970621223453247239e+01	-6.798386874529062894e-03	1.580227850516246235e+02	1.981436770379888523e-01	0.000000000000000000e+00	1.781117963159001860e+01	1.000000000000000000e+00
1.490000000000000000e+02	4.144864086487701371e+01	8.461223107121168141e+01	-4.394249897634191181e-03	9.661118523747009590e+01	2.724478123173983413e-01	0.000000000000000000e+00	2.384348628173561480e+01	1.000000000000000000e+00
1.490000000000000000e+02	2.246403431150810803e+01	1.196714529784162124e+02	-5.283280860986608839e-03	1.193207123020664540e+02	2.712304160625365057e-01	0.000000000000000000e+00	2.577536407921290262e+01	1.000000000000000000e+00
1.500000000000000000e+02	1.033030579109504572e+02	2.236815262571417051e+01	-9.405419846874997145e-03	2.246171875913661609e+02	1.490373128918437429e-01	0.000000000000000000e+00	8.199803065156135773e+00	1.000000000000000000e+00
1.510000000000000000e+02	1.157143808949385999e+02	5.132098028143316526e+01	-6.308894097257790150e-03	1.455191154027646121e+02	1.960517533880482555e-01	0.000000000000000000e+00	2.460671579022158539e+01	1.000000000000000000e+00
1.510000000000000000e+02	5.309969184506484652e+01	1.010039783072353430e+02	-8.208665543130570438e-03	1.940471339364600851e+02	1.827157004708600541e-01	0.000000000000000000e+00	2.167116913287349433e+01	1.000000000000000000e+00
1.510000000000000000e+02	7.843788746719457095e+01	5.452235474909604562e+01	-3.504911573348494427e-03	7.389380690365969429e+01	4.314384575835361613e-01	0.000000000000000000e+00	5.728206772722522544e+00	1.000000000000000000e+00
1.530000000000000000e+02	8.242856560871519633e+00	9.144224280951787875e+01	-3.135834845010553734e-02	7.853857623801283125e+02	6.176558156285993917e-02	0.000000000000000000e+00	1.117023580778257674e+01	1.000000000000000000e+00
1.540000000000000000e+02	4.336607953842123919e+01	7.929994059347547974e+00	-1.589016545653800308e-02	3.902644057426280710e+02	1.427786981957105406e-01	0.000000000000000000e+00	3.634153945971604571e+01	1.000000000000000000e+00
1.530000000000000000e+02	1.025479452066078210e+02	3.053311282837800889e+01	-3.476032725850692912e-03	7.315612172071325858e+01	3.869305110055235586e-01	0.000000000000000000e+00	8.199803065156135773e+00	1.000000000000000000e+00
1.540000000000000000e+02	6.262171396446359495e+01	7.278549112449621816e+01	-8.584939606061712733e-03	2.036587294467203151e+02	1.669890958425860328e-01	0.000000000000000000e+00	1.843852289667543332e+01	1.000000000000000000e+00
1.540000000000000000e+02	4.519353917795915265e+01	7.880527934521253997e+01	-7.469654080775035149e-03	1.751697252777953793e+02	1.818339526161427688e-01	0.000000000000000000e+00	1.843852289667543332e+01	1.000000000000000000e+00
1.560000000000000000e+02	3.290118861213388612e+01	9.315158766903563503e+01	-1.488426627818669086e-02	3.645695812014392914e+02	8.451080301456326271e-02	0.000000000000000000e+00	1.739919197341240675e+01	1.000000000000000000e+00
1.550000000000000000e+02	7.702644754555699080e+01	6.007394823013118668e+01	-1.794691788441335478e-02	4.428023676937848450e+02	8.752194060658557984e-02	0.000000000000000000e+00	5.728206772722522544e+00	1.000000000000000000e+00
1.560000000000000000e+02	1.202061871660312065e+01	8.093021726273622107e+01	-8.233760356329816038e-03	1.946881592359392812e+02	1.687813906975507150e-01	0.000000000000000000e+00	1.117023580778257674e+01	1.000000000000000000e+00
1.570000000000000000e+02	1.182875918006704410e+02	4.350242252668295606e+01	-8.891618760599864779e-03	2.114925832124759211e+02	1.386781145724985675e-01	0.000000000000000000e+00	1.514811744129489846e+01	1.000000000000000000e+00
1.580000000000000000e+02	2.433013573331204071e+01	5.795841336103656971e+01	-5.310441623949547357e-03	1.200145105014857876e+02	2.175005871882196296e-01	0.000000000000000000e+00	1.727495304675105459e+01	1.000000000000000000e+00
1.580000000000000000e+02	1.130173808357655787e+02	9.828437308325597144e+01	-6.241601254395289823e-03	1.438001779312540975e+02	2.002739671420716849e-01	0.000000000000000000e+00	2.020425251873455963e+01	1.000000000000000000e+00
1.580000000000000000e+02	6.787230976649790648e+01	1.071971771887977809e+02	-1.694662238583876171e-02	4.172506843060502888e+02	8.337321685464593735e-02	0.000000000000000000e+00	1.685849252159589895e+01	1.000000000000000000e+00
1.580000000000000000e+02	8.457993548929465533e+01	1.094475133431634646e+02	-3.182350548762307579e-02	7.972677966041766240e+02	5.696193817680383908e-02	0.000000000000000000e+00	1.685849252159589895e+01	1.000000000000000000e+00
1.600000000000000000e+02	5.440992181708802633e+01	2.862579061816650849e+01	-1.614372872062010134e-02	3.967414600249063596e+02	9.659075987727683277e-02	0.000000000000000000e+00	1.701296759352428367e+01	1.000000000000000000e+00
1.590000000000000000e+02	1.176391808666005971e+02	2.836818897239150061e+01	-5.816379855517317572e-03	1.329382650572061664e+02	2.216376366303161038e-01	0.000000000000000000e+00	1.514811744129489846e+01	1.000000000000000000e+00
1.590000000000000000e+02	2.910498814511743859e+01	4.135646205364713524e+01	-1.133241601909201063e-02	2.738406382137362698e+02	1.321644086589969236e-01	0.000000000000000000e+00	1.727495304675105459e+01	1.000000000000000000e+00
1.590000000000000000e+02	1.096760892947313550e+02	7.835832002002729268e+01	-6.585418304564395406e-03	1.525826871215328424e+02	1.993760799831199026e-01	0.000000000000000000e+00	1.323911692900914616e+01	1.000000000000000000e+00
1.590000000000000000e+02	4.924719819768694862e+01	9.911311867681091314e+01	-6.771718934295596105e-03	1.573415755826031557e+02	2.588028850022894289e-01	0.000000000000000000e+00	1.739919197341240675e+01	1.000000000000000000e+00
1.590000000000000000e+02	1.095756848921638671e+01	1.027977189052684110e+02	-2.578544720933891032e-02	6.430308200075037348e+02	7.117120385871700261e-02	0.000000000000000000e+00	1.626233010295910830e+01	1.000000000000000000e+00
1.610000000000000000e+02	8.280384887418505002e+01	1.107067934111926988e+01	-1.025474500535968406e-02	2.463124642108878959e+02	1.193533099190503544e-01	0.000000000000000000e+00	5.268544749820529560e+00	1.000000000000000000e+00
1.610000000000000000e+02	6.665195550207238284e+01	1.539698867701572027e+01	-1.404084518583554458e-02	3.430251188450622521e+02	1.105164805627043556e-01	0.000000000000000000e+00	1.656969492452546788e+01	1.000000000000000000e+00
1.600000000000000000e+02	8.295162202398650209e+01	2.330299292219880769e+01	-3.743669086714062830e-03	7.999266108890111582e+01	3.835473629227847958e-01	0.000000000000000000e+00	1.223320613942498447e+01	1.000000000000000000e+00
1.620000000000000000e+02	3.943735145477420190e+01	2.054722619842774378e+01	-5.751562362234346332e-02	1.453550734070274530e+03	5.831504078294869053e-02	0.000000000000000000e+00	1.330525677875880852e+01	1.000000000000000000e+00
1.630000000000000000e+02	1.127738547008083287e+02	6.548672079736310536e+01	-1.095709578871022563e-02	2.642534075310103390e+02	1.073873339992287290e-01	0.000000000000000000e+00	1.323911692900914616e+01	1.000000000000000000e+00
1.630000000000000000e+02	4.302148667555376704e+01	7.733802273969666352e+00	-7.476118165590178201e-03	1.753348447338194660e+02	3.676043027466191493e-01	0.000000000000000000e+00	1.330525677875880852e+01	1.000000000000000000e+00
1.630000000000000000e+02	2.642008839550073063e+01	9.776047178750950195e+01	-3.503916627667400668e-02	8.794090703390546651e+02	1.904523844862582305e-01	0.000000000000000000e+00	1.626233010295910830e+01	1.000000000000000000e+00
1.640000000000000000e+02	2.666659057732503157e+01	1.249627619858159910e+01	-6.659800218208240113e-03	1.544827087750438750e+02	1.926081780508841490e-01	0.000000000000000000e+00	1.509669266061308335e+01	1.000000000000000000e+00
1.650000000000000000e+02	4.241281560121522176e+01	6.640215847704986629e+01	-6.868599286729260532e-03	1.598163003968251701e+02	2.305563871391871356e-01	0.000000000000000000e+00	1.752757533353271313e+01	1.000000000000000000e+00
1.660000000000000000e+02	8.051705736865537233e+01	6.324296677332164052e+00	-7.191240210057760901e-03	1.680578837415106364e+02	1.593668587317655927e-01	0.000000000000000000e+00	5.268544749820529560e+00	1.000000000000000000e+00
1.660000000000000000e+02	4.295300155019388200e+01	4.296209903277726028e+01	-1.557960404806283360e-02	3.823313831576876964e+02	1.589589717721221485e-01	0.000000000000000000e+00	1.733870572735076365e+01	1.000000000000000000e+00
1.660000000000000000e+02	8.111082310362293413e+01	7.716015234816698865e+01	-4.870183882670227858e-03	1.087685072652436276e+02	3.036313113423656507e-01	0.000000000000000000e+00	2.767487063503850564e+01	1.000000000000000000e+00
1.670000000000000000e+02	2.375841578155832323e+01	4.772514898814993956e+01	-1.668923761613242546e-02	4.106760129676978863e+02	7.271695123214028111e-02	0.000000000000000000e+00	1.608635128036375761e+01	1.000000000000000000e+00
1.680000000000000000e+02	4.776165517576451691e+01	2.630354067351481717e+01	-3.170142575166221867e-03	6.534242237601588954e+01	3.910748275661455331e-01	0.000000000000000000e+00	1.733870572735076365e+01	1.000000000000000000e+00
1.690000000000000000e+02	6.236376298563138576e+00	7.447305595000881340e+01	-2.196573609278557743e-02	5.454596030802462110e+02	1.463380574255969124e-01	0.000000000000000000e+00	2.265428405816785684e+01	1.000000000000000000e+00
1.700000000000000000e+02	2.870966579088103643e+01	7.733100024313846177e+01	-7.807265182271041007e-03	1.837937088765448834e+02	1.492909296261556440e-01	0.000000000000000000e+00	1.752757533353271313e+01	1.000000000000000000e+00
1.690000000000000000e+02	1.131634857015270370e+02	9.628178195513247317e+01	-5.456465421894000391e-03	1.237445621286979787e+02	2.341042632444597649e-01	0.000000000000000000e+00	3.273994679488634318e+01	1.000000000000000000e+00
1.690000000000000000e+02	3.900704087768871631e+01	1.095122146855130012e+02	-7.243079487265910270e-03	1.693820732436718686e+02	1.559813623589291209e-01	0.000000000000000000e+00	2.047572293024318313e+01	1.000000000000000000e+00
1.710000000000000000e+02	1.371787869329611453e+01	3.515700224750071357e+01	-2.152361942274204701e-02	5.341661151164498733e+02	7.076306842626234328e-02	0.000000000000000000e+00	1.608635128036375761e+01	1.000000000000000000e+00
1.710000000000000000e+02	7.062020083434171625e+01	4.235296674895772640e+01	-3.624107643326601735e-02	9.101108257958213699e+02	7.455281691826420865e-02	0.000000000000000000e+00	9.975151495210281993e+00	1.000000000000000000e+00
1.700000000000000000e+02	5.603250406051988364e+01	8.886384316083166368e+01	-2.208366383371238723e-02	5.484719652303173234e+02	6.755912020368870508e-02	0.000000000000000000e+00	7.426487722295384231e+00	1.000000000000000000e+00
1.710000000000000000e+02	7.078094172304933096e+00	1.770096798670674332e+01	-3.931045365955082409e-03	8.477902608640513904e+01	3.271932348681049207e-01	0.000000000000000000e+00	1.867618458356007238e+01	1.000000000000000000e+00
1.730000000000000000e+02	8.854513695440523691e+01	1.722127039838771623e+01	-6.831566850144412187e-03	1.588703388324266825e+02	2.006146593330806471e-01	0.000000000000000000e+00	1.193545835296500002e+01	1.000000000000000000e+00
1.720000000000000000e+02	8.819210798711976906e+01	1.174556906915087779e+02	-6.630234136009600758e-03	1.537274687760316851e+02	2.038068816589072574e-01	0.000000000000000000e+00	1.997223680565752701e+01	1.000000000000000000e+00
1.750000000000000000e+02	1.165445524107758359e+02	7.763436420536206128e+01	-6.200021215722276852e-03	1.427380518045879683e+02	1.962755587040065919e-01	0.000000000000000000e+00	1.858081469496474725e+01	1.000000000000000000e+00
1.730000000000000000e+02	1.859449678377001547e+01	1.111194710838238677e+02	-3.996610526892365074e-03	8.645383141735243271e+01	3.381920812721705971e-01	0.000000000000000000e+00	2.047572293024318313e+01	1.000000000000000000e+00
1.750000000000000000e+02	6.038229471483430899e+01	4.916812510311751083e+01	-4.264345205226317131e-02	1.073653973774675478e+03	6.365776698365543940e-02	0.000000000000000000e+00	1.229882535464753701e+01	1.000000000000000000e+00
1.740000000000000000e+02	7.741804125000076908e+01	1.006387430206213196e+02	-3.193356682233559635e-03	6.593540666391764660e+01	3.965978779987410219e-01	0.000000000000000000e+00	1.490196064347183302e+01	1.000000000000000000e+00
1.750000000000000000e+02	9.581457806563072666e+01	7.754993832293384237e+00	-3.988151301400333186e-03	8.623774781827010827e+01	3.700849063958094876e-01	0.000000000000000000e+00	1.193545835296500002e+01	1.000000000000000000e+00
1.760000000000000000e+02	1.144918669364378871e+02	1.640385592345677068e+01	-3.366364967600572744e-02	8.442726884149809621e+02	6.785199428725741111e-02	0.000000000000000000e+00	1.480460122587926186e+01	1.000000000000000000e+00
1.760000000000000000e+02	1.129289379496735393e+02	3.112572640378764177e+01	-9.665401798367025815e-03	2.312582016922151809e+02	1.458201287839692162e-01	0.000000000000000000e+00	7.322478872594882837e+00	1.000000000000000000e+00
1.750000000000000000e+02	5.385332527907245037e+01	9.596341355120694061e+01	-4.220010544642047341e-03	9.216039165928927446e+01	2.878704422531882523e-01	0.000000000000000000e+00	7.426487722295384231e+00	1.000000000000000000e+00
1.760000000000000000e+02	5.261068508317244863e+01	1.151992231858507125e+02	-8.064915260978972045e-02	2.044476724610586643e+03	4.913407684953052801e-02	0.000000000000000000e+00	1.517078341365696481e+01	1.000000000000000000e+00
1.760000000000000000e+02	7.229664529452753641e+01	3.251969764228174853e+01	-7.539354288396668373e-03	1.769501568000257237e+02	1.658285471700574609e-01	0.000000000000000000e+00	9.975151495210281993e+00	1.000000000000000000e+00
1.780000000000000000e+02	8.999095946081031627e+01	6.198578827617417630e+01	-1.313376834148564411e-02	3.198546253576863592e+02	1.028182643946179420e-01	0.000000000000000000e+00	2.802001039244968084e+01	1.000000000000000000e+00
1.770000000000000000e+02	3.853688228905556201e+01	1.208632097939207739e+02	-1.682981149021615941e-02	4.142668510033515759e+02	8.830440972165387592e-02	0.000000000000000000e+00	1.517078341365696481e+01	1.000000000000000000e+00
1.780000000000000000e+02	2.553310548803802504e+01	2.779674878949877481e+01	-4.475049183754030262e-03	9.867513312070167331e+01	3.212295023619590184e-01	0.000000000000000000e+00	1.429181022854892369e+01	1.000000000000000000e+00
1.780000000000000000e+02	1.056297061366006602e+02	3.170874593915779727e+01	-7.622400001238839422e-03	1.790714877110171699e+02	2.203139852026726464e-01	0.000000000000000000e+00	7.322478872594882837e+00	1.000000000000000000e+00
1.780000000000000000e+02	2.489878658955115753e+01	4.207447546932697691e+01	-7.768891199385122119e-03	1.828134786721457203e+02	2.126719378945702843e-01	0.000000000000000000e+00	6.611866063677342531e+00	1.000000000000000000e+00
1.790000000000000000e+02	6.670211203793722632e+01	9.028319899137656535e+01	-9.797254834179758287e-03	2.346262734566082315e+02	2.447450132528478095e-01	0.000000000000000000e+00	1.404835074378796200e+01	1.000000000000000000e+00
1.770000000000000000e+02	9.325797690133484252e+01	9.479647168523209189e+01	-5.991670187875539066e-03	1.374159049943352500e+02	2.756313374850328790e-01	0.000000000000000000e+00	1.146604192897462227e+01	1.000000000000000000e+00
1.790000000000000000e+02	6.363605190008134116e+01	7.150103025199480555e+01	-6.831351500524949008e-03	1.588648379126464363e+02	1.609801728809728827e-01	0.000000000000000000e+00	1.727598595117864022e+01	1.000000000000000000e+00
1.790000000000000000e+02	2.024481016479752071e+01	7.502019851802295136e+01	-4.308251341916704939e-03	9.441442650904741640e+01	2.999793211173028551e-01	0.000000000000000000e+00	1.003696339765476253e+01	1.000000000000000000e+00
1.790000000000000000e+02	1.042628530977917478e+02	9.157733866255964017e+01	-5.972254332964553256e-03	1.369199437727815791e+02	3.043751455020954344e-01	0.000000000000000000e+00	1.146604192897462227e+01	1.000000000000000000e+00
1.790000000000000000e+02	5.428615411576839733e+01	8.356518730073030810e+00	-4.552170828367299582e-03	1.006451388323215923e+02	2.980541131616900596e-01	0.000000000000000000e+00	3.013697077749468889e+01	1.000000000000000000e+00
1.800000000000000000e+02	1.727059920898441447e+01	5.652081070687454911e+01	-1.608358264314429728e-02	3.952050804941918614e+02	1.041222525788372266e-01	0.000000000000000000e+00	1.633664116361274310e+01	1.000000000000000000e+00
1.800000000000000000e+02	1.202912491966420134e+02	5.561216000108235846e+01	-1.172503758195032712e-02	2.838698164712100720e+02	1.589024511017300689e-01	0.000000000000000000e+00	2.233864845554033352e+01	1.000000000000000000e+00
1.820000000000000000e+02	1.163214868493427616e+02	9.495509357837831033e+01	-1.234562736814097741e-02	2.997222458313356697e+02	1.094895661286967581e-01	0.000000000000000000e+00	1.252277430226155808e+01	1.000000000000000000e+00
1.810000000000000000e+02	9.135349555956248935e+01	1.065675750606682470e+02	-1.203109007192439822e-02	2.916876626326582596e+02	1.821721780189465845e-01	0.000000000000000000e+00	1.192417392762968120e+01	1.000000000000000000e+00
1.820000000000000000e+02	6.399140783519940356e+01	3.853156947037765434e+01	-6.774976268701439833e-03	1.574247813728368328e+02	2.226242683162049651e-01	0.000000000000000000e+00	1.051815691434578426e+01	1.000000000000000000e+00
1.820000000000000000e+02	3.150819016614374490e+01	4.225491162350134289e+01	-8.926763321337346374e-03	2.123903206211164729e+02	1.267602999766525018e-01	0.000000000000000000e+00	6.611866063677342531e+00	1.000000000000000000e+00
1.840000000000000000e+02	4.784154060207676906e+01	7.850053762341228492e+01	-1.113896487116123810e-02	2.688990959495106949e+02	1.071510895834968391e-01	0.000000000000000000e+00	1.050267525732047247e+01	1.000000000000000000e+00
1.840000000000000000e+02	7.342978662617822749e+01	4.763042259489655805e+01	-6.969965593376625454e-03	1.624056150316788774e+02	2.316101910958525689e-01	0.000000000000000000e+00	1.280448724149029083e+01	1.000000000000000000e+00
1.850000000000000000e+02	8.528539832681777000e+01	7.490331715027154758e+01	-2.092317389911929268e-02	5.188282535214973450e+02	9.107225082830439078e-02	0.000000000000000000e+00	2.607215545066371831e+01	1.000000000000000000e+00
1.850000000000000000e+02	6.689037653652530935e+01	2.842080266743274564e+01	-8.828490211978677268e-03	2.098800190357957831e+02	2.432433758814591673e-01	0.000000000000000000e+00	6.204945599229926501e+00	1.000000000000000000e+00
1.850000000000000000e+02	6.562405008877357204e+01	5.778056400406488535e+01	-5.842519431431617873e-03	1.336059779166598389e+02	2.476330061564335772e-01	0.000000000000000000e+00	1.280448724149029083e+01	1.000000000000000000e+00
1.840000000000000000e+02	1.534116987434732060e+01	8.377776359901064041e+01	-2.986822002875754410e-03	6.065965690491342599e+01	4.298112147818068385e-01	0.000000000000000000e+00	1.003696339765476253e+01	1.000000000000000000e+00
1.850000000000000000e+02	1.392550205445533251e+01	1.276713331950026742e+01	-6.603653251416514471e-03	1.530484830680521213e+02	3.608421644583618138e-01	0.000000000000000000e+00	3.433190921779366533e+01	1.000000000000000000e+00
1.850000000000000000e+02	3.129305317885217619e+01	7.957020671573727100e+01	-3.392114959779654951e-03	7.101251496420115927e+01	4.377320602377962055e-01	0.000000000000000000e+00	9.947578775485800051e+00	1.000000000000000000e+00
1.850000000000000000e+02	4.900235862957439537e+01	9.863729535729780196e+01	-7.292337744460081553e-03	1.706403328218171396e+02	3.303566833807659586e-01	0.000000000000000000e+00	5.359668539732322046e+00	1.000000000000000000e+00
1.860000000000000000e+02	3.029898242758862636e+01	1.036124618582434209e+02	-6.543130794063605100e-03	1.515024892388957483e+02	2.636332472917829461e-01	0.000000000000000000e+00	1.011248488569386694e+01	1.000000000000000000e+00
1.870000000000000000e+02	5.372315561493507374e+01	1.011750350363834912e+02	-6.595428739901271729e-03	1.528383950345103131e+02	3.487311806831855376e-01	0.000000000000000000e+00	5.359668539732322046e+00	1.000000000000000000e+00
1.890000000000000000e+02	6.922456925083277213e+01	2.267163800968664944e+01	-7.191117103082022427e-03	1.680547390802866516e+02	2.474621717480750549e-01	0.000000000000000000e+00	4.494175857405688035e+00	1.000000000000000000e+00
1.890000000000000000e+02	5.699290630206974129e+01	8.365405034637356607e+01	-7.156361396543430876e-03	1.671669346158492999e+02	2.404603052973975919e-01	0.000000000000000000e+00	5.850192514902996521e+00	1.000000000000000000e+00
1.900000000000000000e+02	1.018111293077968504e+01	7.511220090224080081e+01	-7.774185440056488074e-03	1.829487154712775521e+02	1.782084630926483726e-01	0.000000000000000000e+00	2.090679388064289768e+01	1.000000000000000000e+00
1.890000000000000000e+02	2.644095157909003646e+01	8.825418239281520982e+01	-6.973835208347946811e-03	1.625044609994159543e+02	2.122747903478585663e-01	0.000000000000000000e+00	7.195802704829481478e+00	1.000000000000000000e+00
1.900000000000000000e+02	6.702418869894265185e+01	9.781051421561511461e+01	-6.672559951325929273e-03	1.548086451220530932e+02	1.935487101574863145e-01	0.000000000000000000e+00	1.153127569102116823e+01	1.000000000000000000e+00
1.890000000000000000e+02	4.035494101673639733e+01	1.046801918881349138e+02	-3.984056970545128348e-03	8.613316167762876319e+01	3.394952463159305323e-01	0.000000000000000000e+00	1.011248488569386694e+01	1.000000000000000000e+00
1.900000000000000000e+02	7.920391111568720532e+01	2.633047922070531399e+01	-7.421520163993625130e-03	1.739401860030883142e+02	1.910871881181126497e-01	0.000000000000000000e+00	1.062894082508153204e+01	1.000000000000000000e+00
1.900000000000000000e+02	4.927032744688392540e+01	7.354720557594748698e+01	-6.238224272075069618e-03	1.437139158385272708e+02	2.186230773498658575e-01	0.000000000000000000e+00	1.271953361519407544e+01	1.000000000000000000e+00
1.910000000000000000e+02	7.692846884117163597e+01	7.586398553195550676e+01	-5.957001947079688942e-02	1.506028499238228051e+03	6.175369237373595777e-02	0.000000000000000000e+00	2.127173695231995509e+01	1.000000000000000000e+00
1.920000000000000000e+02	5.996208706596627280e+01	8.869475645293580612e+01	-7.926923462945028448e-03	1.868502761677696071e+02	3.067965255316020823e-01	0.000000000000000000e+00	5.850192514902996521e+00	1.000000000000000000e+00
1.930000000000000000e+02	6.773284441249748511e+01	1.843225437005438394e+01	-1.004399947786926983e-02	2.409291519781630768e+02	1.583386996631023225e-01	0.000000000000000000e+00	4.494175857405688035e+00	1.000000000000000000e+00
1.930000000000000000e+02	1.877410139343233553e+01	3.143153608648120922e+01	-6.735347577663659997e-03	1.564125007338550404e+02	1.675729330520128180e-01	0.000000000000000000e+00	8.315792382520427850e+00	1.000000000000000000e+00
1.940000000000000000e+02	4.123170284848697520e+01	1.294684241692585935e+01	-8.007069199298180728e-03	1.888975296874452852e+02	1.691253078584589176e-01	0.000000000000000000e+00	1.261381712138178557e+01	1.000000000000000000e+00
1.930000000000000000e+02	1.147206375417020325e+02	2.497823686976400026e+01	-4.560629939306338511e-03	1.008612195052467939e+02	2.853498321764618151e-01	0.000000000000000000e+00	1.718043029530016241e+01	1.000000000000000000e+00
1.930000000000000000e+02	1.116452269672038611e+01	3.478514831924343298e+01	-3.385057220629624723e-03	7.083223112162487212e+01	4.633665179184459637e-01	0.000000000000000000e+00	8.315792382520427850e+00	1.000000000000000000e+00
1.940000000000000000e+02	1.193987046424852707e+02	7.124760030918017151e+01	-2.415011382720644653e-02	6.012576431080918837e+02	9.410977810916609787e-02	0.000000000000000000e+00	1.342481069507960356e+01	1.000000000000000000e+00
1.950000000000000000e+02	5.426558389346769928e+01	9.102645312249207166e+01	-1.106012376265517669e-02	2.668851680198583836e+02	1.404445985758117077e-01	0.000000000000000000e+00	6.155238236908957994e+00	1.000000000000000000e+00
1.940000000000000000e+02	8.680928399955855923e+01	1.210253182586271521e+02	-3.754463967555079495e-01	9.574817365673032327e+03	6.442891977471232323e-02	0.000000000000000000e+00	2.603719185390248825e+01	1.000000000000000000e+00
1.940000000000000000e+02	3.063447188485004702e+01	9.410174291084405240e+01	-3.785374828456441239e-03	8.105799819175763332e+01	3.740797849354672300e-01	0.000000000000000000e+00	7.195802704829481478e+00	1.000000000000000000e+00
1.970000000000000000e+02	2.375975606082828406e+01	1.746573655637594769e+01	-1.465739273215231966e-02	3.587742926836128277e+02	9.195991122528712758e-02	0.000000000000000000e+00	1.482903600972144531e+01	1.000000000000000000e+00
1.950000000000000000e+02	9.755760078986092765e+01	2.575112404563066804e+01	-3.865544598111918338e-03	8.310586562135559063e+01	3.244058482385470121e-01	0.000000000000000000e+00	1.264956699491866665e+01	1.000000000000000000e+00
1.960000000000000000e+02	3.851075721729280588e+01	3.213637862952111135e+01	-7.746201087930821780e-03	1.822338793989920873e+02	1.859245708430485866e-01	0.000000000000000000e+00	1.266091642345995893e+01	1.000000000000000000e+00
1.960000000000000000e+02	5.147309347431628623e+01	2.031042173820975449e+01	-3.647903547072465971e-03	7.754641320328678944e+01	3.692351295020136481e-01	0.000000000000000000e+00	5.876868734255801030e+00	1.000000000000000000e+00
1.990000000000000000e+02	9.900543424391990754e+01	1.318468765943735299e+01	-1.537401215272091864e-02	3.770797160009858544e+02	1.009330423165907265e-01	0.000000000000000000e+00	1.264956699491866665e+01	1.000000000000000000e+00
1.980000000000000000e+02	2.781855197328202678e+01	6.056154662944256728e+01	-8.568086054521355244e-03	2.032282200487156842e+02	1.204515934710324032e-01	0.000000000000000000e+00	3.036961357679432538e+01	1.000000000000000000e+00
1.980000000000000000e+02	1.174179605509292941e+02	8.452548399004173518e+01	-1.472319409552022562e-02	3.604551316013665314e+02	8.268660998813326390e-02	0.000000000000000000e+00	1.342481069507960356e+01	1.000000000000000000e+00
1.980000000000000000e+02	6.335847166299196687e+01	1.097118413221561042e+02	-6.094676526358445701e-01	1.555268794969073133e+04	7.761541035580343806e-02	0.000000000000000000e+00	2.078038354220893424e+01	1.000000000000000000e+00
1.990000000000000000e+02	4.949820469158509439e+01	2.584552791745472788e+01	-3.639602390277081947e-03	7.733436733235180327e+01	3.450659109686678994e-01	0.000000000000000000e+00	5.876868734255801030e+00	1.000000000000000000e+00
2.010000000000000000e+02	3.491674169836402086e+01	1.804279691024231980e+01	-7.272061780481025098e-03	1.701224008580002192e+02	2.100624270599040777e-01	0.000000000000000000e+00	8.613089446397601989e+00	1.000000000000000000e+00
2.010000000000000000e+02	4.389935397393730909e+01	3.907769150901805943e+01	-1.096454931460808663e-02	2.644438014037567655e+02	1.005258406211327893e-01	0.000000000000000000e+00	1.102569343471104446e+01	1.000000000000000000e+00
2.000000000000000000e+02	3.297046451638855302e+01	4.053552927122272109e+01	-4.803814614157278853e-03	1.070731617017226824e+02	2.967406921024946520e-01	0.000000000000000000e+00	1.102569343471104446e+01	1.000000000000000000e+00
2.010000000000000000e+02	9.045884167161551659e+01	1.062513632715009209e+02	-6.766125487082706204e-03	1.571986958111421870e+02	1.573548530304741400e-01	0.000000000000000000e+00	2.488161238866187475e+01	1.000000000000000000e+00
2.020000000000000000e+02	4.240948079400717319e+01	8.711340603438129904e+01	-3.618480000561174678e-03	7.679481415513338050e+01	3.474571057569901811e-01	0.000000000000000000e+00	2.492554177693552475e+01	1.000000000000000000e+00
2.020000000000000000e+02	3.105203172376618781e+01	1.034543849167496354e+01	-3.736492103155763123e-03	7.980933125104623116e+01	4.268404181247930085e-01	0.000000000000000000e+00	8.613089446397601989e+00	1.000000000000000000e+00
2.030000000000000000e+02	1.138393869649917036e+02	1.614575218679327406e+01	-9.393125149521034875e-03	2.243031301807468765e+02	1.479976060478463973e-01	0.000000000000000000e+00	2.657492286621712196e+01	1.000000000000000000e+00
2.040000000000000000e+02	2.172935014193237180e+01	1.078748675842375917e+02	-7.528618032446755294e-03	1.766759084272271139e+02	2.024525299164029457e-01	0.000000000000000000e+00	1.385235626645968310e+01	1.000000000000000000e+00
2.030000000000000000e+02	1.294350693106886041e+01	7.035149743079028894e+01	-6.456029452853431251e-03	1.492775608088259958e+02	2.285899734023543184e-01	0.000000000000000000e+00	1.905776288995040701e+01	1.000000000000000000e+00
2.040000000000000000e+02	1.144175483749757234e+02	9.593932117061902431e+01	-6.242847179205784913e-03	1.438320040029779534e+02	1.844972597170306816e-01	0.000000000000000000e+00	1.763160069793169527e+01	1.000000000000000000e+00
2.040000000000000000e+02	6.690080249807266455e+01	9.824427732482641318e+01	-6.397805034549361967e-03	1.477902683996723283e+02	1.941617459355440278e-01	0.000000000000000000e+00	2.488161238866187475e+01	1.000000000000000000e+00
2.040000000000000000e+02	3.040397299549039900e+01	2.774776489020961634e+01	-3.908373114221913754e-03	8.419988302438150640e+01	3.325233776888576465e-01	0.000000000000000000e+00	1.070287273856071764e+01	1.000000000000000000e+00
2.040000000000000000e+02	5.272639911626603038e+01	2.963921600663814715e+01	-6.981680189637818126e-03	1.627048542615941358e+02	1.917598207040711600e-01	0.000000000000000000e+00	1.292290779018928149e+01	1.000000000000000000e+00
2.040000000000000000e+02	2.498648067321333954e+01	5.558108410496932805e+01	-3.403845319517023477e-03	7.131215685848198405e+01	4.067015970472360742e-01	0.000000000000000000e+00	1.290941362776841927e+01	1.000000000000000000e+00
2.040000000000000000e+02	9.239592067161970590e+01	7.985410923537540384e+01	-6.571317856080343030e-03	1.522225033600313964e+02	3.127376580628192793e-01	0.000000000000000000e+00	1.040560302873371867e+01	1.000000000000000000e+00
2.070000000000000000e+02	8.748728693426255631e+01	1.271160756027642336e+01	-4.671359251213995714e-03	1.036897040117130331e+02	2.934539434906814348e-01	0.000000000000000000e+00	1.449227813370327844e+01	1.000000000000000000e+00
2.060000000000000000e+02	3.541579519054469216e+01	6.318912977461369707e+01	-5.836848635421444144e-03	1.334611223370687298e+02	2.210681113059626002e-01	0.000000000000000000e+00	1.290941362776841927e+01	1.000000000000000000e+00
2.090000000000000000e+02	3.540984172499652516e+01	9.680179968661649426e+00	-3.162180252383395979e-02	7.921154688405794104e+02	7.342092475506745153e-02	0.000000000000000000e+00	1.874823582725571569e+01	1.000000000000000000e+00
2.080000000000000000e+02	7.595507429081828832e+01	6.719051793997923028e+01	-6.622640554555132668e-03	1.535334973052212888e+02	1.999864408942709781e-01	0.000000000000000000e+00	2.075254139169332745e+01	1.000000000000000000e+00
2.080000000000000000e+02	7.301380665498390954e+01	1.197370911879122879e+01	-2.984497363283119317e-03	6.060027599702545587e+01	3.862052656161912845e-01	0.000000000000000000e+00	1.449227813370327844e+01	1.000000000000000000e+00
2.090000000000000000e+02	9.855544386262103274e+01	8.824081588644584428e+01	-1.099607584921749731e-01	2.793216346212428107e+03	6.464169285638654561e-02	0.000000000000000000e+00	1.040560302873371867e+01	1.000000000000000000e+00
2.090000000000000000e+02	1.808678735626559586e+01	9.451000654921742239e+01	-7.214733796499529610e-03	1.686580070883195219e+02	1.830409928786747020e-01	0.000000000000000000e+00	1.108375357663942928e+01	1.000000000000000000e+00
2.100000000000000000e+02	3.343557772160627195e+01	3.127583420639826883e+01	-7.769818490131863431e-03	1.828371655122873278e+02	1.749717453828686375e-01	0.000000000000000000e+00	2.168570958744384924e+01	1.000000000000000000e+00
2.100000000000000000e+02	6.145343834920560511e+01	8.840183715641396134e+01	-5.952110721808136738e-03	1.364053926473513059e+02	2.073967595344680115e-01	0.000000000000000000e+00	1.657965507814658679e+01	1.000000000000000000e+00
2.120000000000000000e+02	8.640153429638550620e+01	2.976284125087856935e+01	-4.598077311479140117e-03	1.018177802403751429e+02	2.599406224755901329e-01	0.000000000000000000e+00	1.607981172724059249e+01	1.000000000000000000e+00
2.110000000000000000e+02	1.150768723073424979e+02	3.157263493069650195e+01	-3.515484133538070068e-03	7.416387380983567823e+01	4.044217614017455720e-01	0.000000000000000000e+00	9.013615170767643292e+00	1.000000000000000000e+00
2.120000000000000000e+02	3.172962655392300135e+01	9.345568246283036729e+01	-6.391068503563687025e-03	1.476181895418519048e+02	2.044027247055119068e-01	0.000000000000000000e+00	1.368351784638267965e+01	1.000000000000000000e+00
2.140000000000000000e+02	1.078869310810475639e+02	2.613664342876080582e+01	-1.118770015320808171e-02	2.701439965798218736e+02	1.343888899731232600e-01	0.000000000000000000e+00	9.013615170767643292e+00	1.000000000000000000e+00
2.140000000000000000e+02	1.030158807398896670e+02	7.749402310954717166e+01	-1.466602827900883275e-02	3.589948802594561243e+02	1.149004151016177477e-01	0.000000000000000000e+00	5.072297094023068276e+00	1.000000000000000000e+00
2.140000000000000000e+02	9.069598930127089176e+00	8.536372006404562285e+01	-2.903574633213632482e-03	5.853317484486282751e+01	4.667460554024992492e-01	0.000000000000000000e+00	9.355879480167418549e+00	1.000000000000000000e+00
2.130000000000000000e+02	7.941996419239758964e+00	9.897462413549575899e+01	-3.588639779647032069e-03	7.603257151972741212e+01	3.689242996586661327e-01	0.000000000000000000e+00	1.108375357663942928e+01	1.000000000000000000e+00
2.130000000000000000e+02	1.159218502665046913e+02	1.140202116154050884e+02	-6.140913159048128414e-03	1.412281876175009643e+02	1.928292450135951075e-01	0.000000000000000000e+00	3.108326423551962492e+01	1.000000000000000000e+00
2.150000000000000000e+02	5.136044325645807618e+01	4.868701083872134205e+01	-3.320721175380750290e-02	8.326133764508826971e+02	6.589707653840415347e-02	0.000000000000000000e+00	8.559679164108704441e+00	1.000000000000000000e+00
2.150000000000000000e+02	1.084791591142340934e+02	6.357101928725453632e+01	-1.237462939083232988e-02	3.004630774180711228e+02	1.184138662630123129e-01	0.000000000000000000e+00	1.058046839461909805e+01	1.000000000000000000e+00
2.160000000000000000e+02	1.010863681639120557e+02	3.631387166346629414e+01	-6.648904927326658790e-03	1.542043979924599739e+02	1.993865424904249783e-01	0.000000000000000000e+00	1.224024634275001766e+01	1.000000000000000000e+00
2.160000000000000000e+02	1.131171506975857142e+02	7.962692361788870699e+01	-6.347393440025284224e-03	1.465025478169189057e+02	2.077859777114403617e-01	0.000000000000000000e+00	1.032399725575013250e+01	1.000000000000000000e+00
2.150000000000000000e+02	5.566055406277964579e+01	1.039365548607815271e+02	-3.819262092224007428e-03	8.192361903669731760e+01	3.216389966208947904e-01	0.000000000000000000e+00	1.657965507814658679e+01	1.000000000000000000e+00
2.170000000000000000e+02	3.722418056297248512e+01	3.033992556281911490e+01	-7.090399589245737107e-03	1.654819972966719490e+02	1.792209020146967591e-01	0.000000000000000000e+00	6.832049232914257253e+00	1.000000000000000000e+00
2.170000000000000000e+02	6.160794483253851439e+01	5.880708594008051193e+01	-9.746725830842043956e-03	2.333355537672536002e+02	1.280216807962215597e-01	0.000000000000000000e+00	1.440233344319318576e+01	1.000000000000000000e+00
2.180000000000000000e+02	5.636834250879743990e+01	8.270038109010860339e+00	-9.436966797168384880e-03	2.254230271526696754e+02	2.586075037327502102e-01	0.000000000000000000e+00	2.921607209793499038e+01	1.000000000000000000e+00
2.180000000000000000e+02	8.612724475646174938e+01	6.970191210565172923e+01	-6.550850225254922776e-03	1.516996754323905918e+02	1.870044064959419661e-01	0.000000000000000000e+00	1.208201030490650218e+01	1.000000000000000000e+00
2.170000000000000000e+02	1.810281340214871548e+01	8.779960124954642708e+01	-3.882662544596481025e-03	8.354312875954326501e+01	3.296743922436248253e-01	0.000000000000000000e+00	9.355879480167418549e+00	1.000000000000000000e+00
2.190000000000000000e+02	3.570230434640325967e+01	9.277745678245423733e+01	-1.800939830170431369e-02	4.443983759161822036e+02	7.882730004921856271e-02	0.000000000000000000e+00	1.828991873145965030e+01	1.000000000000000000e+00
2.180000000000000000e+02	8.464300189518523609e+01	1.072887090695911212e+02	-6.462030108744230318e-03	1.494308423737824967e+02	2.042070068447876530e-01	0.000000000000000000e+00	1.354299986325062299e+01	1.000000000000000000e+00
2.200000000000000000e+02	1.208249169715323177e+02	3.438751150684851154e+01	-5.877424773589732220e-03	1.344976046935828720e+02	2.361409781190847434e-01	0.000000000000000000e+00	1.983232645162467378e+01	1.000000000000000000e+00
2.180000000000000000e+02	9.820694258735142057e+01	7.910719131376423263e+01	-6.602944507769511681e-03	1.530303788245589658e+02	3.847220758583393962e-01	0.000000000000000000e+00	5.072297094023068276e+00	1.000000000000000000e+00
2.190000000000000000e+02	7.798230572814163963e+01	9.531927754471996650e+01	-6.956682849998778451e-03	1.620663188399086607e+02	1.982502121053243416e-01	0.000000000000000000e+00	8.498530594578776132e+00	1.000000000000000000e+00
2.190000000000000000e+02	9.716994552917731198e+01	1.124354098076165798e+02	-4.832197624992531568e-03	1.077981811659574589e+02	2.780313597843372397e-01	0.000000000000000000e+00	1.354299986325062299e+01	1.000000000000000000e+00
2.200000000000000000e+02	4.835144609971857932e+01	4.067364428631589846e+01	-4.300703352862743703e-03	9.422161965667655181e+01	3.337198753533879847e-01	0.000000000000000000e+00	8.559679164108704441e+00	1.000000000000000000e+00
2.210000000000000000e+02	4.962535738480156766e+01	6.737435720274814344e+01	-7.756538289671139827e-03	1.824979342771357267e+02	1.929677316782809626e-01	0.000000000000000000e+00	1.473025929272101031e+01	1.000000000000000000e+00
2.220000000000000000e+02	1.669127844942476457e+01	5.640796361957664651e+00	-1.509915548731723643e-02	3.700587401979245215e+02	9.263827598360485638e-02	0.000000000000000000e+00	3.211926295053140024e+01	1.000000000000000000e+00
2.210000000000000000e+02	4.036578741104815293e+01	3.640681958967407184e+01	-6.137190991075078608e-03	1.411331080558125848e+02	2.713665747217994806e-01	0.000000000000000000e+00	6.832049232914257253e+00	1.000000000000000000e+00
2.240000000000000000e+02	9.448930833315247924e+01	9.802153144187585099e+00	-2.056645006099150699e-02	5.097160515954792572e+02	8.363160775932287905e-02	0.000000000000000000e+00	6.654598489353577229e+00	1.000000000000000000e+00
2.220000000000000000e+02	7.379294349742050940e+01	7.517631274735612124e+01	-3.796116033993776097e-03	8.133237299748620330e+01	3.816406414552621085e-01	0.000000000000000000e+00	1.349459335936728976e+01	1.000000000000000000e+00
2.240000000000000000e+02	8.519572800570357174e+01	3.655294559758039696e+01	-1.324585244072732336e-02	3.227177167348882563e+02	1.706325295430066724e-01	0.000000000000000000e+00	1.880538912171383004e+01	1.000000000000000000e+00
2.230000000000000000e+02	9.038285837916042453e+01	5.839418352285631642e+01	-3.162096119986322618e-03	6.513688263756523611e+01	4.352156582933008888e-01	0.000000000000000000e+00	1.208201030490650218e+01	1.000000000000000000e+00
2.240000000000000000e+02	7.031320736511445091e+01	1.908996093742372224e+01	-7.345679920452466774e-03	1.720029125736129458e+02	2.351624483908334451e-01	0.000000000000000000e+00	9.033474111741641721e+00	1.000000000000000000e+00
2.240000000000000000e+02	7.120073363869462924e+01	9.019723671487247429e+01	-4.164678233298359580e-03	9.074697562114839400e+01	3.329852155568799876e-01	0.000000000000000000e+00	8.498530594578776132e+00	1.000000000000000000e+00
2.250000000000000000e+02	1.478181918989061572e+01	9.869483623997284383e+01	-1.030003137938173378e-02	2.474692654685551076e+02	1.658252218375924070e-01	0.000000000000000000e+00	9.810196685645745873e+00	1.000000000000000000e+00
2.250000000000000000e+02	7.153181835579253800e+01	1.013905920737970234e+01	-6.563683347832423298e-03	1.520274864496785199e+02	2.169082437236049543e-01	0.000000000000000000e+00	9.033474111741641721e+00	1.000000000000000000e+00
2.270000000000000000e+02	9.826340827145196499e+01	2.302969182893274791e+01	-3.533493289505178041e-03	7.462390212347659713e+01	3.596750077657079325e-01	0.000000000000000000e+00	1.154136463444669580e+01	1.000000000000000000e+00
2.290000000000000000e+02	1.158749135755232942e+02	1.835472226495974724e+01	-1.588126513756670660e-02	3.900370547921054367e+02	1.016755646299429827e-01	0.000000000000000000e+00	1.640665998726651154e+01	1.000000000000000000e+00
2.270000000000000000e+02	2.352053301466517965e+01	5.243265607887931168e+01	-3.490206501026695430e-03	7.351817854914268935e+01	3.793925662244621577e-01	0.000000000000000000e+00	7.691634969431857982e+00	1.000000000000000000e+00
2.280000000000000000e+02	1.018908167199651871e+02	8.411419751330529948e+01	-1.442988543349177193e-02	3.529628155030628704e+02	8.680966595311090384e-02	0.000000000000000000e+00	1.888104199753066581e+01	1.000000000000000000e+00
2.290000000000000000e+02	1.850497567382261010e+01	1.138962841000384607e+01	-1.157427337338605942e-02	2.800186751545431321e+02	1.290463027093324833e-01	0.000000000000000000e+00	1.276738634539345441e+01	1.000000000000000000e+00
2.280000000000000000e+02	1.008430893222675024e+02	1.178032103313620382e+01	-6.702035102519019599e-03	1.555615623671718311e+02	2.897895352525607926e-01	0.000000000000000000e+00	6.654598489353577229e+00	1.000000000000000000e+00
2.290000000000000000e+02	3.006358796494126651e+01	1.681223258107699792e+01	-6.825288659574616813e-03	1.587099678841260300e+02	1.758779333569432390e-01	0.000000000000000000e+00	1.276738634539345441e+01	1.000000000000000000e+00
2.290000000000000000e+02	2.200897220644078089e+01	1.053287052684075036e+02	-1.294960298489517686e-02	3.151502806022671166e+02	1.025803624419061588e-01	0.000000000000000000e+00	9.810196685645745873e+00	1.000000000000000000e+00
2.290000000000000000e+02	1.129703358673623796e+02	1.188520173895767442e+02	-2.759173972764175295e-02	6.891710001833382648e+02	6.719247543013462387e-02	0.000000000000000000e+00	1.438794295804298962e+01	1.000000000000000000e+00
2.280000000000000000e+02	9.859797584510937440e+01	1.195214723579222493e+02	-5.584659520664454757e-03	1.270191695108428291e+02	2.280545102178890282e-01	0.000000000000000000e+00	9.417716659149478531e+00	1.000000000000000000e+00
2.300000000000000000e+02	8.770028008272966247e+00	2.604738613463522157e+01	-1.331105705351936369e-02	3.243833121752918487e+02	8.864726701410363674e-02	0.000000000000000000e+00	1.759599578213694571e+01	1.000000000000000000e+00
2.310000000000000000e+02	2.278513596849834855e+01	4.477625746807827056e+01	-1.106344369835193277e-02	2.669699729059265678e+02	1.145369595881434721e-01	0.000000000000000000e+00	7.691634969431857982e+00	1.000000000000000000e+00
2.300000000000000000e+02	1.173564824464000935e+02	5.171106858847107901e+01	-3.738469856527897994e-03	7.985985125044223309e+01	4.168231976343781398e-01	0.000000000000000000e+00	1.742197742598366972e+01	1.000000000000000000e+00
2.310000000000000000e+02	8.352756010249365204e+01	7.972277936953844346e+01	-1.410679380466006889e-02	3.447097192760987809e+02	9.252852031361258334e-02	0.000000000000000000e+00	1.888104199753066581e+01	1.000000000000000000e+00
2.310000000000000000e+02	7.219960944989237817e+01	6.262234685076769836e+01	-3.305112089634630254e-03	6.879010189232620576e+01	4.489321826831156326e-01	0.000000000000000000e+00	2.051212466607985263e+01	1.000000000000000000e+00
2.340000000000000000e+02	8.330755226748688358e+01	4.481401418912462731e+01	-1.006147624283204069e-02	2.413755808240460397e+02	1.408408668813564413e-01	0.000000000000000000e+00	1.761315728876170539e+01	1.000000000000000000e+00
2.330000000000000000e+02	9.193506416757838906e+01	1.128657233355023948e+02	-6.662973799130257613e-03	1.545637751549689085e+02	1.700409863655533149e-01	0.000000000000000000e+00	9.417716659149478531e+00	1.000000000000000000e+00
2.340000000000000000e+02	5.002601158429560968e+01	4.982544437255807424e+01	-1.108048736991337942e-02	2.674053387554412211e+02	1.128180194127431646e-01	0.000000000000000000e+00	1.608424127618864929e+01	1.000000000000000000e+00
2.340000000000000000e+02	1.104052523563870238e+02	6.768622735660798639e+01	-1.241432351475725560e-02	3.014770294835642517e+02	9.691261344524038090e-02	0.000000000000000000e+00	1.742197742598366972e+01	1.000000000000000000e+00
2.350000000000000000e+02	1.070163148092811838e+02	3.509944381560086413e+01	-6.837811489269839116e-03	1.590298527380984979e+02	1.733619810053187438e-01	0.000000000000000000e+00	1.817319110782892722e+01	1.000000000000000000e+00
2.350000000000000000e+02	4.232606087546405149e+01	8.570804589498918347e+01	-3.757530727075619140e-03	8.034674470345085240e+01	3.299380051342387654e-01	0.000000000000000000e+00	1.418799342091942783e+01	1.000000000000000000e+00
2.360000000000000000e+02	6.101657159256065910e+01	1.067905672055339465e+02	-5.826938323684903789e-03	1.332079719948681884e+02	2.864423258495706337e-01	0.000000000000000000e+00	7.322049458607973627e+00	1.000000000000000000e+00
2.350000000000000000e+02	1.102750737967126327e+01	1.196980280983332676e+02	-5.758965676487040435e-03	1.314716695095516741e+02	2.809781676558803509e-01	0.000000000000000000e+00	2.022597582459800947e+01	1.000000000000000000e+00
2.370000000000000000e+02	9.378268684250137710e+01	8.402649654954431924e+01	-6.874539335755890102e-02	1.740405489690262357e+03	5.525437104196928573e-02	0.000000000000000000e+00	1.430159291943277822e+01	1.000000000000000000e+00
2.370000000000000000e+02	1.180802197022089643e+02	8.618762792326720046e+01	-5.991910271432808986e-03	1.374220377211651964e+02	1.695949371411751283e-01	0.000000000000000000e+00	2.003015094020539166e+01	1.000000000000000000e+00
2.380000000000000000e+02	6.992927558014601175e+01	2.699172271861403871e+01	-7.050537654429697883e-03	1.644637586470995529e+02	1.773537171368000376e-01	0.000000000000000000e+00	1.892903295058680158e+01	1.000000000000000000e+00
2.370000000000000000e+02	7.972425826528962034e+01	8.140044514627636829e+01	-6.095885413775602862e-03	1.400779928075606620e+02	2.394780167026442363e-01	0.000000000000000000e+00	1.110285928780294107e+01	1.000000000000000000e+00
2.390000000000000000e+02	4.494871721188463454e+01	1.212677143910500064e+02	-1.557609186051241157e-02	3.822416673642900378e+02	8.701117598864072100e-02	0.000000000000000000e+00	9.183362079020710667e+00	1.000000000000000000e+00
2.390000000000000000e+02	6.603302430455839556e+01	4.825116320199289532e+01	-1.246583579869564237e-02	3.027928662254553842e+02	1.721044036821988144e-01	0.000000000000000000e+00	1.596626754575224005e+01	1.000000000000000000e+00
2.400000000000000000e+02	1.060705196335163407e+02	5.324800702394252028e+01	-9.900174968951642313e-03	2.372552792870469034e+02	1.083097164967008474e-01	0.000000000000000000e+00	1.567350124846772275e+01	1.000000000000000000e+00
2.400000000000000000e+02	6.105819478564833958e+01	7.197314352611594757e+01	-7.435460988120970970e-03	1.742962922984516467e+02	1.409434844527897024e-01	0.000000000000000000e+00	1.114274952145048303e+01	1.000000000000000000e+00
2.390000000000000000e+02	3.581992642308491526e+01	9.831635156227129357e+01	-7.959067134189161744e-03	1.876713584496751821e+02	2.243761683207661228e-01	0.000000000000000000e+00	1.418799342091942783e+01	1.000000000000000000e+00
2.390000000000000000e+02	2.108847746644061871e+01	1.021518895211318636e+02	-8.198957479328666809e-03	1.937991498428321222e+02	3.879939774020213505e-01	0.000000000000000000e+00	9.150880997453118226e+00	1.000000000000000000e+00
2.390000000000000000e+02	7.216027563389589261e+01	1.126822405617119074e+02	-6.691341137826923441e-03	1.552883942879778090e+02	1.730863566516247509e-01	0.000000000000000000e+00	9.890971361291487796e+00	1.000000000000000000e+00
2.400000000000000000e+02	5.061922181755957695e+01	4.408746385713977389e+01	-1.270224280282228162e-02	3.088316786850680842e+02	1.073432564165102132e-01	0.000000000000000000e+00	1.226238193282913969e+01	1.000000000000000000e+00
2.420000000000000000e+02	9.944252425975082588e+01	6.745111649726075598e+01	-8.363624607184906579e-03	1.980054292086254293e+02	1.352020263498791008e-01	0.000000000000000000e+00	1.567350124846772275e+01	1.000000000000000000e+00
2.410000000000000000e+02	7.012976288767960398e+01	8.698785445773476965e+01	-6.241876719758124997e-03	1.438072144557065997e+02	2.194979746109250174e-01	0.000000000000000000e+00	1.110285928780294107e+01	1.000000000000000000e+00
2.420000000000000000e+02	4.515327409697670191e+01	1.120866308190985450e+02	-1.700734540511292942e-02	4.188018013160256032e+02	9.257549846721890852e-02	0.000000000000000000e+00	9.183362079020710667e+00	1.000000000000000000e+00
2.410000000000000000e+02	6.235601447027182331e+01	1.139890601764029299e+02	-7.127311247805391548e-03	1.664248736908739090e+02	2.151764009178356307e-01	0.000000000000000000e+00	7.322049458607973627e+00	1.000000000000000000e+00
2.410000000000000000e+02	6.708430665630987733e+01	8.277705505123837071e+00	-5.803023100841677058e-03	1.325970783108437843e+02	2.603446252602565902e-01	0.000000000000000000e+00	1.892903295058680158e+01	1.000000000000000000e+00
2.420000000000000000e+02	1.988190228450531549e+01	1.112228762017464021e+02	-4.577715800345388136e-02	1.153701782056513366e+03	5.455739949266158462e-02	0.000000000000000000e+00	9.150880997453118226e+00	1.000000000000000000e+00
2.430000000000000000e+02	1.829989183044806467e+01	1.514837850310086687e+01	-7.804475108675293545e-03	1.837224388595863047e+02	1.747074706942728373e-01	0.000000000000000000e+00	2.636947371833140608e+01	1.000000000000000000e+00
2.420000000000000000e+02	4.891376242650852646e+01	3.194425921701078153e+01	-6.844123932017148054e-03	1.591910986286501100e+02	2.124411673051526117e-01	0.000000000000000000e+00	9.057660398260649615e+00	1.000000000000000000e+00
2.450000000000000000e+02	5.444034934079644472e+01	8.769389198273367469e+01	-7.071126740347012489e-03	1.649896890400202096e+02	1.715114265605436339e-01	0.000000000000000000e+00	9.898975126134738289e+00	1.000000000000000000e+00
2.470000000000000000e+02	5.770950580953633136e+01	3.410669077202977206e+01	-1.379223647386179467e-02	3.366746243113591959e+02	1.201626477823460881e-01	0.000000000000000000e+00	9.057660398260649615e+00	1.000000000000000000e+00
2.460000000000000000e+02	1.082426317466163113e+02	3.608705629847326435e+01	-5.684646335089709249e-03	1.295732462099610984e+02	1.928223700293538734e-01	0.000000000000000000e+00	2.296705521132482630e+01	1.000000000000000000e+00
2.470000000000000000e+02	7.115142019894572911e+01	1.113313461524881518e+02	-3.187080542973051711e-02	7.984760327171150038e+02	6.733014615869314934e-02	0.000000000000000000e+00	2.218040075694889879e+01	1.000000000000000000e+00
2.480000000000000000e+02	9.409539480710519399e+01	1.799448013980047634e+01	-7.453919213413893151e-03	1.747677916996348984e+02	1.832188724821366410e-01	0.000000000000000000e+00	2.296705521132482630e+01	1.000000000000000000e+00
2.480000000000000000e+02	9.491894592456220892e+01	9.509469308740675331e+01	-9.356136553182084481e-03	2.233582884775138098e+02	1.647669375200191411e-01	0.000000000000000000e+00	1.541380996939634684e+01	1.000000000000000000e+00
2.480000000000000000e+02	4.186480774189698906e+01	2.698239228829277181e+01	-6.089719990431944306e-03	1.399205024005229632e+02	2.394585005379057385e-01	0.000000000000000000e+00	1.737268216885438932e+01	1.000000000000000000e+00
2.470000000000000000e+02	6.700491491799076016e+01	4.900259975884124941e+01	-4.622145867326629166e-03	1.024325906833806243e+02	2.908105566865516467e-01	0.000000000000000000e+00	1.755826685743523186e+01	1.000000000000000000e+00
2.490000000000000000e+02	1.100941667568329407e+01	1.852240218709046715e+01	-8.753630030853956634e-03	2.079677804531239360e+02	1.523754570933998354e-01	0.000000000000000000e+00	3.199416494239880748e+01	1.000000000000000000e+00
2.490000000000000000e+02	5.386821365975295350e+01	7.389100267485093809e+01	-2.657066764227789327e-02	6.630885968550725238e+02	7.056156374075028825e-02	0.000000000000000000e+00	4.745600748197296603e+00	1.000000000000000000e+00
2.490000000000000000e+02	9.195341632970269075e+01	7.380723740017593570e+01	-9.686821131820719244e-03	2.318053400403982778e+02	1.294665083802611916e-01	0.000000000000000000e+00	2.149302527365106030e+01	1.000000000000000000e+00
2.490000000000000000e+02	1.098471098765199514e+02	9.125601378377488970e+01	-1.140283431565914871e-02	2.756394126970275238e+02	1.193508910842997484e-01	0.000000000000000000e+00	1.541380996939634684e+01	1.000000000000000000e+00
2.490000000000000000e+02	4.920147382055247220e+01	1.145203948702910139e+02	-5.881079839924844080e-03	1.345909702019641543e+02	2.230237101782308606e-01	0.000000000000000000e+00	2.218040075694889879e+01	1.000000000000000000e+00
2.500000000000000000e+02	6.659311664445655765e+01	1.745340089692055940e+01	-3.222064859739682402e-02	8.074124738670647048e+02	7.853882239531906340e-02	0.000000000000000000e+00	2.878017714772331459e+01	1.000000000000000000e+00
2.500000000000000000e+02	1.210452397952769132e+02	3.650585299727693211e+01	-1.540277332450468682e-02	3.778143952595912651e+02	9.967939820607585322e-02	0.000000000000000000e+00	1.404283042375514512e+01	1.000000000000000000e+00
2.500000000000000000e+02	1.187167622366161766e+02	5.035429256890941474e+01	-9.339254678552384378e-03	2.229270555906876723e+02	1.284193297205411533e-01	0.000000000000000000e+00	1.106076845290979449e+01	1.000000000000000000e+00
2.500000000000000000e+02	8.869584572165955194e+00	7.224712352869008214e+01	-7.930831040991459524e-03	1.869500918694272968e+02	2.288040903119825664e-01	0.000000000000000000e+00	2.712473200441797161e+01	1.000000000000000000e+00
2.510000000000000000e+02	4.477546635374816475e+01	3.622275710449164876e+01	-7.540324875819731133e-03	1.769749496163180709e+02	1.479848782909587435e-01	0.000000000000000000e+00	2.878017714772331459e+01	1.000000000000000000e+00
2.510000000000000000e+02	1.026882656764872621e+02	6.777938634999516410e+01	-6.559872963552883761e-03	1.519301534787363153e+02	2.094487372254990598e-01	0.000000000000000000e+00	9.381850844442523041e+00	1.000000000000000000e+00
2.500000000000000000e+02	7.108122939584285405e+01	1.040201902101520233e+02	-1.108513699314234852e-02	2.675241093595158759e+02	2.157361615345155803e-01	0.000000000000000000e+00	2.701868470829932178e+01	1.000000000000000000e+00
2.500000000000000000e+02	9.743509752313029537e+01	1.099769475575710658e+02	-5.280123079105004079e-03	1.192400494949646941e+02	3.288648276202157383e-01	0.000000000000000000e+00	7.033557141627305498e+00	1.000000000000000000e+00
2.500000000000000000e+02	9.564595041484028570e+01	1.167791441652437641e+02	-6.515458652886245081e-03	1.507956283252635785e+02	2.136122985164281562e-01	0.000000000000000000e+00	7.033557141627305498e+00	1.000000000000000000e+00
2.530000000000000000e+02	1.373623977610549396e+01	3.197377108974821880e+01	-8.107774662512792774e-02	2.055424788055243880e+03	5.687729420416687276e-02	0.000000000000000000e+00	3.132870039902268999e+01	1.000000000000000000e+00
2.520000000000000000e+02	7.182399883821193498e+01	6.680271713307583070e+01	-1.379726992095365277e-02	3.368031993640544783e+02	9.914010334350964460e-02	0.000000000000000000e+00	2.806850004835878920e+01	1.000000000000000000e+00
2.530000000000000000e+02	9.884864129500738272e+01	5.921922222326767837e+01	-4.889402078984196945e-03	1.092594194688850706e+02	2.909500129917391709e-01	0.000000000000000000e+00	9.381850844442523041e+00	1.000000000000000000e+00
2.530000000000000000e+02	1.170530237458637259e+02	6.128921703153252309e+01	-5.618734867357691107e-03	1.278895947714518826e+02	2.441372416361273778e-01	0.000000000000000000e+00	1.106076845290979449e+01	1.000000000000000000e+00
2.540000000000000000e+02	3.540851622511383567e+01	6.664032470657619456e+01	-7.625053461521174268e-03	1.791392680590371072e+02	1.620424208361925800e-01	0.000000000000000000e+00	1.398813451763038351e+01	1.000000000000000000e+00
2.550000000000000000e+02	1.098769068698596385e+02	9.288838734867444202e+01	-4.833013489899922431e-03	1.078190217294014843e+02	2.425096362262975092e-01	0.000000000000000000e+00	2.113805832694778530e+01	1.000000000000000000e+00
2.570000000000000000e+02	1.019010747635575314e+02	3.018197320647561099e+01	-1.067095363412472533e-02	2.569441536672554776e+02	1.127717967554292544e-01	0.000000000000000000e+00	1.517044375752772112e+01	1.000000000000000000e+00
2.560000000000000000e+02	5.367683554391976486e+01	1.142320055092022102e+02	-7.028795187920757088e-03	1.639083661444875304e+02	1.682582592003549760e-01	0.000000000000000000e+00	7.907801131044568166e+00	1.000000000000000000e+00
2.570000000000000000e+02	5.610036011213627916e+01	1.863501911066719074e+01	-6.716350957825896126e-03	1.559272485096639116e+02	1.987848434455862234e-01	0.000000000000000000e+00	1.471190073116239461e+01	1.000000000000000000e+00
2.580000000000000000e+02	7.939828085065722973e+01	4.873734129949803418e+01	-1.069322432748421627e-02	2.575130392679184297e+02	1.418300005811568010e-01	0.000000000000000000e+00	1.495557346620199368e+01	1.000000000000000000e+00
2.570000000000000000e+02	2.205961814265049981e+01	6.246003437367713929e+01	-9.032697696539750479e-03	2.150963226164332980e+02	3.980328546111420174e-01	0.000000000000000000e+00	1.398813451763038351e+01	1.000000000000000000e+00
2.580000000000000000e+02	3.464106535090225236e+01	8.406771611531711130e+01	-1.125707444802795734e-02	2.719161029414028121e+02	8.549871957127652689e-02	0.000000000000000000e+00	9.680298108438122995e+00	1.000000000000000000e+00
2.580000000000000000e+02	8.673423078166679545e+01	2.985150773279257663e+01	-1.169047920675466146e-01	2.970595678224351104e+03	5.668057826692651791e-02	0.000000000000000000e+00	1.517044375752772112e+01	1.000000000000000000e+00
2.590000000000000000e+02	7.402468641318685982e+00	9.659004665041203452e+01	-6.361665142595562816e-03	1.468671061159408566e+02	2.588109725108692638e-01	0.000000000000000000e+00	2.348274423868680572e+01	1.000000000000000000e+00
2.590000000000000000e+02	9.872438517960521409e+00	1.199425310104980156e+02	-6.601428777722575907e-03	1.529916608114160965e+02	1.939960347518294714e-01	0.000000000000000000e+00	2.348274423868680572e+01	1.000000000000000000e+00
2.610000000000000000e+02	4.142239907289568634e+01	1.763627847661257420e+01	-7.906280550660074735e-03	1.863229708268403044e+02	1.482812604212004892e-01	0.000000000000000000e+00	7.691757574813721909e+00	1.000000000000000000e+00
2.600000000000000000e+02	4.432090019536491354e+01	8.416242013929300469e+01	-3.888689874895174398e-03	8.369709169917958036e+01	3.278197839925576229e-01	0.000000000000000000e+00	9.680298108438122995e+00	1.000000000000000000e+00
2.610000000000000000e+02	1.495701424604571450e+01	8.631536470180870779e+00	-7.265138634165068526e-03	1.699455550729653339e+02	1.589055970712491828e-01	0.000000000000000000e+00	2.795535677890118009e+01	1.000000000000000000e+00
2.620000000000000000e+02	8.333664423767800145e+01	6.316503936726821422e+01	-6.494610728531958338e-03	1.502630861283314800e+02	1.862915957166733083e-01	0.000000000000000000e+00	1.495557346620199368e+01	1.000000000000000000e+00
2.630000000000000000e+02	3.625940197809949694e+01	4.839532376364520871e+01	-1.944469946043006492e-02	4.810619026700958329e+02	7.359135129917837581e-02	0.000000000000000000e+00	1.671183539299257248e+01	1.000000000000000000e+00
2.620000000000000000e+02	5.038648673657053223e+01	6.051067848207805611e+01	-7.549038495079762011e-03	1.771975314841869533e+02	1.829859977996181053e-01	0.000000000000000000e+00	1.053237583252082565e+01	1.000000000000000000e+00
2.610000000000000000e+02	5.082935563432328507e+01	1.068546633799124095e+02	-4.902626996900766136e-03	1.095972385592583578e+02	2.766885574356462429e-01	0.000000000000000000e+00	7.907801131044568166e+00	1.000000000000000000e+00
2.620000000000000000e+02	5.879351714977195797e+01	4.097653507483673252e+01	-3.751553902679189995e-03	8.019407189340695652e+01	3.855023120220225641e-01	0.000000000000000000e+00	7.039577359801948653e+00	1.000000000000000000e+00
2.650000000000000000e+02	6.539007240778840924e+01	1.920103661514780669e+01	-2.180149967718666287e-02	5.412643258865571170e+02	8.064571733875181003e-02	0.000000000000000000e+00	2.275273333997432346e+01	1.000000000000000000e+00
2.640000000000000000e+02	5.572710971195417073e+01	6.958860153265923998e+01	-5.606696700982945723e-03	1.275820902228313258e+02	2.391216241203496518e-01	0.000000000000000000e+00	1.053237583252082565e+01	1.000000000000000000e+00
2.640000000000000000e+02	1.059050591766728502e+02	9.280311789955582924e+01	-2.016923183968655914e-02	4.995694556734880507e+02	1.647190679219561193e-01	0.000000000000000000e+00	3.047514804163801827e+01	1.000000000000000000e+00
2.650000000000000000e+02	4.043219080403637378e+01	1.038963958755763741e+02	-2.477719619525935515e-02	6.172759198566640180e+02	6.398188353079337087e-02	0.000000000000000000e+00	1.080982808074974066e+01	1.000000000000000000e+00
2.650000000000000000e+02	6.187718964467832450e+01	1.029725732505244622e+02	-6.986366232564347051e-03	1.628245551753447273e+02	1.960527362503640125e-01	0.000000000000000000e+00	9.851082440737510382e+00	1.000000000000000000e+00
2.640000000000000000e+02	4.067639769867608379e+01	2.529177431550940724e+01	-5.218315006215814601e-03	1.176612157288215172e+02	3.175286284286228389e-01	0.000000000000000000e+00	7.691757574813721909e+00	1.000000000000000000e+00
2.640000000000000000e+02	5.228845388637925140e+01	4.366722296901821920e+01	-4.266883915483509274e-03	9.335773137816595124e+01	2.800935911659699906e-01	0.000000000000000000e+00	7.039577359801948653e+00	1.000000000000000000e+00
2.660000000000000000e+02	6.447245602580866830e+01	1.150518448009668901e+02	-2.059878936005428429e-02	5.105421310208199088e+02	7.448278431455435111e-02	0.000000000000000000e+00	1.235492649829828871e+01	1.000000000000000000e+00
2.660000000000000000e+02	5.637934888922102594e+00	1.177027954205206015e+02	-2.444697934929325814e-02	6.088408161203725513e+02	7.929509604338602635e-02	0.000000000000000000e+00	2.610113603428411366e+01	1.000000000000000000e+00
2.670000000000000000e+02	2.147981294210042336e+01	9.695902040177264780e+01	-6.853508045568710606e-03	1.594308076933072584e+02	2.284655014233639703e-01	0.000000000000000000e+00	4.665431856343712269e+00	1.000000000000000000e+00
2.670000000000000000e+02	5.291086814473476352e+01	9.889226639762028981e+01	-1.037299737158066046e-02	2.493331186333405469e+02	1.311060235769218041e-01	0.000000000000000000e+00	9.851082440737510382e+00	1.000000000000000000e+00
2.680000000000000000e+02	7.719307127152880810e+01	1.030186158656177753e+02	-3.186476630028040307e-03	6.575966168066317152e+01	3.979829782090734680e-01	0.000000000000000000e+00	1.402116735035474626e+01	1.000000000000000000e+00
2.700000000000000000e+02	2.517109808804831772e+01	3.740503106533456190e+01	-8.015330434093543427e-03	1.891085557854169963e+02	1.655253417303946817e-01	0.000000000000000000e+00	8.451790092614171357e+00	1.000000000000000000e+00
2.690000000000000000e+02	5.536879801183523853e+00	3.869835932180198057e+01	-3.906072898397692193e-03	8.414112600053434221e+01	4.541822560623487437e-01	0.000000000000000000e+00	1.967676868073701257e+01	1.000000000000000000e+00
2.710000000000000000e+02	4.742544385724376355e+01	6.119609935570767334e+01	-1.859178667262475354e-02	4.592749831624037711e+02	6.776596072170704144e-02	0.000000000000000000e+00	2.866887727334189861e+01	1.000000000000000000e+00
2.710000000000000000e+02	8.490106737581403706e+01	3.999865226678482344e+01	-3.904170467660800486e-03	8.409253005271149561e+01	3.257824497727652702e-01	0.000000000000000000e+00	1.277374997092288034e+01	1.000000000000000000e+00
2.720000000000000000e+02	1.183890615982549974e+02	8.130098809597924969e+01	-4.071235614140124304e-02	1.024325798874353040e+03	5.339493458870492315e-02	0.000000000000000000e+00	2.743152861755972793e+01	1.000000000000000000e+00
2.710000000000000000e+02	2.446900036034161019e+01	9.337698006352751179e+01	-9.744614552022060408e-03	2.332816229757741553e+02	1.686579306525985977e-01	0.000000000000000000e+00	4.665431856343712269e+00	1.000000000000000000e+00
2.730000000000000000e+02	8.981089151830701667e+01	8.090059825473903743e+01	-7.124080075768665296e-03	1.663423361957323436e+02	2.793272917983532500e-01	0.000000000000000000e+00	8.489560328269710965e+00	1.000000000000000000e+00
2.720000000000000000e+02	6.569686952794852175e+01	8.579554818428130147e+01	-7.260527455829688358e-03	1.698277665104476455e+02	2.539968022014043036e-01	0.000000000000000000e+00	1.542476496041427048e+01	1.000000000000000000e+00
2.720000000000000000e+02	1.002577462003072100e+02	3.709638507021764298e+01	-9.907859080913287986e-03	2.374515632813662478e+02	1.268955152050060819e-01	0.000000000000000000e+00	1.213992776550913710e+01	1.000000000000000000e+00
2.730000000000000000e+02	2.442260752300328974e+01	7.830674062639317867e+01	-7.268086905258461933e-03	1.700208661081813659e+02	1.834240079754553276e-01	0.000000000000000000e+00	1.507031084576277813e+01	1.000000000000000000e+00
2.720000000000000000e+02	8.132420440158470853e+01	8.750356242796557638e+01	-2.355668352263622090e-02	5.860989792165992185e+02	7.946071911961971601e-02	0.000000000000000000e+00	1.075281331048082656e+01	1.000000000000000000e+00
2.720000000000000000e+02	6.331293031520865355e+01	1.010349775671022030e+02	-1.014953470359888921e-02	2.436249580454091586e+02	1.076008914177145614e-01	0.000000000000000000e+00	1.062045707840423070e+01	1.000000000000000000e+00
2.740000000000000000e+02	6.941599002119670558e+01	1.118931255731985175e+01	-3.837679554794046297e-03	8.239407718937887637e+01	3.232201346976941725e-01	0.000000000000000000e+00	1.920541916751989575e+01	1.000000000000000000e+00
2.750000000000000000e+02	3.094344808738713937e+01	3.123148012161147946e+01	-1.468645851516848372e-02	3.595167529727013402e+02	1.000145783378788567e-01	0.000000000000000000e+00	8.451790092614171357e+00	1.000000000000000000e+00
2.750000000000000000e+02	1.153941796631154943e+02	3.383087894150121855e+01	-3.082539724584097175e-03	6.310468332277896764e+01	4.365151521334561524e-01	0.000000000000000000e+00	1.548467462527730731e+01	1.000000000000000000e+00
2.740000000000000000e+02	9.208370812173984632e+01	8.908026446152834410e+01	-6.404052441017994181e-03	1.479498529947329359e+02	2.338608473481498251e-01	0.000000000000000000e+00	8.489560328269710965e+00	1.000000000000000000e+00
2.750000000000000000e+02	9.487584447329822979e+01	4.797815790154422899e+01	-4.226321727384700980e-03	9.232160536411171847e+01	3.804771801815696186e-01	0.000000000000000000e+00	1.213992776550913710e+01	1.000000000000000000e+00
2.770000000000000000e+02	1.205043811112998355e+02	6.806755495712857318e+00	-3.291608389153603126e-03	6.844516154245390283e+01	4.401557871655956689e-01	0.000000000000000000e+00	1.067846613059866279e+01	1.000000000000000000e+00
2.790000000000000000e+02	2.656412734579088308e+01	1.893679851797202929e+01	-1.527299406132201672e-02	3.744992962234939569e+02	9.787379696228026837e-02	0.000000000000000000e+00	9.713574928868306202e+00	1.000000000000000000e+00
2.780000000000000000e+02	7.723063323262138624e+01	2.873295747159792057e+01	-3.742488575000069238e-03	7.996250593815369712e+01	3.654125730028048302e-01	0.000000000000000000e+00	1.920541916751989575e+01	1.000000000000000000e+00
2.780000000000000000e+02	9.858048449700818949e+00	4.113258328438710265e+01	-4.179282728312731614e-03	9.112003481533325555e+01	3.649622415753902560e-01	0.000000000000000000e+00	1.756653358001070941e+01	1.000000000000000000e+00
2.770000000000000000e+02	2.530315277829238596e+01	4.950108699153606295e+01	-3.640387914665052602e-03	7.735443287346777197e+01	2.936861992221088125e-01	0.000000000000000000e+00	1.756653358001070941e+01	1.000000000000000000e+00
2.780000000000000000e+02	7.006118746069381586e+01	1.037298111583854592e+02	-1.315045111128211250e-02	3.202807722837469555e+02	1.073824127300151421e-01	0.000000000000000000e+00	2.644996473891026767e+01	1.000000000000000000e+00
2.800000000000000000e+02	3.804597503599323716e+01	1.140337774464601637e+02	-6.884548863655507236e-03	1.602237185451308790e+02	2.003735085959598150e-01	0.000000000000000000e+00	2.546133993960019382e+01	1.000000000000000000e+00
2.800000000000000000e+02	1.168484271388473950e+01	9.053748256560057328e+00	-7.863578839730864245e-03	1.852321925524878168e+02	3.388327721003789872e-01	0.000000000000000000e+00	6.776478991922682660e+00	1.000000000000000000e+00
2.790000000000000000e+02	1.108752661159458199e+02	1.142300758031473862e+01	-3.131368501962729020e-03	6.435197221047951643e+01	4.181907764140987416e-01	0.000000000000000000e+00	1.067846613059866279e+01	1.000000000000000000e+00
2.790000000000000000e+02	1.044113019541305221e+02	6.605509758318744673e+01	-3.905221227550738621e-03	8.411937080533158451e+01	4.200515437179187517e-01	0.000000000000000000e+00	2.043772731060202119e+01	1.000000000000000000e+00
2.810000000000000000e+02	8.693228583756612693e+01	7.971149638202624033e+01	-1.263360710744338214e-02	3.070784392074160110e+02	8.888742407973349025e-02	0.000000000000000000e+00	2.218137129566257215e+01	1.000000000000000000e+00
2.810000000000000000e+02	1.686299891680725693e+01	1.342494556005763684e+01	-7.665690601411702734e-03	1.801773086517874276e+02	2.976292628607496438e-01	0.000000000000000000e+00	6.776478991922682660e+00	1.000000000000000000e+00
2.820000000000000000e+02	1.142879746455734988e+02	4.384124334267648493e+01	-5.894516718255431512e-03	1.349342036377958038e+02	2.349900247616852900e-01	0.000000000000000000e+00	2.213624453519773638e+01	1.000000000000000000e+00
2.820000000000000000e+02	2.509622093240652774e+01	9.211155812047678637e+01	-2.953753891955598204e-02	7.388747576817477238e+02	6.136420944683618206e-02	0.000000000000000000e+00	1.535050668725807377e+01	1.000000000000000000e+00
2.830000000000000000e+02	3.611251972569591828e+01	2.072054201357625303e+01	-7.571208820453575149e-03	1.777638532714607891e+02	1.515921524246406360e-01	0.000000000000000000e+00	9.713574928868306202e+00	1.000000000000000000e+00
2.840000000000000000e+02	9.240264293077818536e+01	4.716473215045757428e+01	-1.000284323401630197e-02	2.398778513236485139e+02	1.480607112122197533e-01	0.000000000000000000e+00	2.172381784267858151e+01	1.000000000000000000e+00
2.840000000000000000e+02	1.080350936626351910e+01	8.651187494706449854e+01	-5.554861327902745234e-03	1.262580004482419582e+02	3.871545847481199232e-01	0.000000000000000000e+00	1.535050668725807377e+01	1.000000000000000000e+00
2.870000000000000000e+02	8.422591980469248085e+01	2.703849403745653746e+01	-4.084642170536154082e-03	8.870252361850026546e+01	3.290690443714199276e-01	0.000000000000000000e+00	2.172381784267858151e+01	1.000000000000000000e+00
2.880000000000000000e+02	1.056563951434442856e+02	6.508939074625162391e+01	-1.323523284363166234e-02	3.224464483116270230e+02	1.015602773088505328e-01	0.000000000000000000e+00	7.892859034392126105e+00	1.000000000000000000e+00
2.880000000000000000e+02	2.647800035421080267e+01	6.631610330872824477e+01	-1.474245927000203925e-02	3.609472438216756132e+02	1.130914077571747445e-01	0.000000000000000000e+00	2.556479727670586399e+01	1.000000000000000000e+00
2.880000000000000000e+02	1.150351968353843404e+02	7.883539904766684003e+01	-6.959694642112054276e-03	1.621432524646403124e+02	1.827884790618927724e-01	0.000000000000000000e+00	1.531512096855138694e+01	1.000000000000000000e+00
2.880000000000000000e+02	9.721096607562724046e+01	8.114708126236236296e+01	-9.636857467296816235e-03	2.305290614420991062e+02	1.322061325839534174e-01	0.000000000000000000e+00	1.029278460931974060e+01	1.000000000000000000e+00
2.910000000000000000e+02	6.811117139602163206e+01	5.507751679142256762e+01	-7.658169469649089844e-03	1.799851878456960605e+02	1.590582750312921068e-01	0.000000000000000000e+00	2.706210349316357267e+01	1.000000000000000000e+00
2.910000000000000000e+02	1.100781763246968126e+02	3.668027271712200843e+01	-3.888452162633790343e-02	9.776353470222505848e+02	6.768909714621096363e-02	0.000000000000000000e+00	2.713866499004396360e+01	1.000000000000000000e+00
2.910000000000000000e+02	1.125105006608109015e+01	3.323136573796389115e+01	-5.545635497263850903e-03	1.260223345836951268e+02	2.041731299706461833e-01	0.000000000000000000e+00	2.560748197345837696e+01	1.000000000000000000e+00
2.930000000000000000e+02	9.877626042748931923e+01	9.555493425175546918e+01	-1.308729182321059260e-02	3.186674228943936669e+02	8.892121366284111428e-02	0.000000000000000000e+00	1.449263172001328392e+01	1.000000000000000000e+00
2.920000000000000000e+02	1.124060550408280648e+02	9.641631513747514148e+00	-5.711374766554519478e-03	1.302560008751703435e+02	3.196748818469220543e-01	0.000000000000000000e+00	2.713866499004396360e+01	1.000000000000000000e+00
2.930000000000000000e+02	1.014487014023443265e+02	7.176715512648350170e+01	-1.004665373496223084e-02	2.409969526800213089e+02	1.236987906483281163e-01	0.000000000000000000e+00	7.892859034392126105e+00	1.000000000000000000e+00
2.950000000000000000e+02	4.166522959059587805e+01	6.184457864539711913e+00	-5.199119653578906930e-02	1.312434022043267078e+03	5.930820689435645221e-02	0.000000000000000000e+00	3.053811763031735182e+01	1.000000000000000000e+00
2.940000000000000000e+02	3.667259070362072038e+01	3.631169114851989121e+01	-1.016778291034850512e-02	2.440910927045419214e+02	2.967231809485029181e-01	0.000000000000000000e+00	5.398785283656839518e+00	1.000000000000000000e+00
2.950000000000000000e+02	6.106351318527924121e+01	1.000144033296636934e+02	-1.010325471353042300e-02	2.424427757251827416e+02	1.051607314045860386e-01	0.000000000000000000e+00	2.415021720979812514e+01	1.000000000000000000e+00
2.950000000000000000e+02	7.791871950427739080e+01	7.523166136320700303e+00	-6.522849857132510636e-03	1.509844302453199703e+02	1.878427972701706139e-01	0.000000000000000000e+00	3.455234012286269518e+01	1.000000000000000000e+00
2.960000000000000000e+02	3.803062667676866937e+01	4.153688213399264839e+01	-1.565637923647249935e-02	3.842925389452253739e+02	1.428909906681946618e-01	0.000000000000000000e+00	5.398785283656839518e+00	1.000000000000000000e+00
2.970000000000000000e+02	3.732291584127857931e+01	5.836963952298363267e+01	-1.725846810821945673e-02	4.252165135789455803e+02	8.765959322977923129e-02	0.000000000000000000e+00	1.684762819934309519e+01	1.000000000000000000e+00
2.960000000000000000e+02	9.751634425410993856e+01	6.454271999424591399e+01	-6.196225837935083816e-03	1.426411021615141124e+02	2.779468975344859816e-01	0.000000000000000000e+00	8.225320402341711912e+00	1.000000000000000000e+00
2.960000000000000000e+02	7.593294077519621510e+01	8.098460789122964343e+01	-6.700865144026767369e-03	1.555316767893466761e+02	2.317287582036834381e-01	0.000000000000000000e+00	2.415021720979812514e+01	1.000000000000000000e+00
2.980000000000000000e+02	1.156573324942655887e+02	2.277362539854651402e+01	-3.326648868672515275e-02	8.341275544355540887e+02	6.404810854854581237e-02	0.000000000000000000e+00	4.070355534983296053e+01	1.000000000000000000e+00
2.980000000000000000e+02	9.004954083386508046e+01	1.139703377236999842e+02	-4.979555347403724803e-03	1.115623067400042316e+02	2.927719978359977215e-01	0.000000000000000000e+00	2.037848669308521821e+01	1.000000000000000000e+00
2.990000000000000000e+02	4.123543983179015271e+01	1.167352722326219236e+02	-1.972614405798985698e-02	4.882511615023946661e+02	9.332299008715272404e-02	0.000000000000000000e+00	2.593723095824339708e+01	1.000000000000000000e+00
2.990000000000000000e+02	1.962504951983023815e+01	5.254446162695889910e+01	-7.904831434053459158e-03	1.862859543964185889e+02	1.909359946947498665e-01	0.000000000000000000e+00	1.863188583724660319e+01	1.000000000000000000e+00
3.000000000000000000e+02	1.096970451302983918e+02	6.071945567364959118e+01	-1.016621041781437876e-02	2.440509247427557966e+02	1.456062300964322542e-01	0.000000000000000000e+00	3.033973969554246253e+01	1.000000000000000000e+00
3.010000000000000000e+02	5.287867122340226445e+01	7.428080838922637952e+01	-5.327707844692916583e-02	1.345280763345499054e+03	6.033347247437192973e-02	0.000000000000000000e+00	1.207931118319268293e+01	1.000000000000000000e+00
3.010000000000000000e+02	3.116855849388010569e+01	1.201532348342964553e+02	-1.019040087362782683e-02	2.446688490149643656e+02	1.502398232261726863e-01	0.000000000000000000e+00	1.095756756370533225e+01	1.000000000000000000e+00
3.030000000000000000e+02	7.937785940205942836e+01	6.183604940900089986e+01	-1.415157315927393321e-02	3.458535691614886787e+02	1.122822093804566324e-01	0.000000000000000000e+00	7.271211990304712991e+00	1.000000000000000000e+00
3.020000000000000000e+02	2.975243542897399252e+01	7.421670576432794064e+01	-5.512754989481725640e-03	1.251824304496927169e+02	2.433445425679021668e-01	0.000000000000000000e+00	2.310218318642402835e+01	1.000000000000000000e+00
3.040000000000000000e+02	1.880928022149796064e+01	2.725051773018087431e+01	-1.715147274584669784e-02	4.224834095839756287e+02	8.950179864426155429e-02	0.000000000000000000e+00	4.541586338502739295e+00	1.000000000000000000e+00
3.040000000000000000e+02	5.211560898027019562e+01	6.222562300394465495e+01	-5.345419290364013948e-02	1.349804998961592673e+03	5.727376109019055583e-02	0.000000000000000000e+00	1.207931118319268293e+01	1.000000000000000000e+00
3.050000000000000000e+02	2.228594707896273164e+01	1.137370442694248993e+02	-1.691796703094164411e-02	4.165187080482967303e+02	7.532279096883465197e-02	0.000000000000000000e+00	1.095756756370533225e+01	1.000000000000000000e+00
3.040000000000000000e+02	2.664622242948631836e+01	3.597508144247460393e+01	-4.974590962521382130e-03	1.114354958217213465e+02	2.795696795448833205e-01	0.000000000000000000e+00	1.131608572955187952e+01	1.000000000000000000e+00
3.060000000000000000e+02	1.172482090425807115e+02	3.630768610838732258e+01	-1.763795576164173956e-02	4.349101974789710425e+02	8.414624112947111101e-02	0.000000000000000000e+00	3.263011264425468738e+01	1.000000000000000000e+00
3.050000000000000000e+02	8.243420937869714749e+01	8.300103231989641017e+01	-4.392687257357199074e-03	9.657126894307157272e+01	2.961937828270848616e-01	0.000000000000000000e+00	1.596835792848381352e+01	1.000000000000000000e+00
3.060000000000000000e+02	4.950558034874803326e+01	8.619686159626510857e+01	-2.854407710575437157e-02	7.134976348613051869e+02	7.607612647859585131e-02	0.000000000000000000e+00	1.238426687703610618e+01	1.000000000000000000e+00
3.050000000000000000e+02	7.746973399169118579e+01	5.481966991340218698e+01	-7.039305702719760027e-03	1.641768481548224088e+02	3.429437708881820646e-01	0.000000000000000000e+00	7.271211990304712991e+00	1.000000000000000000e+00
3.050000000000000000e+02	6.661922071020795499e+01	8.079318532616466086e+01	-3.780804743607166750e-03	8.094125932680208280e+01	3.035320775339380717e-01	0.000000000000000000e+00	1.520571450370293398e+01	1.000000000000000000e+00
3.060000000000000000e+02	5.476366678276404798e+01	1.175056734986057307e+02	-1.737697723827684101e-02	4.282437268115324969e+02	9.425269015190307353e-02	0.000000000000000000e+00	1.426065457016851568e+01	1.000000000000000000e+00
3.070000000000000000e+02	7.179407931680088950e+01	8.418442999858832820e+00	-1.426549607750176099e-02	3.487636315793563995e+02	9.367294083883359601e-02	0.000000000000000000e+00	1.886076125734464526e+01	1.000000000000000000e+00
3.080000000000000000e+02	6.298687623465515628e+01	3.118807052429741589e+01	-6.317390583048531315e-03	1.457361507839522403e+02	2.608545866348606079e-01	0.000000000000000000e+00	6.469571171046350599e+00	1.000000000000000000e+00
3.080000000000000000e+02	1.134256630640193464e+02	7.254673581571228169e+01	-1.624561556898628314e-02	3.993440714477675328e+02	1.088870324790864874e-01	0.000000000000000000e+00	3.270722423145790714e+01	1.000000000000000000e+00
3.080000000000000000e+02	3.760839685568847557e+01	3.878302162846274825e+01	-1.170979773075479444e-02	2.834805276528765603e+02	9.991560093685936117e-02	0.000000000000000000e+00	1.131608572955187952e+01	1.000000000000000000e+00
3.080000000000000000e+02	6.235812881800447371e+01	2.474912435094815066e+01	-5.232042281956459165e-03	1.180118671153376937e+02	3.070855204948363948e-01	0.000000000000000000e+00	6.469571171046350599e+00	1.000000000000000000e+00
3.100000000000000000e+02	8.512162065249044929e+01	4.201790235564686782e+01	-5.528722693264769179e-03	1.255903116328779419e+02	2.781286129533706575e-01	0.000000000000000000e+00	1.491430930591538662e+01	1.000000000000000000e+00
3.090000000000000000e+02	1.431474951629328096e+01	2.790259150671773369e+01	-3.643148487627319732e-03	7.742494932225825721e+01	3.950704491541560115e-01	0.000000000000000000e+00	4.541586338502739295e+00	1.000000000000000000e+00
3.100000000000000000e+02	1.529948350709694971e+01	1.048419063636685848e+02	-1.423235971669412417e-02	3.479171919010963734e+02	1.235629567141407481e-01	0.000000000000000000e+00	1.131079800913403233e+01	1.000000000000000000e+00
3.110000000000000000e+02	9.711461163308564792e+00	7.342391940611844348e+01	-1.212931749276690424e-02	2.941967971443480678e+02	1.005222353433699034e-01	0.000000000000000000e+00	1.285742094865118013e+01	1.000000000000000000e+00
3.110000000000000000e+02	7.097924726073959079e+00	8.601291065808383962e+01	-4.227342479422690168e-03	9.234767959210660138e+01	3.497795932231649862e-01	0.000000000000000000e+00	1.285742094865118013e+01	1.000000000000000000e+00
3.120000000000000000e+02	1.212329181732511785e+02	1.056776897242825157e+02	-8.865272017821317768e-03	2.108195784546470577e+02	1.528027899333136430e-01	0.000000000000000000e+00	2.936170802886455178e+01	1.000000000000000000e+00
3.110000000000000000e+02	6.886724433418281421e+01	1.153948989912779552e+02	-7.093743903871668928e-03	1.655674249214013969e+02	2.204290979612290036e-01	0.000000000000000000e+00	1.133660802323716865e+01	1.000000000000000000e+00
3.130000000000000000e+02	9.184292416519423341e+01	1.911365189035771905e+01	-6.520615806558557360e-03	1.509273633555667118e+02	2.210689815369811795e-01	0.000000000000000000e+00	1.958615602747286033e+01	1.000000000000000000e+00
3.140000000000000000e+02	1.198099752001505891e+02	6.143368919693741503e+01	-1.910630369281459892e-02	4.724178754539571514e+02	8.217230627778326912e-02	0.000000000000000000e+00	2.956954014779643103e+01	1.000000000000000000e+00
3.130000000000000000e+02	7.874800858797395620e+01	1.098370955372568858e+02	-6.729428371296334796e-03	1.562612997265326271e+02	2.312534609338577907e-01	0.000000000000000000e+00	5.738006675768151155e+00	1.000000000000000000e+00
3.160000000000000000e+02	9.191507477231083101e+01	1.040733341869318735e+02	-5.617745129608838796e-03	1.278643127766497543e+02	2.178694516595958142e-01	0.000000000000000000e+00	1.125906213488061169e+01	1.000000000000000000e+00
3.160000000000000000e+02	1.156305000200646305e+02	1.992594790762106172e+01	-9.897671385838153341e-03	2.371913274216812226e+02	1.353149910930601107e-01	0.000000000000000000e+00	2.380144092005513556e+01	1.000000000000000000e+00
3.160000000000000000e+02	9.784424315229013303e+01	3.775773079889148676e+01	-6.580806637918524236e-03	1.524648860855459986e+02	2.386319291439876755e-01	0.000000000000000000e+00	1.958615602747286033e+01	1.000000000000000000e+00
3.160000000000000000e+02	8.402054292387727230e+01	1.121009644132919902e+02	-4.041337589329099290e-03	8.759634554430333253e+01	4.232245078077176981e-01	0.000000000000000000e+00	5.738006675768151155e+00	1.000000000000000000e+00
3.180000000000000000e+02	1.061406944836309378e+02	8.765407190286161665e+01	-6.841999931428327346e-03	1.591368428705883673e+02	1.802394367845651102e-01	0.000000000000000000e+00	2.172465028773055096e+01	1.000000000000000000e+00
3.200000000000000000e+02	3.865888133607698052e+01	4.184439965890272362e+01	-1.235425621343048674e-01	3.140151773786187732e+03	5.369037916207530792e-02	0.000000000000000000e+00	1.459581469902374451e+01	1.000000000000000000e+00
3.190000000000000000e+02	3.012548533549578522e+01	8.363042292865277716e+01	-4.458224424555221055e-03	9.824535919816032958e+01	3.122396956401766177e-01	0.000000000000000000e+00	1.610821290897849067e+01	1.000000000000000000e+00
3.200000000000000000e+02	3.238266040233325782e+01	9.957970767244704291e+01	-7.087173763316603932e-03	1.653995963632251858e+02	2.246203533682642473e-01	0.000000000000000000e+00	8.548458130397424526e+00	1.000000000000000000e+00
3.200000000000000000e+02	5.055422674369731340e+01	5.030244697265330700e+01	-6.482965617770218049e-03	1.499656218454040015e+02	2.085830807982783641e-01	0.000000000000000000e+00	8.326798305995534832e+00	1.000000000000000000e+00
3.220000000000000000e+02	4.080484101173531997e+01	9.811580528848500649e+01	-8.174172355811314822e-03	1.931660352984362703e+02	1.384199616020718171e-01	0.000000000000000000e+00	8.548458130397424526e+00	1.000000000000000000e+00
3.210000000000000000e+02	1.255843526684505029e+01	1.052742182029269600e+02	-4.668886342163133460e-03	1.036265356887481346e+02	3.173773115278021306e-01	0.000000000000000000e+00	2.062589034209842609e+01	1.000000000000000000e+00
3.240000000000000000e+02	9.493176067999914380e+01	5.362106642399059098e+01	-1.362174950155180773e-02	3.323196820523908741e+02	1.384896996419278103e-01	0.000000000000000000e+00	6.754398350461511491e+00	1.000000000000000000e+00
3.230000000000000000e+02	7.847597204816416649e+00	7.832706461960533773e+01	-1.158473844193895486e-02	2.802859962798261790e+02	1.088807256543810054e-01	0.000000000000000000e+00	2.290043468838981155e+01	1.000000000000000000e+00
3.230000000000000000e+02	6.687291213917225718e+01	9.049368703798778313e+01	-1.365061369507321043e-01	3.471295080693568252e+03	5.108138009308460514e-02	0.000000000000000000e+00	2.715954747284413173e+01	1.000000000000000000e+00
3.250000000000000000e+02	2.898302142151654692e+01	1.740324791601561216e+01	-1.912335214061676447e-02	4.728533633084101666e+02	1.682171458900746375e-01	0.000000000000000000e+00	1.456951583554700314e+01	1.000000000000000000e+00
3.240000000000000000e+02	5.419211365610609477e+01	5.779253033942934081e+01	-3.527744932157226166e-03	7.447706530659226587e+01	4.049489934024743665e-01	0.000000000000000000e+00	6.795821575680699667e+00	1.000000000000000000e+00
3.240000000000000000e+02	6.331307311316876252e+01	6.335328289892590448e+01	-3.574623599268303246e-03	7.567454031409567961e+01	3.431785475273853026e-01	0.000000000000000000e+00	1.068240939326557104e+01	1.000000000000000000e+00
3.260000000000000000e+02	9.211130461753066356e+01	5.975840499020982577e+01	-8.252773797514385834e-03	1.951738411468863319e+02	2.576610852991000344e-01	0.000000000000000000e+00	6.754398350461511491e+00	1.000000000000000000e+00
3.260000000000000000e+02	1.097184371204293427e+02	6.902771757486691229e+01	-6.504515678643400800e-03	1.505160995124560088e+02	2.176354093553555247e-01	0.000000000000000000e+00	1.989802178023517243e+01	1.000000000000000000e+00
3.260000000000000000e+02	4.740272353067205557e+01	5.808811892707450397e+01	-3.652933831860792624e-03	7.767490747767331527e+01	3.713638698101772162e-01	0.000000000000000000e+00	6.795821575680699667e+00	1.000000000000000000e+00
3.270000000000000000e+02	2.516993302241341368e+01	1.202931944687931178e+02	-5.518448382535280639e-02	1.394003784083863820e+03	5.288799876441951930e-02	0.000000000000000000e+00	1.010216327816819692e+01	1.000000000000000000e+00
3.280000000000000000e+02	4.327715265033985048e+01	1.458392102907374976e+01	-9.263688012505690017e-03	2.209967704617000379e+02	2.120437750091731521e-01	0.000000000000000000e+00	4.709089544609841305e+00	1.000000000000000000e+00
3.300000000000000000e+02	1.198076262753884151e+02	1.149053297603293657e+02	-5.967811753425644739e-03	1.368064619207040948e+02	2.220620216451989481e-01	0.000000000000000000e+00	1.894029603625805080e+01	1.000000000000000000e+00
3.300000000000000000e+02	1.023822688275682253e+02	2.176456909236070203e+01	-6.459502426867363284e-03	1.493662749263485523e+02	2.140946434043445867e-01	0.000000000000000000e+00	1.345567497749584795e+01	1.000000000000000000e+00
3.300000000000000000e+02	8.391596673672766826e+01	5.407111988973949934e+01	-5.702275062311626917e-03	1.300235568003267019e+02	2.517607214612092026e-01	0.000000000000000000e+00	6.557725301153806363e+00	1.000000000000000000e+00
3.300000000000000000e+02	8.899041263349607789e+01	2.045560890301217327e+01	-4.283110476840852957e-03	9.377222485420909948e+01	3.814552557166903668e-01	0.000000000000000000e+00	1.345567497749584795e+01	1.000000000000000000e+00
3.310000000000000000e+02	7.751438716115010230e+00	2.979511386581702936e+01	-7.794301079788125766e-03	1.834625520908534497e+02	2.114547177126061550e-01	0.000000000000000000e+00	3.864526799044052296e+01	1.000000000000000000e+00
3.300000000000000000e+02	6.794667887251534921e+01	5.560102284526355731e+01	-3.516863682887648185e-03	7.419911320484285966e+01	3.684460504246203083e-01	0.000000000000000000e+00	1.604240499250034802e+01	1.000000000000000000e+00
3.310000000000000000e+02	4.388615541942044018e+01	7.965763730248768582e+01	-7.191435524494734464e-03	1.680628728798819509e+02	1.599138151342521796e-01	0.000000000000000000e+00	8.515234271056026927e+00	1.000000000000000000e+00
3.310000000000000000e+02	3.486594592507226764e+01	1.174575222927045246e+02	-1.175208405820845313e-02	2.845606953155978545e+02	2.106726160404308601e-01	0.000000000000000000e+00	1.010216327816819692e+01	1.000000000000000000e+00
3.310000000000000000e+02	8.586302629219871108e+01	1.191245682599549127e+02	-3.670398868301223000e-02	9.219355188576955697e+02	5.926126006317145034e-02	0.000000000000000000e+00	2.861323241311722754e+01	1.000000000000000000e+00
3.320000000000000000e+02	4.175074522243095032e+01	1.012908043673172287e+01	-1.406116610442705549e-02	3.435441991355745586e+02	1.513177646551118194e-01	0.000000000000000000e+00	4.709089544609841305e+00	1.000000000000000000e+00
3.320000000000000000e+02	3.813113980776194722e+01	5.957349889517952590e+01	-1.465567429924930984e-02	3.587303968013226836e+02	9.026816972306705988e-02	0.000000000000000000e+00	2.089241058983725097e+01	1.000000000000000000e+00
3.330000000000000000e+02	7.666558501422915128e+01	6.460892307097797271e+00	-6.412590325609011238e-03	1.481679458724691187e+02	2.081114009847506718e-01	0.000000000000000000e+00	1.864814919622336475e+01	1.000000000000000000e+00
3.320000000000000000e+02	7.008137434448383374e+01	7.697131641589447781e+01	-4.031313745915669419e-03	8.734029513360653141e+01	2.911087902363747038e-01	0.000000000000000000e+00	2.147664713247838364e+01	1.000000000000000000e+00
3.340000000000000000e+02	6.144014421549145055e+01	2.077565989684244485e+01	-8.100287548149988359e-03	1.912787117873177181e+02	1.737551586965396799e-01	0.000000000000000000e+00	1.391961879720331119e+01	1.000000000000000000e+00
3.350000000000000000e+02	8.910163244666803450e+01	5.005706554654215523e+01	-1.590582219219587728e-02	3.906643435140021552e+02	1.082880606560986392e-01	0.000000000000000000e+00	6.557725301153806363e+00	1.000000000000000000e+00
3.340000000000000000e+02	1.591476436673491790e+01	6.770278955332933890e+01	-7.866143646473613277e-03	1.852977083225126194e+02	1.727150314300519574e-01	0.000000000000000000e+00	8.197000908038088340e+00	1.000000000000000000e+00
3.340000000000000000e+02	1.075534840763040876e+02	1.004633488399115180e+02	-6.593943556769930187e-03	1.528004573159072379e+02	1.914501637740021467e-01	0.000000000000000000e+00	1.894029603625805080e+01	1.000000000000000000e+00
3.350000000000000000e+02	4.759176304902396026e+01	1.936920103584286323e+01	-1.344216017282135779e-02	3.277322279709966892e+02	9.193091556539290110e-02	0.000000000000000000e+00	1.093148287912922356e+01	1.000000000000000000e+00
3.340000000000000000e+02	6.178976079833002899e+01	3.809553243305148129e+01	-7.510810289861719405e-03	1.762210250442352901e+02	1.614919314650432591e-01	0.000000000000000000e+00	1.732340083313676971e+01	1.000000000000000000e+00
3.360000000000000000e+02	5.571882841972183087e+01	1.174637487641438582e+02	-9.777948594137445687e-03	2.341331122520724648e+02	1.575648386628597519e-01	0.000000000000000000e+00	2.013015955271454516e+01	1.000000000000000000e+00
3.360000000000000000e+02	3.800427855674958977e+01	8.581496945719108282e+01	-7.880099185779119303e-03	1.856541905043753786e+02	1.257193847343341941e-01	0.000000000000000000e+00	8.515234271056026927e+00	1.000000000000000000e+00
3.350000000000000000e+02	9.775974590959144450e+00	9.320278953156088164e+01	-6.055182382916517170e-03	1.390382690870055171e+02	2.732558327864303971e-01	0.000000000000000000e+00	2.077297034938337461e+01	1.000000000000000000e+00
3.380000000000000000e+02	3.710731852710782874e+01	1.294048790499003943e+01	-1.126400102847264530e-02	2.720930364482860568e+02	2.767519481230825695e-01	0.000000000000000000e+00	5.709734350770446554e+00	1.000000000000000000e+00
3.370000000000000000e+02	9.623037035090744951e+01	6.514351154558045209e+01	-1.794591120390335789e-02	4.427766529108025111e+02	8.213460202803757326e-02	0.000000000000000000e+00	1.668591492814339006e+01	1.000000000000000000e+00
3.380000000000000000e+02	1.971855421960120225e+01	7.496378167848749285e+01	-8.345146205451256169e-03	1.975334144177137148e+02	1.944035985077985362e-01	0.000000000000000000e+00	8.197000908038088340e+00	1.000000000000000000e+00
3.390000000000000000e+02	1.119583522411573711e+02	9.551958169942860621e+00	-1.974906773770061102e-02	4.888367270746537656e+02	7.463933572031733465e-02	0.000000000000000000e+00	1.175450533315202506e+01	1.000000000000000000e+00
3.390000000000000000e+02	6.454881228031511853e+01	9.937356610504926380e+01	-1.871824346653020235e-02	4.625052125943110468e+02	9.641550776244389720e-02	0.000000000000000000e+00	1.736706810084533359e+01	1.000000000000000000e+00
3.400000000000000000e+02	3.210366274397930653e+01	1.569085063749142783e+01	-1.221767700788580456e-02	2.964538645387621045e+02	2.310515023237839083e-01	0.000000000000000000e+00	5.709734350770446554e+00	1.000000000000000000e+00
3.400000000000000000e+02	1.107686652383109589e+02	5.013614897187114394e+01	-9.678963736501657034e-03	2.316046296725809270e+02	1.144663659398416078e-01	0.000000000000000000e+00	2.089456746745129223e+01	1.000000000000000000e+00
3.410000000000000000e+02	6.238887731684538096e+01	5.354401170486458028e+01	-8.125408422569342995e-03	1.919204027981250817e+02	1.482830747484261691e-01	0.000000000000000000e+00	3.577422322468007110e+01	1.000000000000000000e+00
3.400000000000000000e+02	9.474487645708832417e+01	2.060724510628100958e+01	-5.044414216914015932e-03	1.132190704672977262e+02	3.350429261422234184e-01	0.000000000000000000e+00	6.084192454377870263e+00	1.000000000000000000e+00
3.420000000000000000e+02	4.724266963073893777e+01	1.008270037583112924e+02	-1.452877921472045877e-02	3.554889716145040097e+02	8.717761162016723908e-02	0.000000000000000000e+00	1.484416147871522540e+01	1.000000000000000000e+00
3.400000000000000000e+02	3.342825398910486712e+01	1.062594111883876593e+02	-4.936684480552944870e-03	1.104672075239327711e+02	2.458389863526508901e-01	0.000000000000000000e+00	1.484416147871522540e+01	1.000000000000000000e+00
3.430000000000000000e+02	1.161337220885666284e+02	2.053989165465439726e+01	-6.166277808355735170e-03	1.418761056469956827e+02	2.342928003303769158e-01	0.000000000000000000e+00	1.175450533315202506e+01	1.000000000000000000e+00
3.440000000000000000e+02	9.850099885010845924e+01	2.539357380274151410e+01	-1.006160225679898768e-02	2.413787997418462794e+02	1.144667866672548495e-01	0.000000000000000000e+00	6.084192454377870263e+00	1.000000000000000000e+00
3.440000000000000000e+02	1.017065558027713124e+01	7.493756344971269812e+01	-6.939789069908232008e-03	1.616347818383818264e+02	1.720202627607823054e-01	0.000000000000000000e+00	1.585906007962959308e+01	1.000000000000000000e+00
3.440000000000000000e+02	2.284997029270441260e+01	8.446356812284435023e+01	-1.126362895220528806e-02	2.720835320818331979e+02	1.193332242470653837e-01	0.000000000000000000e+00	1.385872677492647753e+01	1.000000000000000000e+00
3.430000000000000000e+02	1.938090744386025932e+01	9.788109065022746336e+01	-7.526076017961006413e-03	1.766109748656951126e+02	2.225909222956127254e-01	0.000000000000000000e+00	1.385872677492647753e+01	1.000000000000000000e+00
3.440000000000000000e+02	1.755588536249449660e+01	1.167223779994532009e+02	-7.530231408340907172e-03	1.767171207190863811e+02	1.476363794708775989e-01	0.000000000000000000e+00	1.892946947417085823e+01	1.000000000000000000e+00
3.450000000000000000e+02	9.575092591881191595e+01	8.424631023706604083e+01	-6.477842168567084051e-03	1.498347477666161183e+02	2.303685865086596563e-01	0.000000000000000000e+00	1.086524556081541348e+01	1.000000000000000000e+00
3.470000000000000000e+02	5.146844937183369950e+01	7.077958794144037391e+00	-2.871757004595758625e-02	7.179293619703412332e+02	5.847064489891040662e-02	0.000000000000000000e+00	1.424144799930405370e+01	1.000000000000000000e+00
3.470000000000000000e+02	4.333938872976762013e+01	1.877142766332454471e+01	-1.467198815887815581e-02	3.591471202362099007e+02	1.066120707522982824e-01	0.000000000000000000e+00	1.424144799930405370e+01	1.000000000000000000e+00
3.460000000000000000e+02	1.090409793197371968e+01	2.387760467569618683e+01	-3.978238306052858664e-03	8.598452892554921334e+01	4.163082932311141793e-01	0.000000000000000000e+00	3.283475495293250646e+01	1.000000000000000000e+00
3.480000000000000000e+02	6.661778281719460892e+01	3.079758685257968054e+01	-7.479731158380602783e-03	1.754271355098898084e+02	2.558129333457186405e-01	0.000000000000000000e+00	2.620137660763001719e+01	1.000000000000000000e+00
3.480000000000000000e+02	1.183044042984880235e+02	5.467522378405835326e+00	-6.268157456743167488e-03	1.444785331526266816e+02	3.085442727528436846e-01	0.000000000000000000e+00	1.522787499476111428e+01	1.000000000000000000e+00
3.490000000000000000e+02	1.060484212496087935e+02	3.286234588535628376e+01	-6.833110659603874870e-03	1.589097741098775884e+02	1.881326711369911697e-01	0.000000000000000000e+00	1.061819859008698153e+01	1.000000000000000000e+00
3.480000000000000000e+02	8.891456071801071914e+01	7.580133114069798239e+01	-3.509917580547882755e-03	7.402168102803369720e+01	3.760541204825289530e-01	0.000000000000000000e+00	1.086524556081541348e+01	1.000000000000000000e+00
3.510000000000000000e+02	5.318448460733029037e+01	2.669099765993837892e+01	-2.037699791705480448e-02	5.048766604296725404e+02	7.333163881256588024e-02	0.000000000000000000e+00	1.534455630814558624e+01	1.000000000000000000e+00
3.500000000000000000e+02	7.509610253586228623e+01	3.629362727569576208e+01	-1.418655584892234561e-02	3.467471717131559785e+02	8.557041825650291145e-02	0.000000000000000000e+00	2.392340894988391042e+01	1.000000000000000000e+00
3.500000000000000000e+02	1.087000944132346980e+01	6.466482972252559591e+01	-8.078243137691806450e-03	1.907156063876639394e+02	1.685169803252493104e-01	0.000000000000000000e+00	1.816995449569197518e+01	1.000000000000000000e+00
3.500000000000000000e+02	8.099060255723929913e+01	9.672939651136087491e+01	-1.475737494102048394e-02	3.613282517377584213e+02	1.370189639128794878e-01	0.000000000000000000e+00	2.636378890313229206e+01	1.000000000000000000e+00
3.500000000000000000e+02	1.066587749039116204e+02	1.027455658665608951e+02	-9.261591903922816379e-03	2.209432271808072983e+02	1.216012179557958151e-01	0.000000000000000000e+00	2.636378890313229206e+01	1.000000000000000000e+00
3.520000000000000000e+02	3.032844035521747372e+01	5.747392319158767293e+01	-6.827566473826499061e-02	1.728406678363550554e+03	5.468598260402657285e-02	0.000000000000000000e+00	1.213547638974567633e+01	1.000000000000000000e+00
3.530000000000000000e+02	1.831152438218946799e+01	1.090479597572768178e+01	-7.692782203249511411e-03	1.808693401900805497e+02	1.597143978220436633e-01	0.000000000000000000e+00	1.787158949074652980e+01	1.000000000000000000e+00
3.530000000000000000e+02	1.082391457771374235e+02	4.122913710557506306e+01	-2.912766426465614351e-03	5.876797125379881948e+01	4.067994738741546046e-01	0.000000000000000000e+00	1.986885970038354188e+01	1.000000000000000000e+00
3.540000000000000000e+02	5.679179136425992702e+00	4.460411557037159724e+01	-1.901594813615868976e-02	4.701098209047921728e+02	8.185338017287946411e-02	0.000000000000000000e+00	1.450039552110900942e+01	1.000000000000000000e+00
3.520000000000000000e+02	5.280269710112001746e+01	8.372067680534370027e+01	-4.857655746572766935e-03	1.084484868638153188e+02	2.642078676263228676e-01	0.000000000000000000e+00	8.386248341764437342e+00	1.000000000000000000e+00
3.520000000000000000e+02	4.098044162539193991e+01	1.212690094934494311e+02	-1.056147420996171246e-02	2.541475964622385391e+02	1.169419213788860379e-01	0.000000000000000000e+00	3.098380165502848627e+01	1.000000000000000000e+00
3.530000000000000000e+02	2.693863177005717091e+01	4.582149919646767700e+01	-1.102987112624599815e-02	2.661123905873165540e+02	2.512442035611979207e-01	0.000000000000000000e+00	1.213547638974567633e+01	1.000000000000000000e+00
3.540000000000000000e+02	1.165258446884041632e+02	6.013994773789490722e+01	-4.909895576213876150e-03	1.097829081314516486e+02	2.745087494511530002e-01	0.000000000000000000e+00	4.484455815620995267e+00	1.000000000000000000e+00
3.540000000000000000e+02	1.089859882727283669e+01	8.283476172632043699e+01	-3.626382658418352001e-03	7.699668071534077285e+01	3.583262475533691704e-01	0.000000000000000000e+00	1.816995449569197518e+01	1.000000000000000000e+00
3.560000000000000000e+02	3.584517403589660489e+01	1.436381906712465195e+01	-1.170883587983136825e-02	2.834559580029115295e+02	1.159513882337860347e-01	0.000000000000000000e+00	1.787158949074652980e+01	1.000000000000000000e+00
3.540000000000000000e+02	9.262833653920627341e+01	5.352036246069928893e+01	-1.356794533943513938e-02	3.309453012646071670e+02	9.077281548647941900e-02	0.000000000000000000e+00	1.846355313146052524e+01	1.000000000000000000e+00
3.550000000000000000e+02	3.006933826234423535e+01	7.825976762365053219e+01	-6.154108343161864524e-03	1.415652471835966821e+02	1.995083511159086997e-01	0.000000000000000000e+00	1.970907967224410839e+01	1.000000000000000000e+00
3.560000000000000000e+02	6.499440050834908789e+01	1.689399328591088434e+01	-7.642223007110218735e-03	1.795778492517223413e+02	1.708880940930036507e-01	0.000000000000000000e+00	1.534455630814558624e+01	1.000000000000000000e+00
3.560000000000000000e+02	1.054921927390053042e+02	7.624464066376643245e+01	-9.136635308207585043e-03	2.177513190141960422e+02	1.399320691060634836e-01	0.000000000000000000e+00	1.299088118507230760e+01	1.000000000000000000e+00
3.560000000000000000e+02	5.005161294600964794e+01	9.164284173806552758e+01	-1.429033583388814206e-02	3.493981416731414242e+02	9.708473497770742089e-02	0.000000000000000000e+00	8.386248341764437342e+00	1.000000000000000000e+00
3.580000000000000000e+02	7.739705144332727116e+01	6.395639372580768622e+01	-3.512931446554090620e-02	8.817118278573952921e+02	6.360698423952593217e-02	0.000000000000000000e+00	1.634692688217129586e+01	1.000000000000000000e+00
3.580000000000000000e+02	6.555559190177002726e+00	3.013022776266818070e+01	-1.210650504576311209e-02	2.936140729153867142e+02	1.068227079387509271e-01	0.000000000000000000e+00	1.150843318818909999e+01	1.000000000000000000e+00
3.580000000000000000e+02	1.759903269344550125e+01	3.336839505754640101e+01	-1.027372171960258193e-02	2.467972079638738876e+02	1.701878256378082099e-01	0.000000000000000000e+00	1.150843318818909999e+01	1.000000000000000000e+00
3.580000000000000000e+02	2.153538059217420653e+01	1.093112796719137236e+02	-4.687961177820097053e-02	1.181863010255672407e+03	6.328004971169920445e-02	0.000000000000000000e+00	1.354048748461545770e+01	1.000000000000000000e+00
3.590000000000000000e+02	1.180248821528968932e+02	6.436643926661044190e+01	-9.895642010099403585e-03	2.371394887735765451e+02	1.144101470795406694e-01	0.000000000000000000e+00	4.484455815620995267e+00	1.000000000000000000e+00
3.590000000000000000e+02	3.150867274504633997e+01	1.184697863708514376e+02	-9.452108801036120111e-02	2.398823317028124620e+03	5.011866714412283041e-02	0.000000000000000000e+00	1.354048748461545770e+01	1.000000000000000000e+00
3.600000000000000000e+02	1.048384039345562542e+02	4.382309353522429518e+01	-1.632963727652499142e-02	4.014903332991756315e+02	7.569961454563567393e-02	0.000000000000000000e+00	2.441131421374182153e+01	1.000000000000000000e+00
3.600000000000000000e+02	1.030056165975586282e+02	8.899532429475084427e+01	-3.626591158660965458e-02	9.107452183088603306e+02	5.685867322556126258e-02	0.000000000000000000e+00	1.299088118507230760e+01	1.000000000000000000e+00
3.610000000000000000e+02	1.160484702334061780e+02	1.370905753484765732e+01	-6.657763450373823874e-03	1.544306813022485869e+02	2.770638994770392438e-01	0.000000000000000000e+00	3.213286091614923379e+01	1.000000000000000000e+00
3.620000000000000000e+02	3.945408459330694484e+01	2.584876684136987279e+01	-2.526144260375968661e-02	6.296455755526856137e+02	6.680633185500273186e-02	0.000000000000000000e+00	2.311250964424148080e+01	1.000000000000000000e+00
3.620000000000000000e+02	7.224791273248776236e+01	4.844161402941532657e+01	-4.380209079907028402e-03	9.625252469208066941e+01	2.776293692684085324e-01	0.000000000000000000e+00	9.493801558917558836e+00	1.000000000000000000e+00
3.630000000000000000e+02	8.463078880456211550e+01	1.099840190885060451e+02	-2.988579594589267901e-03	6.070455306515066951e+01	4.460106672334306355e-01	0.000000000000000000e+00	2.113901084966302690e+01	1.000000000000000000e+00
3.650000000000000000e+02	1.992071400434029371e+01	7.912614964137532958e+00	-6.310945227685121721e-03	1.455715097555741693e+02	1.908808616625324861e-01	0.000000000000000000e+00	2.651901413569238741e+01	1.000000000000000000e+00
3.650000000000000000e+02	1.193861723656838052e+02	8.895822996277959760e+01	-8.019253239722329285e-03	1.892087604624960875e+02	1.584214967250865413e-01	0.000000000000000000e+00	1.638059776876666263e+01	1.000000000000000000e+00
3.670000000000000000e+02	1.184627254424815987e+02	2.757397574935879092e+01	-1.217452557096852621e-02	2.953515984029979791e+02	1.116457915009888557e-01	0.000000000000000000e+00	3.800564798337392602e+01	1.000000000000000000e+00
3.650000000000000000e+02	7.507523004321285498e+01	5.750464579944569010e+01	-3.688231178675316010e-03	7.857654767451212763e+01	3.535320358746046887e-01	0.000000000000000000e+00	9.493801558917558836e+00	1.000000000000000000e+00
3.660000000000000000e+02	7.368382330367235511e+01	8.048240035401710202e+01	-5.914034485186034015e-03	1.354327681137501713e+02	2.437814408107645825e-01	0.000000000000000000e+00	2.301984398480941252e+01	1.000000000000000000e+00
3.660000000000000000e+02	6.142759421843155820e+00	8.814045243807815666e+01	-1.811509519385535311e-02	4.470983116123433661e+02	9.510598575676143529e-02	0.000000000000000000e+00	2.452672031796159047e+01	1.000000000000000000e+00
3.680000000000000000e+02	3.871180587571510756e+01	3.758830375472629015e+01	-1.151869887577916182e-02	2.785990726777676514e+02	9.241568229751928598e-02	0.000000000000000000e+00	3.315458727047804643e+01	1.000000000000000000e+00
3.680000000000000000e+02	1.051826664059407079e+02	1.050364836656794409e+02	-3.231241478949130070e-03	6.690314103067662188e+01	4.194219662816268679e-01	0.000000000000000000e+00	1.399713641072669645e+01	1.000000000000000000e+00
3.700000000000000000e+02	2.791405832527226849e+01	7.684573891302333948e+01	-3.719118638812034944e-03	7.936554113013534106e+01	3.140546807840773891e-01	0.000000000000000000e+00	2.452672031796159047e+01	1.000000000000000000e+00
3.710000000000000000e+02	1.013640934729710921e+02	1.185026757204543486e+02	-9.377427528312359817e-03	2.239021480233381567e+02	1.086577722683357283e-01	0.000000000000000000e+00	1.399713641072669645e+01	1.000000000000000000e+00
3.720000000000000000e+02	5.916217711650555344e+01	1.149215512720663490e+01	-1.306715425372821128e-02	3.181530260983013250e+02	1.305344180052313563e-01	0.000000000000000000e+00	7.841902345022277565e+00	1.000000000000000000e+00
3.720000000000000000e+02	9.734492614102730101e+01	5.917251735019269177e+01	-3.136951483437491750e-01	7.997435131660164188e+03	6.391947348212312363e-02	0.000000000000000000e+00	1.618361331921599700e+01	1.000000000000000000e+00
3.740000000000000000e+02	6.325663381180796563e+01	2.757969012939266662e+01	-1.209799115585399702e-02	2.933965929610474745e+02	1.009155058410337036e-01	0.000000000000000000e+00	1.483305184899673179e+01	1.000000000000000000e+00
3.730000000000000000e+02	8.875970521726252116e+01	7.289123892897170265e+01	-1.465141555239869893e-02	3.586216107962767978e+02	8.155915662875123928e-02	0.000000000000000000e+00	1.618361331921599700e+01	1.000000000000000000e+00
3.720000000000000000e+02	7.352704396477165005e+01	1.094194989167343408e+02	-3.054593434104828451e-03	6.239081950233242679e+01	4.030870001289001969e-01	0.000000000000000000e+00	2.928148606491112105e+01	1.000000000000000000e+00
3.740000000000000000e+02	6.682005781246704146e+01	1.318102920045374660e+01	-1.286939117780285663e-02	3.131013393627018218e+02	9.349653213660069628e-02	0.000000000000000000e+00	7.841902345022277565e+00	1.000000000000000000e+00
3.760000000000000000e+02	3.684036172741905091e+01	2.255467622189597066e+01	-1.079301577761909367e-02	2.600621255552032949e+02	1.448745178491531727e-01	0.000000000000000000e+00	7.780353924734376925e+00	1.000000000000000000e+00
3.750000000000000000e+02	5.868441301504528695e+01	6.540239731735013606e+01	-5.586850029864089823e-02	1.411476393310195135e+03	4.755973877527541749e-02	0.000000000000000000e+00	7.369119113799730947e+00	1.000000000000000000e+00
3.750000000000000000e+02	7.101627306164563436e+01	7.487136256495884368e+01	-2.232105938928873046e-02	5.545360293817464026e+02	7.738754529182712005e-02	0.000000000000000000e+00	1.554786400343659203e+01	1.000000000000000000e+00
3.770000000000000000e+02	2.659895215023130177e+01	4.483034739059149842e+01	-4.061744922170078959e-03	8.811763321208138677e+01	3.435340841407270585e-01	0.000000000000000000e+00	1.929691498960792018e+01	1.000000000000000000e+00
3.790000000000000000e+02	4.652961632211746235e+01	1.081399978064858658e+02	-2.220628047488823129e-02	5.516041012819712250e+02	9.396707301454776395e-02	0.000000000000000000e+00	1.482007719385512345e+01	1.000000000000000000e+00
3.780000000000000000e+02	1.050362553264002514e+02	3.508310264912950771e+01	-5.829859198179195012e-02	1.473550983648274496e+03	6.069038942569071615e-02	0.000000000000000000e+00	2.293195332614969928e+01	1.000000000000000000e+00
3.780000000000000000e+02	8.586101984263873277e+00	1.035249631441330251e+02	-1.076439993350692195e-02	2.593311585662796119e+02	1.478622113991368003e-01	0.000000000000000000e+00	2.639819256656233293e+01	1.000000000000000000e+00
3.780000000000000000e+02	2.976699601068478174e+01	2.579526330319125904e+01	-4.564814654957343940e-03	1.009681144473259593e+02	3.738401479855187892e-01	0.000000000000000000e+00	7.698316219798264193e+00	1.000000000000000000e+00
3.790000000000000000e+02	8.806765768216190793e+01	7.002268783993319801e+01	-6.474519698904016018e-02	1.638223933097428926e+03	5.345982505310820088e-02	0.000000000000000000e+00	1.772736201655174426e+01	1.000000000000000000e+00
3.800000000000000000e+02	4.357012889322815852e+01	1.466351427229137627e+01	-3.388054974889977838e-02	8.498132131871734600e+02	7.755494433193010906e-02	0.000000000000000000e+00	1.037112351777230224e+01	1.000000000000000000e+00
3.790000000000000000e+02	3.784351822073130478e+01	8.112015133749171980e+01	-8.817928367461909389e-02	2.236827410093869275e+03	5.563755619849997114e-02	0.000000000000000000e+00	1.169122649212535237e+01	1.000000000000000000e+00
3.800000000000000000e+02	1.116058330240217202e+02	9.363850280943761106e+01	-8.879323868411457057e-03	2.111785208249792447e+02	2.497878223954252963e-01	0.000000000000000000e+00	5.395350033040043236e+00	1.000000000000000000e+00
3.820000000000000000e+02	5.300459075938177733e+01	2.271527064966640097e+01	-1.663037937824298276e-02	4.091725301854059467e+02	1.010194686503739225e-01	0.000000000000000000e+00	1.240321939919254213e+01	1.000000000000000000e+00
3.800000000000000000e+02	5.159311565387177723e+01	6.740674714928620403e+01	-8.804583800794343537e-03	2.092693504379768967e+02	3.244335787540332250e-01	0.000000000000000000e+00	7.369119113799730947e+00	1.000000000000000000e+00
3.800000000000000000e+02	5.480728867961155970e+01	7.915982208479523763e+01	-4.604831763430259316e-03	1.019903168737585730e+02	2.881594014807933313e-01	0.000000000000000000e+00	1.218464930472288543e+01	1.000000000000000000e+00
3.810000000000000000e+02	5.659162988767707247e+01	9.725925467753005194e+01	-6.243899811541527706e-02	1.579314077427795382e+03	5.695112738053986767e-02	0.000000000000000000e+00	1.024638216116536071e+01	1.000000000000000000e+00
3.810000000000000000e+02	2.931705353596414199e+01	1.198679193804558452e+02	-1.028133425057489204e-02	2.469916634837287290e+02	1.415796734331579154e-01	0.000000000000000000e+00	2.082826113991421479e+01	1.000000000000000000e+00
3.810000000000000000e+02	4.212599616130607671e+01	9.199880748513533035e+01	-5.892782209874583912e-03	1.348898971213274649e+02	3.321574368488522389e-01	0.000000000000000000e+00	1.169122649212535237e+01	1.000000000000000000e+00
3.820000000000000000e+02	1.149573019079082457e+02	9.786667715534218814e+01	-6.763914971639785334e-03	1.571422301059563722e+02	3.459929116917959124e-01	0.000000000000000000e+00	5.395350033040043236e+00	1.000000000000000000e+00
3.830000000000000000e+02	2.267743938687051042e+01	2.879563986251514152e+01	-4.434956740911414133e-03	9.765100634294933002e+01	2.469100796517542662e-01	0.000000000000000000e+00	7.698316219798264193e+00	1.000000000000000000e+00
3.840000000000000000e+02	8.522645568552222528e+01	4.822937604996263872e+01	-5.353043115985162484e-03	1.211027287708774622e+02	2.418671235884075621e-01	0.000000000000000000e+00	2.197773572414999776e+01	1.000000000000000000e+00
3.830000000000000000e+02	1.158340604262135720e+01	6.339654762001153188e+01	-7.330574175672458642e-03	1.716170493876796854e+02	2.106724759348156395e-01	0.000000000000000000e+00	1.687584269843700469e+01	1.000000000000000000e+00
3.830000000000000000e+02	1.120019074999086399e+02	1.323466624854454032e+01	-5.912132802886204200e-03	1.353841912841047872e+02	2.246734349301880984e-01	0.000000000000000000e+00	1.656461625796211834e+01	1.000000000000000000e+00
3.840000000000000000e+02	6.329536266507515307e+01	8.951016994177665254e+01	-9.523507898951929021e-03	2.276336447511191921e+02	3.465135415970560517e-01	0.000000000000000000e+00	1.024638216116536071e+01	1.000000000000000000e+00
3.840000000000000000e+02	3.224370936111878905e+01	9.912451874496537130e+01	-1.377749070475631395e-02	3.362979563927003710e+02	9.854070982059004447e-02	0.000000000000000000e+00	1.218340483443050282e+01	1.000000000000000000e+00
3.850000000000000000e+02	1.098005390691629657e+02	2.965235453909443564e+01	-1.309316896321804750e-02	3.188175493529350319e+02	9.473284293211614582e-02	0.000000000000000000e+00	1.656461625796211834e+01	1.000000000000000000e+00
3.850000000000000000e+02	4.094326105029115581e+01	7.898351598977639298e+01	-2.561582796832814757e-02	6.386980431941012739e+02	9.617928368370209924e-02	0.000000000000000000e+00	1.306892019456810949e+01	1.000000000000000000e+00
3.870000000000000000e+02	9.211305996541986474e+01	1.474660567096111841e+01	-6.889166346679839736e-03	1.603416681554751051e+02	1.537463721578385956e-01	0.000000000000000000e+00	1.994623315483897485e+01	1.000000000000000000e+00
3.860000000000000000e+02	1.031609439159114494e+01	9.552250278491926849e+01	-8.774261623933335766e-03	2.084947966547364331e+02	1.440303157889258889e-01	0.000000000000000000e+00	1.553498259904957202e+01	1.000000000000000000e+00
3.860000000000000000e+02	2.245722637629307528e+01	5.049096362960578688e+01	-3.864633745868407966e-03	8.308259868856188746e+01	2.930787706761855960e-01	0.000000000000000000e+00	1.687584269843700469e+01	1.000000000000000000e+00
3.860000000000000000e+02	5.394203165097540875e+01	8.217318865898525360e+01	-3.412129538035838655e-02	8.559628521296423287e+02	6.681099386286637465e-02	0.000000000000000000e+00	1.188764465330922881e+01	1.000000000000000000e+00
3.880000000000000000e+02	6.211277235637799521e+01	9.708466824703457121e+00	-7.498417280384916950e-03	1.759044563354650279e+02	2.262188231878976552e-01	0.000000000000000000e+00	3.042038953825873548e+01	1.000000000000000000e+00
3.880000000000000000e+02	1.207231429305711430e+02	6.331294968688439440e+01	-1.791945683181225130e-02	4.421008988552694063e+02	8.343496897305791027e-02	0.000000000000000000e+00	3.538840121871388078e+01	1.000000000000000000e+00
3.900000000000000000e+02	1.335388078735478601e+01	8.028742686891260405e+01	-5.314988352122577281e-03	1.201306527403471023e+02	2.396041735872581624e-01	0.000000000000000000e+00	1.553498259904957202e+01	1.000000000000000000e+00
3.920000000000000000e+02	2.015179463824071959e+01	5.463775512547338309e+01	-1.487852376883707500e-02	3.644228937666147203e+02	8.046133441856762047e-02	0.000000000000000000e+00	7.837092100237314618e+00	1.000000000000000000e+00
3.900000000000000000e+02	7.585317021999667020e+01	1.052690049468218234e+02	-5.515222553151181289e-03	1.252454622295126256e+02	2.336545401911176434e-01	0.000000000000000000e+00	8.989064524222152741e+00	1.000000000000000000e+00
3.930000000000000000e+02	9.370669982159094502e+01	1.201120869669210300e+01	-9.500223350894463140e-03	2.270388611090467634e+02	1.485982977385498227e-01	0.000000000000000000e+00	9.748095270830729575e+00	1.000000000000000000e+00
3.930000000000000000e+02	4.317688669913260213e+01	1.040550458346685048e+02	-6.816755519690857051e-03	1.584919962058332032e+02	1.728404080916947638e-01	0.000000000000000000e+00	1.499312415363236539e+01	1.000000000000000000e+00
3.950000000000000000e+02	1.033558008804058943e+02	1.339692517778362202e+01	-1.018690215883056964e-02	2.445794773713941481e+02	1.233002811223717909e-01	0.000000000000000000e+00	9.748095270830729575e+00	1.000000000000000000e+00
3.950000000000000000e+02	1.183955667648394581e+02	2.746962563036961313e+01	-5.697698189015126639e-03	1.299066445303578803e+02	2.142871639735142164e-01	0.000000000000000000e+00	2.059697686280162898e+01	1.000000000000000000e+00
3.940000000000000000e+02	1.863816783239760611e+01	3.462408597427364754e+01	-7.281339112832035769e-03	1.703593822892408980e+02	2.035120648357960915e-01	0.000000000000000000e+00	1.275459975030594251e+01	1.000000000000000000e+00
3.940000000000000000e+02	1.736063228928136937e+01	4.731454371726223940e+01	-8.030280519290448199e-03	1.894904427819248269e+02	1.993007910291414442e-01	0.000000000000000000e+00	7.837092100237314618e+00	1.000000000000000000e+00
3.940000000000000000e+02	3.985563162303699158e+01	1.292551992238742287e+01	-4.519471151586474875e-03	9.980985386985248908e+01	2.962140338285559338e-01	0.000000000000000000e+00	3.034812248583366312e+01	1.000000000000000000e+00
3.950000000000000000e+02	5.373758104053445095e+01	5.604261595318771327e+01	-6.055750162562301836e-02	1.531252876841756006e+03	6.121668933818524838e-02	0.000000000000000000e+00	2.221994220462585901e+01	1.000000000000000000e+00
3.950000000000000000e+02	7.595613260324390126e+01	5.629120805309226938e+01	-1.484548409644180673e-02	3.635789239102259103e+02	8.504329597990567535e-02	0.000000000000000000e+00	2.221994220462585901e+01	1.000000000000000000e+00
3.940000000000000000e+02	8.346225797764856225e+01	1.100549285271750790e+02	2.934610762410164771e-03	-5.932596592303989524e+01	4.914470984657420827e-01	0.000000000000000000e+00	8.989064524222152741e+00	1.000000000000000000e+00
3.980000000000000000e+02	3.404561447066458157e+01	1.159467925262123060e+02	-4.161865386534988748e-03	9.067512388331863349e+01	3.257909700544810994e-01	0.000000000000000000e+00	1.499312415363236539e+01	1.000000000000000000e+00
4.000000000000000000e+02	2.468209576185283183e+01	3.437792705630967305e+01	-8.171965479054960416e-03	1.931096625403517919e+02	1.404320626667207028e-01	0.000000000000000000e+00	1.690131789098842674e+01	1.000000000000000000e+00
4.000000000000000000e+02	8.536239272129661160e+00	3.937451235684338968e+01	-1.604911226489371887e-02	3.943245644941005708e+02	8.544783163482116972e-02	0.000000000000000000e+00	1.690131789098842674e+01	1.000000000000000000e+00
4.000000000000000000e+02	9.165802623747249811e+01	3.055809570616058934e+01	-1.005401102060476427e-02	2.411848881786804668e+02	1.484572023475945191e-01	0.000000000000000000e+00	2.766421552288480612e+01	1.000000000000000000e+00
4.000000000000000000e+02	5.555039250372333015e+01	4.425001054784890187e+01	-3.027683470523350514e-03	6.170342775620419928e+01	3.986680491352417866e-01	0.000000000000000000e+00	2.473806534530459800e+01	1.000000000000000000e+00
4.010000000000000000e+02	1.045974812946161734e+02	1.023804283714139416e+02	-1.279513976878217732e-02	3.112046513369203353e+02	8.978182338182327804e-02	0.000000000000000000e+00	2.841275095961202979e+01	1.000000000000000000e+00
4.020000000000000000e+02	2.110797246770303204e+01	9.063598105229068835e+01	-8.173807891566355413e-03	1.931567253745121491e+02	2.071560632795833579e-01	0.000000000000000000e+00	1.067734859769179145e+01	1.000000000000000000e+00
4.020000000000000000e+02	6.141463686459912452e+01	1.165341201129879778e+02	-7.595204218137930827e-03	1.783767949524611822e+02	1.746226727027713199e-01	0.000000000000000000e+00	2.116197615808674826e+01	1.000000000000000000e+00
4.040000000000000000e+02	3.956396630851279639e+01	2.537129092670809527e+01	-5.292719361658024257e-03	1.195618106386625783e+02	2.584641765125741397e-01	0.000000000000000000e+00	1.739510176281213560e+01	1.000000000000000000e+00
4.040000000000000000e+02	1.122049503661001779e+02	4.908193789262499251e+01	-1.236206302831263822e-02	3.001420805557477252e+02	1.871409521700517775e-01	0.000000000000000000e+00	2.269115904481174439e+01	1.000000000000000000e+00
4.050000000000000000e+02	3.323120302230389456e+01	9.410055250277272876e+01	-1.577276495484158242e-02	3.872655114627049784e+02	8.511467101903724686e-02	0.000000000000000000e+00	1.016609300089383083e+01	1.000000000000000000e+00
4.060000000000000000e+02	1.975873915070634013e+01	1.012277392884352878e+02	-4.637557777028195050e-02	1.168987897446157604e+03	5.939953801326092186e-02	0.000000000000000000e+00	1.067734859769179145e+01	1.000000000000000000e+00
4.060000000000000000e+02	9.414433740153830854e+01	6.281885742144373097e+01	-3.994032861282332258e-01	1.018677538515742344e+04	5.939631424079705457e-02	0.000000000000000000e+00	2.269115904481174439e+01	1.000000000000000000e+00
4.060000000000000000e+02	3.636956929218358425e+01	8.443100731910953982e+01	-1.127652609850791389e-02	2.724129785298073898e+02	1.963793096433709140e-01	0.000000000000000000e+00	1.016609300089383083e+01	1.000000000000000000e+00
4.060000000000000000e+02	8.229377996541894902e+01	1.199823976962054246e+02	-6.377173630013123137e-03	1.472632570142312716e+02	2.116610409044453744e-01	0.000000000000000000e+00	2.116197615808674826e+01	1.000000000000000000e+00
4.080000000000000000e+02	5.491979036148464388e+01	9.424193541543134245e+01	-4.464342413139330001e-02	1.124741530824630217e+03	5.891825326414190656e-02	0.000000000000000000e+00	1.938087118287375432e+01	1.000000000000000000e+00
4.070000000000000000e+02	1.906483317039561953e+01	4.539503966994237771e+01	-6.834137174927016126e-03	1.589359955560071853e+02	2.724269973525280664e-01	0.000000000000000000e+00	2.865597622044013093e+01	1.000000000000000000e+00
4.100000000000000000e+02	1.142173810958280598e+02	4.450185066623689778e+01	-7.148817513802837587e-01	1.824539993285921446e+04	7.230504093441281199e-02	0.000000000000000000e+00	2.717424920072600969e+01	1.000000000000000000e+00
4.100000000000000000e+02	7.360208894065492302e+01	8.908539707989281453e+01	-1.714514485220802395e-02	4.223217690137670388e+02	6.583256371690460185e-02	0.000000000000000000e+00	7.519044481411659930e+00	1.000000000000000000e+00
4.120000000000000000e+02	2.335908209479359243e+01	9.143575095435888045e+01	-1.128102533533540015e-02	2.725279076433205319e+02	1.080597977928275943e-01	0.000000000000000000e+00	1.587094217952380681e+01	1.000000000000000000e+00
4.120000000000000000e+02	8.979547689900742569e+01	6.315057841015311624e+01	-6.283470689413679124e-03	1.448696964372732623e+02	2.834619585549744691e-01	0.000000000000000000e+00	1.864287656577523578e+01	1.000000000000000000e+00
4.150000000000000000e+02	2.991775034925946741e+01	4.082197381802079406e+01	-1.377873402321370434e-02	3.363297158873883177e+02	9.993252733127144793e-02	0.000000000000000000e+00	8.672877068032059711e+00	1.000000000000000000e+00
4.140000000000000000e+02	5.827303980253181948e+01	7.303406902237766474e+01	-7.411314687855399819e-03	1.736794959415248911e+02	1.897708632485186619e-01	0.000000000000000000e+00	1.445258856761934574e+01	1.000000000000000000e+00
4.130000000000000000e+02	1.473816096223426619e+01	7.811034197406938517e+01	-4.542966604351964151e-03	1.004100248902866923e+02	2.977506518337955654e-01	0.000000000000000000e+00	1.587094217952380681e+01	1.000000000000000000e+00
4.150000000000000000e+02	8.452211527944642455e+01	8.103209131807207655e+01	-2.055585110609142035e-02	5.094453104592512318e+02	7.191735089984363505e-02	0.000000000000000000e+00	1.356844533958386911e+01	1.000000000000000000e+00
4.140000000000000000e+02	1.033327612185417195e+02	8.847742156708514472e+01	-3.746960774550307793e-02	9.414925956497608013e+02	6.304201729793845743e-02	0.000000000000000000e+00	1.373452643049963129e+01	1.000000000000000000e+00
4.140000000000000000e+02	4.425781361857345075e+01	1.140864526933795275e+02	-1.320953046088307534e-02	3.217899031734772848e+02	1.325337814784767199e-01	0.000000000000000000e+00	2.722022305270694886e+01	1.000000000000000000e+00
4.150000000000000000e+02	4.414282816988713876e+01	4.183382304714839961e+01	-1.600321429322760017e-02	3.931521405035666703e+02	9.607725238147268865e-02	0.000000000000000000e+00	1.421172744667615184e+01	1.000000000000000000e+00
4.140000000000000000e+02	6.664085901300605030e+01	9.192745756620425368e+01	-7.256431779735116570e-03	1.697231460068301203e+02	2.506565552424581123e-01	0.000000000000000000e+00	7.519044481411659930e+00	1.000000000000000000e+00
4.160000000000000000e+02	2.665790568288403506e+01	3.278504596041873498e+01	-7.867361043519182848e-03	1.853288056771542074e+02	2.087335837751436163e-01	0.000000000000000000e+00	8.672877068032059711e+00	1.000000000000000000e+00
4.170000000000000000e+02	3.794371034444732516e+01	5.462226060632358582e+01	-7.955337918426305319e-03	1.875760988582916013e+02	1.350382903046539740e-01	0.000000000000000000e+00	1.309800951963810256e+01	1.000000000000000000e+00
4.170000000000000000e+02	2.485418363853817070e+01	5.509358214394028863e+01	-3.208964230543692991e-03	6.633408798703425191e+01	4.094353087304979377e-01	0.000000000000000000e+00	1.309800951963810256e+01	1.000000000000000000e+00
4.170000000000000000e+02	1.142358786662670838e+02	8.012522148619629547e+01	-1.491002845536668064e-02	3.652276537366250295e+02	7.751154966053219741e-02	0.000000000000000000e+00	1.373452643049963129e+01	1.000000000000000000e+00
4.160000000000000000e+02	7.241409320353885448e+01	1.097676551515959034e+02	-4.314084167092550014e-03	9.456342098354177494e+01	3.450632830362072578e-01	0.000000000000000000e+00	1.875107684653206874e+01	1.000000000000000000e+00
4.170000000000000000e+02	4.973717226854380868e+01	8.742342263631148569e+01	-6.730889596024999637e-03	1.562986254484601716e+02	1.893159498934622320e-01	0.000000000000000000e+00	1.673064649033685569e+01	1.000000000000000000e+00
4.190000000000000000e+02	6.813762663287452881e+01	6.247152941433308371e+01	-7.269601593142423733e-03	1.700595575001724171e+02	1.484220323598642866e-01	0.000000000000000000e+00	1.445258856761934574e+01	1.000000000000000000e+00
4.200000000000000000e+02	1.141220077362845871e+02	5.349253993686592423e+01	-9.657789465252294980e-03	2.310637512264610791e+02	2.981673729787991389e-01	0.000000000000000000e+00	2.663292498199808023e+01	1.000000000000000000e+00
4.230000000000000000e+02	3.614697027223744641e+01	2.889530452441425368e+01	-1.531474322182305690e-02	3.755657424209890110e+02	8.851926799882192665e-02	0.000000000000000000e+00	1.404248045318642291e+01	1.000000000000000000e+00
4.230000000000000000e+02	1.160162063665359682e+02	7.278766415118749222e+00	-9.609671746088859282e-03	2.298346257058963431e+02	1.458150316251277667e-01	0.000000000000000000e+00	1.531035303940348413e+01	1.000000000000000000e+00
4.230000000000000000e+02	1.131907268768730574e+02	2.246905639391368226e+01	-6.972018619010010750e-03	1.624580577958879815e+02	1.482166502403112762e-01	0.000000000000000000e+00	1.110358992519295818e+01	1.000000000000000000e+00
4.230000000000000000e+02	6.827030126085412576e+01	3.144300951243207010e+01	-8.497070641837169147e-03	2.014141927506408933e+02	2.089263741470448466e-01	0.000000000000000000e+00	1.012313376014413180e+01	1.000000000000000000e+00
4.230000000000000000e+02	6.483755210868157803e+01	4.096635295809381461e+01	-9.713652810149284167e-03	2.324907320574472180e+02	1.684175117359031359e-01	0.000000000000000000e+00	1.012313376014413180e+01	1.000000000000000000e+00
4.230000000000000000e+02	1.023288049476165895e+02	1.203243304047358890e+02	-6.250413071717898783e-03	1.440252681837031901e+02	1.827829956182117632e-01	0.000000000000000000e+00	1.392190011592452770e+01	1.000000000000000000e+00
4.240000000000000000e+02	4.367795887348655981e+01	4.074753924897057544e+01	-4.268352984819819874e-03	9.339525748381126391e+01	3.676180085022455746e-01	0.000000000000000000e+00	1.087830720712089416e+01	1.000000000000000000e+00
4.240000000000000000e+02	3.727496906345942307e+01	4.954181518193896494e+01	-8.312261864468938749e-03	1.966934123679276070e+02	1.936902053363134257e-01	0.000000000000000000e+00	1.087830720712089416e+01	1.000000000000000000e+00
4.230000000000000000e+02	9.376589658323204901e+01	1.093472678112670593e+02	-3.510441482846536187e-03	7.403506365914658716e+01	3.594440143353321293e-01	0.000000000000000000e+00	1.392190011592452770e+01	1.000000000000000000e+00
4.270000000000000000e+02	7.506316811448181170e+01	4.145595581414929853e+01	-1.066818106180852412e-02	2.568733307053466319e+02	1.032578047064410809e-01	0.000000000000000000e+00	1.023733039687279067e+01	1.000000000000000000e+00
4.280000000000000000e+02	6.163451490538422561e+00	7.748646711682744126e+01	-1.046093819067842913e-02	2.515794908000115129e+02	1.353168259519851313e-01	0.000000000000000000e+00	1.265784715434066321e+01	1.000000000000000000e+00
4.280000000000000000e+02	8.856634545146695814e+01	9.599318230953383591e+01	-3.254858854499705773e-02	8.157894162038162449e+02	6.405764950774295308e-02	0.000000000000000000e+00	1.433062914039160773e+01	1.000000000000000000e+00
4.280000000000000000e+02	1.038126092675963150e+02	1.652425872423475184e+01	-4.056518844109342596e-03	8.798413756788643525e+01	3.166990276401707716e-01	0.000000000000000000e+00	6.284221529253997574e+00	1.000000000000000000e+00
4.290000000000000000e+02	4.571126500565193851e+01	2.562687734377833948e+01	-7.390038571326380985e-03	1.731360159458189116e+02	2.942663100772450191e-01	0.000000000000000000e+00	6.663329825108639248e+00	1.000000000000000000e+00
4.300000000000000000e+02	4.222700586262370592e+01	5.276463633216084759e+01	-1.480762001456576923e-02	3.626117186861272330e+02	1.141460229853323849e-01	0.000000000000000000e+00	2.124386775580764208e+01	1.000000000000000000e+00
4.290000000000000000e+02	4.242769601054755668e+01	1.026885459696591028e+02	-7.308460214466193199e-03	1.710521673743183158e+02	1.554055110488630209e-01	0.000000000000000000e+00	1.605399773928193241e+01	1.000000000000000000e+00
4.310000000000000000e+02	2.021163378397041299e+01	1.008615663067713619e+01	-1.047333639351156684e-02	2.518961921685777838e+02	1.245784138625259940e-01	0.000000000000000000e+00	7.422058741174545560e+00	1.000000000000000000e+00
4.300000000000000000e+02	1.188854812198532613e+02	3.116200627577232041e+01	-5.128655724246100785e-03	1.153709469143298918e+02	2.774331296246724810e-01	0.000000000000000000e+00	2.101083345019131343e+01	1.000000000000000000e+00
4.300000000000000000e+02	9.258587346237797533e+01	5.370455301343444177e+01	-9.908559081794063653e-03	2.374694441984574382e+02	1.413101133064404991e-01	0.000000000000000000e+00	9.975688357091694769e+00	1.000000000000000000e+00
4.320000000000000000e+02	5.952723115955704714e+01	1.200503618372828285e+01	-1.151352317521901585e-02	2.784668638832554279e+02	2.030024347912955385e-01	0.000000000000000000e+00	1.940194519514693994e+01	1.000000000000000000e+00
4.300000000000000000e+02	7.527031532915411560e+01	8.231224402337110746e+01	-6.449342543143827058e-03	1.491067494835869525e+02	3.001331833270627358e-01	0.000000000000000000e+00	1.907753887175291752e+01	1.000000000000000000e+00
4.320000000000000000e+02	4.028550450581424514e+01	2.949483382706293710e+01	-1.224131877994504881e-02	2.970577731590084340e+02	1.262534899309496472e-01	0.000000000000000000e+00	6.176012862811854021e+00	1.000000000000000000e+00
4.310000000000000000e+02	1.255409209482474253e+01	6.656031467191358786e+01	-9.246930545692511050e-02	2.346412306221234758e+03	5.377766734616673538e-02	0.000000000000000000e+00	9.311858341702963671e+00	1.000000000000000000e+00
4.330000000000000000e+02	5.814166862572781724e+01	6.683678706909196876e+01	-3.435086310111956902e-03	7.211018094390317401e+01	3.860233641395860449e-01	0.000000000000000000e+00	2.124386775580764208e+01	1.000000000000000000e+00
4.330000000000000000e+02	1.295938274012960179e+01	1.166470366974671791e+01	-5.050015837297269425e-03	1.133621590153269238e+02	3.185314683590682039e-01	0.000000000000000000e+00	7.422058741174545560e+00	1.000000000000000000e+00
4.330000000000000000e+02	9.884204685690207270e+01	1.267913849852881292e+01	-6.408573739397320154e-03	1.480653456515074993e+02	1.787007252380347078e-01	0.000000000000000000e+00	6.284221529253997574e+00	1.000000000000000000e+00
4.340000000000000000e+02	5.581236793006232944e+01	9.382393086127328274e+01	-1.707134491813427912e-02	4.204366135250388652e+02	8.501348675472464311e-02	0.000000000000000000e+00	1.605399773928193241e+01	1.000000000000000000e+00
4.350000000000000000e+02	8.330529915972222454e+01	5.736314547648638751e+01	-1.102635756986025846e-02	2.660226398282046034e+02	1.015668875579668340e-01	0.000000000000000000e+00	9.975688357091694769e+00	1.000000000000000000e+00
4.350000000000000000e+02	3.543207068995545228e+01	7.502224573187811529e+01	-3.777879703208836693e-03	8.086654169959996352e+01	3.276611371655215876e-01	0.000000000000000000e+00	1.489636970143662609e+01	1.000000000000000000e+00
4.360000000000000000e+02	9.900907879980579196e+01	8.584967684218406703e+01	-1.203417095871565576e-02	2.917663612211811710e+02	9.790043177598650725e-02	0.000000000000000000e+00	1.506919872536229477e+01	1.000000000000000000e+00
4.340000000000000000e+02	7.375683821234993331e+01	1.178288730608390011e+02	-4.043924039988739706e-03	8.766241418946599140e+01	3.019989087625321034e-01	0.000000000000000000e+00	2.007640022641020394e+01	1.000000000000000000e+00
4.350000000000000000e+02	4.434310458763972917e+01	2.483876075444183584e+01	-4.740571607464819613e-03	1.054576737926030034e+02	4.214314610977534237e-01	0.000000000000000000e+00	6.176012862811854021e+00	1.000000000000000000e+00
4.350000000000000000e+02	8.189356731473047546e+01	2.764102384566379556e+01	-1.462797369554774685e-02	3.580228088371260924e+02	8.167699888328350255e-02	0.000000000000000000e+00	2.260771929966005445e+01	1.000000000000000000e+00
4.360000000000000000e+02	2.157726576282230724e+01	6.425965330328533298e+01	-2.047511075092128818e-02	5.073828679161624109e+02	7.905562952311007141e-02	0.000000000000000000e+00	9.311858341702963671e+00	1.000000000000000000e+00
4.360000000000000000e+02	1.227816565012445338e+01	9.241251630882032941e+01	-7.993412293891052206e-03	1.885486758502377427e+02	1.868016001823256111e-01	0.000000000000000000e+00	4.127072225991363474e+00	1.000000000000000000e+00
4.360000000000000000e+02	7.240381694307318128e+01	9.779811722148315312e+01	-6.930730508084709252e-03	1.614033887110582555e+02	1.839155598891863974e-01	0.000000000000000000e+00	1.706078361556165390e+01	1.000000000000000000e+00
4.390000000000000000e+02	1.077210369075607872e+02	9.961516761817381393e+01	-6.482272297323591823e-03	1.499479115742254578e+02	1.722440353081745590e-01	0.000000000000000000e+00	1.322322267143569263e+01	1.000000000000000000e+00
4.380000000000000000e+02	1.273557413106589387e+01	3.222585271581179711e+01	-3.629193517234020547e-03	7.706848167276578465e+01	3.835816332228915160e-01	0.000000000000000000e+00	1.519638197938059498e+01	1.000000000000000000e+00
4.380000000000000000e+02	1.116761384162908683e+02	7.768718023288164432e+01	-3.195497449689007220e-03	6.599009071708624674e+01	4.037616770448957393e-01	0.000000000000000000e+00	1.506919872536229477e+01	1.000000000000000000e+00
4.390000000000000000e+02	2.467333781998079800e+01	4.162903427158684622e+01	-3.707594991318966405e-03	7.907117952135639882e+01	3.149504892287982027e-01	0.000000000000000000e+00	1.519638197938059498e+01	1.000000000000000000e+00
4.400000000000000000e+02	3.444387524606273843e+01	8.988580183553476388e+01	-2.749811943061721692e-02	6.867795506650255675e+02	1.305156992416195427e-01	0.000000000000000000e+00	1.489636970143662609e+01	1.000000000000000000e+00
4.400000000000000000e+02	4.956767119529027354e+01	2.939493498628296564e+01	-7.420178430368589220e-03	1.739059125780589454e+02	1.973007162641580159e-01	0.000000000000000000e+00	6.932158384563225084e+00	1.000000000000000000e+00
4.400000000000000000e+02	1.002352490287162290e+01	5.057546704315904407e+01	-3.465026810160586144e-03	7.287498512307141141e+01	3.980979047858181907e-01	0.000000000000000000e+00	1.408714262997328603e+01	1.000000000000000000e+00
4.410000000000000000e+02	1.116368299929204078e+01	6.461639389975856318e+01	-1.238106669925715005e-02	3.006275128943624964e+02	2.055384570281933998e-01	0.000000000000000000e+00	1.041969144581866935e+01	1.000000000000000000e+00
4.410000000000000000e+02	1.096688750306894775e+02	1.126941409901345281e+02	-7.227683937179187924e-03	1.689888072318218804e+02	2.332728855855328298e-01	0.000000000000000000e+00	1.098791258507243818e+01	1.000000000000000000e+00
4.410000000000000000e+02	4.345748948749321272e+01	2.333967217570193853e+01	-7.880849185894612738e-03	1.856733486086747291e+02	2.410363996224241800e-01	0.000000000000000000e+00	8.602355968425362320e+00	1.000000000000000000e+00
4.410000000000000000e+02	1.313803706566846330e+01	8.837601456754984497e+01	-6.876547030347207601e-03	1.600193186337982070e+02	2.377245562975431881e-01	0.000000000000000000e+00	4.127072225991363474e+00	1.000000000000000000e+00
4.420000000000000000e+02	9.035411856387648299e+01	8.992257181550118617e+01	-8.646814114636389853e-03	2.052392602549911658e+02	1.689431126847906750e-01	0.000000000000000000e+00	1.038375023265883712e+01	1.000000000000000000e+00
4.430000000000000000e+02	8.039032127119230609e+01	7.668740529975004883e+00	-3.760633724284412165e-03	8.042600808346715269e+01	3.740072968599421621e-01	0.000000000000000000e+00	2.102328836827637915e+01	1.000000000000000000e+00
4.430000000000000000e+02	1.040384891869651938e+02	1.849999683089549407e+01	-6.288862244005198089e-03	1.450074190363317257e+02	1.977789891974334191e-01	0.000000000000000000e+00	1.006475423097528221e+01	1.000000000000000000e+00
4.450000000000000000e+02	2.561413356981740463e+01	7.324091625155838869e+01	-1.965171779215997561e-02	4.863500069106501087e+02	7.044940055371018417e-02	0.000000000000000000e+00	1.682848500275326487e+01	1.000000000000000000e+00
4.440000000000000000e+02	1.183836900556764533e+02	1.193863918863169573e+02	-2.066014021064339901e-02	5.121092854387445641e+02	7.686117054161767381e-02	0.000000000000000000e+00	1.098791258507243818e+01	1.000000000000000000e+00
4.460000000000000000e+02	8.035600594861685408e+01	9.272614329253342191e+01	-1.051980947726498250e-02	2.530833068999857005e+02	1.136654388512249314e-01	0.000000000000000000e+00	1.038375023265883712e+01	1.000000000000000000e+00
4.460000000000000000e+02	1.020110549541749023e+01	9.531566343174149836e+01	-8.095545138931899837e-03	1.911575710453986119e+02	1.773483115966549839e-01	0.000000000000000000e+00	7.535535376243240435e+00	1.000000000000000000e+00
4.460000000000000000e+02	6.642328807438190097e+01	9.976795887014040431e+01	-3.252659277388197673e-03	6.745024016823869317e+01	3.744093604387381813e-01	0.000000000000000000e+00	1.130086076395542705e+01	1.000000000000000000e+00
4.450000000000000000e+02	1.987532944143275415e+01	1.166095363890288041e+02	-8.417062546246282043e-03	1.993704551451962175e+02	1.339031765557677778e-01	0.000000000000000000e+00	1.519732666005712574e+01	1.000000000000000000e+00
4.470000000000000000e+02	6.967262150577089130e+01	2.575491109076510909e+01	-4.830783319730468615e-03	1.077620539612251349e+02	2.509093305680987207e-01	0.000000000000000000e+00	1.936122760618647476e+01	1.000000000000000000e+00
4.470000000000000000e+02	5.922643574708807535e+01	8.541104406682872252e+01	-7.321289364178209212e-03	1.713798769081934381e+02	1.942552416354094147e-01	0.000000000000000000e+00	1.105290541613744715e+01	1.000000000000000000e+00
4.470000000000000000e+02	2.497281088199906307e+01	1.022926086258679845e+02	-6.986753139531528753e-03	1.628344383791980192e+02	1.819035764299380409e-01	0.000000000000000000e+00	1.519732666005712574e+01	1.000000000000000000e+00
4.470000000000000000e+02	5.579814556341541731e+01	9.591882901678911821e+01	-4.120189318342771211e-03	8.961054476563727178e+01	3.409908834093674512e-01	0.000000000000000000e+00	1.105290541613744715e+01	1.000000000000000000e+00
4.490000000000000000e+02	5.197281984934851806e+01	1.790799094704852479e+01	-3.272720535059022925e-03	6.796268764510440974e+01	3.736490037885950022e-01	0.000000000000000000e+00	1.936122760618647476e+01	1.000000000000000000e+00
4.480000000000000000e+02	9.762061424915277996e+01	2.625307099618851936e+01	-4.099354160691423207e-03	8.907832868309026253e+01	3.391814660215345389e-01	0.000000000000000000e+00	1.006475423097528221e+01	1.000000000000000000e+00
4.490000000000000000e+02	1.061182517038046598e+02	8.780340309153756095e+01	-1.382277660406474595e-01	3.515272606813915900e+03	5.068280866398855444e-02	0.000000000000000000e+00	2.535421163706776682e+01	1.000000000000000000e+00
4.480000000000000000e+02	9.805964141264745138e+01	1.118428466772879943e+02	-3.346148348873259886e-03	6.983833764363831165e+01	3.964431773654889524e-01	0.000000000000000000e+00	2.167883824297032902e+01	1.000000000000000000e+00
4.510000000000000000e+02	4.108724411989798142e+01	2.550238601965530805e+01	-7.145549852012485909e-03	1.668907630613628896e+02	1.681070217420369550e-01	0.000000000000000000e+00	5.461266975214333286e+01	1.000000000000000000e+00
4.500000000000000000e+02	1.034469172732580944e+02	2.221454626959207701e+01	-4.983976063086969881e-03	1.116752300987981386e+02	2.604278767009260420e-01	0.000000000000000000e+00	5.261903385827424451e+00	1.000000000000000000e+00
4.500000000000000000e+02	1.201786630385603729e+02	5.451028540418020896e+01	-6.480376464223594826e-03	1.498994841573310168e+02	2.192423229685656061e-01	0.000000000000000000e+00	1.991959145685201449e+01	1.000000000000000000e+00
4.520000000000000000e+02	5.949792072251953812e+01	9.066687370909328081e+01	-1.003205918395073774e-02	2.406241474967897318e+02	1.173653512455687942e-01	0.000000000000000000e+00	1.328602646159509959e+01	1.000000000000000000e+00
4.530000000000000000e+02	7.280818831359489707e+01	7.285625363429853962e+01	-1.040508915285495023e-02	2.501528754308444320e+02	1.289371569842370224e-01	0.000000000000000000e+00	1.963026223743503351e+01	1.000000000000000000e+00
4.530000000000000000e+02	9.568961687784852188e+01	1.032056891129928715e+02	-1.110886646246116161e-02	2.681302581304113914e+02	1.775004447129847618e-01	0.000000000000000000e+00	5.907871208169340527e+00	1.000000000000000000e+00
4.530000000000000000e+02	5.402497089610611170e+01	7.856045725599840068e+01	-4.190791599863537449e-03	9.141401898544633298e+01	3.173142053109903049e-01	0.000000000000000000e+00	1.328602646159509959e+01	1.000000000000000000e+00
4.540000000000000000e+02	6.740687043835083436e+00	1.044834194061437387e+02	-4.213161098773583746e-02	1.060579436456173198e+03	5.846777976452310899e-02	0.000000000000000000e+00	4.153927747239715274e+01	1.000000000000000000e+00
4.540000000000000000e+02	1.085494473619477418e+02	1.209396214481574390e+02	-3.377105153106742252e-02	8.470161759141274160e+02	5.882888596562962924e-02	0.000000000000000000e+00	1.829793454834107536e+01	1.000000000000000000e+00
4.550000000000000000e+02	1.060488578625352289e+02	2.678811516178712893e+01	-6.491555920646528179e-03	1.501850537029031045e+02	2.018869369023936766e-01	0.000000000000000000e+00	5.261903385827424451e+00	1.000000000000000000e+00
4.550000000000000000e+02	1.064381506153065402e+02	4.008848100409563386e+01	-7.623783867408026778e-03	1.791068373754477818e+02	2.545978721759933894e-01	0.000000000000000000e+00	1.330606179102619002e+01	1.000000000000000000e+00
4.550000000000000000e+02	9.141262913025660453e+01	1.145252727182120367e+02	-9.744972813180824076e-03	2.332907744472262266e+02	1.134390729545048382e-01	0.000000000000000000e+00	1.210064449476133852e+01	1.000000000000000000e+00
4.560000000000000000e+02	9.009286579555204355e+01	1.013137801471254704e+02	-9.867690303895238976e-03	2.364254866131214214e+02	2.122466155304413293e-01	0.000000000000000000e+00	5.907871208169340527e+00	1.000000000000000000e+00
4.560000000000000000e+02	9.311551404471786952e+01	7.321536817948279463e+01	-5.481884141683017984e-03	1.243938613418765158e+02	2.173393121798881111e-01	0.000000000000000000e+00	2.031050077192810122e+01	1.000000000000000000e+00
4.590000000000000000e+02	2.177346724149889923e+01	1.001526290507687911e+01	-1.236512850924070123e-02	3.002203856148194063e+02	1.509934526508106556e-01	0.000000000000000000e+00	1.991874666605104593e+01	1.000000000000000000e+00
4.590000000000000000e+02	3.428075909906517893e+01	4.486567978813030777e+01	-3.245997100548864145e-02	8.135257577995290603e+02	5.946118594072224983e-02	0.000000000000000000e+00	1.662371366246876292e+01	1.000000000000000000e+00
4.590000000000000000e+02	1.804387027991098336e+01	4.130038913992558491e+01	-3.724301244180444267e-03	7.949792630200292365e+01	3.689283735083078719e-01	0.000000000000000000e+00	1.662371366246876292e+01	1.000000000000000000e+00
4.590000000000000000e+02	4.685111952464867358e+01	7.980686416275342765e+01	-7.771732969824200754e-02	1.969585843974291492e+03	5.407465286303425600e-02	0.000000000000000000e+00	1.413473247261220678e+01	1.000000000000000000e+00
4.590000000000000000e+02	4.819768811601873182e+01	1.018702536957906801e+02	-3.669325465967726400e-03	7.809361759433863881e+01	3.475231550929926971e-01	0.000000000000000000e+00	2.210444309766256410e+01	1.000000000000000000e+00
4.610000000000000000e+02	7.151364973118516843e+01	3.005375644567165594e+01	-1.882989768186597163e-02	4.653573229589292168e+02	7.860874317495059049e-02	0.000000000000000000e+00	2.449955766770363397e+01	1.000000000000000000e+00
4.620000000000000000e+02	4.108045616817130252e+01	1.491390019841355752e+01	-1.165740133615747465e-02	2.821421070688418240e+02	1.200558321649629612e-01	0.000000000000000000e+00	8.430096866853416415e+00	1.000000000000000000e+00
4.610000000000000000e+02	6.474286430053196284e+01	6.090008458344723863e+01	-1.150114703552308423e-02	2.781507260984473646e+02	1.045372563962071455e-01	0.000000000000000000e+00	1.480489023415041849e+01	1.000000000000000000e+00
4.630000000000000000e+02	6.013202645802665103e+01	7.496866479736233657e+01	-8.002392319356512254e-03	1.887780628342181615e+02	1.770712890615505630e-01	0.000000000000000000e+00	5.350423757057981788e+00	1.000000000000000000e+00
4.630000000000000000e+02	1.099471210211619621e+02	9.779806604271641390e+01	-6.331742821455356440e-03	1.461027663012659445e+02	1.817295425888759697e-01	0.000000000000000000e+00	2.252689010668872172e+01	1.000000000000000000e+00
4.620000000000000000e+02	8.789102900991539968e+01	1.023795050164729901e+02	-2.738768371013339774e-03	5.432334141258349547e+01	3.975234565410408205e-01	0.000000000000000000e+00	2.252689010668872172e+01	1.000000000000000000e+00
4.650000000000000000e+02	3.767325649341431415e+01	7.203029718314201801e+00	-1.425550535272051070e-02	3.485084271554754309e+02	1.084938837272875212e-01	0.000000000000000000e+00	8.430096866853416415e+00	1.000000000000000000e+00
4.630000000000000000e+02	4.708863950254696107e+01	3.196352115475360733e+01	-4.273868516747655194e-03	9.353614697670192868e+01	3.331728243403878631e-01	0.000000000000000000e+00	1.807727417876763809e+01	1.000000000000000000e+00
4.650000000000000000e+02	1.670415598207105035e+01	9.111552425897032492e+01	-3.319342170198531089e-02	8.322611215036562271e+02	6.130437246510145322e-02	0.000000000000000000e+00	1.540201093139905097e+01	1.000000000000000000e+00
4.650000000000000000e+02	1.009695975159577443e+02	3.647209202929647631e+01	-1.093692927327241486e-02	2.637382713355210058e+02	1.322351873699688651e-01	0.000000000000000000e+00	7.058787136984459920e+00	1.000000000000000000e+00
4.670000000000000000e+02	2.955783983852695229e+01	5.252382904938026087e+01	-7.834148382625893622e-03	1.844804169791956383e+02	1.450055959501239666e-01	0.000000000000000000e+00	2.647699510458641114e+01	1.000000000000000000e+00
4.660000000000000000e+02	6.488914126998008669e+01	7.741752025368957391e+01	-4.184600931357527684e-03	9.125588371257006770e+01	4.307446342995454591e-01	0.000000000000000000e+00	5.350423757057981788e+00	1.000000000000000000e+00
4.680000000000000000e+02	2.967434650653375172e+01	7.900056782069805195e+01	-1.555786052508528403e-02	3.817759636684987754e+02	7.698003710467327121e-02	0.000000000000000000e+00	1.774818333638958379e+01	1.000000000000000000e+00
4.680000000000000000e+02	1.056925203446339623e+02	3.122609586082415234e+01	-6.687457105549541279e-03	1.551891800426264751e+02	3.254329602261052390e-01	0.000000000000000000e+00	7.058787136984459920e+00	1.000000000000000000e+00
4.680000000000000000e+02	1.304308239243704470e+01	1.130558945236791146e+02	-7.757584909182416513e-03	1.825246692673637767e+02	1.695057190890757459e-01	0.000000000000000000e+00	1.246998005353834316e+01	1.000000000000000000e+00
4.680000000000000000e+02	1.024176626202228704e+02	4.405508521503432462e+01	-4.204177775755467590e-03	9.175595727133337220e+01	3.593001370067149258e-01	0.000000000000000000e+00	7.720018018187328579e+00	1.000000000000000000e+00
4.690000000000000000e+02	6.831913449118258086e+01	2.094601343404191240e+01	-4.024475287068163959e-03	8.716561261670976535e+01	3.721312026718880395e-01	0.000000000000000000e+00	3.316835670058512875e+01	1.000000000000000000e+00
4.690000000000000000e+02	2.278187131681604782e+01	1.052676731078462922e+02	-4.342952959528019290e-03	9.530084931861723874e+01	3.204322994073937059e-01	0.000000000000000000e+00	1.023362403413635136e+01	1.000000000000000000e+00
4.690000000000000000e+02	8.569821335272857254e+01	1.139478181371042922e+02	-6.529996933148935444e-03	1.511669961208837378e+02	1.880563231786922529e-01	0.000000000000000000e+00	1.101044712166870809e+01	1.000000000000000000e+00
4.710000000000000000e+02	8.187717961051580673e+00	7.528333480939380706e+01	-7.648237264154278750e-03	1.797314782463757012e+02	1.817026376542365540e-01	0.000000000000000000e+00	2.180580261104505269e+01	1.000000000000000000e+00
4.700000000000000000e+02	4.714663175362464642e+01	1.198339694337786767e+02	-3.698975386953994634e-03	7.885099918267134456e+01	3.938156035559233770e-01	0.000000000000000000e+00	7.099753717640613360e+00	1.000000000000000000e+00
4.710000000000000000e+02	1.103177927575479629e+02	7.453601630918076637e+01	-3.309169303456150658e-03	6.889373991044340073e+01	3.663735301492959673e-01	0.000000000000000000e+00	3.148808054729242301e+01	1.000000000000000000e+00
4.720000000000000000e+02	3.530180265835254261e+01	2.410760873673937255e+01	-3.691437034708498332e-03	7.865843849423815470e+01	3.425540522604404448e-01	0.000000000000000000e+00	1.671380896173161901e+01	1.000000000000000000e+00
4.720000000000000000e+02	2.682244275092664054e+01	1.146698453758864105e+02	-6.398676335802122063e-03	1.478125250366136925e+02	2.161717501910380701e-01	0.000000000000000000e+00	1.023362403413635136e+01	1.000000000000000000e+00
4.740000000000000000e+02	5.135641795760226103e+01	9.866400103190937898e+01	-8.911992761803681426e-03	2.120130194524101057e+02	1.370183120847483504e-01	0.000000000000000000e+00	1.048250246484750825e+01	1.000000000000000000e+00
4.740000000000000000e+02	9.457514671953035190e+01	1.074339867130940007e+02	-9.895617294516628748e-03	2.371388574353902925e+02	1.254666552009351399e-01	0.000000000000000000e+00	1.101044712166870809e+01	1.000000000000000000e+00
4.750000000000000000e+02	5.197319817817938770e+01	2.529755891668706624e+01	-6.837365898149216220e-03	1.590184704982995925e+02	2.057769285920081348e-01	0.000000000000000000e+00	1.194858441680958272e+01	1.000000000000000000e+00
4.750000000000000000e+02	4.463590697223126114e+01	1.131929782484774307e+02	-7.374960313238566011e-03	1.727508548836653688e+02	1.777255548948530883e-01	0.000000000000000000e+00	7.099753717640613360e+00	1.000000000000000000e+00
4.760000000000000000e+02	1.627212494823958977e+01	1.114517543177519876e+01	-1.144301998559635498e-02	2.766659208802821013e+02	1.301299904233722549e-01	0.000000000000000000e+00	2.302505832644977701e+01	1.000000000000000000e+00
4.800000000000000000e+02	7.498608949262606416e+01	8.893285266570403280e+01	-1.581129032288130370e-02	3.882496086699298985e+02	2.235023961958180205e-01	0.000000000000000000e+00	7.328134047996606171e+00	1.000000000000000000e+00
4.760000000000000000e+02	6.084664533377976881e+01	3.411047747319062040e+01	-6.803573931462533232e-03	1.581552839348716759e+02	1.831360454553988548e-01	0.000000000000000000e+00	5.697328351743360386e+00	1.000000000000000000e+00
4.770000000000000000e+02	1.125936168197673908e+02	7.987842154884151569e+01	-2.503472473326460307e-02	6.238542636318715040e+02	6.356816773850315627e-02	0.000000000000000000e+00	2.431194936401372786e+01	1.000000000000000000e+00
4.770000000000000000e+02	8.078245495777879626e+01	6.312728562674616484e+01	-4.044020375361028451e-03	8.766487499323375232e+01	3.109026101240269790e-01	0.000000000000000000e+00	1.289020835211892013e+01	1.000000000000000000e+00
4.780000000000000000e+02	9.357164588138969918e+01	6.473789634335798837e+01	-6.893578693713038434e-03	1.604543777443413717e+02	1.858137209592035655e-01	0.000000000000000000e+00	1.289020835211892013e+01	1.000000000000000000e+00
4.790000000000000000e+02	8.534365695319752376e+01	1.266308229407424690e+01	-1.353176116380959762e-02	3.300210077927806083e+02	1.344722843975136861e-01	0.000000000000000000e+00	2.739910196827812783e+01	1.000000000000000000e+00
4.790000000000000000e+02	6.154344385479406299e+01	5.708978587934264937e+01	-9.293509635110398445e-03	2.217585380193765729e+02	1.603527584254315075e-01	0.000000000000000000e+00	1.401549410664581785e+01	1.000000000000000000e+00
4.780000000000000000e+02	6.183695974670845885e+01	9.886673665367506203e+01	-3.173999336576367736e-03	6.544094001064937061e+01	4.188940762948599739e-01	0.000000000000000000e+00	1.048250246484750825e+01	1.000000000000000000e+00
4.790000000000000000e+02	2.159122122410266442e+01	5.921746203882446480e+01	-4.108342219692489965e-03	8.930792087678982227e+01	3.335149269621510149e-01	0.000000000000000000e+00	9.021751247504976590e+00	1.000000000000000000e+00
4.810000000000000000e+02	6.365572325743003290e+01	7.640446136433502033e+01	-7.507596703834447383e-03	1.761389367684956540e+02	2.043525705610689247e-01	0.000000000000000000e+00	5.605326353941612716e+00	1.000000000000000000e+00
4.790000000000000000e+02	4.081965832991739518e+01	7.809168949640887547e+01	-3.321252443295414497e-03	6.920239326731899610e+01	3.887769402593350687e-01	0.000000000000000000e+00	1.500293075054488590e+01	1.000000000000000000e+00
4.820000000000000000e+02	3.471086416285911724e+01	1.282794576070026871e+01	-1.144176853422272482e-02	2.766339536372826728e+02	1.441054236776644348e-01	0.000000000000000000e+00	1.233648322102675188e+01	1.000000000000000000e+00
4.800000000000000000e+02	6.333799635178736054e+01	2.898673660809495800e+01	-1.039533272317646681e-02	2.499036558727293311e+02	1.770009282823505892e-01	0.000000000000000000e+00	5.697328351743360386e+00	1.000000000000000000e+00
4.810000000000000000e+02	1.054567345453998257e+02	3.652723714878763417e+01	-6.843120263844707646e-03	1.591654607932254066e+02	2.166991081587374968e-01	0.000000000000000000e+00	1.804654334439712571e+01	1.000000000000000000e+00
4.810000000000000000e+02	6.926140765288960210e+01	4.539076413114889874e+01	-3.321201261238698396e-03	6.920108586594589895e+01	3.948047825078122575e-01	0.000000000000000000e+00	1.401549410664581785e+01	1.000000000000000000e+00
4.820000000000000000e+02	4.576621918128440569e+01	6.392766934500522780e+01	-6.825320027172425072e-03	1.587107691422832261e+02	2.078821851568263268e-01	0.000000000000000000e+00	1.412665181251444579e+01	1.000000000000000000e+00
4.810000000000000000e+02	8.227373870422661639e+01	8.816362084494713258e+01	-2.697293583313383272e-02	6.733641898816878211e+02	7.583077886375344523e-02	0.000000000000000000e+00	7.328134047996606171e+00	1.000000000000000000e+00
4.820000000000000000e+02	2.919268920088450159e+01	1.132616845741945326e+02	-8.785306674616964392e-03	2.087769329219412100e+02	1.333391507243096852e-01	0.000000000000000000e+00	3.238667731158375318e+01	1.000000000000000000e+00
4.830000000000000000e+02	4.697196378297510932e+01	1.146623567104605534e+01	-6.832568024114213032e-03	1.588959129556021139e+02	2.410576156456798458e-01	0.000000000000000000e+00	1.233648322102675188e+01	1.000000000000000000e+00
4.840000000000000000e+02	1.043892785777061505e+02	5.454218273400213235e+01	-6.880792137083732544e-03	1.601277562139266877e+02	2.053292291700586913e-01	0.000000000000000000e+00	1.804654334439712571e+01	1.000000000000000000e+00
4.830000000000000000e+02	1.332884806711825298e+01	6.284033181106318722e+01	-4.266008151173379323e-03	9.333536073628401653e+01	3.225536133906419245e-01	0.000000000000000000e+00	9.021751247504976590e+00	1.000000000000000000e+00
4.840000000000000000e+02	5.809062789633565416e+01	7.707483227369654344e+01	-7.257447864077453022e-03	1.697491010025765092e+02	2.494153676594400570e-01	0.000000000000000000e+00	5.605326353941612716e+00	1.000000000000000000e+00
4.840000000000000000e+02	6.080849992819893579e+00	6.304637551011929908e+00	-7.879364776306097343e-03	1.856354306495541380e+02	2.128588654439094174e-01	0.000000000000000000e+00	2.936377464453836339e+01	1.000000000000000000e+00
4.840000000000000000e+02	3.600301891572890156e+01	5.371776180347114149e+01	-4.225305833711865550e-03	9.229565523885284506e+01	3.264266136023132869e-01	0.000000000000000000e+00	1.412665181251444579e+01	1.000000000000000000e+00
4.860000000000000000e+02	2.909138221966936655e+01	8.053990878643165274e+01	-1.483147694084113732e-02	3.632211232347444820e+02	1.292743699879143060e-01	0.000000000000000000e+00	7.638805889860091014e+00	1.000000000000000000e+00
4.850000000000000000e+02	3.663505513345029385e+01	8.174172174727422657e+01	-4.928896217940771651e-03	1.102682630913222397e+02	3.641103305721056227e-01	0.000000000000000000e+00	7.638805889860091014e+00	1.000000000000000000e+00
4.860000000000000000e+02	1.197860063774928676e+02	8.669594060408050495e+01	-4.771509748297379956e-03	1.062479618427693850e+02	3.533657820323696797e-01	0.000000000000000000e+00	1.782816354669994041e+01	1.000000000000000000e+00
4.860000000000000000e+02	8.019089777791144513e+01	3.024632097083707905e+01	-8.242984399580004576e-03	1.949237794431874704e+02	1.670849418643077788e-01	0.000000000000000000e+00	1.867639989475663143e+01	1.000000000000000000e+00
4.880000000000000000e+02	5.779451994877106102e+01	3.816997186821785704e+01	-1.176851867009123635e-02	2.849805032623771694e+02	1.190274864777597363e-01	0.000000000000000000e+00	1.207770423797983028e+01	1.000000000000000000e+00
4.890000000000000000e+02	9.784396530902904487e+01	2.042774644558281238e+01	-6.974103137259871597e-03	1.625113050117479929e+02	1.674880135461741526e-01	0.000000000000000000e+00	9.833796821126917109e+00	1.000000000000000000e+00
4.890000000000000000e+02	9.369315721900333926e+01	7.174328517513393422e+01	-7.282212639241173596e-03	1.703816957658774527e+02	2.209568345337975526e-01	0.000000000000000000e+00	1.126426467297405054e+01	1.000000000000000000e+00
4.920000000000000000e+02	4.822765363249663295e+01	1.250735645504017945e+01	-1.054235759135667937e-02	2.536592789733205962e+02	1.220146509182584715e-01	0.000000000000000000e+00	1.449168205375578644e+01	1.000000000000000000e+00
4.900000000000000000e+02	3.382282820329787398e+01	1.409160804536802125e+01	-2.920119536437175423e-02	7.302831524572726494e+02	6.494618109996752597e-02	0.000000000000000000e+00	1.449168205375578644e+01	1.000000000000000000e+00
4.890000000000000000e+02	7.747488301070069383e+01	7.737954084497027907e+01	-1.068225063334402036e-02	2.572327257419016746e+02	1.206666978058007489e-01	0.000000000000000000e+00	7.867273615060483394e+00	1.000000000000000000e+00
4.900000000000000000e+02	8.515406691803953265e+01	7.908954922257989040e+01	-6.131425792703245302e-03	1.409858410495384646e+02	2.781746531410291823e-01	0.000000000000000000e+00	7.867273615060483394e+00	1.000000000000000000e+00
4.910000000000000000e+02	1.027477014517429978e+02	8.144812384803344685e+01	-7.065672859571120283e-03	1.648503743724858168e+02	1.455585185049410590e-01	0.000000000000000000e+00	1.327285443789861574e+01	1.000000000000000000e+00
4.910000000000000000e+02	9.947727367535365772e+01	1.073053737803662955e+01	-7.303878339477128459e-03	1.709351273404387257e+02	1.759475926228134535e-01	0.000000000000000000e+00	9.833796821126917109e+00	1.000000000000000000e+00
4.920000000000000000e+02	4.965508427917388445e+01	9.916594339424139548e+01	-4.242992025326020739e-02	1.068199488645919018e+03	7.000287400747495781e-02	0.000000000000000000e+00	1.274308304221405486e+01	1.000000000000000000e+00
4.920000000000000000e+02	1.205010899270414626e+02	9.007227805338033022e+01	-2.542365959222810459e-02	6.337892682268636690e+02	5.909769505161421854e-02	0.000000000000000000e+00	1.973724494736949708e+01	1.000000000000000000e+00
4.920000000000000000e+02	9.772331731226266527e+00	1.708382090055645364e+01	-3.573980593713554487e-03	7.565811529331440966e+01	3.838768142016262264e-01	0.000000000000000000e+00	2.423591793854492948e+01	1.000000000000000000e+00
4.930000000000000000e+02	1.171078702252855948e+02	2.824432706403734272e+01	-1.222750566353890574e-02	2.967049290469329321e+02	1.118727409617914503e-01	0.000000000000000000e+00	2.078934739686102517e+01	1.000000000000000000e+00
4.930000000000000000e+02	4.883483783560131997e+01	4.626904811746148027e+01	-4.563730258425530324e-03	1.009404144757804147e+02	2.906735367979055296e-01	0.000000000000000000e+00	1.090625843444752441e+01	1.000000000000000000e+00
4.920000000000000000e+02	3.797318806138467551e+01	4.725446032624380877e+01	-4.179934172347013130e-03	9.113667538977601623e+01	3.183963342661028095e-01	0.000000000000000000e+00	1.090625843444752441e+01	1.000000000000000000e+00
4.950000000000000000e+02	7.954467930741769521e+01	1.733376648385095109e+01	-1.510506838635732735e-02	3.702097800900277207e+02	8.561778277068954335e-02	0.000000000000000000e+00	2.099787972297550454e+01	1.000000000000000000e+00
4.950000000000000000e+02	1.102965660244187873e+01	8.952692759370184206e+01	-6.449412683232286572e-03	1.491085411514847578e+02	2.113075844822461802e-01	0.000000000000000000e+00	2.242236603773901749e+01	1.000000000000000000e+00
4.940000000000000000e+02	3.531845133111630730e+01	1.191380217523553995e+02	-1.433079374777752532e-02	3.504316040926992741e+02	9.742627546342363942e-02	0.000000000000000000e+00	1.914333974720272380e+01	1.000000000000000000e+00
4.950000000000000000e+02	2.297225542111414853e+01	5.875539445563314445e+01	-4.336849462252117919e-03	9.514494075942251072e+01	2.981649491982915068e-01	0.000000000000000000e+00	1.890236667527339165e+01	1.000000000000000000e+00
4.960000000000000000e+02	7.002763486025261841e+01	1.201366431178977336e+02	-6.800015082129819838e-03	1.580643762066016791e+02	1.743803352696726705e-01	0.000000000000000000e+00	2.923715211983498818e+01	1.000000000000000000e+00
4.960000000000000000e+02	6.012637244285940596e+01	9.190383009205291387e+01	-3.097819628282279421e-03	6.349499524765254677e+01	3.866060623885693159e-01	0.000000000000000000e+00	1.274308304221405486e+01	1.000000000000000000e+00
4.980000000000000000e+02	1.207372728160728883e+02	7.944614547775790925e+01	-3.974067556557703967e-03	8.587799073684236362e+01	3.401791656835280175e-01	0.000000000000000000e+00	5.133029097947553510e+01	1.000000000000000000e+00
4.990000000000000000e+02	1.808065792395413141e+01	1.108118020141532014e+02	-5.265313463298642443e-02	1.329342658247236614e+03	5.687716801392150856e-02	0.000000000000000000e+00	1.914333974720272380e+01	1.000000000000000000e+00
5.010000000000000000e+02	8.109596020970322172e+01	9.274622659253412849e+01	-1.042269024990867717e-02	2.506024802324600671e+02	7.956919535044415515e-02	0.000000000000000000e+00	3.969021257761662724e+01	1.000000000000000000e+00
5.020000000000000000e+02	3.665341480319811751e+01	8.378454997416731942e+00	-1.058282780619591856e-02	2.546930556100038530e+02	1.159874069950901365e-01	0.000000000000000000e+00	1.787653713777842057e+01	1.000000000000000000e+00
5.020000000000000000e+02	7.122333523707725078e+01	4.774190353375846740e+01	-7.173445863280362642e-03	1.676033425428393002e+02	1.678556564331276091e-01	0.000000000000000000e+00	2.279126183555008822e+01	1.000000000000000000e+00
5.020000000000000000e+02	2.182010431771210079e+01	1.835560289045418614e+01	-1.111713978492626619e-02	2.683415929974523806e+02	1.303091703040526461e-01	0.000000000000000000e+00	9.974021199091691159e+00	1.000000000000000000e+00
5.020000000000000000e+02	1.703382845349689845e+01	5.420620111586105239e+00	-3.858567711387504272e-03	8.292764708406501484e+01	4.982832275827753232e-01	0.000000000000000000e+00	9.786818207425978855e+00	1.000000000000000000e+00
5.030000000000000000e+02	5.879728973292087346e+01	2.863601414893167529e+01	-1.644532354968449711e-02	4.044454390937042376e+02	8.848435793542352990e-02	0.000000000000000000e+00	1.084284944439824372e+01	1.000000000000000000e+00
5.030000000000000000e+02	6.485483731868851187e+00	5.009500464631532424e+01	-1.402106839115676781e-02	3.425199377293055818e+02	1.038895745061183540e-01	0.000000000000000000e+00	1.586588264250891989e+01	1.000000000000000000e+00
5.020000000000000000e+02	3.392552198367459226e+01	6.512842138321855145e+01	-3.767010046294186690e-03	8.058888571453132954e+01	3.966883406901927644e-01	0.000000000000000000e+00	5.596122994787315008e+00	1.000000000000000000e+00
5.040000000000000000e+02	1.582735911170108167e+01	9.055326247095426595e+01	-1.140305654411544536e-02	2.756450893307454066e+02	1.037951729206793017e-01	0.000000000000000000e+00	5.705943951407857817e+00	1.000000000000000000e+00
5.030000000000000000e+02	1.192364330627720506e+02	1.037288175892305446e+02	-5.962894209677134863e-03	1.366808475186735734e+02	1.660629763412013737e-01	0.000000000000000000e+00	2.953964779905730964e+01	1.000000000000000000e+00
5.050000000000000000e+02	1.274495768622797165e+01	1.421763086336256876e+01	-2.308400091542899685e-02	5.740247108234507323e+02	7.492216348809077608e-02	0.000000000000000000e+00	9.786818207425978855e+00	1.000000000000000000e+00
5.030000000000000000e+02	3.190161554216449957e+01	1.012496926215960826e+02	-7.108805862409579672e-03	1.659521696256495886e+02	1.786508492552391081e-01	0.000000000000000000e+00	1.316315125008896736e+01	1.000000000000000000e+00
5.040000000000000000e+02	3.749799098897108962e+01	6.943586352200384226e+01	-3.975559311891491837e-03	8.591609633667283674e+01	4.202368731732979423e-01	0.000000000000000000e+00	5.596122994787315008e+00	1.000000000000000000e+00
5.050000000000000000e+02	1.268346684330936469e+01	7.588447219525606613e+01	-3.716694783609279882e-03	7.930362584529524383e+01	3.600639276531232280e-01	0.000000000000000000e+00	1.500191543595921218e+01	1.000000000000000000e+00
5.070000000000000000e+02	9.238415016317159711e+01	8.582505396357609584e+01	-3.466685006318769718e-02	8.698985746698461980e+02	5.376674551914684130e-02	0.000000000000000000e+00	1.571009983294482026e+01	1.000000000000000000e+00
5.080000000000000000e+02	5.587832716416445322e+01	3.933717997414488821e+01	-1.100068869223568870e-02	2.653669505494702889e+02	1.207266355869501817e-01	0.000000000000000000e+00	1.023299744532497613e+01	1.000000000000000000e+00
5.080000000000000000e+02	4.855382848503020909e+01	3.219113520690558516e+01	-7.342926813849549005e-03	1.719325868465146243e+02	2.729017149936840969e-01	0.000000000000000000e+00	1.023299744532497613e+01	1.000000000000000000e+00
5.080000000000000000e+02	6.713612104639089750e+01	5.319657798214708322e+01	-3.064324662286239086e-03	6.263939531000078631e+01	4.241837297455813838e-01	0.000000000000000000e+00	1.542546606752276439e+01	1.000000000000000000e+00
5.080000000000000000e+02	8.975654036619232556e+01	1.018508616018610979e+02	-6.041081780765050063e-03	1.386780814002028706e+02	2.059345900381766015e-01	0.000000000000000000e+00	1.623979198464362739e+01	1.000000000000000000e+00
5.100000000000000000e+02	1.023980213148623335e+02	1.186416419708818815e+01	-6.604502075901996436e-03	1.530701655554127854e+02	1.893227261959071761e-01	0.000000000000000000e+00	1.882625131969730248e+01	1.000000000000000000e+00
5.080000000000000000e+02	2.214149954362582307e+01	5.266704681701966706e+01	-3.612824854079957956e-03	7.665035832922471570e+01	3.464084176174556662e-01	0.000000000000000000e+00	9.871644761256156642e+00	1.000000000000000000e+00
5.080000000000000000e+02	1.922322516019146477e+01	1.047890383457395131e+02	-3.523455443691374863e-03	7.436749403357248411e+01	3.746483601031669330e-01	0.000000000000000000e+00	1.153274373510316586e+01	1.000000000000000000e+00
5.100000000000000000e+02	1.207443321177587947e+01	4.684085827826299209e+01	-7.925342070118067753e-03	1.868098808557005839e+02	1.451118117707719257e-01	0.000000000000000000e+00	1.163143574194545948e+01	1.000000000000000000e+00
5.110000000000000000e+02	7.119025262510116647e+01	6.963759782412319055e+01	-2.491300037704731116e-02	6.207449202277753102e+02	8.564793144988847029e-02	0.000000000000000000e+00	1.040995674878159960e+01	1.000000000000000000e+00
5.090000000000000000e+02	2.079319137785863703e+01	9.336365502022499641e+01	-3.703593149132476583e-03	7.896895592376691297e+01	3.536194869686432041e-01	0.000000000000000000e+00	5.434157577940580630e+00	1.000000000000000000e+00
5.100000000000000000e+02	1.123959349724344747e+02	9.701417088939800237e+01	-1.386197632798887719e-02	3.384560685692822517e+02	9.573704841242680619e-02	0.000000000000000000e+00	2.292744793543229775e+01	1.000000000000000000e+00
5.120000000000000000e+02	1.193177359944820637e+02	2.011952572234345737e+01	-6.629091214120769009e-03	1.536982738248578073e+02	1.859984848808378111e-01	0.000000000000000000e+00	1.882625131969730248e+01	1.000000000000000000e+00
5.110000000000000000e+02	4.378110936298386946e+01	2.288396427448274295e+01	-7.351466819653004400e-03	1.721507339087879984e+02	1.839362397578293562e-01	0.000000000000000000e+00	1.045955441609648418e+01	1.000000000000000000e+00
5.110000000000000000e+02	7.520041956459954235e+01	4.004697369876600277e+01	-1.238130571579404426e-02	3.006336183650797125e+02	1.121610822556097231e-01	0.000000000000000000e+00	1.245429611351383947e+01	1.000000000000000000e+00
5.110000000000000000e+02	4.101813885511228364e+01	8.553122557168801166e+01	-1.386599681708667112e-02	3.385587684860939248e+02	9.048643786741383810e-02	0.000000000000000000e+00	1.970409820508537990e+01	1.000000000000000000e+00
5.110000000000000000e+02	6.482354338689958695e+01	3.316003443115451432e+01	-4.411689193335530633e-03	9.705665696347574567e+01	3.160724854964984676e-01	0.000000000000000000e+00	1.087078747519100652e+01	1.000000000000000000e+00
5.120000000000000000e+02	2.510537409913889917e+01	4.325084705747663349e+01	-9.609912399618057363e-03	2.298407729921662224e+02	1.707281445057542424e-01	0.000000000000000000e+00	9.871644761256156642e+00	1.000000000000000000e+00
5.120000000000000000e+02	1.016421672018531126e+02	7.313267998261510172e+01	-1.069223912920957975e-02	2.574878732300591082e+02	1.323376767267534504e-01	0.000000000000000000e+00	1.571009983294482026e+01	1.000000000000000000e+00
5.120000000000000000e+02	4.840270071056821166e+01	1.205374469421433474e+02	-6.817340617046321015e-03	1.585069420117466734e+02	1.650498293280772133e-01	0.000000000000000000e+00	3.287936986438419495e+01	1.000000000000000000e+00
5.130000000000000000e+02	7.935583827989194106e+01	7.609440898953438648e+01	-6.789297483647462918e-03	1.577906044226755284e+02	2.655521198621078049e-01	0.000000000000000000e+00	1.040995674878159960e+01	1.000000000000000000e+00
5.140000000000000000e+02	9.049018536189729289e+00	3.197580185361120542e+01	-1.224288277356480777e-02	2.970977240233775092e+02	1.022820693618566867e-01	0.000000000000000000e+00	1.516980673796912349e+01	1.000000000000000000e+00
5.140000000000000000e+02	2.492217262128523458e+01	9.689658333443126992e+01	-3.964032596866020296e-03	8.562165637043167976e+01	2.973499902207105139e-01	0.000000000000000000e+00	5.434157577940580630e+00	1.000000000000000000e+00
5.150000000000000000e+02	9.544908538440357404e+01	1.136950247965184531e+02	-4.472283567829896458e-03	9.860448785381178993e+01	2.783814562746823595e-01	0.000000000000000000e+00	1.580526245318375267e+01	1.000000000000000000e+00
5.180000000000000000e+02	2.687328166381274386e+01	9.314950750845868654e+00	-8.433124241237941257e-03	1.997807372525155358e+02	1.634008151284426225e-01	0.000000000000000000e+00	2.078407632173570363e+01	1.000000000000000000e+00
5.160000000000000000e+02	3.833594479868205696e+01	5.213372495899537284e+01	-1.145447962776304472e-02	2.769586475283547884e+02	1.174538468713359762e-01	0.000000000000000000e+00	1.593591920313666321e+01	1.000000000000000000e+00
5.150000000000000000e+02	7.987278690138484194e+01	1.110144937331042598e+02	-6.149521017576218933e-03	1.414480679189414900e+02	1.828360228656790154e-01	0.000000000000000000e+00	1.580526245318375267e+01	1.000000000000000000e+00
5.170000000000000000e+02	9.700932407840650740e+01	5.144894345803557911e+01	-5.959687969897946649e-03	1.365989468964877176e+02	2.204062337922255699e-01	0.000000000000000000e+00	7.021204157869529006e+00	1.000000000000000000e+00
5.190000000000000000e+02	2.524068250408787151e+01	3.805327918448410429e+01	-1.451723709976283222e-02	3.551941382703148520e+02	1.154884955509072331e-01	0.000000000000000000e+00	1.049241399157262578e+01	1.000000000000000000e+00
5.180000000000000000e+02	3.277277368819073189e+01	1.084897977636658624e+02	-5.205356119486576408e-03	1.173301921750468040e+02	2.492588482985682585e-01	0.000000000000000000e+00	1.400123415681313865e+01	1.000000000000000000e+00
5.180000000000000000e+02	6.091480532577937090e+00	9.622473578522836135e+00	-4.358667707149645361e-03	9.570226895543268597e+01	2.941476074353156500e-01	0.000000000000000000e+00	2.078407632173570363e+01	1.000000000000000000e+00
5.190000000000000000e+02	1.202830447905577955e+02	1.741080940947225741e+01	-5.856967949618136111e-03	1.339750528176764988e+02	2.705578268395224528e-01	0.000000000000000000e+00	4.963524636679612634e+00	1.000000000000000000e+00
5.190000000000000000e+02	2.080736468949144324e+01	4.756308699144481977e+01	-8.111600591668530202e-03	1.915676936997119526e+02	1.524556429619177145e-01	0.000000000000000000e+00	1.049241399157262578e+01	1.000000000000000000e+00
5.190000000000000000e+02	2.308348472191850576e+01	6.016631657988538961e+01	-5.995134455463332034e-03	1.375043967137319783e+02	1.763010602198552546e-01	0.000000000000000000e+00	1.280711202656397418e+01	1.000000000000000000e+00
5.200000000000000000e+02	1.466985466583454212e+01	8.256658198124219439e+01	-1.253424754022280235e-02	3.045403849956552449e+02	1.853663921719989061e-01	0.000000000000000000e+00	2.379052504928567302e+01	1.000000000000000000e+00
5.190000000000000000e+02	1.152507372266150583e+02	9.064698404855742808e+01	-9.081112192223310745e-03	2.163330290365321389e+02	1.324802635172447340e-01	0.000000000000000000e+00	2.532565922780202072e+01	1.000000000000000000e+00
5.200000000000000000e+02	3.758560147821577146e+01	7.617458462896422589e+01	-6.562192341733853566e-03	1.519893999884137088e+02	2.322784507272317445e-01	0.000000000000000000e+00	2.160037120848705072e+01	1.000000000000000000e+00
5.210000000000000000e+02	9.802229248452766797e+01	4.450119541750584773e+01	-7.016535416752451952e-03	1.635952008930743204e+02	1.693059222522547147e-01	0.000000000000000000e+00	7.021204157869529006e+00	1.000000000000000000e+00
5.220000000000000000e+02	1.160206121213488473e+02	1.486753503194517734e+01	-6.141917172670651424e-03	1.412538342771492808e+02	2.962033184259821317e-01	0.000000000000000000e+00	4.963524636679612634e+00	1.000000000000000000e+00
5.230000000000000000e+02	4.810736447989315678e+01	5.592885250015130261e+00	-7.182079977719486169e-03	1.678238935288192692e+02	2.019143583306803880e-01	0.000000000000000000e+00	1.131683142512931006e+01	1.000000000000000000e+00
5.220000000000000000e+02	9.499337741016375958e+00	5.855609084560955324e+01	-4.321660804015676691e-03	9.475695962095385028e+01	2.876437644581362196e-01	0.000000000000000000e+00	1.367924983740251044e+01	1.000000000000000000e+00
5.240000000000000000e+02	1.175260096122470372e+02	4.293422382136192539e+01	-1.341414680938021568e-02	3.270166508297483574e+02	1.560339478827968973e-01	0.000000000000000000e+00	1.956656285046547694e+01	1.000000000000000000e+00
5.240000000000000000e+02	9.204859867111373717e+01	1.007983278893537147e+02	-1.010933069857655221e-02	2.425979815082623645e+02	1.041198475387181688e-01	0.000000000000000000e+00	2.109556593344193942e+01	1.000000000000000000e+00
5.240000000000000000e+02	4.072712288288111182e+01	1.033374868762024619e+02	-4.252542452691713756e-03	9.299139111461870755e+01	3.140709335700400118e-01	0.000000000000000000e+00	2.734396487762867523e+01	1.000000000000000000e+00
5.250000000000000000e+02	1.128785874090974204e+02	1.041351634003834477e+02	-2.827728534860639558e-03	5.659575185928279950e+01	3.822093804482846746e-01	0.000000000000000000e+00	2.109556593344193942e+01	1.000000000000000000e+00
5.270000000000000000e+02	3.878805985867771966e+01	1.201326178739881279e+01	-3.646661192289486677e-03	7.751467832482821052e+01	3.334631341624847423e-01	0.000000000000000000e+00	1.131683142512931006e+01	1.000000000000000000e+00
5.270000000000000000e+02	1.088901553899470542e+02	1.592042718509569532e+01	-1.022869462013516716e-02	2.456470296504666067e+02	1.425972518896698737e-01	0.000000000000000000e+00	7.207773240367587597e+00	1.000000000000000000e+00
5.280000000000000000e+02	5.473499774994002820e+01	4.195948438968819261e+01	-1.061927476505046715e-02	2.556240616521426716e+02	1.151974918555966898e-01	0.000000000000000000e+00	2.000927542455437447e+01	1.000000000000000000e+00
5.270000000000000000e+02	8.864050330695489777e+01	4.532808100113995664e+01	-1.923582726962563480e-02	4.757264432028259193e+02	9.415430048420647680e-02	0.000000000000000000e+00	1.827093225951233180e+01	1.000000000000000000e+00
5.280000000000000000e+02	1.086029686589476455e+02	6.819674482575128138e+01	-9.201513954508789422e-03	2.194085879225090991e+02	1.479797418777644147e-01	0.000000000000000000e+00	1.973955075707557683e+01	1.000000000000000000e+00
5.280000000000000000e+02	9.813805309338231098e+01	1.864925045541720650e+01	-1.148306462354485580e-02	2.776888265233591824e+02	1.273437221955734389e-01	0.000000000000000000e+00	1.109297887117977943e+01	1.000000000000000000e+00
5.290000000000000000e+02	8.946119029237888753e+01	7.376768494844507984e+01	-9.740868066050669891e-03	2.331859222318500144e+02	1.233799751537705269e-01	0.000000000000000000e+00	1.874168055696530999e+01	1.000000000000000000e+00
5.280000000000000000e+02	2.926823890389194460e+01	6.478934916844089287e+01	-4.193897359752904799e-03	9.149335293574853267e+01	3.057262216773334318e-01	0.000000000000000000e+00	1.161400176467370571e+01	1.000000000000000000e+00
5.300000000000000000e+02	2.746853727618707453e+01	1.103312625877824473e+02	-4.855297011006519219e-03	1.083882350037699354e+02	2.282251420451646418e-01	0.000000000000000000e+00	2.584706704822914247e+01	1.000000000000000000e+00
5.300000000000000000e+02	7.061576070911381464e+01	2.207057140669248341e+01	-7.172144687023623844e-03	1.675701051207063301e+02	1.634846490369273875e-01	0.000000000000000000e+00	2.523794105123941023e+01	1.000000000000000000e+00
5.310000000000000000e+02	1.066239204643543275e+02	4.855665235309118088e+01	-1.053223435698753645e-02	2.534006897066201418e+02	1.225786634319259161e-01	0.000000000000000000e+00	1.827093225951233180e+01	1.000000000000000000e+00
5.310000000000000000e+02	5.525777461232559062e+01	6.643644528855672604e+01	-7.535893003157063258e-03	1.768617412621341316e+02	1.727620811968204606e-01	0.000000000000000000e+00	1.922979111726161250e+01	1.000000000000000000e+00
5.300000000000000000e+02	3.726213087689345116e+01	7.321447398139328300e+01	-3.618672535296404286e-03	7.679973228842773381e+01	3.393079761047269605e-01	0.000000000000000000e+00	1.161400176467370571e+01	1.000000000000000000e+00
5.320000000000000000e+02	3.684096713826817648e+01	5.091352099248507557e+01	-3.849843206932669713e-03	8.270478716330912050e+01	3.255821815086229476e-01	0.000000000000000000e+00	1.580774558500889881e+01	1.000000000000000000e+00
5.330000000000000000e+02	4.835164710254482401e+01	1.018516380662992304e+01	-7.668657931672032135e-02	1.943256216941120556e+03	5.375870503058088890e-02	0.000000000000000000e+00	1.442364043820429664e+01	1.000000000000000000e+00
5.330000000000000000e+02	8.429379091016399173e+01	9.178291666285876715e+01	-3.923562171335998570e-03	8.458787435183461412e+01	3.367222140612076142e-01	0.000000000000000000e+00	1.874168055696530999e+01	1.000000000000000000e+00
5.350000000000000000e+02	1.987494752252928620e+01	9.502537454292147245e+00	-3.899165822440390974e-03	8.396469071891257840e+01	3.244837800658604277e-01	0.000000000000000000e+00	2.848488015961034492e+01	1.000000000000000000e+00
5.350000000000000000e+02	3.777559175513240319e+01	8.662819310377456361e+01	-1.451142288642561819e-02	3.550456192191415425e+02	8.832348884457807969e-02	0.000000000000000000e+00	1.342354285453803442e+01	1.000000000000000000e+00
5.350000000000000000e+02	1.109215774541194577e+02	1.099086150447604950e+02	-1.053012138348967917e-02	2.533467156260600746e+02	1.109369963457971231e-01	0.000000000000000000e+00	2.388932297517059666e+01	1.000000000000000000e+00
5.360000000000000000e+02	1.168732926118276652e+02	8.677256441174363033e+01	-5.662236841442826185e-03	1.290008150760006345e+02	1.983950570475112585e-01	0.000000000000000000e+00	2.388932297517059666e+01	1.000000000000000000e+00
5.360000000000000000e+02	7.395169059797852640e+01	1.116287228938572724e+02	-5.395433556514390820e-03	1.221855559120701429e+02	2.661202358220454700e-01	0.000000000000000000e+00	1.361783598487120983e+01	1.000000000000000000e+00
5.370000000000000000e+02	5.326494824873883971e+01	2.374616949711655423e+01	-5.423832911301129135e-03	1.229109928684102755e+02	2.372557176812359891e-01	0.000000000000000000e+00	1.442364043820429664e+01	1.000000000000000000e+00
5.370000000000000000e+02	1.003806039118916260e+01	6.996004315798072071e+01	-7.491910986197447553e-03	1.757382586775303821e+02	1.795741587779799975e-01	0.000000000000000000e+00	3.236043678291753878e+01	1.000000000000000000e+00
5.380000000000000000e+02	6.593346099106580027e+01	3.503335018831337777e+01	-1.068755578941688565e-02	2.573682413655244545e+02	1.229822758086586143e-01	0.000000000000000000e+00	1.318534687559235152e+01	1.000000000000000000e+00
5.380000000000000000e+02	7.904336054759498609e+01	3.644186211492559835e+01	-1.965303014006057267e-02	4.863835297027634397e+02	7.650595877016141966e-02	0.000000000000000000e+00	1.112779648769976149e+01	1.000000000000000000e+00
5.380000000000000000e+02	8.039572462073346060e+01	5.783716703044984087e+01	-1.102311601799807125e-02	2.659398371893988156e+02	1.260229436716344686e-01	0.000000000000000000e+00	1.165157482679974521e+01	1.000000000000000000e+00
5.390000000000000000e+02	5.249218979242139227e+01	8.058647271346046637e+01	-1.118648670533095406e-02	2.701130001032726113e+02	1.026810478737396615e-01	0.000000000000000000e+00	1.590850851166995028e+01	1.000000000000000000e+00
5.400000000000000000e+02	8.513073089179390252e+01	1.194052590777958187e+02	-6.639339469730198839e-02	1.680325718081874129e+03	5.671905924133513466e-02	0.000000000000000000e+00	1.361783598487120983e+01	1.000000000000000000e+00
5.420000000000000000e+02	5.819824884110913388e+01	1.112748597683265785e+02	-3.196929831527967059e-02	8.009919482951443115e+02	6.671986333889701193e-02	0.000000000000000000e+00	1.348831994234864595e+01	1.000000000000000000e+00
5.430000000000000000e+02	2.996912557401645216e+01	8.654753447635538066e+01	-4.618900042146938806e-02	1.164221940435479155e+03	5.749980456128611639e-02	0.000000000000000000e+00	1.196046977824612867e+01	1.000000000000000000e+00
5.430000000000000000e+02	1.013702966715085019e+01	1.169019844484784301e+02	-1.419475071268742374e-02	3.469565024205612076e+02	9.697776584229766961e-02	0.000000000000000000e+00	1.427437648972826878e+01	1.000000000000000000e+00
5.440000000000000000e+02	1.024683923007817477e+01	2.108272812144624808e+01	-1.111597943681639881e-02	2.683119529085334989e+02	1.378921859216049040e-01	0.000000000000000000e+00	1.926484136995724228e+01	1.000000000000000000e+00
5.430000000000000000e+02	8.252613421143715300e+01	2.587312792969269637e+01	-9.896929117260208977e-03	2.371723668128217923e+02	1.393653235809523272e-01	0.000000000000000000e+00	1.112779648769976149e+01	1.000000000000000000e+00
5.440000000000000000e+02	2.193476404031050464e+01	4.530601992802311173e+01	-1.665895662182287004e-02	4.099025111571168054e+02	7.665947899147262934e-02	0.000000000000000000e+00	1.347666969022839467e+01	1.000000000000000000e+00
5.430000000000000000e+02	7.526506046755318380e+01	6.829830852130945118e+01	-1.323997822910589692e-02	3.225676650794353577e+02	9.120335187820616252e-02	0.000000000000000000e+00	1.020184202206560187e+01	1.000000000000000000e+00
5.420000000000000000e+02	1.791113076069331100e+01	1.049303021791443058e+02	-3.672874679910230131e-03	7.818427919489909073e+01	3.611982141386700373e-01	0.000000000000000000e+00	1.427437648972826878e+01	1.000000000000000000e+00
5.450000000000000000e+02	8.536935756032279699e+01	6.970570359883072342e+01	-6.654188529275652068e-03	1.543393630346298835e+02	1.656245717986357668e-01	0.000000000000000000e+00	1.020184202206560187e+01	1.000000000000000000e+00
5.440000000000000000e+02	7.580005640227571462e+01	9.147555283537998605e+01	-3.602846213827999404e-03	7.639546259419294927e+01	3.405040483092820480e-01	0.000000000000000000e+00	9.561677933545755792e+00	1.000000000000000000e+00
5.450000000000000000e+02	4.507004151002131920e+01	1.143708163473393284e+02	-4.334856157461893129e-03	9.509402351250132313e+01	3.687155010762391827e-01	0.000000000000000000e+00	1.348831994234864595e+01	1.000000000000000000e+00
5.450000000000000000e+02	2.602354099683913091e+01	6.912356075172904468e+01	-4.114467626541973809e-03	8.946438909709281972e+01	3.086674590905770232e-01	0.000000000000000000e+00	1.786511959131895821e+01	1.000000000000000000e+00
5.460000000000000000e+02	4.044314781865217157e+01	9.232228082015396353e+01	-8.519772534550619156e-03	2.019940929658702942e+02	2.963750770128317225e-01	0.000000000000000000e+00	1.093009797648150006e+01	1.000000000000000000e+00
5.470000000000000000e+02	9.410627137308557266e+00	4.032941257216455710e+01	-1.098635197362594212e-02	2.650007314719504166e+02	1.276412762497247666e-01	0.000000000000000000e+00	1.347666969022839467e+01	1.000000000000000000e+00
5.480000000000000000e+02	3.356542207034112124e+01	1.008172163882736072e+02	-3.965257318920477336e-02	9.972545599326299453e+02	5.098981256354839786e-02	0.000000000000000000e+00	1.093009797648150006e+01	1.000000000000000000e+00
5.490000000000000000e+02	1.076251461831405862e+02	2.875892127110032348e+01	-3.515963048581322546e-03	7.417610728041736934e+01	3.778652385058037799e-01	0.000000000000000000e+00	4.660428210173482455e+01	1.000000000000000000e+00
5.490000000000000000e+02	6.743815018137971151e+01	8.683828971390450135e+01	-3.576456804026977802e-03	7.572136794417627925e+01	3.563776193025937067e-01	0.000000000000000000e+00	9.561677933545755792e+00	1.000000000000000000e+00
5.500000000000000000e+02	4.064375854831772017e+01	1.382946651658654247e+01	-3.899973744647091106e-03	8.398532839293683594e+01	3.511215816962169889e-01	0.000000000000000000e+00	1.106714607665450600e+01	1.000000000000000000e+00
5.510000000000000000e+02	8.516288953379209659e+01	4.942529444824529605e+01	-6.746904279870795558e-03	1.567077066967168548e+02	1.788502078095703940e-01	0.000000000000000000e+00	1.723481400929946261e+01	1.000000000000000000e+00
5.500000000000000000e+02	2.945465790753804924e+01	5.287090789029374349e+01	-8.104974894796028104e-03	1.913984460034556889e+02	1.689358596204202367e-01	0.000000000000000000e+00	2.486994654187090958e+01	1.000000000000000000e+00
5.510000000000000000e+02	5.274520776373768882e+01	6.871976387965095512e+01	-2.188929939032212973e-02	5.435070936234590135e+02	6.374666527699623941e-02	0.000000000000000000e+00	1.272915060520363895e+01	1.000000000000000000e+00
5.500000000000000000e+02	5.003220843234978332e+01	1.179625365221114635e+02	-2.047343647120495116e-02	5.073400998888391769e+02	7.549334624501091717e-02	0.000000000000000000e+00	2.509643591158103249e+01	1.000000000000000000e+00
5.510000000000000000e+02	5.102550935056568449e+01	1.766365124896876893e+01	-1.125164637863962196e-02	2.717774476034401232e+02	1.258881115994838762e-01	0.000000000000000000e+00	1.106714607665450600e+01	1.000000000000000000e+00
5.520000000000000000e+02	7.432285933989754767e+01	1.826573612220764531e+01	-1.100617844909692125e-02	2.655071816405766185e+02	1.074793990226201590e-01	0.000000000000000000e+00	2.330512867846913139e+01	1.000000000000000000e+00
5.520000000000000000e+02	9.191500216668243795e+00	1.125237297885235108e+02	-2.291303778036538757e-02	5.696576053987590740e+02	6.177182091835053956e-02	0.000000000000000000e+00	3.069068732516579701e+01	1.000000000000000000e+00
5.530000000000000000e+02	1.462092870985564907e+01	9.143351418823346677e+00	-1.989079513358569737e-02	4.924570308270791656e+02	6.019236829419127854e-02	0.000000000000000000e+00	1.973628299969938382e+01	1.000000000000000000e+00
5.530000000000000000e+02	9.507109516349771638e+01	3.532329901729244881e+01	-3.706520170693596017e-02	9.311623931523190549e+02	5.854735562025881190e-02	0.000000000000000000e+00	1.723481400929946261e+01	1.000000000000000000e+00
5.560000000000000000e+02	9.491336675186335725e+00	2.820137209784665444e+01	-5.182774886073621828e-03	1.167533740972942269e+02	2.550817927816309005e-01	0.000000000000000000e+00	1.973628299969938382e+01	1.000000000000000000e+00
5.540000000000000000e+02	3.680524949358476761e+01	2.911205597504632436e+01	-3.768506647018282293e-03	8.062711508566660257e+01	3.451944315493618021e-01	0.000000000000000000e+00	1.575727426679795151e+01	1.000000000000000000e+00
5.550000000000000000e+02	1.194424082351845442e+02	9.456519377695414619e+01	-9.321082904300422370e-03	2.224628733336034543e+02	1.444535907842378064e-01	0.000000000000000000e+00	5.668064849492359514e+01	1.000000000000000000e+00
5.540000000000000000e+02	3.582556941222123470e+01	9.727431515787004912e+01	-4.371518949678777043e-03	9.603054283121367973e+01	3.074224251889062787e-01	0.000000000000000000e+00	2.509643591158103249e+01	1.000000000000000000e+00
5.550000000000000000e+02	5.948544225199508162e+01	5.792159208192233422e+01	-3.238829263579207866e-03	6.709696442662146865e+01	4.055583481739697405e-01	0.000000000000000000e+00	1.003756875255992753e+01	1.000000000000000000e+00
5.580000000000000000e+02	6.275965669926980439e+01	6.741012759672254617e+01	-4.126249958342207043e-03	8.976535857277056607e+01	3.358071061653615796e-01	0.000000000000000000e+00	1.003756875255992753e+01	1.000000000000000000e+00
5.610000000000000000e+02	4.528578880932413142e+01	9.387307296110677157e+00	-2.174678638480732895e-02	5.398667221524910929e+02	8.994427771224866586e-02	0.000000000000000000e+00	1.558269676001657444e+01	1.000000000000000000e+00
5.610000000000000000e+02	7.443263724467770714e+01	1.184482741198499127e+02	-1.015593724153938081e-02	2.437885053397502020e+02	1.556005962125239783e-01	0.000000000000000000e+00	1.092351936475482255e+01	1.000000000000000000e+00
5.620000000000000000e+02	7.538253096170916479e+01	5.029232027683475792e+01	-1.369621126603737075e-02	3.342217434265932070e+02	9.530864217606682676e-02	0.000000000000000000e+00	1.953663129899775441e+01	1.000000000000000000e+00
5.630000000000000000e+02	5.060270599734162289e+01	7.413621993716456871e+01	-7.923706103529404646e-03	1.867680915040880052e+02	1.284299152066183947e-01	0.000000000000000000e+00	9.378869964489046751e+00	1.000000000000000000e+00
5.630000000000000000e+02	1.111807642027290655e+02	8.185142945208055210e+01	-5.596392173790757339e-03	1.273188699877604932e+02	2.430130385767143020e-01	0.000000000000000000e+00	2.889575562624768068e+01	1.000000000000000000e+00
5.650000000000000000e+02	6.065948734312051016e+01	1.193089368280528539e+01	-7.157793280032215266e-03	1.672035108411803890e+02	1.997301239880087120e-01	0.000000000000000000e+00	1.442948213508225486e+01	1.000000000000000000e+00
5.640000000000000000e+02	9.239690103032728530e+01	5.989394376878082227e+01	-1.060274669762856226e-02	2.552018664644431851e+02	1.392638959328084125e-01	0.000000000000000000e+00	1.953663129899775441e+01	1.000000000000000000e+00
5.640000000000000000e+02	6.896096752206791791e+01	9.259446643787060793e+01	-6.937062280761621333e-03	1.615651283679437427e+02	1.854764570317121164e-01	0.000000000000000000e+00	1.294952766938565958e+01	1.000000000000000000e+00
5.640000000000000000e+02	3.002698558963092879e+01	1.169430925410799063e+02	-5.227059592835213257e-03	1.178845886311027868e+02	2.474180292513510349e-01	0.000000000000000000e+00	3.367181068722976534e+01	1.000000000000000000e+00
5.650000000000000000e+02	6.369505812153266078e+01	1.164413685699115888e+02	-1.040024113046093303e-02	2.500290368916876673e+02	1.415157882521482779e-01	0.000000000000000000e+00	1.092351936475482255e+01	1.000000000000000000e+00
5.660000000000000000e+02	3.312653269262983713e+01	4.484565329330251160e+01	-1.617923812745345261e-02	3.976485171115222670e+02	8.779597563382235403e-02	0.000000000000000000e+00	1.510866949443964380e+01	1.000000000000000000e+00
5.640000000000000000e+02	2.015824826431150640e+01	5.259778157387471964e+01	-7.482816186438106046e-03	1.755059398834773390e+02	1.716027507509038097e-01	0.000000000000000000e+00	1.510866949443964380e+01	1.000000000000000000e+00
5.660000000000000000e+02	7.407456444114096428e+01	1.724555840796199391e+01	-7.324774866051052963e-03	1.714689110390369535e+02	1.679268683537576967e-01	0.000000000000000000e+00	1.442948213508225486e+01	1.000000000000000000e+00
5.670000000000000000e+02	2.565222478882962776e+01	7.322919600343301738e+01	-7.329597218462954519e-03	1.715920938607017376e+02	1.939094736186547374e-01	0.000000000000000000e+00	1.560147658045450036e+01	1.000000000000000000e+00
5.680000000000000000e+02	4.122399864589608853e+01	7.419144879498614387e+01	-7.238518125329433672e-03	1.692655571979795752e+02	1.491621959459247249e-01	0.000000000000000000e+00	9.378869964489046751e+00	1.000000000000000000e+00
5.680000000000000000e+02	8.175838077216305066e+01	9.061545634025253548e+01	-1.278826402338060879e-02	3.110290163672479480e+02	8.628232026524740306e-02	0.000000000000000000e+00	1.294952766938565958e+01	1.000000000000000000e+00
5.680000000000000000e+02	8.330688698165060657e+01	1.109047496855085910e+02	-6.296053641132866655e-03	1.451911170563503219e+02	1.825229962258742011e-01	0.000000000000000000e+00	2.034829958327410537e+01	1.000000000000000000e+00
5.700000000000000000e+02	1.111856449740944441e+02	2.963327804325287929e+01	-1.205129222236588603e-02	2.922037090934969115e+02	1.229268169559388779e-01	0.000000000000000000e+00	2.389937375796811736e+01	1.000000000000000000e+00
5.700000000000000000e+02	1.085742037755185763e+01	2.285268131032791317e+01	-1.073643301258569299e-02	2.586167677590358380e+02	1.545442166201562717e-01	0.000000000000000000e+00	6.735496884486922298e+00	1.000000000000000000e+00
5.700000000000000000e+02	9.499297734425356055e+01	7.122537065486159236e+01	-1.015152824262176567e-01	2.577483964327737340e+03	4.958758839958476994e-02	0.000000000000000000e+00	2.347615746481507415e+01	1.000000000000000000e+00
5.710000000000000000e+02	8.963551561468460704e+01	3.996633134882318217e+01	-8.999880847845474416e-03	2.142580445987732958e+02	2.017974645103364217e-01	0.000000000000000000e+00	2.389937375796811736e+01	1.000000000000000000e+00
5.700000000000000000e+02	2.756156538801381117e+01	9.402676589268850194e+01	-3.695000726684267815e-03	7.874946992363679499e+01	3.232990020938255604e-01	0.000000000000000000e+00	2.088503040031686098e+01	1.000000000000000000e+00
5.720000000000000000e+02	6.195500378086978088e+01	6.150877292358108406e+01	-3.414182970680113526e-03	7.157622321674163857e+01	4.019566820708887489e-01	0.000000000000000000e+00	2.430277435120166984e+01	1.000000000000000000e+00
5.760000000000000000e+02	6.787639434944368588e+01	1.372729825691792094e+01	-5.307507489973201098e-02	1.340120757438708324e+03	5.711307502939577674e-02	0.000000000000000000e+00	3.408733219003151760e+01	1.000000000000000000e+00
5.750000000000000000e+02	1.391714264946834945e+01	2.885309945406349996e+01	-7.375116212458937733e-03	1.727548371944175472e+02	1.479083452610729932e-01	0.000000000000000000e+00	6.735496884486922298e+00	1.000000000000000000e+00
5.780000000000000000e+02	3.342451564763492655e+01	9.405455608730001416e+01	-1.187105228834157804e-02	2.875996358625586709e+02	9.364200934692001876e-02	0.000000000000000000e+00	2.505852492047490188e+01	1.000000000000000000e+00
5.790000000000000000e+02	1.145842770361328746e+02	1.341435100390584445e+01	-3.807306696144152625e-02	9.569074394084723281e+02	6.598706581738511545e-02	0.000000000000000000e+00	2.407071323836819587e+01	1.000000000000000000e+00
5.780000000000000000e+02	1.181430158157073578e+02	9.546451322790508698e+01	-1.316940498183944049e-02	3.207649325145418402e+02	9.869828263530888712e-02	0.000000000000000000e+00	2.240390648717808020e+01	1.000000000000000000e+00
5.780000000000000000e+02	9.041208040426081993e+01	1.149908095497155500e+02	-2.941175637525712209e-03	5.949365998011754186e+01	3.713257292795690834e-01	0.000000000000000000e+00	1.217705885661851362e+01	1.000000000000000000e+00
5.810000000000000000e+02	9.642588600883098593e+01	4.153214191315434789e+01	-1.035786795914342071e-02	2.489466508775726936e+02	1.202902790450562920e-01	0.000000000000000000e+00	2.042932960714897561e+01	1.000000000000000000e+00
5.810000000000000000e+02	3.129837222161215138e+01	1.190227195224035626e+02	-4.013695451020451305e-03	8.689025102800388822e+01	3.126660261144892372e-01	0.000000000000000000e+00	2.505852492047490188e+01	1.000000000000000000e+00
5.810000000000000000e+02	1.193107680649718283e+01	3.713921275929047283e+01	-4.482106579303497124e-03	9.885540818629873172e+01	2.947061373822639219e-01	0.000000000000000000e+00	1.281292804242017880e+01	1.000000000000000000e+00
5.820000000000000000e+02	1.602442634526969556e+01	4.928069597073001518e+01	-1.213999343808291539e-02	2.944695049341643767e+02	8.090957392511222146e-02	0.000000000000000000e+00	1.281292804242017880e+01	1.000000000000000000e+00
5.820000000000000000e+02	4.906673392781812026e+01	5.318502280826415785e+01	-7.507480340259351480e-03	1.761359643616089272e+02	1.401209244344432392e-01	0.000000000000000000e+00	2.026870970695362573e+01	1.000000000000000000e+00
5.820000000000000000e+02	3.311567902517711559e+01	6.569039927911414622e+01	-6.788323893024120551e-03	1.577657348922294318e+02	2.171571860093265416e-01	0.000000000000000000e+00	9.617912416554382560e+00	1.000000000000000000e+00
5.830000000000000000e+02	9.816197017614318554e+01	1.055982608582673947e+02	-2.699382606478577945e-02	6.738978127819483461e+02	6.505987776962274260e-02	0.000000000000000000e+00	1.217705885661851362e+01	1.000000000000000000e+00
5.830000000000000000e+02	9.194800363902666618e+01	2.159960374864229848e+01	-1.176964236371120034e-02	2.850092070440526868e+02	1.142533655818402938e-01	0.000000000000000000e+00	1.225804851948410068e+01	1.000000000000000000e+00
5.820000000000000000e+02	2.112950022346075585e+01	6.879917435157337025e+01	-4.010567975284392780e-03	8.681036236517928728e+01	3.299813008698815331e-01	0.000000000000000000e+00	1.238276886313632552e+01	1.000000000000000000e+00
5.860000000000000000e+02	1.194823571229681818e+02	1.021393365471447510e+02	-2.049066114800979568e-02	5.077800893607508215e+02	6.530083886241722091e-02	0.000000000000000000e+00	1.058673608892927120e+01	1.000000000000000000e+00
5.860000000000000000e+02	8.534444125948606086e+01	1.153113715577600686e+02	-1.035897479446640582e-02	2.489749240286321310e+02	1.127698342021048461e-01	0.000000000000000000e+00	6.427783679431114727e+00	1.000000000000000000e+00
5.870000000000000000e+02	2.872080063403726768e+01	5.713532574467839709e+01	-2.265389199067717810e-02	5.630379503280191784e+02	6.519609904055001515e-02	0.000000000000000000e+00	9.617912416554382560e+00	1.000000000000000000e+00
5.860000000000000000e+02	9.868120704223278494e+01	7.027348109936450271e+01	-7.476959595802077849e-03	1.753563383408565812e+02	2.022453380775789400e-01	0.000000000000000000e+00	9.301344826527584431e+00	1.000000000000000000e+00
5.870000000000000000e+02	1.038673080681375893e+02	1.873779742532076753e+01	-8.565648934840623674e-03	2.031659659342576845e+02	1.340859115117211120e-01	0.000000000000000000e+00	1.225804851948410068e+01	1.000000000000000000e+00
5.880000000000000000e+02	9.402902870811331582e+01	5.305080613801289502e+01	-1.326400199351370629e-02	3.231813313638529053e+02	1.233195980351555754e-01	0.000000000000000000e+00	1.219779763982314869e+01	1.000000000000000000e+00
5.890000000000000000e+02	3.555580094118754175e+01	6.861408215721037607e+01	-1.374094226849743167e-02	3.353643581980323916e+02	8.575207398302353567e-02	0.000000000000000000e+00	1.335960620590997650e+01	1.000000000000000000e+00
5.900000000000000000e+02	6.798841185565822620e+00	8.102182498352346940e+00	-8.067292759266689664e-03	1.904358884414238560e+02	1.713780101322267546e-01	0.000000000000000000e+00	2.657773843813948034e+01	1.000000000000000000e+00
5.900000000000000000e+02	1.025247902755220508e+02	6.180342304107770701e+01	-9.971395327106448783e-03	2.390745417399179473e+02	1.261109956052745007e-01	0.000000000000000000e+00	9.301344826527584431e+00	1.000000000000000000e+00
5.900000000000000000e+02	8.111477164136839235e+01	8.799772108297833029e+01	-2.397035520360476721e-02	5.966658645356297939e+02	6.160628389514044567e-02	0.000000000000000000e+00	2.274888177423511237e+01	1.000000000000000000e+00
5.900000000000000000e+02	1.090522167797630999e+02	1.003251829048963231e+02	-9.186061718745966095e-03	2.190138739240887276e+02	1.633449350715310278e-01	0.000000000000000000e+00	1.058673608892927120e+01	1.000000000000000000e+00
5.890000000000000000e+02	4.738255123399019197e+01	1.165391327374989174e+02	-4.036063137697845637e-03	8.746161423908627341e+01	3.197756988422163493e-01	0.000000000000000000e+00	2.314395092985585478e+01	1.000000000000000000e+00
5.920000000000000000e+02	6.229449721236689186e+01	8.407983263314644518e+00	-1.089246224288177231e-02	2.626023995022941904e+02	1.131074248872383503e-01	0.000000000000000000e+00	1.578360790586239482e+01	1.000000000000000000e+00
5.900000000000000000e+02	1.493418784066507499e+01	3.903948517182453770e+01	-4.382568238767753713e-03	9.631278736481739600e+01	2.961318374153655286e-01	0.000000000000000000e+00	2.274928874388203326e+01	1.000000000000000000e+00
5.910000000000000000e+02	1.135363744022602077e+02	6.325601344308748963e+01	-6.449300191425504612e-03	1.491056676455710601e+02	2.165538278257467253e-01	0.000000000000000000e+00	1.110697996109845676e+01	1.000000000000000000e+00
5.920000000000000000e+02	2.958274327994868358e+01	9.192041739275165924e+01	-1.433991656845759986e-02	3.506646386569380525e+02	8.213010967603318058e-02	0.000000000000000000e+00	1.744026936274434192e+01	1.000000000000000000e+00
5.910000000000000000e+02	8.827483840411196070e+01	1.095904297118461130e+02	-9.804489011250009170e-03	2.348110642532610939e+02	1.187026457770097299e-01	0.000000000000000000e+00	6.427783679431114727e+00	1.000000000000000000e+00
5.910000000000000000e+02	2.488053795385645017e+01	1.111260132132079264e+02	-4.261456881765456929e-03	9.321910249550494143e+01	3.217713680383225139e-01	0.000000000000000000e+00	1.977285122958895514e+01	1.000000000000000000e+00
5.940000000000000000e+02	3.337252649648178249e+01	7.638038681667998375e+00	-7.630430102840039114e-03	1.792766097114436263e+02	1.706412808681633253e-01	0.000000000000000000e+00	1.546100024836830045e+01	1.000000000000000000e+00
5.920000000000000000e+02	1.114021211058572902e+02	3.480309884548598376e+01	-3.769474909580238474e-03	8.065184851539267186e+01	3.638918884440059953e-01	0.000000000000000000e+00	8.644099360088588924e+00	1.000000000000000000e+00
5.930000000000000000e+02	6.265040181456672030e+01	2.549475142202803823e+01	-3.709682495626203443e-03	7.912450301346953552e+01	4.005660380638950135e-01	0.000000000000000000e+00	1.070123529075263313e+01	1.000000000000000000e+00
5.960000000000000000e+02	4.750242591333780950e+01	1.391406219577120496e+01	-1.177250372328047905e-02	2.850822979995522246e+02	1.263940139731235535e-01	0.000000000000000000e+00	1.546100024836830045e+01	1.000000000000000000e+00
5.950000000000000000e+02	7.268678629492855237e+01	2.178160944919670783e+01	-1.106684125480727511e-02	2.670567605471411525e+02	1.069609109209560538e-01	0.000000000000000000e+00	7.726743140105969410e+00	1.000000000000000000e+00
5.950000000000000000e+02	8.972895731765925120e+01	6.202353164029199917e+01	-7.217357572495299196e-03	1.687250291769121020e+02	2.011754153267183431e-01	0.000000000000000000e+00	1.251881786094064175e+01	1.000000000000000000e+00
5.960000000000000000e+02	1.030504865861026786e+02	3.257360235624741307e+01	-1.006627697296854328e-02	2.414982113233861298e+02	1.195530216998179629e-01	0.000000000000000000e+00	8.644099360088588924e+00	1.000000000000000000e+00
5.950000000000000000e+02	6.710805736184164516e+01	4.764511148156163500e+01	-5.740244785703542407e-03	1.309934605455825647e+02	2.528321319053118410e-01	0.000000000000000000e+00	1.452242695033063136e+01	1.000000000000000000e+00
5.960000000000000000e+02	5.399406479416819593e+01	8.272255983531191248e+01	-1.093593954697053353e-02	2.637129896331218788e+02	1.149873292520963153e-01	0.000000000000000000e+00	1.955393259814296769e+01	1.000000000000000000e+00
5.970000000000000000e+02	9.768540669653361874e+01	1.738025240116027348e+01	-1.709166086020305966e-02	4.209555666945819894e+02	8.098933233029748102e-02	0.000000000000000000e+00	1.611278886720746328e+01	1.000000000000000000e+00
5.970000000000000000e+02	1.624781946429805757e+01	8.068018597716805118e+01	-6.405886777701525099e-03	1.479967095388550149e+02	2.393482251140287564e-01	0.000000000000000000e+00	1.744026936274434192e+01	1.000000000000000000e+00
5.970000000000000000e+02	8.028602768358321384e+01	2.038372180344951445e+01	-7.789206060031245507e-03	1.833324042176823809e+02	2.121785462578331671e-01	0.000000000000000000e+00	7.726743140105969410e+00	1.000000000000000000e+00
5.980000000000000000e+02	8.022781042990796152e+01	5.387190551707091402e+01	-1.050801280377826677e-02	2.527819710783304572e+02	1.037357946260021313e-01	0.000000000000000000e+00	1.251881786094064175e+01	1.000000000000000000e+00
5.980000000000000000e+02	4.622788748533554326e+01	6.477700968881345034e+01	-7.344793052914129310e-03	1.719802583093692760e+02	1.862505469766095878e-01	0.000000000000000000e+00	1.955393259814296769e+01	1.000000000000000000e+00
5.980000000000000000e+02	6.806691848605112227e+01	1.024318678780898324e+02	-9.577875433314730902e-03	2.290224163956878840e+02	1.167870904155278167e-01	0.000000000000000000e+00	2.421780408208500646e+01	1.000000000000000000e+00
5.990000000000000000e+02	1.021208154272210038e+02	5.373537916991789132e+01	-3.642890396394979097e-03	7.741835660494291460e+01	3.923517103326379374e-01	0.000000000000000000e+00	1.490810580790463113e+01	1.000000000000000000e+00
6.000000000000000000e+02	7.061258946339985698e+01	8.150778458432081663e+01	-2.837595802253206276e-02	7.092031782811706080e+02	6.417092807394186860e-02	0.000000000000000000e+00	3.117089163096611770e+01	1.000000000000000000e+00
6.000000000000000000e+02	1.043712333445665479e+02	1.063931660114736815e+02	-3.092210520676695260e-02	7.742423060217722650e+02	5.049095088797117548e-02	0.000000000000000000e+00	1.048456260984125521e+01	1.000000000000000000e+00
6.000000000000000000e+02	1.640777623524541440e+01	1.600146617963057594e+01	-1.906023011803234871e-02	4.712409658336951566e+02	7.976900859410196443e-02	0.000000000000000000e+00	4.991376285149605252e+01	1.000000000000000000e+00
6.010000000000000000e+02	1.175017777395773777e+02	5.968573781674071199e+01	-9.572112296793409969e-03	2.288752020576018538e+02	1.286725117349279968e-01	0.000000000000000000e+00	1.009316057982247017e+01	1.000000000000000000e+00
6.010000000000000000e+02	1.161803801928905386e+02	4.006314639197086791e+01	-1.329854238775815198e-02	3.240636358619529460e+02	1.248263459759059169e-01	0.000000000000000000e+00	1.310067438695276998e+01	1.000000000000000000e+00
6.000000000000000000e+02	1.108988700986516989e+02	5.205202959756652348e+01	-5.978705990355472066e-03	1.370847457810019421e+02	3.058042097234436874e-01	0.000000000000000000e+00	1.009316057982247017e+01	1.000000000000000000e+00
6.010000000000000000e+02	3.947369439740413810e+01	8.291976869837486674e+01	-3.768974753699251470e-03	8.063907246598157030e+01	3.452925399146197227e-01	0.000000000000000000e+00	2.162539378707179694e+01	1.000000000000000000e+00
6.030000000000000000e+02	7.859260886270881485e+01	1.582869955701045406e+01	-1.503577651842534849e-02	3.684397792520097710e+02	1.048559125513239820e-01	0.000000000000000000e+00	2.095923727028598194e+01	1.000000000000000000e+00
6.050000000000000000e+02	9.915669772418259242e+01	3.230786505437664147e+01	-7.583801296966546229e-03	1.780855171931573580e+02	1.471714897684870405e-01	0.000000000000000000e+00	1.870695468056283062e+01	1.000000000000000000e+00
6.050000000000000000e+02	5.469358572423988818e+01	4.971048450915412076e+01	-1.193998080442902100e-02	2.893603551919592860e+02	9.899317962192633047e-02	0.000000000000000000e+00	2.367927575568361220e+01	1.000000000000000000e+00
6.040000000000000000e+02	2.810121347329315356e+01	6.452617377849432501e+01	-1.162283714444896192e-02	2.812591946851038074e+02	9.854377738662556396e-02	0.000000000000000000e+00	1.370700380855346801e+01	1.000000000000000000e+00
6.040000000000000000e+02	1.078771200354947446e+01	8.528988704174055613e+01	-1.209725718941105296e-02	2.933778444230464402e+02	1.023152647597410647e-01	0.000000000000000000e+00	2.703496109893860933e+01	1.000000000000000000e+00
6.040000000000000000e+02	9.840265335991830398e+01	1.150130329528213053e+02	-3.421292998222928185e-03	7.175784272108906237e+01	4.453960953620986762e-01	0.000000000000000000e+00	1.048456260984125521e+01	1.000000000000000000e+00
6.060000000000000000e+02	2.619206067047211661e+01	2.267541455332177591e+01	-1.596974466860096031e-02	3.922971878892793143e+02	6.632478188914436856e-02	0.000000000000000000e+00	3.203019726686943613e+01	1.000000000000000000e+00
6.090000000000000000e+02	8.496651508700968236e+01	6.064715974597495318e+01	-1.374419919171869856e-02	3.354475534849116798e+02	9.402254661853370887e-02	0.000000000000000000e+00	1.670879169861706615e+01	1.000000000000000000e+00
6.080000000000000000e+02	4.103818293239000781e+01	6.905571841588277948e+01	-7.031995767398332466e-03	1.639901221791641035e+02	2.106861352276940824e-01	0.000000000000000000e+00	1.370700380855346801e+01	1.000000000000000000e+00
6.080000000000000000e+02	8.395881438449556811e+01	8.893540755195657255e+01	-8.214237988122539622e-03	1.941894772243517764e+02	1.552968147384686803e-01	0.000000000000000000e+00	1.343475020031614520e+01	1.000000000000000000e+00
6.080000000000000000e+02	5.764922777838049228e+01	1.664381654784282460e+01	-3.555982048592780474e-03	7.519835802456611873e+01	3.346210198540471303e-01	0.000000000000000000e+00	2.095923727028598194e+01	1.000000000000000000e+00
6.090000000000000000e+02	7.096905438517315190e+01	7.324375091947544547e+01	-3.476299345653780654e-02	8.723544745016509978e+02	6.637590301224471911e-02	0.000000000000000000e+00	1.832855551964424379e+01	1.000000000000000000e+00
6.110000000000000000e+02	4.863190984837882525e+01	1.099722794504151153e+02	-1.349730813459114505e-02	3.291409349587103179e+02	8.447278704929239712e-02	0.000000000000000000e+00	2.285256659990710659e+01	1.000000000000000000e+00
6.110000000000000000e+02	2.130937795273358049e+01	7.902580529291766709e+01	-3.633517163945621572e-03	7.717892548863086688e+01	3.496585034315196072e-01	0.000000000000000000e+00	1.418361552160044425e+01	1.000000000000000000e+00
6.120000000000000000e+02	9.670674118134874675e+01	9.317602959677114427e+01	-1.024181285778055783e-02	2.459821236855769655e+02	1.217838499583981937e-01	0.000000000000000000e+00	1.343475020031614520e+01	1.000000000000000000e+00
6.120000000000000000e+02	8.112402827559789031e+00	5.448252417540960124e+01	-3.776849805259510640e-03	8.084023384720998706e+01	3.614481903540986973e-01	0.000000000000000000e+00	2.786633812447347225e+01	1.000000000000000000e+00
6.130000000000000000e+02	6.924212650763521992e+01	5.499673287425874690e+01	-7.059114054618725355e-03	1.646828353724760063e+02	1.763091112886292500e-01	0.000000000000000000e+00	6.490334165332552807e+00	1.000000000000000000e+00
6.130000000000000000e+02	1.139764103324407785e+02	1.178008715128465695e+02	-9.358676053229065053e-03	2.234231578098821558e+02	9.418639815434637352e-02	0.000000000000000000e+00	3.007697311864817635e+01	1.000000000000000000e+00
6.140000000000000000e+02	7.170934861350042411e+01	1.191411838342346208e+01	-5.421535133719707945e-03	1.228522981273666801e+02	3.303126069852956315e-01	0.000000000000000000e+00	3.310575503159992650e+01	1.000000000000000000e+00
6.130000000000000000e+02	1.512502703217324473e+01	9.179016007316212722e+01	-3.770788650772302977e-03	8.068540689793152865e+01	3.304214287679200224e-01	0.000000000000000000e+00	1.343483004918796375e+01	1.000000000000000000e+00
6.160000000000000000e+02	3.821446088035609989e+01	5.273077590849889162e+01	-1.137572369391053918e-02	2.749468953115627414e+02	9.854984578263681350e-02	0.000000000000000000e+00	2.306842268527455531e+01	1.000000000000000000e+00
6.150000000000000000e+02	6.320500323986176028e+01	5.261396552779134339e+01	-3.691958583568571029e-03	7.867176100879790113e+01	4.454238716483830407e-01	0.000000000000000000e+00	6.490334165332552807e+00	1.000000000000000000e+00
6.160000000000000000e+02	6.660308541134173765e+01	9.585574130934261916e+01	-4.936166121709060876e-03	1.104539664955776175e+02	2.505235181452372117e-01	0.000000000000000000e+00	1.641880378726006739e+01	1.000000000000000000e+00
6.170000000000000000e+02	1.703188154703138579e+01	2.199771544735377660e+01	-6.727868216710545905e-03	1.562214469269660810e+02	2.098401220669219303e-01	0.000000000000000000e+00	1.391251960776917684e+01	1.000000000000000000e+00
6.170000000000000000e+02	1.125766915109089581e+02	5.552681740545031630e+01	-2.041241459042864373e-02	5.057813487202673173e+02	7.035699114238069818e-02	0.000000000000000000e+00	1.627287397516534995e+01	1.000000000000000000e+00
6.180000000000000000e+02	5.818885459092595624e+01	1.099546007492161408e+02	-1.280045518696193603e-02	3.113404290971882915e+02	1.242901913121151614e-01	0.000000000000000000e+00	1.641880378726006739e+01	1.000000000000000000e+00
6.170000000000000000e+02	1.061718940139985961e+02	2.820317239017894906e+01	-4.442680366587177347e-03	9.784829968092165586e+01	2.703897382178221953e-01	0.000000000000000000e+00	2.806426567535650207e+01	1.000000000000000000e+00
6.190000000000000000e+02	9.936944251239991388e+01	6.503339414489735759e+01	-1.373516229559885310e-02	3.352167137892505480e+02	9.008134224499608766e-02	0.000000000000000000e+00	1.627287397516534995e+01	1.000000000000000000e+00
6.180000000000000000e+02	6.591991579606734319e+00	8.141316800340477755e+01	-1.035536048923557662e-02	2.488825997274067561e+02	1.144196971278442776e-01	0.000000000000000000e+00	1.343483004918796375e+01	1.000000000000000000e+00
6.190000000000000000e+02	1.106231091051613902e+02	1.139546776138107163e+02	-3.048706245289114700e-02	7.631295151284782605e+02	6.163612154114506136e-02	0.000000000000000000e+00	4.759552480388924778e+01	1.000000000000000000e+00
6.190000000000000000e+02	5.885064741922720088e+01	4.242059015268416289e+01	-3.216149097674676684e-03	6.651761920393509797e+01	3.954525360804216350e-01	0.000000000000000000e+00	1.108446282643121705e+01	1.000000000000000000e+00
6.210000000000000000e+02	1.075987132258097034e+01	9.579177305488959959e+00	-8.457818663001695839e-03	2.004115348990607686e+02	1.360929181547346767e-01	0.000000000000000000e+00	1.391251960776917684e+01	1.000000000000000000e+00
6.210000000000000000e+02	7.697401027824564324e+01	6.493833924850561345e+01	-3.871106118465188900e-02	9.732044500597294245e+02	6.450927165643849381e-02	0.000000000000000000e+00	2.239563395816077929e+01	1.000000000000000000e+00
6.230000000000000000e+02	3.854325695292047982e+01	2.882556734475468829e+01	-1.958274974335894383e-02	4.845882777522714377e+02	8.361532623237855066e-02	0.000000000000000000e+00	1.028600786275118928e+01	1.000000000000000000e+00
6.230000000000000000e+02	1.159452984782091534e+02	9.634134362627039039e+00	-1.025131866680918137e-02	2.462249413559451341e+02	1.320338835539605071e-01	0.000000000000000000e+00	2.263242412721644570e+01	1.000000000000000000e+00
6.230000000000000000e+02	1.675072675203651329e+01	1.152746505026805721e+02	-1.435243019494543242e-02	3.509842884229373112e+02	7.409734442667181842e-02	0.000000000000000000e+00	3.535250906728294495e+01	1.000000000000000000e+00
6.240000000000000000e+02	9.490486479575731948e+01	1.797240590585201758e+01	-1.368201964961270403e-02	3.338592308588969786e+02	1.630705643402090566e-01	0.000000000000000000e+00	2.263242412721644570e+01	1.000000000000000000e+00
6.240000000000000000e+02	1.944991449521062776e+01	3.061052382471155298e+01	-8.114911109851951146e-03	1.916522580235469206e+02	1.726380724011958856e-01	0.000000000000000000e+00	8.929208660769939243e+00	1.000000000000000000e+00
6.250000000000000000e+02	5.888866586546296134e+01	1.003649504108672801e+02	-6.714873373702155701e-03	1.558895049011378831e+02	1.952727284263093832e-01	0.000000000000000000e+00	2.292549426960607306e+01	1.000000000000000000e+00
6.260000000000000000e+02	9.866549634184512740e+01	9.737386638620330359e+01	-6.992324450031518410e-03	1.629767526874732653e+02	1.611873410704529608e-01	0.000000000000000000e+00	1.782110271181655037e+01	1.000000000000000000e+00
6.280000000000000000e+02	2.826324206209891443e+01	2.917663941294891927e+01	-1.112972743512540691e-02	2.686631336351362620e+02	1.230840672071369379e-01	0.000000000000000000e+00	8.929208660769939243e+00	1.000000000000000000e+00
6.280000000000000000e+02	4.100713434151918335e+01	8.601820451279179736e+01	-3.663488061883148246e-03	7.794450615558083939e+01	3.593019331509029746e-01	0.000000000000000000e+00	7.740773253277326127e+00	1.000000000000000000e+00
6.280000000000000000e+02	9.122690503726889233e+01	1.183793081967546215e+02	-6.032518960754379433e-03	1.384593515687374747e+02	2.512979796420705680e-01	0.000000000000000000e+00	2.228365379045758488e+01	1.000000000000000000e+00
6.290000000000000000e+02	8.962346078184707210e+01	4.083389025336519751e+01	-3.584966379392530607e-03	7.593873768723172191e+01	3.720151815339611812e-01	0.000000000000000000e+00	2.346360362198734251e+01	1.000000000000000000e+00
6.290000000000000000e+02	1.656328750799896810e+01	5.197474478679363585e+01	-1.080796603201932514e-02	2.604440168738638022e+02	1.111307002420746093e-01	0.000000000000000000e+00	2.155835227191461811e+01	1.000000000000000000e+00
6.300000000000000000e+02	1.756416209990780786e+01	1.071942764144983897e+02	-1.145593627309344532e-02	2.769958562735142777e+02	9.546012804508241523e-02	0.000000000000000000e+00	1.608494091099142764e+01	1.000000000000000000e+00
6.310000000000000000e+02	6.298165207531000931e+01	1.020021085119383208e+01	-1.434565251522365234e-02	3.508111584562412872e+02	9.532360792250393899e-02	0.000000000000000000e+00	3.316274908434249369e+01	1.000000000000000000e+00
6.300000000000000000e+02	8.217215364868266647e+01	9.062395167037024635e+01	-3.432214959961672491e-03	7.203683478765240977e+01	3.651355179381419180e-01	0.000000000000000000e+00	1.782110271181655037e+01	1.000000000000000000e+00
6.300000000000000000e+02	2.212680617164273755e+01	9.177002268263998985e+01	-3.860413269714979556e-03	8.297479027537642082e+01	2.979118887834552032e-01	0.000000000000000000e+00	1.608494091099142764e+01	1.000000000000000000e+00
6.330000000000000000e+02	1.106965681900942258e+02	8.752310583657839516e+01	-1.467286824669256778e-02	3.591696013182694287e+02	8.691972122289692848e-02	0.000000000000000000e+00	2.246723614181784612e+01	1.000000000000000000e+00
6.330000000000000000e+02	4.863860630385542549e+01	8.731443221143484834e+01	-7.474402841953755629e-03	1.752910282750552255e+02	1.506905222602957783e-01	0.000000000000000000e+00	7.740773253277326127e+00	1.000000000000000000e+00
6.350000000000000000e+02	1.919840790002009712e+01	6.780958965572189356e+01	-8.149728982588215487e-02	2.066141656269111536e+03	5.402021190845474052e-02	0.000000000000000000e+00	2.413872132642219981e+01	1.000000000000000000e+00
6.350000000000000000e+02	1.019037416054873404e+02	6.684792988798641034e+01	-3.890178041124310333e-03	8.373510561843582423e+01	3.422762256990750096e-01	0.000000000000000000e+00	1.418737315626703932e+01	1.000000000000000000e+00
6.360000000000000000e+02	9.561994872930917211e+01	1.607469111387291605e+01	-1.079502195776424478e-02	2.601133716919306380e+02	1.167166300980629901e-01	0.000000000000000000e+00	1.141990797867344654e+01	1.000000000000000000e+00
6.370000000000000000e+02	5.547495783085038568e+01	5.341689986167188664e+01	-5.562288613377767282e-03	1.264477240320814531e+02	2.324430573638817110e-01	0.000000000000000000e+00	1.468570074339238118e+01	1.000000000000000000e+00
6.360000000000000000e+02	4.909544752398443990e+01	9.765422453639313005e+01	-4.647535693647818385e-03	1.030811518379125289e+02	2.500801742050438037e-01	0.000000000000000000e+00	9.548600494863308086e+00	1.000000000000000000e+00
6.360000000000000000e+02	1.197144895010951444e+02	1.114402934421715372e+02	-3.418635474312627966e-03	7.168995857120725645e+01	3.489015451567167858e-01	0.000000000000000000e+00	2.505431560584151640e+01	1.000000000000000000e+00
6.370000000000000000e+02	9.589560969410575808e+01	1.192107307025389957e+02	-1.228815648976419768e-02	2.982542019479122359e+02	8.979596142503065703e-02	0.000000000000000000e+00	2.227689229557747552e+01	1.000000000000000000e+00
6.370000000000000000e+02	8.553943623932983087e+01	2.144102749736025260e+01	-7.393845255865262589e-03	1.732332544100858058e+02	2.112369338601317592e-01	0.000000000000000000e+00	1.141990797867344654e+01	1.000000000000000000e+00
6.400000000000000000e+02	1.102526542562283822e+02	5.537721872322148187e+01	-1.415514445218196173e-02	3.459447947501280396e+02	8.069470035407200204e-02	0.000000000000000000e+00	1.418737315626703932e+01	1.000000000000000000e+00
6.400000000000000000e+02	4.121716160743660851e+01	4.989765943565899420e+01	-7.541910066876196181e-03	1.770154419508747878e+02	2.834425475964756913e-01	0.000000000000000000e+00	7.059785753039099276e+00	1.000000000000000000e+00
6.420000000000000000e+02	3.520046185618326717e+01	5.359088282209012277e+01	-7.591432604267474120e-03	1.782804523380877129e+02	2.108738249167947387e-01	0.000000000000000000e+00	7.059785753039099276e+00	1.000000000000000000e+00
6.410000000000000000e+02	9.908422557381813078e+01	9.716322156612167760e+01	-3.571634935942998197e-03	7.559819749424939062e+01	3.212784555422000254e-01	0.000000000000000000e+00	2.227689229557747552e+01	1.000000000000000000e+00
6.400000000000000000e+02	5.703825095756433683e+01	1.029540023643794342e+02	-5.127944784825211495e-03	1.153527865816918734e+02	2.471613676529822445e-01	0.000000000000000000e+00	9.548600494863308086e+00	1.000000000000000000e+00
6.420000000000000000e+02	6.145164235201744418e+01	2.901927679218385592e+01	-1.047057493999944446e-02	2.518256532269028014e+02	1.190117403060334533e-01	0.000000000000000000e+00	1.407632287718845632e+01	1.000000000000000000e+00
6.420000000000000000e+02	2.971056538348179998e+01	6.911323728704364555e+01	-7.033436801120718056e-03	1.640269321392987933e+02	1.967808097190016925e-01	0.000000000000000000e+00	1.020037790283811674e+01	1.000000000000000000e+00
6.430000000000000000e+02	5.690380650445104038e+01	1.184705472690848325e+02	-1.087861573464147906e-02	2.622487024246948408e+02	1.511131997316799147e-01	0.000000000000000000e+00	1.551712734660355864e+01	1.000000000000000000e+00
6.440000000000000000e+02	2.774080888308173343e+01	1.996879178011815625e+01	-1.401498658201992542e-02	3.423645831748657429e+02	1.049303260785925396e-01	0.000000000000000000e+00	9.426206820799871267e+00	1.000000000000000000e+00
6.430000000000000000e+02	4.700119360771868315e+01	7.448492130180585491e+01	-3.619827940996332878e-03	7.682924612775923379e+01	3.626272582028724489e-01	0.000000000000000000e+00	7.910333007449521503e+00	1.000000000000000000e+00
6.450000000000000000e+02	4.753790938517040132e+01	2.688599278152496908e+01	-1.107615652054981699e-02	2.672947109540611450e+02	1.377527680792000053e-01	0.000000000000000000e+00	9.913932823069496081e+00	1.000000000000000000e+00
6.450000000000000000e+02	6.227579059140995810e+01	4.374060059688257240e+01	-3.956691748797485850e-03	8.543414075538397867e+01	3.356793970908601432e-01	0.000000000000000000e+00	1.474437502518444809e+01	1.000000000000000000e+00
6.440000000000000000e+02	3.938772946406700015e+01	7.233817212640703076e+01	-4.052386817787951775e-03	8.787858852916296826e+01	3.234451501427431097e-01	0.000000000000000000e+00	7.910333007449521503e+00	1.000000000000000000e+00
6.460000000000000000e+02	3.468739709534082039e+01	1.359711325418818539e+01	-6.220412963187927670e-03	1.432589413574325192e+02	4.134309864388039379e-01	0.000000000000000000e+00	8.600858935357557300e+00	1.000000000000000000e+00
6.460000000000000000e+02	4.028511711860703315e+01	2.012706769254718964e+01	-7.268610743597718991e-03	1.700342471055067790e+02	3.281258712024960333e-01	0.000000000000000000e+00	8.600858935357557300e+00	1.000000000000000000e+00
6.460000000000000000e+02	8.185510364518152926e+01	7.205373739723438575e+01	-6.904240451725830209e-03	1.607267231317670735e+02	1.784173751938188390e-01	0.000000000000000000e+00	2.605648141776680404e+01	1.000000000000000000e+00
6.460000000000000000e+02	3.161361223027824963e+01	9.207176701770509908e+01	-7.965472171037730337e-03	1.878349695764618446e+02	1.754386813435824255e-01	0.000000000000000000e+00	2.120970688384345593e+01	1.000000000000000000e+00
6.470000000000000000e+02	8.046035877303521033e+01	4.603461153536023431e+01	-6.726752888953965899e-03	1.561929568440353080e+02	1.735317460370677800e-01	0.000000000000000000e+00	1.832869351967108074e+01	1.000000000000000000e+00
6.490000000000000000e+02	9.311542319860162564e+00	3.858625828390454870e+01	-4.664465285504623866e-03	1.035136036200359939e+02	2.833891771925963754e-01	0.000000000000000000e+00	2.619633419159796972e+01	1.000000000000000000e+00
6.510000000000000000e+02	1.131393499525235313e+02	4.047683122737024775e+01	-7.562427487139518345e-02	1.916120568638183840e+03	5.750064029331303228e-02	0.000000000000000000e+00	2.759171606493420015e+01	1.000000000000000000e+00
6.510000000000000000e+02	3.877272412620755659e+01	5.447889046059932383e+01	-7.201687111639968990e-03	1.683247408072394933e+02	1.838277008891967546e-01	0.000000000000000000e+00	2.346284279902104331e+01	1.000000000000000000e+00
6.510000000000000000e+02	1.206169846183721148e+02	6.703596854792431259e+01	-3.736546960845431309e-02	9.388324770045701371e+02	5.633963696745292182e-02	0.000000000000000000e+00	2.759171606493420015e+01	1.000000000000000000e+00
6.520000000000000000e+02	7.836133959833647111e+01	6.752258183322500429e+01	-7.238444238363563391e-03	1.692636698193388725e+02	1.765211456560252801e-01	0.000000000000000000e+00	1.955621563783711636e+01	1.000000000000000000e+00
6.530000000000000000e+02	9.396295590452413649e+01	1.036587377894434354e+02	-3.042143233617450662e-02	7.614530505583254580e+02	5.854091293770458115e-02	0.000000000000000000e+00	3.936028707539671245e+01	1.000000000000000000e+00
6.530000000000000000e+02	1.251414523029179193e+01	6.880562719652750125e+00	-5.504523582313444047e-02	1.390446814298307117e+03	5.607288672983823385e-02	0.000000000000000000e+00	5.436095813511381181e+01	1.000000000000000000e+00
6.530000000000000000e+02	7.268780009111267759e+01	3.448201318512126790e+01	-3.443753728787089623e-03	7.233158265778824614e+01	3.702551049027617003e-01	0.000000000000000000e+00	1.410915028762107148e+01	1.000000000000000000e+00
6.560000000000000000e+02	7.356391115132426251e+01	4.856393603851216056e+01	-7.224962841481556014e-03	1.689192991956138883e+02	1.809347033052899345e-01	0.000000000000000000e+00	1.410915028762107148e+01	1.000000000000000000e+00
6.560000000000000000e+02	4.631387696429438705e+01	7.669681129231057071e+01	-7.530497276127403640e-03	1.767239120817519620e+02	1.687752500771971809e-01	0.000000000000000000e+00	2.274848821693618461e+01	1.000000000000000000e+00
6.570000000000000000e+02	1.153235527439203878e+02	6.654831518228535003e+01	-4.401633156268368319e-02	1.108722993509104754e+03	5.311783374374301481e-02	0.000000000000000000e+00	1.387881436212633623e+01	1.000000000000000000e+00
6.560000000000000000e+02	3.908564400315751897e+01	1.105825087445734312e+02	-3.437336466387073963e-03	7.216765923986336873e+01	3.735005416900200048e-01	0.000000000000000000e+00	1.571323589841864354e+01	1.000000000000000000e+00
6.580000000000000000e+02	2.277915043744590662e+01	7.142504108744319069e+01	-8.178985424542857194e-03	1.932889809765154041e+02	1.378775703488240856e-01	0.000000000000000000e+00	1.941092080704238398e+01	1.000000000000000000e+00
6.590000000000000000e+02	3.389003991585423847e+01	9.575309606006869956e+01	-1.202322079304909454e-02	2.914866487096743981e+02	9.268178907060309335e-02	0.000000000000000000e+00	1.571323589841864354e+01	1.000000000000000000e+00
6.590000000000000000e+02	1.046765370549308329e+02	3.974205748891790790e+01	-6.817475158072462162e-03	1.585103787458992315e+02	1.751842492978289423e-01	0.000000000000000000e+00	2.884327295236812816e+01	1.000000000000000000e+00
6.590000000000000000e+02	1.086825773895540976e+02	1.000705233622484087e+02	-8.581922654011031604e-03	2.035816640158502935e+02	1.367401357006181595e-01	0.000000000000000000e+00	2.222275820921559486e+01	1.000000000000000000e+00
6.600000000000000000e+02	6.398651394913728296e+01	1.379638639262197586e+01	-9.934343548859435324e-03	2.381280861094874126e+02	2.597928073825928053e-01	0.000000000000000000e+00	2.039762225024173858e+01	1.000000000000000000e+00
6.610000000000000000e+02	3.115868513860290534e+01	2.409452792629438633e+01	-2.757408730036277691e-02	6.887200841955125270e+02	7.078963858883169369e-02	0.000000000000000000e+00	1.232461124029695831e+01	1.000000000000000000e+00
6.610000000000000000e+02	1.073234260034093239e+02	7.788936717203145577e+01	-1.004341226226852964e-02	2.409141520635060090e+02	1.188583871971677919e-01	0.000000000000000000e+00	1.387881436212633623e+01	1.000000000000000000e+00
6.630000000000000000e+02	6.148630992728246270e+01	6.876116702750123011e+01	-1.096630667858628123e-02	2.644886917466922114e+02	8.808307887076549658e-02	0.000000000000000000e+00	2.186800178949186702e+01	1.000000000000000000e+00
6.630000000000000000e+02	3.817129966720632694e+01	5.739748145715471139e+01	-1.033599958788493541e-02	2.483880422470245151e+02	1.327865209701195592e-01	0.000000000000000000e+00	1.753141805418347232e+01	1.000000000000000000e+00
6.620000000000000000e+02	6.228447813386448928e+00	6.128314337413419111e+01	-3.550561812202048060e-03	7.505990277375269670e+01	4.172767643306863894e-01	0.000000000000000000e+00	1.941092080704238398e+01	1.000000000000000000e+00
6.650000000000000000e+02	8.275815987575651889e+01	2.177688153197243182e+01	-6.601220009451811387e-03	1.529863280064963647e+02	1.636104365299572150e-01	0.000000000000000000e+00	2.039762225024173858e+01	1.000000000000000000e+00
6.640000000000000000e+02	1.177207094567910985e+02	6.868762538613030699e+01	-6.598375775742588295e-03	1.529136745162803663e+02	1.746662735723297777e-01	0.000000000000000000e+00	1.388436369101464152e+01	1.000000000000000000e+00
6.640000000000000000e+02	1.682605834653831423e+01	1.160951289072470018e+02	-1.147668808990359030e-02	2.775259434863515366e+02	1.202406103908955082e-01	0.000000000000000000e+00	2.522371870671388550e+01	1.000000000000000000e+00
6.650000000000000000e+02	1.061779226301361518e+02	1.379503685793343237e+01	-6.563183428759789169e-03	1.520147164493319849e+02	2.115090636249759015e-01	0.000000000000000000e+00	2.474257730859726223e+01	1.000000000000000000e+00
6.650000000000000000e+02	2.129057481667998530e+01	1.671100296196925328e+01	-6.811177287575112885e-03	1.583495050908697692e+02	2.170668096172593264e-01	0.000000000000000000e+00	1.232461124029695831e+01	1.000000000000000000e+00
6.640000000000000000e+02	7.740120824220227291e+01	8.375868395167844938e+01	-3.130093814764417417e-03	6.431941142843454884e+01	4.335436628532344239e-01	0.000000000000000000e+00	1.500670717026172518e+01	1.000000000000000000e+00
6.650000000000000000e+02	8.302987027739279213e+00	9.235501010615223549e+01	-6.932582895985745300e-03	1.614507063579195858e+02	1.991262121416814690e-01	0.000000000000000000e+00	2.522371870671388550e+01	1.000000000000000000e+00
6.660000000000000000e+02	5.576213770413109216e+01	1.026085678521642706e+02	-3.094928857573235343e-03	6.342115301002447580e+01	3.565937518917999816e-01	0.000000000000000000e+00	1.419988003269929422e+01	1.000000000000000000e+00
6.660000000000000000e+02	3.126186925746281631e+01	7.350991114368746082e+01	-4.575380512124971322e-03	1.012380101306035129e+02	2.800303201520710772e-01	0.000000000000000000e+00	1.753141805418347232e+01	1.000000000000000000e+00
6.680000000000000000e+02	4.514814840748946523e+01	9.317565609842517915e+01	-4.480233164425125557e-03	9.880755342348692238e+01	2.919848967869369538e-01	0.000000000000000000e+00	1.419988003269929422e+01	1.000000000000000000e+00
6.680000000000000000e+02	7.675782645703212381e+01	9.875159294134739696e+01	-7.488348860413738227e-03	1.756472672551533662e+02	1.873402066644938024e-01	0.000000000000000000e+00	1.251960619748603065e+01	1.000000000000000000e+00
6.690000000000000000e+02	8.518438300063210988e+01	1.080108415154835768e+02	-1.963325763199831944e-02	4.858784580849184636e+02	8.997105365548785372e-02	0.000000000000000000e+00	1.251960619748603065e+01	1.000000000000000000e+00
6.690000000000000000e+02	7.456310618096357246e+01	6.012681817920611138e+01	-9.854579308659967840e-03	2.360905775791138694e+02	1.207475215115209055e-01	0.000000000000000000e+00	1.432024415109593463e+01	1.000000000000000000e+00
6.740000000000000000e+02	1.064587548124290066e+02	3.276952287420422749e+01	-1.051942595216691194e-02	2.530735100830540034e+02	1.338740135386830010e-01	0.000000000000000000e+00	1.660351631277876194e+01	1.000000000000000000e+00
6.720000000000000000e+02	1.148849982431738965e+02	5.285592785796277582e+01	-3.706763133209428369e-03	7.904993042539553016e+01	3.624525655149418712e-01	0.000000000000000000e+00	1.611370972219959441e+01	1.000000000000000000e+00
6.710000000000000000e+02	8.289046910198669593e+01	7.177690055353147613e+01	-6.129446650102422615e-03	1.409352855634971320e+02	2.167994508189137193e-01	0.000000000000000000e+00	1.432024415109593463e+01	1.000000000000000000e+00
6.720000000000000000e+02	7.155629095416359498e+00	1.025638466557779225e+02	-5.210564816195183482e-03	1.174632438276341730e+02	2.868699376831990167e-01	0.000000000000000000e+00	8.130866798234569259e+00	1.000000000000000000e+00
6.730000000000000000e+02	4.942081450074704918e+01	1.505985664739559660e+01	-3.760818081957914821e-03	8.043071734079175883e+01	3.587995917699781101e-01	0.000000000000000000e+00	2.696850642257234298e+01	1.000000000000000000e+00
6.750000000000000000e+02	4.936014666321813849e+01	4.202829483127668198e+01	-1.430200078362281121e-02	3.496961127254742792e+02	9.851434701168015895e-02	0.000000000000000000e+00	1.725718997419684086e+01	1.000000000000000000e+00
6.750000000000000000e+02	2.215480685919042259e+01	5.564772121744741185e+01	-7.904986679645004469e-03	1.862899200107876823e+02	1.595487765366105926e-01	0.000000000000000000e+00	6.030608698635597342e+00	1.000000000000000000e+00
6.730000000000000000e+02	1.137279640661408564e+02	7.211407422863068462e+01	-4.065358676497311981e-03	8.820994344095085182e+01	3.127038522074050420e-01	0.000000000000000000e+00	1.929287251087541222e+01	1.000000000000000000e+00
6.740000000000000000e+02	9.746036412028017537e+01	1.000693462731865537e+02	-2.594283159502068156e-02	6.470510680230593152e+02	5.189335419564589102e-02	0.000000000000000000e+00	1.462077491562543763e+01	1.000000000000000000e+00
6.740000000000000000e+02	9.036148759742067682e+01	1.148671020288687572e+01	-3.802822987128702970e-03	8.150369631469020248e+01	2.838345191959371627e-01	0.000000000000000000e+00	2.668482952903706362e+01	1.000000000000000000e+00
6.740000000000000000e+02	6.564105677462450217e+01	4.775040735636965650e+01	-6.909041893472064877e-03	1.608493718085623527e+02	1.859013667583749863e-01	0.000000000000000000e+00	1.525708066652263284e+01	1.000000000000000000e+00
6.750000000000000000e+02	5.225713599966082512e+01	6.653665131702202018e+01	-1.433569149764641303e-02	3.505567128771939451e+02	9.354362163874763159e-02	0.000000000000000000e+00	9.876568224351336411e+00	1.000000000000000000e+00
6.750000000000000000e+02	1.382489464803194856e+01	8.530437645547586101e+01	-8.133558469070949551e-03	1.921285886872959452e+02	1.487468116806147655e-01	0.000000000000000000e+00	1.611740826549312544e+01	1.000000000000000000e+00
6.750000000000000000e+02	8.466122248538884776e+01	4.268002563169399366e+01	-3.415209491142552622e-03	7.160244479415015917e+01	3.568933369241659159e-01	0.000000000000000000e+00	1.577887209126633650e+01	1.000000000000000000e+00
6.770000000000000000e+02	1.784817844025260669e+01	1.162896351906764210e+02	-1.056997196955922029e-02	2.543646643817183701e+02	1.030980609680710591e-01	0.000000000000000000e+00	1.515994755756788948e+01	1.000000000000000000e+00
6.760000000000000000e+02	9.956124305670792296e+01	4.787253865014778142e+01	-9.799631085204197484e-03	2.346869727338845735e+02	1.323468719009985861e-01	0.000000000000000000e+00	1.577887209126633650e+01	1.000000000000000000e+00
6.770000000000000000e+02	1.519736671104786474e+01	1.013632422196830873e+02	-1.044441046271657111e-02	2.511573042835253489e+02	1.320680401792568848e-01	0.000000000000000000e+00	8.130866798234569259e+00	1.000000000000000000e+00
6.780000000000000000e+02	1.164355282127262114e+01	3.227159587819964059e+01	-3.677129085006622736e-03	7.829295429358852232e+01	3.937829388576939982e-01	0.000000000000000000e+00	2.563063981499222876e+01	1.000000000000000000e+00
6.800000000000000000e+02	4.323966078115521583e+01	6.250778788251549400e+01	-6.320678563251830306e-03	1.458201393945773532e+02	2.126709591434357005e-01	0.000000000000000000e+00	9.876568224351336411e+00	1.000000000000000000e+00
6.800000000000000000e+02	3.165610097999300265e+01	7.593350270661646562e+01	-6.586301973987228331e-02	1.666777748498547680e+03	4.877661886840478633e-02	0.000000000000000000e+00	1.773213682005600234e+01	1.000000000000000000e+00
6.800000000000000000e+02	8.359093019586626383e+01	9.059968804404020659e+01	-2.100820291415541816e-02	5.210002461717391498e+02	7.524445542267954590e-02	0.000000000000000000e+00	2.773837784524019767e+01	1.000000000000000000e+00
6.800000000000000000e+02	1.917933725842907933e+01	6.089317848359728202e+01	-6.912843472003528389e-03	1.609464798442857898e+02	1.526550233878761764e-01	0.000000000000000000e+00	6.030608698635597342e+00	1.000000000000000000e+00
6.830000000000000000e+02	8.230065774653283484e+01	6.289133546775369865e+01	-7.060900334877435840e-03	1.647284643567885212e+02	1.939500818451047603e-01	0.000000000000000000e+00	2.214201867201486351e+01	1.000000000000000000e+00
6.840000000000000000e+02	1.070663069249782637e+02	2.435316317343002623e+01	-2.111427992087122271e-02	5.237098915657085172e+02	6.926641138906342032e-02	0.000000000000000000e+00	1.761334170275698696e+01	1.000000000000000000e+00
6.840000000000000000e+02	1.016808550333417998e+02	4.527612611778020124e+01	-6.490351089748712041e-03	1.501542773396378436e+02	2.662752559189245360e-01	0.000000000000000000e+00	1.777829558300544832e+01	1.000000000000000000e+00
6.830000000000000000e+02	6.064421394581199110e+01	1.197877539944528991e+02	-6.429887666921411775e-03	1.486097914963810922e+02	2.287091478728200400e-01	0.000000000000000000e+00	2.093724509154522195e+01	1.000000000000000000e+00
6.850000000000000000e+02	9.758690079166383669e+01	6.426732364350121962e+00	-4.347009867171857528e-03	9.540447951569035467e+01	2.954828660267133644e-01	0.000000000000000000e+00	1.719263725667476805e+01	1.000000000000000000e+00
6.860000000000000000e+02	8.446106619484783096e+01	4.085496493610071411e+01	-1.400743868543367736e-02	3.421717786845026126e+02	9.329997883984275653e-02	0.000000000000000000e+00	1.777829558300544832e+01	1.000000000000000000e+00
6.870000000000000000e+02	1.524786733341996126e+01	8.436408291591492414e+00	-1.258561678872945587e-02	3.058525680211494659e+02	1.133070608498002452e-01	0.000000000000000000e+00	2.074807188460681928e+01	1.000000000000000000e+00
6.870000000000000000e+02	7.929977271100420921e+01	1.102831046489013147e+02	-1.727806641730588594e-02	4.257171354346122030e+02	7.450110228923889633e-02	0.000000000000000000e+00	2.093724509154522195e+01	1.000000000000000000e+00
6.880000000000000000e+02	1.201447756597959682e+02	1.175439618085846121e+02	-8.989245484312619397e-03	2.139863734355098472e+02	1.685907246605840015e-01	0.000000000000000000e+00	2.241595266932432295e+01	1.000000000000000000e+00
6.870000000000000000e+02	1.202892009013990844e+02	1.271766228922171749e+01	-6.944774627422689237e-03	1.617621335932405486e+02	3.579278136609878036e-01	0.000000000000000000e+00	7.422288148601517754e+00	1.000000000000000000e+00
6.880000000000000000e+02	3.238839100680758065e+01	8.010094739819065524e+01	-7.548613220646475941e-03	1.771866682165948248e+02	1.312761203087507988e-01	0.000000000000000000e+00	1.360952198958158910e+01	1.000000000000000000e+00
6.880000000000000000e+02	1.059832616318107910e+02	1.001679307741807179e+02	-7.108539150120294324e-03	1.659453566908906623e+02	2.005880279334223415e-01	0.000000000000000000e+00	1.867685108583483000e+01	1.000000000000000000e+00
6.900000000000000000e+02	1.129900602381282511e+02	1.406410461574623838e+01	-2.110894477503183833e-02	5.235736098794371856e+02	7.180910450249344823e-02	0.000000000000000000e+00	7.422288148601517754e+00	1.000000000000000000e+00
6.890000000000000000e+02	5.793188530825321259e+00	3.788740647676107187e+01	-7.637829372786374311e-03	1.794656176628325284e+02	2.372263700167491773e-01	0.000000000000000000e+00	1.985658472198656455e+01	1.000000000000000000e+00
6.900000000000000000e+02	3.884727655342631891e+01	5.011447974481346535e+01	-7.539076071578012204e-03	1.769430499920139255e+02	1.814501335616405253e-01	0.000000000000000000e+00	1.728772687634757332e+01	1.000000000000000000e+00
6.910000000000000000e+02	3.702616069709259250e+01	6.730601945447880041e+01	-8.353521925134119522e-03	1.977473649331223271e+02	1.646552530374372214e-01	0.000000000000000000e+00	1.360952198958158910e+01	1.000000000000000000e+00
6.920000000000000000e+02	3.589863392388162566e+01	1.044347733751002671e+01	-2.011360127995973426e-02	4.981484211383453840e+02	1.272932931005059665e-01	0.000000000000000000e+00	1.476702252251798164e+01	1.000000000000000000e+00
6.930000000000000000e+02	1.029528726390143873e+02	8.173856537450436122e+01	-5.919364142719359644e-03	1.355689096059898588e+02	2.222555211123014018e-01	0.000000000000000000e+00	1.867685108583483000e+01	1.000000000000000000e+00
6.930000000000000000e+02	1.508615776671318010e+01	5.543518923135066956e+01	-4.027325565739914119e-03	8.723842052026542149e+01	3.326494037761376088e-01	0.000000000000000000e+00	1.985658472198656455e+01	1.000000000000000000e+00
6.950000000000000000e+02	9.775706949063577156e+01	5.104597968556392829e+01	-7.123397927374993700e-03	1.663249113049841696e+02	1.719328683079630604e-01	0.000000000000000000e+00	3.112926575795921735e+01	1.000000000000000000e+00
6.950000000000000000e+02	1.178141251578641686e+02	1.046894678705413213e+02	-1.188670107399208802e-02	2.879993705578703498e+02	1.159355075951437053e-01	0.000000000000000000e+00	1.362821590380215220e+01	1.000000000000000000e+00
6.960000000000000000e+02	2.485817960473817223e+01	2.025027715230486081e+01	-3.513648812452963704e-02	8.818950727719956149e+02	1.025471726972788655e-01	0.000000000000000000e+00	1.063681818257847489e+01	1.000000000000000000e+00
6.970000000000000000e+02	9.873766147105186519e+00	2.822528626220007908e+01	-7.451890003777757697e-03	1.747159572944778745e+02	1.780026979292981260e-01	0.000000000000000000e+00	1.697449312857984083e+01	1.000000000000000000e+00
6.950000000000000000e+02	1.048619170358693680e+02	1.089284032893909426e+02	-5.941622364408666139e-03	1.361374766286242846e+02	2.200770353486712905e-01	0.000000000000000000e+00	1.362821590380215220e+01	1.000000000000000000e+00
6.980000000000000000e+02	3.663401713846168661e+01	1.492504868129138096e+01	-7.765275598181205392e-03	1.827211212664086872e+02	1.876401119962698427e-01	0.000000000000000000e+00	1.292394707081176719e+01	1.000000000000000000e+00
6.970000000000000000e+02	1.777644861970242118e+01	1.231359098584869827e+01	-3.969845389708275690e-02	9.984265429346265819e+02	9.207526606667237878e-02	0.000000000000000000e+00	1.063681818257847489e+01	1.000000000000000000e+00
6.980000000000000000e+02	4.182113608233939317e+01	1.141344226822571812e+02	-6.590848713321835473e-03	1.527214022166560596e+02	2.179776703837830176e-01	0.000000000000000000e+00	6.325537685564640356e+01	1.000000000000000000e+00
7.000000000000000000e+02	4.548141353620206928e+01	5.356455791261470978e+01	-1.497259684735107767e-02	3.668259091964797562e+02	9.039481323547104985e-02	0.000000000000000000e+00	2.538757648909972175e+01	1.000000000000000000e+00
7.010000000000000000e+02	7.907306334599448405e+01	8.551197405092216286e+01	-6.038530829170446132e-03	1.386129195479545615e+02	1.911453881157634260e-01	0.000000000000000000e+00	9.900094379983030990e+00	1.000000000000000000e+00
7.030000000000000000e+02	3.122987449956217176e+01	1.456825575273881768e+01	-1.538678814731198573e-02	3.774060677332685145e+02	9.036377764416936298e-02	0.000000000000000000e+00	1.866874583784638730e+01	1.000000000000000000e+00
7.020000000000000000e+02	4.867152235452383735e+01	7.875090829763783518e+01	-4.028136675721339516e-02	1.013316547804108836e+03	5.479232472438111401e-02	0.000000000000000000e+00	2.277545301554599178e+01	1.000000000000000000e+00
7.040000000000000000e+02	9.130796486764430142e+01	8.756588092012538027e+01	-1.075655542641765564e-02	2.591307774171457936e+02	1.154989656257580100e-01	0.000000000000000000e+00	6.404589996212112446e+00	1.000000000000000000e+00
7.040000000000000000e+02	4.893685207856905350e+01	8.653442469578109808e+00	-4.281784254108727400e-03	9.373834764152427113e+01	3.163215992751712280e-01	0.000000000000000000e+00	9.742418910087922157e+00	1.000000000000000000e+00
7.030000000000000000e+02	1.646843507775391657e+01	3.174927030952267870e+01	-3.941720336490191733e-03	8.505170897628637761e+01	3.945926308586028552e-01	0.000000000000000000e+00	5.018730891834568553e+00	1.000000000000000000e+00
7.050000000000000000e+02	7.981094751124707898e+01	4.096454014421648537e+01	-7.513567933246779844e-03	1.762914666595097231e+02	1.701050212716287424e-01	0.000000000000000000e+00	2.067946469351224792e+01	1.000000000000000000e+00
7.040000000000000000e+02	7.811990697941870110e+01	7.565787025233004215e+01	-3.651144193600765024e-03	7.762919271612139482e+01	3.874965069240647875e-01	0.000000000000000000e+00	9.900094379983030990e+00	1.000000000000000000e+00
7.050000000000000000e+02	1.026430165044816505e+02	1.212629914237572137e+02	-7.557013095218527952e-03	1.774012357477569708e+02	1.738250110068773058e-01	0.000000000000000000e+00	9.348048280069260585e+00	1.000000000000000000e+00
7.070000000000000000e+02	1.013972012322097669e+02	7.653136212028081253e+00	-7.389551398000474003e-03	1.731235715245491349e+02	1.725261199579182225e-01	0.000000000000000000e+00	2.298259114371687417e+01	1.000000000000000000e+00
7.070000000000000000e+02	6.656169697732052271e+01	2.508695782512689121e+01	-1.720515601807395129e-02	4.238547023440880253e+02	8.469889621908244237e-02	0.000000000000000000e+00	8.866803973414244311e+00	1.000000000000000000e+00
7.080000000000000000e+02	5.769614699672784042e+01	2.493783960166740599e+01	-1.655839650034634375e-02	4.073337898252085552e+02	1.774402468792793952e-01	0.000000000000000000e+00	8.866803973414244311e+00	1.000000000000000000e+00
7.070000000000000000e+02	1.147490272751491069e+01	3.124698111814871027e+01	-8.020110859784351787e-03	1.892306676252524937e+02	1.576076894106847037e-01	0.000000000000000000e+00	5.018730891834568553e+00	1.000000000000000000e+00
7.070000000000000000e+02	5.028707648774215500e+01	5.603282640444130180e+01	-1.156000497196833267e-02	2.796542011806080836e+02	1.231272994869018200e-01	0.000000000000000000e+00	2.110834584297562344e+01	1.000000000000000000e+00
7.070000000000000000e+02	5.843816860152376336e+01	1.080744120455140234e+01	-7.055945965188716376e-03	1.646019092679649134e+02	1.936747263472146097e-01	0.000000000000000000e+00	7.478876031660372625e+00	1.000000000000000000e+00
7.080000000000000000e+02	8.783763000044518776e+01	8.218298681666371408e+01	-7.471676752454045264e-03	1.752213926764921155e+02	1.927883862784109947e-01	0.000000000000000000e+00	6.404589996212112446e+00	1.000000000000000000e+00
7.080000000000000000e+02	8.208482484546930635e+00	1.032446067856972718e+02	-1.276619062839261243e-02	3.104651705828478612e+02	9.586865901071128793e-02	0.000000000000000000e+00	5.834356795752532321e+01	1.000000000000000000e+00
7.080000000000000000e+02	1.113186566748558164e+02	1.177817166169233758e+02	1.011139426088468463e-02	-2.426506934227150509e+02	3.881128802166329272e-01	0.000000000000000000e+00	9.348048280069260585e+00	1.000000000000000000e+00
7.090000000000000000e+02	3.636368601715154369e+01	2.769972229732564983e+01	-3.963896613857251228e-03	8.561818280207999976e+01	3.394673137045964850e-01	0.000000000000000000e+00	2.151050644382232591e+01	1.000000000000000000e+00
7.100000000000000000e+02	6.581819974909411997e+01	1.201935166239693409e+01	-4.098426565378203955e-03	8.905463406306138552e+01	3.839786859140863484e-01	0.000000000000000000e+00	7.478876031660372625e+00	1.000000000000000000e+00
7.110000000000000000e+02	6.353991230232364273e+01	3.960344397239558134e+01	-7.715458127910339130e-03	1.814485770738646409e+02	1.814087320890834798e-01	0.000000000000000000e+00	1.482766174033821827e+01	1.000000000000000000e+00
7.100000000000000000e+02	6.371197553525993129e+01	8.526311126436119991e+01	-4.099391171224300336e-03	8.907927408514339618e+01	2.808593975035377222e-01	0.000000000000000000e+00	2.432147960110192386e+01	1.000000000000000000e+00
7.120000000000000000e+02	8.766470054248351573e+01	2.608186162877682790e+01	-1.082716058952360415e-02	2.609343252445561347e+02	9.984981767590017654e-02	0.000000000000000000e+00	1.230959681628774938e+01	1.000000000000000000e+00
7.120000000000000000e+02	9.817160334577671676e+01	5.444061430621969322e+01	-8.456042376294020668e-03	2.003661611913663592e+02	1.708138993002749073e-01	0.000000000000000000e+00	6.811553062717602636e+00	1.000000000000000000e+00
7.130000000000000000e+02	1.131249497178538235e+02	1.883558110130941543e+01	-1.305508755379791025e-02	3.178447926846818632e+02	1.158756185769208580e-01	0.000000000000000000e+00	2.647135942022429944e+01	1.000000000000000000e+00
7.140000000000000000e+02	2.635270094225467830e+01	1.177863885242474282e+02	-2.729273836579107493e-02	6.815332689915086348e+02	5.352035379116526492e-02	0.000000000000000000e+00	3.822696338946969519e+01	1.000000000000000000e+00
7.150000000000000000e+02	3.508297637214042197e+01	2.580347636260422917e+01	-7.569542664634726879e-03	1.777212927620728067e+02	1.950185860895321532e-01	0.000000000000000000e+00	2.413457575473406891e+01	1.000000000000000000e+00
7.160000000000000000e+02	1.131062680298342258e+02	6.314370456098634321e+01	-4.026181475038331792e-03	8.720919571278069782e+01	3.714671303257588431e-01	0.000000000000000000e+00	7.151140749276913233e+00	1.000000000000000000e+00
7.170000000000000000e+02	2.040215373327997384e+01	8.002540710302878324e+01	-1.396762713432549326e-02	3.411548270431721335e+02	1.030217801481598805e-01	0.000000000000000000e+00	1.234779898337648341e+01	1.000000000000000000e+00
7.170000000000000000e+02	8.041790627194791341e+01	1.613147738594008018e+01	-7.277167246957625540e-03	1.702528155835914845e+02	1.700625335913822367e-01	0.000000000000000000e+00	1.230959681628774938e+01	1.000000000000000000e+00
7.170000000000000000e+02	6.957687777684777863e+00	4.472009976176155277e+01	-7.603085489215381625e-03	1.785781152058771966e+02	1.999922951768131618e-01	0.000000000000000000e+00	1.096383721804316380e+01	1.000000000000000000e+00
7.160000000000000000e+02	9.595993673497916632e+01	6.088311272910664229e+01	-6.777833709754937583e-03	1.574977722332397150e+02	2.523988528401566178e-01	0.000000000000000000e+00	6.811553062717602636e+00	1.000000000000000000e+00
7.170000000000000000e+02	1.770479688269207941e+01	4.255091271846223577e+01	-6.767639753860557085e-03	1.572373764463418411e+02	2.133166620943622860e-01	0.000000000000000000e+00	1.096383721804316380e+01	1.000000000000000000e+00
7.190000000000000000e+02	6.803996680619485460e+01	5.578460229696953832e+01	-7.313464119462541844e-03	1.711799877997337944e+02	1.533223684659772434e-01	0.000000000000000000e+00	1.767926787939196487e+01	1.000000000000000000e+00
7.200000000000000000e+02	1.113668482170752725e+02	7.008007484600936721e+01	-1.292596989976820682e-02	3.145465938821927239e+02	1.040262048594147171e-01	0.000000000000000000e+00	7.151140749276913233e+00	1.000000000000000000e+00
7.210000000000000000e+02	4.987100434466648835e+01	1.433245501909129871e+01	-3.080057021818361634e-02	7.711377998501075126e+02	6.116233148482219661e-02	0.000000000000000000e+00	3.059983167978823815e+01	1.000000000000000000e+00
7.190000000000000000e+02	3.573219912758125361e+01	5.327494050526637892e+01	-4.107967607250493508e-03	8.929835172594926007e+01	4.038546212905813615e-01	0.000000000000000000e+00	8.056351650526224262e+00	1.000000000000000000e+00
7.210000000000000000e+02	4.494267052355802861e+01	6.159164899270091809e+01	-2.299735954919391104e-02	5.718115320563020987e+02	7.248417243514138075e-02	0.000000000000000000e+00	1.240969070529447471e+01	1.000000000000000000e+00
7.200000000000000000e+02	6.395857569081347549e+01	9.802661715210332716e+01	-3.163747385957552984e-03	6.517906279867358421e+01	3.905256522245301731e-01	0.000000000000000000e+00	1.050350289480062571e+01	1.000000000000000000e+00
7.220000000000000000e+02	1.222602390909031911e+01	1.085883026447181621e+01	-7.424427769219946356e-03	1.740144582639005932e+02	1.793346007261602537e-01	0.000000000000000000e+00	2.411621841697221669e+01	1.000000000000000000e+00
7.230000000000000000e+02	8.653885884081699942e+01	5.039814652993084110e+01	-4.840688144724969964e-03	1.080150641493456050e+02	3.146308292060649991e-01	0.000000000000000000e+00	8.205182006416837481e+00	1.000000000000000000e+00
7.220000000000000000e+02	8.610705843169911589e+01	7.057649592653687876e+01	-6.792076351776435428e-03	1.578615882056766111e+02	1.610178277174706407e-01	0.000000000000000000e+00	2.018296895812966341e+01	1.000000000000000000e+00
7.230000000000000000e+02	2.914072332732775905e+01	9.037922573994639208e+01	-3.936930919141054877e-03	8.492936745231544649e+01	3.643570739080205234e-01	0.000000000000000000e+00	5.890943082609278569e+00	1.000000000000000000e+00
7.220000000000000000e+02	2.129820757173630597e+01	9.234065079742886439e+01	-3.968039426655712958e-03	8.572400737203136600e+01	3.533398771189758536e-01	0.000000000000000000e+00	8.084073331731985945e+00	1.000000000000000000e+00
7.240000000000000000e+02	7.110140180678524757e+01	3.837241896206117531e+01	-1.055676751102369894e-02	2.540273679085392757e+02	1.320316089303384954e-01	0.000000000000000000e+00	1.762480561515203092e+01	1.000000000000000000e+00
7.240000000000000000e+02	2.834979737859326576e+01	5.650061040987157668e+01	-1.660942020492816792e-02	4.086371462299928794e+02	7.475940396614988437e-02	0.000000000000000000e+00	8.056351650526224262e+00	1.000000000000000000e+00
7.240000000000000000e+02	5.554641654059820866e+01	1.043162237767289611e+02	-1.686268215463731027e-02	4.151065036972111102e+02	1.048932845537239311e-01	0.000000000000000000e+00	9.905756738007653439e+00	1.000000000000000000e+00
7.240000000000000000e+02	9.574614568629564815e+01	1.040681263497332054e+02	-1.037128033647134392e-02	2.492892584564814058e+02	1.466179216325049772e-01	0.000000000000000000e+00	9.453245282352476409e+00	1.000000000000000000e+00
7.250000000000000000e+02	8.826531410833550240e+01	4.237665265611380505e+01	-7.626929264149407382e-03	1.791871838148540519e+02	1.546858085020229590e-01	0.000000000000000000e+00	8.205182006416837481e+00	1.000000000000000000e+00
7.240000000000000000e+02	4.303088812858744205e+01	9.439966156775790296e+01	-4.186808904066877980e-03	9.131228446582595382e+01	3.151805106423788416e-01	0.000000000000000000e+00	1.217080651046657636e+01	1.000000000000000000e+00
7.250000000000000000e+02	1.037772948336610881e+02	5.288219060871499266e+01	-3.364646170458298301e-03	7.031084849785811741e+01	3.960090853670887867e-01	0.000000000000000000e+00	1.741649076205436941e+01	1.000000000000000000e+00
7.250000000000000000e+02	5.911095628510038580e+01	8.413293819913317861e+01	-3.774431228399348012e-03	8.077845339306634287e+01	3.806508085672954955e-01	0.000000000000000000e+00	1.380832811765219326e+01	1.000000000000000000e+00
7.260000000000000000e+02	1.043870933694476690e+02	1.079019064041115286e+02	-8.878187734684087062e-03	2.111494992715190335e+02	1.162473489370211555e-01	0.000000000000000000e+00	9.453245282352476409e+00	1.000000000000000000e+00
7.270000000000000000e+02	7.492014024002826034e+01	8.672550589428052348e+00	-7.321061562461858574e-03	1.713740579103676396e+02	1.840460430961949889e-01	0.000000000000000000e+00	2.005864527346211545e+01	1.000000000000000000e+00
7.270000000000000000e+02	9.249749025128780389e+00	3.479068724528735856e+01	-7.513201004656713117e-03	1.762820937860211927e+02	1.830612914126101831e-01	0.000000000000000000e+00	2.411621841697221669e+01	1.000000000000000000e+00
7.280000000000000000e+02	3.096326903854793500e+01	9.598114840391231439e+01	-6.575939265345455940e-03	1.523405532628007109e+02	2.076643500818522448e-01	0.000000000000000000e+00	5.890943082609278569e+00	1.000000000000000000e+00
7.290000000000000000e+02	7.267772033934326714e+01	8.156139420743336643e+01	-6.008291818977101219e-03	1.378404901853113813e+02	2.261446955770880507e-01	0.000000000000000000e+00	1.380832811765219326e+01	1.000000000000000000e+00
7.300000000000000000e+02	6.705041857847157871e+01	9.866162547818197481e+01	-9.814475435168123346e-03	2.350661588153129742e+02	1.118503265777404110e-01	0.000000000000000000e+00	1.389756956878555094e+01	1.000000000000000000e+00
7.280000000000000000e+02	5.967727464252383385e+01	1.133195580421186150e+02	-6.954606682333792228e-03	1.620132849325171094e+02	1.777188389577537553e-01	0.000000000000000000e+00	5.737211918488865692e+00	1.000000000000000000e+00
7.300000000000000000e+02	9.482078793352529544e+01	1.118521284008873096e+01	-7.688086752828423090e-03	1.807493989700176655e+02	1.481413320723421467e-01	0.000000000000000000e+00	1.476279748927941959e+01	1.000000000000000000e+00
7.310000000000000000e+02	1.088903670092386307e+02	6.714515540816026196e+00	-3.715967221294276882e-03	7.928504089520369291e+01	3.347808375048171303e-01	0.000000000000000000e+00	1.476279748927941959e+01	1.000000000000000000e+00
7.300000000000000000e+02	5.993024550829186836e+01	5.675522342369765028e+01	-3.874224365146804617e-03	8.332758276341085946e+01	4.842842522179204856e-01	0.000000000000000000e+00	7.212030325098186978e+00	1.000000000000000000e+00
7.300000000000000000e+02	8.408848326891038027e+01	6.261751397608151137e+01	-6.950477816038797343e-03	1.619078166139349264e+02	1.765314558539280432e-01	0.000000000000000000e+00	8.476415617084864351e+00	1.000000000000000000e+00
7.320000000000000000e+02	9.105914371466202795e+01	5.779470207185036656e+01	-7.425979990230741241e-03	1.740541084071553826e+02	1.991910308805457941e-01	0.000000000000000000e+00	8.476415617084864351e+00	1.000000000000000000e+00
7.330000000000000000e+02	1.090500123999220676e+02	5.044924963570414178e+01	-2.110945515034944736e-02	5.235866469755183061e+02	9.012922978282433828e-02	0.000000000000000000e+00	1.943262791137516032e+01	1.000000000000000000e+00
7.350000000000000000e+02	1.358838052987058020e+01	1.575570013133375014e+01	-2.036162189246760318e-02	5.044838931798208250e+02	6.853119535823792852e-02	0.000000000000000000e+00	3.622964932158131290e+01	1.000000000000000000e+00
7.340000000000000000e+02	6.713240879029322628e+01	5.637809550173047057e+01	-2.367978338704763291e-02	5.892434587878815364e+02	1.120159278503438660e-01	0.000000000000000000e+00	7.212030325098186978e+00	1.000000000000000000e+00
7.330000000000000000e+02	6.534891659862324786e+01	1.124546429483299192e+02	-7.708276292502125836e-03	1.812651232996999227e+02	1.581719211626774202e-01	0.000000000000000000e+00	5.737211918488865692e+00	1.000000000000000000e+00
7.380000000000000000e+02	1.933524772861110463e+01	8.493939865017317459e+01	-1.003612498706964867e-02	2.407280049210801849e+02	1.231971938708747993e-01	0.000000000000000000e+00	1.413764237614999431e+01	1.000000000000000000e+00
7.340000000000000000e+02	1.010432927986157523e+02	1.065582922678180609e+02	-3.518302297725950725e-03	7.423586137667567186e+01	3.303059999606838826e-01	0.000000000000000000e+00	3.489803496091268187e+01	1.000000000000000000e+00
7.340000000000000000e+02	2.075523216476392108e+01	1.125553204807808214e+02	-3.971147482909300613e-03	8.580339998097153398e+01	3.469794468945895938e-01	0.000000000000000000e+00	2.236984057610711574e+01	1.000000000000000000e+00
7.370000000000000000e+02	8.993670627239818316e+01	7.128492582308486192e+01	-1.017421939438280763e-02	2.442555071224904850e+02	1.130685295075533059e-01	0.000000000000000000e+00	1.353683872512955411e+01	1.000000000000000000e+00
7.360000000000000000e+02	3.112865716636213165e+01	9.273609191010568509e+01	-3.758634322128591877e-03	8.037493508461523106e+01	3.135234889971282302e-01	0.000000000000000000e+00	1.413764237614999431e+01	1.000000000000000000e+00
7.400000000000000000e+02	1.096425243053983536e+02	3.260762565829948301e+01	-1.442583198106280745e-02	3.528592735664653901e+02	8.557835847366868087e-02	0.000000000000000000e+00	1.380328244857222941e+01	1.000000000000000000e+00
7.390000000000000000e+02	4.929239704587794080e+01	6.842657318360863883e+01	-3.923601782076529057e-03	8.458888617394340770e+01	3.167503265149416158e-01	0.000000000000000000e+00	2.152746695483682871e+01	1.000000000000000000e+00
7.400000000000000000e+02	1.133419083862645351e+02	1.166621458147987482e+02	-2.726328050916788925e-02	6.807807935212206303e+02	2.817276319492599823e-01	0.000000000000000000e+00	2.735054564695640167e+01	1.000000000000000000e+00
7.410000000000000000e+02	9.679142689302847202e+01	3.764547258460066814e+01	-4.018734008801049667e-03	8.701895662882296278e+01	3.396613213705099721e-01	0.000000000000000000e+00	1.380328244857222941e+01	1.000000000000000000e+00
7.400000000000000000e+02	1.854083644264538577e+01	5.164526226848970936e+01	7.514227479947431683e-03	-1.763083142095571816e+02	1.646212118501205746e-01	0.000000000000000000e+00	3.330361251716408333e+01	1.000000000000000000e+00
7.430000000000000000e+02	8.796029120377211541e+01	9.324427222158901429e+01	-6.491801930973771333e-03	1.501913378239461281e+02	1.851489126452535716e-01	0.000000000000000000e+00	1.243896445351388103e+01	1.000000000000000000e+00
7.430000000000000000e+02	4.828863631140580992e+01	9.807701708972892618e+01	-4.496230460154163402e-03	9.921619050733944789e+01	2.910415853622808635e-01	0.000000000000000000e+00	2.966742926918430712e+01	1.000000000000000000e+00
7.430000000000000000e+02	8.694894827613592270e+01	1.094883041792867431e+02	-9.299745629638696970e-03	2.219178311062911746e+02	1.540721444492522130e-01	0.000000000000000000e+00	5.308108402456607422e+00	1.000000000000000000e+00
7.460000000000000000e+02	7.412086479971529229e+01	1.143314555411074025e+02	-7.261961021360163575e-03	1.698643857020789767e+02	1.570117771274746055e-01	0.000000000000000000e+00	1.358427551120195353e+01	1.000000000000000000e+00
7.470000000000000000e+02	6.660652134595584073e+01	1.506386175774012059e+01	-1.077709005649463148e-02	2.596553167827220818e+02	9.970776284531157607e-02	0.000000000000000000e+00	4.266852517490747232e+01	1.000000000000000000e+00
7.470000000000000000e+02	3.045637794706411228e+01	5.893616969308359899e+01	-6.855132233038939600e-03	1.594722961575268414e+02	2.235149044191340195e-01	0.000000000000000000e+00	3.917040594836288392e+01	1.000000000000000000e+00
7.480000000000000000e+02	1.095553646727745303e+02	9.211775766036073776e+01	-7.516218284620404359e-03	1.763591675931454290e+02	1.369335330665528705e-01	0.000000000000000000e+00	2.162443602012018573e+01	1.000000000000000000e+00
7.480000000000000000e+02	8.403892169169155579e+01	1.050489618755149905e+02	-6.002334062238052180e-03	1.376883044420842452e+02	1.986679441343517372e-01	0.000000000000000000e+00	5.308108402456607422e+00	1.000000000000000000e+00
7.480000000000000000e+02	6.960489684973161673e+01	5.762690658467972327e+01	-3.236566387850221740e-03	6.703916122321284377e+01	3.520860597656858548e-01	0.000000000000000000e+00	3.917040594836288392e+01	1.000000000000000000e+00
7.500000000000000000e+02	1.140847999246779665e+02	6.246768721048749740e+01	-5.447508637552243849e-03	1.235157688191220444e+02	2.974121360292975025e-01	0.000000000000000000e+00	1.335747817083690947e+01	1.000000000000000000e+00
7.500000000000000000e+02	8.644267791392508116e+01	8.294022196289198234e+01	-6.897078281721120453e-03	1.605437716933269030e+02	2.060913537305548715e-01	0.000000000000000000e+00	5.522592039221158267e+00	1.000000000000000000e+00
7.520000000000000000e+02	8.080840265195212169e+01	6.565893969504315919e+01	-5.477764769018868100e-03	1.242886355298835213e+02	2.467938363968552595e-01	0.000000000000000000e+00	1.345948417029181599e+01	1.000000000000000000e+00
7.520000000000000000e+02	6.019953354312272609e+01	7.592352199792745182e+01	-3.528318224432577897e-03	7.449170956194410564e+01	3.914684901647875748e-01	0.000000000000000000e+00	2.258183347308177602e+01	1.000000000000000000e+00
7.510000000000000000e+02	1.134484779896494899e+02	1.166095148452366601e+02	-1.151933551446236159e-01	2.926878502194945668e+03	3.723382792136007424e-01	0.000000000000000000e+00	2.374459491291275270e+01	1.000000000000000000e+00
7.510000000000000000e+02	3.107067885100324389e+01	1.209022002213922775e+02	-6.963793263308664175e-03	1.622479481983422716e+02	1.948527093035687940e-01	0.000000000000000000e+00	2.699272150525975533e+01	1.000000000000000000e+00
7.520000000000000000e+02	6.332857426614041430e+01	2.946149624982291471e+01	-6.248190011194966649e-03	1.439684820252983286e+02	4.961853394322135458e-01	0.000000000000000000e+00	7.156253557318663638e+00	1.000000000000000000e+00
7.520000000000000000e+02	9.522929667317603730e+01	1.013823279830553616e+02	-5.258331437779194609e-03	1.186834008641854723e+02	2.415165796118172725e-01	0.000000000000000000e+00	7.896123841257561615e+00	1.000000000000000000e+00
7.530000000000000000e+02	6.536143956926956378e+01	1.173854727910904359e+02	-4.731026551450296172e-03	1.052138535919234670e+02	2.724689909899625784e-01	0.000000000000000000e+00	3.388494550277920325e+01	1.000000000000000000e+00
7.530000000000000000e+02	1.159899659405929242e+02	4.924677326567312008e+01	-5.847835585037645945e-03	1.337417744627558136e+02	3.248839577480887586e-01	0.000000000000000000e+00	1.335747817083690947e+01	1.000000000000000000e+00
7.550000000000000000e+02	2.428524400041117204e+01	6.202750876101625011e+01	-1.184490644347976213e-02	2.869317628682625809e+02	1.901638292564900024e-01	0.000000000000000000e+00	8.791732431020390592e+00	1.000000000000000000e+00
7.530000000000000000e+02	2.545707598098328717e+01	9.137123275812197676e+01	-4.281931291319431357e-03	9.374210357990395437e+01	3.199481567725455111e-01	0.000000000000000000e+00	1.702714037451801943e+01	1.000000000000000000e+00
7.550000000000000000e+02	8.443881204569387933e+01	1.472228044084570620e+01	-6.856295990735938699e-03	1.595020233414001325e+02	2.218651334837200562e-01	0.000000000000000000e+00	2.249679389679241126e+01	1.000000000000000000e+00
7.550000000000000000e+02	6.872662982539138454e+01	3.415968325715624587e+01	-2.204525083975154842e-02	5.474907385217487672e+02	6.809095323736558125e-02	0.000000000000000000e+00	7.156253557318663638e+00	1.000000000000000000e+00
7.550000000000000000e+02	4.931075294180603663e+01	4.869502954676564599e+01	-1.752592747357392330e-02	4.320485317499362168e+02	8.714144205590546033e-02	0.000000000000000000e+00	2.123499012327934921e+01	1.000000000000000000e+00
7.550000000000000000e+02	8.257046509817251945e+01	7.900258425213309010e+01	-6.747398828838696398e-03	1.567203395223824316e+02	2.160303679616175643e-01	0.000000000000000000e+00	5.522592039221158267e+00	1.000000000000000000e+00
7.570000000000000000e+02	9.801741980538466237e+01	3.265903452131471596e+01	-7.667558521528623772e-03	1.802250230556702491e+02	2.061562730125924281e-01	0.000000000000000000e+00	6.430355175991756767e+00	1.000000000000000000e+00
7.560000000000000000e+02	1.708217228335342597e+01	5.698664405567268432e+01	-1.549593388043419770e-02	3.801941010892468285e+02	1.287154450347568480e-01	0.000000000000000000e+00	4.375910323875813468e+00	1.000000000000000000e+00
7.560000000000000000e+02	1.199825030845440210e+01	1.018011666433399967e+02	-1.075592644751682293e-02	2.591147106951076466e+02	1.207339198728862861e-01	0.000000000000000000e+00	1.702714037451801943e+01	1.000000000000000000e+00
7.580000000000000000e+02	3.056222792294262902e+01	3.872419130954484956e+01	-1.097548599074017750e-02	2.647231693367721164e+02	1.210580423613270007e-01	0.000000000000000000e+00	1.584943178772831729e+01	1.000000000000000000e+00
7.560000000000000000e+02	9.694203651719560355e+01	6.425694038540497388e+01	-3.513565837842254954e-03	7.411487260535822941e+01	4.099975546150380623e-01	0.000000000000000000e+00	1.605913274499180687e+01	1.000000000000000000e+00
7.570000000000000000e+02	9.962898330215018916e+01	9.482553537665837950e+01	-6.288053466524923772e-03	1.449867595150837190e+02	2.301157936016299255e-01	0.000000000000000000e+00	7.896123841257561615e+00	1.000000000000000000e+00
7.570000000000000000e+02	1.201128415057460508e+01	4.469366207494172727e+01	-7.818401373548323346e-03	1.840781732513899840e+02	1.797257214359175848e-01	0.000000000000000000e+00	1.293416410923734894e+01	1.000000000000000000e+00
7.590000000000000000e+02	5.250090198117065654e+01	7.092826588427537615e+01	-7.778189272323384786e-03	1.830509899037498940e+02	1.520353983643714102e-01	0.000000000000000000e+00	1.325194923027465954e+01	1.000000000000000000e+00
7.590000000000000000e+02	5.105493903391798938e+01	9.175317155920855328e+01	-1.180415992190624562e-02	2.858909282150210061e+02	1.671524111017034242e-01	0.000000000000000000e+00	1.093074033918520271e+01	1.000000000000000000e+00
7.590000000000000000e+02	4.225789971126666700e+01	1.729690539937818627e+01	-3.815864384582475215e-03	8.183682753356225703e+01	3.592341510401975135e-01	0.000000000000000000e+00	2.441141782150774020e+01	1.000000000000000000e+00
7.600000000000000000e+02	4.563321988100349103e+01	8.226180465082224202e+01	-3.859903645018293583e-02	9.703428751043043121e+02	5.709349331756619073e-02	0.000000000000000000e+00	1.093074033918520271e+01	1.000000000000000000e+00
7.620000000000000000e+02	1.061137236395155128e+02	1.503050183636343640e+01	-1.272176340882248159e-02	3.093303156825999167e+02	1.026092317456562819e-01	0.000000000000000000e+00	1.877779362977071997e+01	1.000000000000000000e+00
7.610000000000000000e+02	9.169952086239766231e+01	3.146169554023720849e+01	-1.446326434049515115e-02	3.538154508141227552e+02	1.071146009646685160e-01	0.000000000000000000e+00	6.430355175991756767e+00	1.000000000000000000e+00
7.610000000000000000e+02	1.128363199656874372e+02	6.655204347247244812e+01	-6.703524446087151360e-03	1.555996063605344943e+02	1.970942149602044058e-01	0.000000000000000000e+00	1.605913274499180687e+01	1.000000000000000000e+00
7.610000000000000000e+02	1.275041348978638212e+01	5.760668995474590304e+01	-7.212720104909775033e-03	1.686065690782362196e+02	2.476219815854461270e-01	0.000000000000000000e+00	4.375910323875813468e+00	1.000000000000000000e+00
7.630000000000000000e+02	1.000054701281787430e+02	5.192874110308500946e+01	-7.194058227605458489e-03	1.681298675625539545e+02	1.877584083808860882e-01	0.000000000000000000e+00	1.702464165742287960e+01	1.000000000000000000e+00
7.630000000000000000e+02	4.966332916253142571e+01	5.586944609600228517e+01	-6.413789261456435964e-03	1.481985716517705782e+02	2.137543906249628201e-01	0.000000000000000000e+00	1.532383349285567675e+01	1.000000000000000000e+00
7.630000000000000000e+02	2.911420578428519335e+01	5.450733801353929664e+01	-3.527694864920214064e-03	7.447578638232432979e+01	4.163495567203121528e-01	0.000000000000000000e+00	1.426765847829999068e+01	1.000000000000000000e+00
7.630000000000000000e+02	2.893820892849758053e+01	6.953507627338485975e+01	-7.610327601834787799e-03	1.787631087092700284e+02	1.818160722197211809e-01	0.000000000000000000e+00	1.502876881516490926e+01	1.000000000000000000e+00
7.640000000000000000e+02	8.733989074370093419e+01	1.464484395392336857e+01	-3.824109398780199415e-03	8.204743929039595685e+01	3.092297500669168864e-01	0.000000000000000000e+00	1.737276236088992931e+01	1.000000000000000000e+00
7.660000000000000000e+02	6.963315413413619126e+01	1.413159560229938094e+01	-8.820755785806511443e-03	2.096824498084838524e+02	1.320044901165949858e-01	0.000000000000000000e+00	8.981720074528773523e+00	1.000000000000000000e+00
7.660000000000000000e+02	2.961537405475619167e+01	4.024848431423798445e+01	-8.112695315569618676e-03	1.915956574749738195e+02	1.686017789363322139e-01	0.000000000000000000e+00	1.386705604272729353e+01	1.000000000000000000e+00
7.660000000000000000e+02	7.245183833748011182e+01	7.879712403478613680e+01	-6.299779624772602719e-03	1.452862940859441494e+02	2.099498727443730450e-01	0.000000000000000000e+00	1.349491461821072846e+01	1.000000000000000000e+00
7.660000000000000000e+02	7.066003971007536677e+01	1.061579931938793493e+02	-7.073124174450709165e-03	1.650407117666827048e+02	1.931544801380705723e-01	0.000000000000000000e+00	1.475012652122596180e+01	1.000000000000000000e+00
7.670000000000000000e+02	3.824798464202469006e+01	1.115318924712907034e+02	-6.787379926636471182e-03	1.577416220872630390e+02	2.347655836724370504e-01	0.000000000000000000e+00	1.694785289231197112e+01	1.000000000000000000e+00
7.670000000000000000e+02	8.473858074063777224e+01	1.017578892356819580e+02	-8.434155551655523816e-03	1.998070811851855524e+02	1.415815856857297605e-01	0.000000000000000000e+00	1.015021812481043995e+01	1.000000000000000000e+00
7.670000000000000000e+02	8.846334201615772486e+01	1.111999801811038111e+02	-3.718019780899823896e-03	7.933747175513471461e+01	3.833340685541695159e-01	0.000000000000000000e+00	1.015021812481043995e+01	1.000000000000000000e+00
7.680000000000000000e+02	6.293654629564981207e+01	2.011713976759596179e+01	-8.187478667384156389e-03	1.935059335193642767e+02	2.008740523419856316e-01	0.000000000000000000e+00	8.981720074528773523e+00	1.000000000000000000e+00
7.690000000000000000e+02	8.311185583174241742e+01	4.286643294171251739e+01	-1.402644111263567049e-02	3.426571792527903995e+02	8.586918224483297557e-02	0.000000000000000000e+00	1.168011940709384966e+01	1.000000000000000000e+00
7.690000000000000000e+02	1.117528073128906954e+02	9.023705180788206803e+01	-9.679297058240736787e-03	2.316131440881264894e+02	1.097451945093366188e-01	0.000000000000000000e+00	1.178439525490182049e+01	1.000000000000000000e+00
7.680000000000000000e+02	5.397001120443700728e+01	1.052035752834240299e+02	-4.287180941559093524e-03	9.387620135502274366e+01	2.509080512361914206e-01	0.000000000000000000e+00	1.058245599854168439e+01	1.000000000000000000e+00
7.690000000000000000e+02	6.565942546671914215e+01	4.295650159483923147e+01	-9.782662587291908809e-03	2.342535271302223805e+02	1.301051168537011860e-01	0.000000000000000000e+00	1.720729159515957818e+01	1.000000000000000000e+00
7.680000000000000000e+02	1.162330004692358330e+02	5.707710808628754506e+01	-3.131387978164210453e-03	6.435246971320202647e+01	4.100676484540884958e-01	0.000000000000000000e+00	1.160790815318240377e+01	1.000000000000000000e+00
7.690000000000000000e+02	1.114967217535369457e+02	1.020186642488870348e+02	-8.366050482956056966e-03	1.980673961071376539e+02	1.673397723197406206e-01	0.000000000000000000e+00	1.178439525490182049e+01	1.000000000000000000e+00
7.690000000000000000e+02	4.936042957771502415e+01	6.581353213270725178e+01	-4.655567000375906116e-03	1.032863046222630601e+02	2.920271213171302671e-01	0.000000000000000000e+00	1.470797033589590974e+01	1.000000000000000000e+00
7.700000000000000000e+02	6.383752290266239271e+01	6.840932878544381879e+01	-7.032311619892452764e-03	1.639981903579557638e+02	2.041864456106096126e-01	0.000000000000000000e+00	9.281137026045144012e+00	1.000000000000000000e+00
7.720000000000000000e+02	8.826034040368956823e+01	2.757904389938906320e+01	-7.172638325873913201e-03	1.675827146982046258e+02	1.824925146932609987e-01	0.000000000000000000e+00	1.033625553570598044e+01	1.000000000000000000e+00
7.710000000000000000e+02	3.110318412359636753e+01	5.403549503053168479e+01	-4.093077574132870239e-03	8.891799870786954330e+01	3.482684719364791404e-01	0.000000000000000000e+00	1.386705604272729353e+01	1.000000000000000000e+00
7.710000000000000000e+02	9.985270322809019206e+01	5.652703253038888676e+01	-1.059624286430324233e-02	2.550357316671038177e+02	1.075851237555611739e-01	0.000000000000000000e+00	1.638953082993777244e+01	1.000000000000000000e+00
7.720000000000000000e+02	1.153811186764514076e+02	4.550050110911841728e+01	-1.324057866230618496e-02	3.225830026262413526e+02	1.102295959104080403e-01	0.000000000000000000e+00	1.160790815318240377e+01	1.000000000000000000e+00
7.720000000000000000e+02	6.197450262245651942e+01	9.828140134022360996e+01	-7.857445589835811497e-03	1.850755239883689569e+02	1.583603465857643666e-01	0.000000000000000000e+00	1.058245599854168439e+01	1.000000000000000000e+00
7.720000000000000000e+02	6.187038192816453730e+00	1.312963360159103665e+01	-3.696083363061819504e-03	7.877712493356402490e+01	4.025908915705568303e-01	0.000000000000000000e+00	4.789680393604164266e+01	1.000000000000000000e+00
7.740000000000000000e+02	1.168295572803553313e+02	1.882222727576146326e+01	-3.524786482682576438e-02	8.847400943060284817e+02	6.964439840189151631e-02	0.000000000000000000e+00	2.671756480514003584e+01	1.000000000000000000e+00
7.730000000000000000e+02	8.533836582825841788e+01	9.371915304349204234e+01	-6.286713562339742677e-03	1.449525328215132163e+02	2.280325221848104045e-01	0.000000000000000000e+00	2.380512998117115586e+01	1.000000000000000000e+00
7.740000000000000000e+02	3.691247545952021625e+01	1.077106099037122533e+02	-1.872669989468938867e-01	4.767937398951179603e+03	6.053611839794914573e-02	0.000000000000000000e+00	1.840579554452006406e+01	1.000000000000000000e+00
7.740000000000000000e+02	7.890348913414847232e+01	3.197079899491746957e+01	-5.029725044421695136e-03	1.128438482601734876e+02	2.899456171710853569e-01	0.000000000000000000e+00	1.033625553570598044e+01	1.000000000000000000e+00
7.750000000000000000e+02	8.401162556330189091e+01	6.433551921384729155e+01	-3.327685575795068934e-02	8.343923723038644766e+02	6.324084636048254993e-02	0.000000000000000000e+00	9.892994986005968272e+00	1.000000000000000000e+00
7.740000000000000000e+02	5.531048571160084748e+01	1.082458933716155940e+02	-4.396031495116936062e-03	9.665669460432054905e+01	2.793081112583086778e-01	0.000000000000000000e+00	1.198750277713605783e+01	1.000000000000000000e+00
7.760000000000000000e+02	8.127984321035219750e+01	5.482716946379855472e+01	-8.733708416231769286e-03	2.074589000371628913e+02	3.381565573675581193e-01	0.000000000000000000e+00	9.892994986005968272e+00	1.000000000000000000e+00
7.770000000000000000e+02	3.713906029706950562e+01	5.530484911447960883e+01	-7.323027340319324986e-03	1.714242720055986808e+02	2.029603523808076737e-01	0.000000000000000000e+00	9.889963391159481532e+00	1.000000000000000000e+00
7.790000000000000000e+02	2.367827225670150781e+01	1.635480959508333498e+01	-7.384862818534926321e-03	1.730038058171030571e+02	1.544564171402299513e-01	0.000000000000000000e+00	2.878698129726424426e+01	1.000000000000000000e+00
7.790000000000000000e+02	6.496111405593855181e+01	2.805364571983459498e+01	-7.421579723718606074e-03	1.739417074047516678e+02	2.128527096495739235e-01	0.000000000000000000e+00	1.448219294865185702e+01	1.000000000000000000e+00
7.800000000000000000e+02	1.120021263087284211e+02	3.693195800858831745e+01	-8.860746174608736397e-03	2.107039697040376609e+02	1.337989603443209274e-01	0.000000000000000000e+00	3.555414563455942556e+01	1.000000000000000000e+00
7.780000000000000000e+02	1.180277003158524707e+01	4.632987074816916362e+01	-4.095935490231462396e-03	8.899100170288851075e+01	3.119636601214855753e-01	0.000000000000000000e+00	1.139659427734911468e+01	1.000000000000000000e+00
7.790000000000000000e+02	4.700143077936885305e+01	5.604310675808736164e+01	-7.725081274720693204e-03	1.816943920363854375e+02	1.866267939446520918e-01	0.000000000000000000e+00	9.889963391159481532e+00	1.000000000000000000e+00
7.800000000000000000e+02	6.439820800342485541e+01	4.465129589801998122e+01	-7.216190479297698683e-03	1.686952167905607212e+02	1.917452725190588181e-01	0.000000000000000000e+00	1.580713617069244314e+01	1.000000000000000000e+00
7.800000000000000000e+02	7.200207080632806367e+01	1.161946539746044493e+02	-1.078932152663229956e-02	2.599677591087843211e+02	9.754255093995922721e-02	0.000000000000000000e+00	1.471722191195702223e+01	1.000000000000000000e+00
7.800000000000000000e+02	4.248593763746135465e+01	1.206576784895929251e+02	-4.060635651871527182e-03	8.808929786167702503e+01	3.172369278865917464e-01	0.000000000000000000e+00	2.510956475341343719e+01	1.000000000000000000e+00
7.820000000000000000e+02	2.313673213061440492e+01	4.513669672051135251e+01	-2.617398810696540401e-02	6.529557612008665046e+02	6.086724763641060409e-02	0.000000000000000000e+00	1.139659427734911468e+01	1.000000000000000000e+00
7.820000000000000000e+02	1.446910030214381138e+01	9.058700762607669787e+01	-7.769203250880007440e-03	1.828214497576992699e+02	1.499001679425098210e-01	0.000000000000000000e+00	1.892381097873877493e+01	1.000000000000000000e+00
7.810000000000000000e+02	6.711650294640045900e+01	1.023120084237078089e+02	-4.433054890309854126e-03	9.760242521418179251e+01	3.010585028785331962e-01	0.000000000000000000e+00	1.258674857394102098e+01	1.000000000000000000e+00
7.830000000000000000e+02	8.195530920141877118e+01	7.844590939729077661e+01	-6.392996861011458060e-03	1.476674477650809649e+02	2.074172595918976070e-01	0.000000000000000000e+00	2.521263697235650270e+01	1.000000000000000000e+00
7.830000000000000000e+02	9.730091918343059376e+01	9.845064177190197086e+01	-3.665808583783396624e-03	7.800378188057804607e+01	3.554408247526404940e-01	0.000000000000000000e+00	2.097473625175831913e+01	1.000000000000000000e+00
7.840000000000000000e+02	5.509966609880074806e+00	6.172413995930914865e+01	-1.195946460348137549e-02	2.898580519878415771e+02	1.262088886611939520e-01	0.000000000000000000e+00	2.420425863196985716e+01	1.000000000000000000e+00
7.840000000000000000e+02	3.277604778536983332e+01	7.071350222858623624e+01	-6.098746733612572107e-03	1.401510827481326942e+02	1.936336544667163206e-01	0.000000000000000000e+00	2.043482382079156778e+01	1.000000000000000000e+00
7.850000000000000000e+02	5.510331149008546703e+01	1.060593209312471785e+01	-7.251771412588269711e-03	1.696041009586653274e+02	1.558422877239421522e-01	0.000000000000000000e+00	2.329061262910759922e+01	1.000000000000000000e+00
7.850000000000000000e+02	3.193413853460267049e+01	9.787281996910232351e+01	-1.066210693581989312e-02	2.567181724102829321e+02	1.021421815131707822e-01	0.000000000000000000e+00	1.595967979347127397e+01	1.000000000000000000e+00
7.850000000000000000e+02	5.501956232780756295e+01	9.883490225135074070e+01	-8.430257996913577759e-03	1.997075215201720653e+02	1.505423168453526861e-01	0.000000000000000000e+00	1.258674857394102098e+01	1.000000000000000000e+00
7.860000000000000000e+02	8.252430639278564684e+01	1.133365839747379340e+02	-8.261651818011445103e-03	1.954006225021697674e+02	2.576835108955143339e-01	0.000000000000000000e+00	6.579062381566713746e+00	1.000000000000000000e+00
7.860000000000000000e+02	7.850164041575425244e+01	1.081306046953150570e+02	-7.495781846744225055e-03	1.758371364624152307e+02	3.282322526359972015e-01	0.000000000000000000e+00	6.579062381566713746e+00	1.000000000000000000e+00
7.860000000000000000e+02	3.809197802588614223e+01	2.651401715729754827e+01	-3.830608600761036073e-03	8.221345578404599053e+01	3.444384349413820434e-01	0.000000000000000000e+00	2.329061262910759922e+01	1.000000000000000000e+00
7.890000000000000000e+02	1.721729980290000483e+01	1.040474484482248982e+02	-4.566887355168010830e-03	1.010210597815958096e+02	2.541453459506850532e-01	0.000000000000000000e+00	5.823328552805259406e+00	1.000000000000000000e+00
7.920000000000000000e+02	2.940316288832712033e+01	1.776497362567802440e+01	-1.145682594323943482e-02	2.770185821279465017e+02	1.471875323303648564e-01	0.000000000000000000e+00	9.269229358303672228e+00	1.000000000000000000e+00
7.910000000000000000e+02	8.340076908088160224e+01	4.156399491358988030e+01	-4.277739687271690100e-03	9.363503267968771127e+01	2.587937441920140635e-01	0.000000000000000000e+00	2.862765144382597526e+01	1.000000000000000000e+00
7.920000000000000000e+02	1.747929995200786379e+01	8.083369453338001165e+01	-1.486994742982453328e-02	3.642038186039387142e+02	8.998725637116056220e-02	0.000000000000000000e+00	2.321523238947025902e+01	1.000000000000000000e+00
7.930000000000000000e+02	8.230490473439070342e+01	1.295732596169543882e+01	-1.084913783284158564e-02	2.614957149177042197e+02	1.130588489172348332e-01	0.000000000000000000e+00	2.657962424989054284e+01	1.000000000000000000e+00
7.930000000000000000e+02	4.971749945313105457e+01	3.828495184770039117e+01	-4.424432638381940903e-03	9.738217724579119761e+01	3.410759256381477034e-01	0.000000000000000000e+00	1.675065109093395321e+01	1.000000000000000000e+00
7.930000000000000000e+02	1.084004387916231025e+02	7.275519290250306881e+01	-5.251663416136371360e-02	1.325855871754495183e+03	5.048094132912339660e-02	0.000000000000000000e+00	8.692502760444959620e+00	1.000000000000000000e+00
7.930000000000000000e+02	2.299722179759062968e+01	1.047571365270373747e+02	-4.418589401589591986e-03	9.723291681555791399e+01	3.148488315262538695e-01	0.000000000000000000e+00	5.823328552805259406e+00	1.000000000000000000e+00
7.940000000000000000e+02	2.529116731116118899e+01	2.607220573211435166e+01	-1.214880840874425945e-02	2.946946757359242497e+02	2.096245923061700323e-01	0.000000000000000000e+00	9.269229358303672228e+00	1.000000000000000000e+00
7.940000000000000000e+02	1.136769286826995256e+02	6.084098383930466269e+01	-5.177551803569889304e-03	1.166199549720121809e+02	3.777581537979036730e-01	0.000000000000000000e+00	1.096275136561550667e+01	1.000000000000000000e+00
7.960000000000000000e+02	8.176500023807159323e+01	7.919684737789580709e+01	-1.060813046103421982e-02	2.553393900443971631e+02	1.366270329317045285e-01	0.000000000000000000e+00	1.819601370527486495e+01	1.000000000000000000e+00
7.950000000000000000e+02	5.580966962822415667e+01	8.838730752438303284e+01	-3.277777785626552042e-03	6.809187073699884252e+01	4.430585006185274732e-01	0.000000000000000000e+00	2.620948238941154784e+01	1.000000000000000000e+00
7.980000000000000000e+02	7.440174571230328127e+01	3.833480618997987932e+01	-3.491737394296540176e-02	8.762979905087345287e+02	6.322860286123499485e-02	0.000000000000000000e+00	1.486845269430289562e+01	1.000000000000000000e+00
7.970000000000000000e+02	3.179992067135463785e+01	4.255477719516887447e+01	-7.281949886355255051e-03	1.703749839706531759e+02	1.772881120748358574e-01	0.000000000000000000e+00	1.772114647359275352e+01	1.000000000000000000e+00
7.970000000000000000e+02	1.169698448594270133e+02	7.129749475630518418e+01	-1.028841486352108543e-02	2.471725316176452054e+02	1.889466186424608729e-01	0.000000000000000000e+00	8.692502760444959620e+00	1.000000000000000000e+00
7.990000000000000000e+02	2.070360986154368632e+01	1.687539997781018286e+01	-2.494560975105802186e-02	6.215778984840817429e+02	7.075982539193448329e-02	0.000000000000000000e+00	1.027749577649844248e+01	1.000000000000000000e+00
7.980000000000000000e+02	5.585863952403186516e+01	5.386926160462524393e+01	-5.514605730077653395e-03	1.252297060175697681e+02	2.294017884650959571e-01	0.000000000000000000e+00	1.327491320998992386e+01	1.000000000000000000e+00
7.980000000000000000e+02	1.192393467664293460e+01	6.737043483624870532e+01	-7.403848922864989489e-03	1.734887894317444932e+02	1.917068647698055850e-01	0.000000000000000000e+00	3.179420833141249503e+01	1.000000000000000000e+00
7.980000000000000000e+02	6.902795308435847232e+01	5.219818378400685077e+01	-1.057570856927140049e-02	2.545112008599656974e+02	1.535221545285622158e-01	0.000000000000000000e+00	1.276316351690559969e+01	1.000000000000000000e+00
7.990000000000000000e+02	6.733688160682504531e+01	6.484882093069408882e+01	-1.758797343337520358e-02	4.336334421315079908e+02	6.894641454016148252e-02	0.000000000000000000e+00	1.276316351690559969e+01	1.000000000000000000e+00
7.980000000000000000e+02	7.228371377571322398e+01	1.188741869890622667e+02	-3.930587294270106689e-03	8.476732504138388435e+01	2.935400840958680702e-01	0.000000000000000000e+00	3.465319538032963465e+01	1.000000000000000000e+00
7.990000000000000000e+02	9.867503846737815820e+01	8.591588911358559244e+01	-4.563601607770776010e-03	1.009371282060705255e+02	3.270857888694823634e-01	0.000000000000000000e+00	1.819601370527486495e+01	1.000000000000000000e+00
8.020000000000000000e+02	3.309191351569278794e+01	3.161875014587557331e+01	-7.846130003969210148e-03	1.847864771338923333e+02	1.661229999647761968e-01	0.000000000000000000e+00	1.635597460990501162e+01	1.000000000000000000e+00
8.030000000000000000e+02	1.865130775747487846e+01	3.929903730037579379e+01	-1.203178414387864187e-02	2.917053921004489325e+02	1.182337620704950742e-01	0.000000000000000000e+00	1.603977059509391978e+01	1.000000000000000000e+00
8.020000000000000000e+02	3.653208611709363396e+01	8.220061715596796148e+01	-8.606951867951262783e-03	2.042210136389926447e+02	1.410856573389106527e-01	0.000000000000000000e+00	2.296262947797130138e+01	1.000000000000000000e+00
8.020000000000000000e+02	9.885959168136204767e+01	1.149890895889755740e+02	-5.990424167194689786e-03	1.373840764736861217e+02	2.127891842506812736e-01	0.000000000000000000e+00	2.865339437329069128e+01	1.000000000000000000e+00
8.040000000000000000e+02	2.810433117200017961e+01	5.225722348007224127e+01	-2.427119712838221241e-02	6.043506113155801813e+02	6.005872386174171407e-02	0.000000000000000000e+00	1.603977059509391978e+01	1.000000000000000000e+00
8.030000000000000000e+02	9.941676066181240401e+01	7.682577216308992263e+01	-4.586095192487624900e-03	1.015117073736856099e+02	3.323818200288426450e-01	0.000000000000000000e+00	1.067389760361867523e+01	1.000000000000000000e+00
8.050000000000000000e+02	7.765290954183666372e+01	8.368459419549554923e+01	-3.148263595422683830e-02	7.885605791806484604e+02	6.544452219146645877e-02	0.000000000000000000e+00	2.151992792500916352e+01	1.000000000000000000e+00
8.060000000000000000e+02	9.166878351792617252e+01	3.381542465832147570e+01	-2.777542626196027875e-02	6.938631138379387266e+02	6.347635459494782584e-02	0.000000000000000000e+00	4.370264456875721493e+01	1.000000000000000000e+00
8.050000000000000000e+02	1.159569162498296464e+02	9.199564483374585677e+01	-2.889289783229188283e-03	5.816828070651678217e+01	4.102496341460473150e-01	0.000000000000000000e+00	1.770657895057638953e+01	1.000000000000000000e+00
8.070000000000000000e+02	2.658616996902951257e+01	1.028975035043604151e+02	-7.807100924227534759e-03	1.837895130468850198e+02	1.509339881115739912e-01	0.000000000000000000e+00	2.296262947797130138e+01	1.000000000000000000e+00
8.080000000000000000e+02	9.883482107703136421e+01	8.748379432351919149e+01	-9.143633558387679813e-03	2.179300832624854252e+02	1.611239744528563111e-01	0.000000000000000000e+00	1.067389760361867523e+01	1.000000000000000000e+00
8.070000000000000000e+02	4.858536251800213535e+01	1.205054727232851377e+02	4.587316976367053316e-03	-1.015429167862040885e+02	3.710462344871786611e-01	0.000000000000000000e+00	2.817809526602841785e+01	1.000000000000000000e+00
8.120000000000000000e+02	1.096649916797259436e+02	9.392561447542730590e+00	-1.013373146184536749e-02	2.432212779025301472e+02	1.157838781435486242e-01	0.000000000000000000e+00	4.682607059244709546e+01	1.000000000000000000e+00
8.130000000000000000e+02	6.319877559302178582e+01	1.552651669865089801e+01	-8.521802690929390287e-03	2.020459515547491378e+02	2.577954364753077821e-01	0.000000000000000000e+00	6.634833076568073196e+00	1.000000000000000000e+00
8.120000000000000000e+02	9.273007589295191622e+01	6.562308808887593159e+01	-8.141635492290844739e-03	1.923349092598909635e+02	1.900382940431434298e-01	0.000000000000000000e+00	2.269710093469894829e+01	1.000000000000000000e+00
8.120000000000000000e+02	9.778728193699057769e+00	1.204471742789633169e+02	-1.544751158549462211e-02	3.789571954438983994e+02	9.883535746341221007e-02	0.000000000000000000e+00	2.429981570564012472e+01	1.000000000000000000e+00
8.130000000000000000e+02	6.457295001640027010e+01	2.201748385370985517e+01	-7.782241787095349472e-03	1.831545078887102420e+02	2.985712517154754941e-01	0.000000000000000000e+00	6.634833076568073196e+00	1.000000000000000000e+00
8.130000000000000000e+02	4.630702286321771766e+01	6.871668551341602260e+00	-5.383049086694635839e-03	1.218692053414535081e+02	2.573504853688020066e-01	0.000000000000000000e+00	1.897992904986281459e+01	1.000000000000000000e+00
8.150000000000000000e+02	3.242170789480577753e+01	6.892906329338050853e+01	-1.146982313354002504e-02	2.773505841133239187e+02	1.164857593431269933e-01	0.000000000000000000e+00	2.550327434929954507e+01	1.000000000000000000e+00
8.160000000000000000e+02	3.774975183543358526e+01	4.398855507276921628e+01	-8.168683001530620616e-03	1.930258144909016096e+02	1.854063203279059380e-01	0.000000000000000000e+00	1.549241270406734827e+01	1.000000000000000000e+00
8.150000000000000000e+02	5.817410885537175602e+01	5.236229665220757568e+01	-4.088225331787966911e-03	8.879405237371709347e+01	2.719771555344236980e-01	0.000000000000000000e+00	2.207428159005661783e+01	1.000000000000000000e+00
8.180000000000000000e+02	8.970495426261014416e+01	2.297972154308320825e+01	-1.459710435913064673e-02	3.572342783362458931e+02	8.946520714697447918e-02	0.000000000000000000e+00	1.707240768135301323e+01	1.000000000000000000e+00
8.190000000000000000e+02	7.912951769260028634e+00	1.140829604647488082e+02	-1.245124113923022288e-02	3.024200582718620467e+02	1.028553915412079300e-01	0.000000000000000000e+00	3.899263976272709442e+01	1.000000000000000000e+00
8.200000000000000000e+02	9.402765540256683607e+01	7.299950423479178596e+01	-7.186163792797161873e-03	1.679282110530183729e+02	1.993182280576288878e-01	0.000000000000000000e+00	2.297518937178878673e+01	1.000000000000000000e+00
8.200000000000000000e+02	6.854417150472900744e+01	1.460973229318225997e+01	-3.651470363812683514e-03	7.763752445209074438e+01	3.655213485924010408e-01	0.000000000000000000e+00	1.607609256831469224e+01	1.000000000000000000e+00
8.220000000000000000e+02	2.733197954322179513e+01	1.004343450506273427e+01	-8.058551679160759484e-03	1.902126051099964741e+02	1.908852578480261242e-01	0.000000000000000000e+00	3.181700118332707916e+01	1.000000000000000000e+00
8.210000000000000000e+02	4.900225680053634392e+01	3.333980005617290487e+01	-4.378307171964654007e-03	9.620394209859162515e+01	2.714849117736826134e-01	0.000000000000000000e+00	1.104281370633844261e+01	1.000000000000000000e+00
8.220000000000000000e+02	7.224651086273181200e+00	4.586014236723323734e+01	-5.002887591603970806e-03	1.121583087387931243e+02	2.681707366876474596e-01	0.000000000000000000e+00	3.701999135360166093e+01	1.000000000000000000e+00
8.220000000000000000e+02	2.430615050582120062e+01	7.870374353094125297e+01	-7.653737019410926726e-03	1.798719647378456159e+02	1.642098546740969889e-01	0.000000000000000000e+00	1.770303463381878117e+01	1.000000000000000000e+00
8.230000000000000000e+02	4.923708504063148439e+01	8.407375792000541992e+01	-1.930744277706460468e-02	4.775557994024090362e+02	6.433745721325268008e-02	0.000000000000000000e+00	1.653360931197122241e+01	1.000000000000000000e+00
8.220000000000000000e+02	1.017122022381871176e+02	1.084328466518020306e+01	-3.305629672478585003e-03	6.880332309843429073e+01	3.859223042656078073e-01	0.000000000000000000e+00	1.707240768135301323e+01	1.000000000000000000e+00
8.220000000000000000e+02	5.639094975043093427e+01	2.513303753706257382e+01	-4.947025635084073732e-03	1.107313633726990219e+02	2.564038963780945757e-01	0.000000000000000000e+00	1.104281370633844261e+01	1.000000000000000000e+00
8.230000000000000000e+02	1.204744473148952579e+02	4.664329413024271531e+01	-6.636309634177347747e-03	1.538826621222241329e+02	3.653895248998405565e-01	0.000000000000000000e+00	3.733741573179823803e+01	1.000000000000000000e+00
8.220000000000000000e+02	4.320571604991426540e+01	6.867951143053032581e+01	-3.482520194528521996e-03	7.332183849728572511e+01	3.756949722831141036e-01	0.000000000000000000e+00	1.653360931197122241e+01	1.000000000000000000e+00
8.240000000000000000e+02	1.082724726180225474e+02	9.102572150763671743e+01	-9.578763462039984952e-03	2.290451003214470518e+02	1.301276147069253541e-01	0.000000000000000000e+00	1.343546229283668758e+01	1.000000000000000000e+00
8.240000000000000000e+02	5.557417387542722054e+01	1.021466474964376516e+02	-2.073382722988907287e-02	5.139915566158460933e+02	6.277835093017014589e-02	0.000000000000000000e+00	1.915171095599569639e+01	1.000000000000000000e+00
8.260000000000000000e+02	1.182990044312063560e+02	9.996889246772964555e+01	-9.077752640058847633e-03	2.162472121820593713e+02	1.565928574313970589e-01	0.000000000000000000e+00	1.343546229283668758e+01	1.000000000000000000e+00
8.250000000000000000e+02	4.306502506549129805e+01	1.169067275948272027e+02	-4.916729868404124543e-03	1.099574842146923856e+02	2.707226707262015974e-01	0.000000000000000000e+00	1.934783627334065770e+01	1.000000000000000000e+00
8.260000000000000000e+02	7.832877341289274398e+01	7.385719017997161018e+01	-3.814917713804427592e-03	8.181264564728209621e+01	3.431472622336556588e-01	0.000000000000000000e+00	2.605254530807878410e+01	1.000000000000000000e+00
8.270000000000000000e+02	8.706365697001403703e+01	9.840178075046249262e+01	-6.544265540734501944e-03	1.515314753611979768e+02	1.760884950956803641e-01	0.000000000000000000e+00	2.245484605034927128e+01	1.000000000000000000e+00
8.270000000000000000e+02	2.093079460841076411e+01	1.178408527625601607e+02	-1.491792826496232335e-02	3.654294475404548734e+02	8.145664049292411502e-02	0.000000000000000000e+00	2.215393300874911731e+01	1.000000000000000000e+00
8.270000000000000000e+02	1.004365727720103330e+01	8.919081758187419950e+01	-3.508021072409970437e-03	7.397323636787952239e+01	3.690068933782806315e-01	0.000000000000000000e+00	1.770303463381878117e+01	1.000000000000000000e+00
8.290000000000000000e+02	1.853736879120559777e+01	7.310386716807040841e+01	-3.622008746965894171e-02	9.095746808731570354e+02	5.934596639424039033e-02	0.000000000000000000e+00	1.746407803666463820e+01	1.000000000000000000e+00
8.330000000000000000e+02	3.008163618854822730e+01	1.740204976324265473e+01	-1.197415227799693456e-02	2.902332359304449483e+02	9.260535378895373704e-02	0.000000000000000000e+00	2.117649874276526845e+01	1.000000000000000000e+00
8.320000000000000000e+02	6.975295683189989049e+00	6.001522754755924893e+01	-4.224917531630460049e-03	9.228573639801329875e+01	3.459032899054717003e-01	0.000000000000000000e+00	1.746407803666463820e+01	1.000000000000000000e+00
8.340000000000000000e+02	1.083619004551620577e+02	3.062549784204518488e+01	-4.070814287790277576e-03	8.834930231304718973e+01	2.578971352406943529e-01	0.000000000000000000e+00	1.970113952610673280e+01	1.000000000000000000e+00
8.340000000000000000e+02	1.403552270665791468e+01	3.663805223954025791e+01	-4.013208262723016832e-03	8.687780622429939115e+01	3.616091885118675187e-01	0.000000000000000000e+00	2.442005591731435032e+01	1.000000000000000000e+00
8.370000000000000000e+02	1.140619203557191383e+02	4.948404157586456620e+01	-1.197173486986608665e-02	2.901714853304808912e+02	1.572525950745826684e-01	0.000000000000000000e+00	1.970113952610673280e+01	1.000000000000000000e+00
8.370000000000000000e+02	1.016363892619057019e+01	1.021056284751710308e+01	-4.103784223869690745e-02	1.032640059727330254e+03	5.711708650998348347e-02	0.000000000000000000e+00	2.117649874276526845e+01	1.000000000000000000e+00
8.370000000000000000e+02	1.191578327885241322e+02	1.119240611734193180e+01	-2.280545678465764267e-02	5.669095419067423336e+02	8.839591835127280639e-02	0.000000000000000000e+00	2.223054675277382231e+01	1.000000000000000000e+00
8.360000000000000000e+02	2.864210086926647492e+01	9.150312004024813461e+01	-7.983914279338821113e-03	1.883060572830278261e+02	1.398672379786939368e-01	0.000000000000000000e+00	2.903480318679268279e+01	1.000000000000000000e+00
8.390000000000000000e+02	1.019512076011204300e+02	7.023681417278325512e+01	-5.299848472675140580e-03	1.197439176138563539e+02	2.734698701865442283e-01	0.000000000000000000e+00	1.732403654011540794e+01	1.000000000000000000e+00
8.400000000000000000e+02	1.208756190792658600e+02	8.433148800728091032e+01	-9.616262765373454272e-03	2.300029875931610661e+02	1.414488111780176638e-01	0.000000000000000000e+00	1.566420317109311000e+01	1.000000000000000000e+00
8.410000000000000000e+02	5.254045219575334613e+01	7.501407519309007910e+01	-6.963767771978778692e-03	1.622472970443669738e+02	1.592974688415141893e-01	0.000000000000000000e+00	2.903480318679268279e+01	1.000000000000000000e+00
8.410000000000000000e+02	1.192118310839944257e+02	6.875589586790867713e+01	-7.634054767043097801e-03	1.793691986236554499e+02	2.043895598764524646e-01	0.000000000000000000e+00	1.566420317109311000e+01	1.000000000000000000e+00
8.430000000000000000e+02	5.085340763249283214e+01	2.055336543683031181e+01	-4.057344480435132704e-03	8.800522773376248153e+01	3.046926186128674496e-01	0.000000000000000000e+00	1.155608875216125853e+01	1.000000000000000000e+00
8.440000000000000000e+02	9.841437537309873562e+01	3.700919544518125548e+01	-1.007618434545329289e-02	2.417512865849417665e+02	1.242415963933974909e-01	0.000000000000000000e+00	3.341532325918844037e+01	1.000000000000000000e+00
8.440000000000000000e+02	7.014918139439576095e+00	8.847054148185485190e+01	-7.305419575986750111e-03	1.709744968941112120e+02	1.903250394723767780e-01	0.000000000000000000e+00	1.325854614078070526e+01	1.000000000000000000e+00
8.440000000000000000e+02	1.171999807428069573e+01	1.008661563747904353e+02	-2.409451740560408090e-02	5.998374806018134677e+02	6.246705263214702430e-02	0.000000000000000000e+00	1.325854614078070526e+01	1.000000000000000000e+00
8.470000000000000000e+02	5.712173725056972984e+01	3.026167275824159475e+01	-1.208582665249056942e-02	2.930858612433158328e+02	1.371054275402484590e-01	0.000000000000000000e+00	1.155608875216125853e+01	1.000000000000000000e+00
8.490000000000000000e+02	1.212963427612855440e+02	7.619475251630484536e+01	-6.195965475679515201e-03	1.426344514328745277e+02	2.013974621148741928e-01	0.000000000000000000e+00	4.537722241971547277e+01	1.000000000000000000e+00
8.500000000000000000e+02	4.279096257457296559e+01	3.277310785083496114e+01	-1.145984420471024730e-02	2.770956810068213372e+02	1.140630326474041389e-01	0.000000000000000000e+00	6.163748474697742452e+00	1.000000000000000000e+00
8.510000000000000000e+02	6.210096285995300747e+01	9.158162340524637557e+01	-2.495074793606925218e-02	6.217091489763429308e+02	8.291128981056394842e-02	0.000000000000000000e+00	5.608031603072598514e+00	1.000000000000000000e+00
8.500000000000000000e+02	6.197505295040189566e+01	2.139691728344249100e+01	-3.096395026252686707e-03	6.345860502089900024e+01	4.689305638962473211e-01	0.000000000000000000e+00	1.775476405676110758e+01	1.000000000000000000e+00
8.510000000000000000e+02	7.278888252828386385e+01	4.480049838778521121e+01	-1.106200257719753242e-02	2.669331607124166794e+02	1.247071502036918300e-01	0.000000000000000000e+00	1.630518429184470008e+01	1.000000000000000000e+00
8.520000000000000000e+02	8.452513788970019704e+00	5.273766203464428060e+01	-3.767951202528087035e-03	8.061292673655060526e+01	3.998247544210893345e-01	0.000000000000000000e+00	3.072745041451030801e+01	1.000000000000000000e+00
8.520000000000000000e+02	8.128416917688473120e+01	5.871772295122180907e+01	-4.574962927079521784e-03	1.012273432817733578e+02	3.094809023259678105e-01	0.000000000000000000e+00	1.630518429184470008e+01	1.000000000000000000e+00
8.510000000000000000e+02	9.133290119454402145e+01	1.105275078450895734e+02	-3.977322180827288188e-03	8.596112729898921145e+01	3.570257876384846929e-01	0.000000000000000000e+00	6.357057559017984083e+00	1.000000000000000000e+00
8.530000000000000000e+02	5.076985860407823026e+01	5.594936595952971459e+01	-3.143272254951648241e-03	6.465604328540896972e+01	3.983405961596736544e-01	0.000000000000000000e+00	2.451125704182660314e+01	1.000000000000000000e+00
8.530000000000000000e+02	1.129268148625607751e+02	5.637137964002531731e+01	-7.273160072739402911e-03	1.701504557838628955e+02	3.774989449163301813e-01	0.000000000000000000e+00	3.172951863680300733e+01	1.000000000000000000e+00
8.550000000000000000e+02	2.679130140685974837e+01	1.745857933856057542e+01	-1.200155069983777079e-02	2.909331049203566977e+02	9.725948379392090892e-02	0.000000000000000000e+00	5.847383678841117316e+00	1.000000000000000000e+00
8.540000000000000000e+02	4.515459560152114449e+01	2.708056587266224469e+01	-1.253651925741781047e-02	3.045984140466667327e+02	1.081503877211776876e-01	0.000000000000000000e+00	6.163748474697742452e+00	1.000000000000000000e+00
8.560000000000000000e+02	3.268613911193600075e+01	7.758033873548738768e+01	-1.157332397069898815e-02	2.799944234840097010e+02	1.676056808106951568e-01	0.000000000000000000e+00	2.062550852051731454e+01	1.000000000000000000e+00
8.550000000000000000e+02	6.533644443452635642e+01	9.616219950893217572e+01	-1.433454982743018538e-02	3.505275498989141738e+02	1.471002892141622942e-01	0.000000000000000000e+00	5.608031603072598514e+00	1.000000000000000000e+00
8.550000000000000000e+02	9.050407220823073828e+01	1.168303027267364911e+02	-7.191633017334694671e-03	1.680679176636735406e+02	1.845843477562301160e-01	0.000000000000000000e+00	6.357057559017984083e+00	1.000000000000000000e+00
8.560000000000000000e+02	1.234325912909710254e+01	8.321779178624588269e+01	-3.821253048684705028e-02	9.604699145474457964e+02	6.157744587328450869e-02	0.000000000000000000e+00	2.054187156043452234e+01	1.000000000000000000e+00
8.580000000000000000e+02	2.014826851540717811e+01	2.030769078547642792e+01	-8.490473111614564930e-03	2.012456645470958279e+02	3.018428196717541923e-01	0.000000000000000000e+00	6.506824380025428844e+00	1.000000000000000000e+00
8.590000000000000000e+02	7.396342896523889010e+01	2.614738885563938098e+01	-1.090355514849506574e-02	2.628857581822890666e+02	1.048288447691283487e-01	0.000000000000000000e+00	2.882394315709695576e+01	1.000000000000000000e+00
8.600000000000000000e+02	2.202138519592033461e+01	1.407630270466516542e+01	-8.555799306955701525e-03	2.029143657085632242e+02	2.406410596387981160e-01	0.000000000000000000e+00	5.847383678841117316e+00	1.000000000000000000e+00
8.590000000000000000e+02	2.715538793832495301e+01	9.745047696312768437e+01	-3.787837501042232938e-03	8.112090503307550193e+01	3.319780648683967605e-01	0.000000000000000000e+00	1.765196471232130193e+01	1.000000000000000000e+00
8.590000000000000000e+02	1.059900774563234478e+02	9.785604425857701472e+01	-5.594807386800015013e-03	1.272783879747131977e+02	2.374441294474078923e-01	0.000000000000000000e+00	2.449160760261515790e+01	1.000000000000000000e+00
8.610000000000000000e+02	4.846386384636926437e+01	4.042002353070774490e+01	-6.957536914693742032e-03	1.620881351838884541e+02	1.788187134741274775e-01	0.000000000000000000e+00	2.467594259155234582e+01	1.000000000000000000e+00
8.620000000000000000e+02	1.441578759422585598e+01	7.546184893715800257e+00	-7.327650156425531171e-03	1.715423578449069737e+02	2.160805749509439044e-01	0.000000000000000000e+00	1.002434803385132511e+01	1.000000000000000000e+00
8.620000000000000000e+02	1.078026648353898054e+01	9.085902374353759114e+01	-5.361619228382069093e-03	1.213217981448531049e+02	2.418152190800481049e-01	0.000000000000000000e+00	1.765196471232130193e+01	1.000000000000000000e+00
8.650000000000000000e+02	1.207677636410035937e+01	5.427465517205940415e+01	-4.089082037007898442e-03	8.881593616762349086e+01	3.650402544825471773e-01	0.000000000000000000e+00	1.018932939083452993e+01	1.000000000000000000e+00
8.660000000000000000e+02	4.804590302241255273e+01	6.509242616059412967e+01	-2.564508740519093333e-02	6.394454502032167511e+02	6.937701053034917020e-02	0.000000000000000000e+00	1.585772038494337899e+01	1.000000000000000000e+00
8.660000000000000000e+02	8.763340344660431924e+01	1.027722396270327749e+02	-1.864666681587036703e-02	4.606768489575449621e+02	7.001828189211045661e-02	0.000000000000000000e+00	1.108715792042436199e+01	1.000000000000000000e+00
8.680000000000000000e+02	7.690846266861207425e+01	3.914896047476128160e+01	-1.086691086528958523e-02	2.619497116602651658e+02	1.185278784207767222e-01	0.000000000000000000e+00	1.117137343379210357e+01	1.000000000000000000e+00
8.670000000000000000e+02	6.922787134591484914e+01	4.726117973529314042e+01	-6.811146077850975360e-03	1.583487078654589482e+02	2.447078303638740016e-01	0.000000000000000000e+00	1.117137343379210357e+01	1.000000000000000000e+00
8.670000000000000000e+02	4.739842324689231390e+01	9.211537912684875096e+01	-1.201124128416675499e-02	2.911806425159663831e+02	9.631982119222393113e-02	0.000000000000000000e+00	2.703070877864872301e+01	1.000000000000000000e+00
8.670000000000000000e+02	8.026043281363924109e+01	1.110526004161447560e+02	-9.869888584861831113e-03	2.364816397991906456e+02	2.452685734415203100e-01	0.000000000000000000e+00	1.108715792042436199e+01	1.000000000000000000e+00
8.690000000000000000e+02	1.049124594633696184e+01	6.433986886722114207e+01	-6.927572540031246180e-03	1.613227211483573740e+02	2.261821949910176599e-01	0.000000000000000000e+00	1.018932939083452993e+01	1.000000000000000000e+00
8.700000000000000000e+02	1.031562158152156741e+02	5.299554577679331402e+01	-5.077638958705104656e-03	1.140677677613422105e+02	3.458336103435407649e-01	0.000000000000000000e+00	2.062968949407403585e+01	1.000000000000000000e+00
8.710000000000000000e+02	6.373651136676696183e+01	6.738853277639501016e+01	-5.856974843758210036e-03	1.339752289225221773e+02	2.836777863654469378e-01	0.000000000000000000e+00	1.585772038494337899e+01	1.000000000000000000e+00
8.720000000000000000e+02	3.833201381653251616e+01	4.042936955047842673e+01	-1.282464432354978034e-02	3.119583196709197637e+02	1.076383603108673759e-01	0.000000000000000000e+00	1.282657184185397448e+01	1.000000000000000000e+00
8.710000000000000000e+02	8.266517874811862043e+01	5.538332477342663651e+01	-6.813379199714383536e-03	1.584057510321045470e+02	2.156998481005610868e-01	0.000000000000000000e+00	1.570128880830477769e+01	1.000000000000000000e+00
8.730000000000000000e+02	8.440105732306466990e+00	7.733370533627802956e+01	-1.109757581311346906e-02	2.678418482577434929e+02	1.228603414201452360e-01	0.000000000000000000e+00	1.315473155796825111e+01	1.000000000000000000e+00
8.730000000000000000e+02	2.490107097706484751e+01	8.288636486708408313e+01	-1.024058239968150992e-02	2.459506926976203545e+02	1.687729680322763715e-01	0.000000000000000000e+00	1.737225963005948870e+01	1.000000000000000000e+00
8.750000000000000000e+02	7.588355255079798667e+01	2.213779284882706833e+01	-1.520249405907845783e-02	3.726984346393631427e+02	1.113690819069360627e-01	0.000000000000000000e+00	1.344520913231033710e+01	1.000000000000000000e+00
8.740000000000000000e+02	5.291290551139233145e+01	5.147195122837245407e+01	-7.710821829409927539e-03	1.813301468384568409e+02	2.571710390691662740e-01	0.000000000000000000e+00	6.537372761125537224e+00	1.000000000000000000e+00
8.740000000000000000e+02	4.334652890500491651e+01	1.126781580460467609e+02	-1.664911591332268043e-02	4.096511387693912525e+02	9.262866349809084632e-02	0.000000000000000000e+00	3.503977538440413753e+01	1.000000000000000000e+00
8.760000000000000000e+02	4.647423731172553829e+01	5.034022934005107430e+01	-8.721018898409637135e-03	2.071347572791516995e+02	2.410340658641805245e-01	0.000000000000000000e+00	6.537372761125537224e+00	1.000000000000000000e+00
8.760000000000000000e+02	2.796908598674566093e+01	5.714306591364613297e+01	-7.728235403752357902e-03	1.817749615345947234e+02	1.439238283100844340e-01	0.000000000000000000e+00	1.966565329007750762e+01	1.000000000000000000e+00
8.760000000000000000e+02	7.318883351896501210e+01	3.531019346340900000e+01	-3.516026082022201318e-03	7.417771741514901862e+01	3.502863906792114124e-01	0.000000000000000000e+00	1.344520913231033710e+01	1.000000000000000000e+00
8.780000000000000000e+02	4.860255660391398891e+01	1.025633143937207770e+01	-6.091445813246959377e-03	1.399645870517239530e+02	2.578542044884668538e-01	0.000000000000000000e+00	2.975603913625382546e+01	1.000000000000000000e+00
8.780000000000000000e+02	1.140813868334029308e+02	5.305037027009737471e+01	-9.378320774807281587e-03	2.239249652325108286e+02	1.457631476266323389e-01	0.000000000000000000e+00	4.457482237437084649e+01	1.000000000000000000e+00
8.820000000000000000e+02	1.136879547841131810e+01	5.454014850846743201e+01	-1.920355595241408919e-02	4.749021003150796219e+02	6.412805757478134971e-02	0.000000000000000000e+00	1.635766692580252979e+01	1.000000000000000000e+00
8.820000000000000000e+02	1.134344882841376112e+01	9.522149527290257254e+01	-3.890925599058895311e-03	8.375420133933602074e+01	3.549866585091049354e-01	0.000000000000000000e+00	3.340692241753868075e+01	1.000000000000000000e+00
8.840000000000000000e+02	1.058755810069117231e+01	6.816688705248253655e+00	-2.228172233301819669e-02	5.535311983006683931e+02	7.898721068748693064e-02	0.000000000000000000e+00	3.009433948247572843e+01	1.000000000000000000e+00
8.850000000000000000e+02	1.019600338400611435e+02	2.058322973673757161e+01	-7.025913869928770462e-03	1.638347653683413512e+02	2.678512783710855771e-01	0.000000000000000000e+00	8.302329270450155718e+01	1.000000000000000000e+00
8.840000000000000000e+02	4.234381793950713302e+01	8.277161252697212035e+01	-1.441786202963751297e-02	3.526556880502604940e+02	8.975803868698795096e-02	0.000000000000000000e+00	2.949114488516718424e+01	1.000000000000000000e+00
8.860000000000000000e+02	1.992519929238704179e+01	3.542573842490238434e+01	-6.232055356819971373e-03	1.435563362336318676e+02	1.752696960428944406e-01	0.000000000000000000e+00	2.094212785441134272e+01	1.000000000000000000e+00
8.870000000000000000e+02	2.749325440676717136e+01	5.729243692417883693e+01	-2.685066774540713092e-03	5.295158057547109820e+01	4.716800605132881463e-01	0.000000000000000000e+00	1.635766692580252979e+01	1.000000000000000000e+00
8.900000000000000000e+02	7.251777655256353761e+00	7.276805142429954287e+01	-6.936764853267326364e-03	1.615575308398374546e+02	2.282817877458890310e-01	0.000000000000000000e+00	2.547963942520182457e+01	1.000000000000000000e+00
8.920000000000000000e+02	6.378908463039084609e+01	9.884016565186445291e+01	-7.147954119514541259e-03	1.669521779953293787e+02	3.911897358218433540e-01	0.000000000000000000e+00	7.395632813346111334e+00	1.000000000000000000e+00
8.940000000000000000e+02	6.847839754643617027e+01	1.045590579471653712e+02	-1.302216727117316841e-02	3.170038725367247707e+02	1.258677766655200703e-01	0.000000000000000000e+00	7.395632813346111334e+00	1.000000000000000000e+00
8.970000000000000000e+02	3.931327874415574541e+01	3.504834268401768327e+01	-4.312695381718553711e-02	1.086004608194516322e+03	5.651342130517644780e-02	0.000000000000000000e+00	1.719625667075234077e+01	1.000000000000000000e+00
8.960000000000000000e+02	8.749826145492733076e+01	9.331431365552423074e+01	-9.752127054140486556e-03	2.334735233450682585e+02	1.382704895764518271e-01	0.000000000000000000e+00	2.209523698180041507e+01	1.000000000000000000e+00
[truncated: 4,803 more rows]
