# Supplementary material for: Structural and biochemical characterisation of the Providencia stuartii arginine decarboxylase shows distinct polymerisation and regulation
Source: Commun Biol. 2022 Apr 5;5:317. doi: 10.1038/s42003-022-03276-1 (PMC8983666; doi:10.1038/s42003-022-03276-1)
Supplement: Supplementary file 7 — Supplementary Data 4 [file 42003_2022_3276_MOESM7_ESM.xlsx]

## Sheet: Feuil1
Target	Condition	Parameter	Concentration	Biological Replicate	Ct (cycle threshold)	Transcript number (per PCR)	Mean transcript number (per PCR per biological replicate)	Mean transcript number (per µg of total RNA per biological replicate)	Mean transcript number (per µg of total RNA per parameter)
ADCPst1	Biofilm	Control	/	1	28.4319	159.331	167.866	8393.28	44504.7
ADCPst1	Biofilm	Control	/	1	28.2769	176.401
ADCPst1	Biofilm	Control	/	2	24.4833	2130.36	2091.67	104583
ADCPst1	Biofilm	Control	/	2	24.5396	2052.97
ADCPst1	Biofilm	Control	/	3	26.2414	671.484	667.684	33384.2
ADCPst1	Biofilm	Control	/	3	26.2587	663.883
ADCPst1	Biofilm	Control	/	4	26.3656	618.882	633.16	31658
ADCPst1	Biofilm	Control	/	4	26.2969	647.438
ADCPst1	Biofilm	Ammonia	100mM	1	25.128	1395.02	1430.37	71518.5	92890
ADCPst1	Biofilm	Ammonia	100mM	1	25.0527	1465.72
ADCPst1	Biofilm	Ammonia	100mM	2	24.6668	1888.47	2027.49	101375
ADCPst1	Biofilm	Ammonia	100mM	2	24.4576	2166.52
ADCPst1	Biofilm	Ammonia	100mM	3	24.4976	2110.37	2115.54	105777
ADCPst1	Biofilm	Ammonia	100mM	3	24.4902	2120.71
ADCPst1	Biofilm	Ammonia	1M	1	23.5248	3997.66	3889.63	194482	133316
ADCPst1	Biofilm	Ammonia	1M	1	23.6094	3781.61
ADCPst1	Biofilm	Ammonia	1M	2	24.5231	2075.35	2176.21	108810
ADCPst1	Biofilm	Ammonia	1M	2	24.3819	2277.07
ADCPst1	Biofilm	Ammonia	1M	3	24.605	1966.69	1933.13	96656.3
ADCPst1	Biofilm	Ammonia	1M	3	24.6579	1899.56
ADCPst1	Biofilm	Ammonia	500mM	1	25.0224	1495.2	1484.23	74211.3	144368
ADCPst1	Biofilm	Ammonia	500mM	1	25.0449	1473.26
ADCPst1	Biofilm	Ammonia	500mM	2	23.3856	4380.47	4436.91	221846
ADCPst1	Biofilm	Ammonia	500mM	2	23.3468	4493.35
ADCPst1	Biofilm	Ammonia	500mM	3	24.1269	2692.13	2740.95	137048
ADCPst1	Biofilm	Ammonia	500mM	3	24.0726	2789.78
ADCPst1	Biofilm	pH	5	1	27.4682	300.007	305.857	15292.9	31124.9
ADCPst1	Biofilm	pH	5	1	27.41	311.707
ADCPst1	Biofilm	pH	5	2	26.0284	772.261	759.317	37965.9
ADCPst1	Biofilm	pH	5	2	26.0804	746.374
ADCPst1	Biofilm	pH	5	3	26.0076	782.906	802.317	40115.8
ADCPst1	Biofilm	pH	5	3	25.9339	821.728
ADCPst1	Biofilm	pH	6	1	24.6997	1848.13	1790.42	89520.9	64491.6
ADCPst1	Biofilm	pH	6	1	24.7979	1732.7
ADCPst1	Biofilm	pH	6	2	25.9979	787.911	729.872	36493.6
ADCPst1	Biofilm	pH	6	2	26.2406	671.834
ADCPst1	Biofilm	pH	6	3	25.1251	1397.61	1349.21	67460.3
ADCPst1	Biofilm	pH	6	3	25.2345	1300.8
ADCPst1	Biofilm	pH	8	1	24.9923	1525.02	1495.11	74755.6	68835.6
ADCPst1	Biofilm	pH	8	1	25.0532	1465.21
ADCPst1	Biofilm	pH	8	2	24.9595	1558.22	1545.06	77253
ADCPst1	Biofilm	pH	8	2	24.9854	1531.9
ADCPst1	Biofilm	pH	8	3	25.4376	1138.33	1089.96	54498.2
ADCPst1	Biofilm	pH	8	3	25.5728	1041.6
ADCPst1	Biofilm	pH	9	1	25.6211	1009.1	990.773	49538.6	82041.6
ADCPst1	Biofilm	pH	9	1	25.6774	972.448
ADCPst1	Biofilm	pH	9	2	24.272	2447.4	2480.09	124005
ADCPst1	Biofilm	pH	9	2	24.2319	2512.78
ADCPst1	Biofilm	pH	9	3	25.0632	1455.66	1451.63	72581.6
ADCPst1	Biofilm	pH	9	3	25.0716	1447.61
ADCPst1	Biofilm	Urea	100mM	1	28.2585	178.545	179.614	8980.69	29059.8
ADCPst1	Biofilm	Urea	100mM	1	28.2403	180.683
ADCPst1	Biofilm	Urea	100mM	2	25.6061	1019.1	1036.82	51841.2
ADCPst1	Biofilm	Urea	100mM	2	25.554	1054.55
ADCPst1	Biofilm	Urea	100mM	3	26.6707	506.499	527.151	26357.6
ADCPst1	Biofilm	Urea	100mM	3	26.5514	547.804
ADCPst1	Biofilm	Urea	1M	1	25.4698	1114.53	1189.16	59457.9	45737.4
ADCPst1	Biofilm	Urea	1M	1	25.2784	1263.79
ADCPst1	Biofilm	Urea	1M	2	27.036	398.462	411.971	20598.5
ADCPst1	Biofilm	Urea	1M	2	26.9362	425.479
ADCPst1	Biofilm	Urea	1M	3	25.4685	1115.5	1143.12	57155.9
ADCPst1	Biofilm	Urea	1M	3	25.3949	1170.74
ADCPst1	Biofilm	Urea	500mM	1	23.8586	3210.88	3402.05	170102	80111.5
ADCPst1	Biofilm	Urea	500mM	1	23.6872	3593.22
ADCPst1	Biofilm	Urea	500mM	2	26.4311	592.815	620.234	31011.7
ADCPst1	Biofilm	Urea	500mM	2	26.2964	647.653
ADCPst1	Biofilm	Urea	500mM	3	26.0708	751.077	784.412	39220.6
ADCPst1	Biofilm	Urea	500mM	3	25.9413	817.747
ADCPst1	Floating	Control	/	1	29.1584	100.116	104.903	5245.14	9379.17
ADCPst1	Floating	Control	/	1	29.0203	109.69
ADCPst1	Floating	Control	/	2	31.2891	24.4601	26.601	1330.05
ADCPst1	Floating	Control	/	2	31.0452	28.7419
ADCPst1	Floating	Control	/	3	27.1233	384.682	387.485	19374.2
ADCPst1	Floating	Control	/	3	27.1015	390.287
ADCPst1	Floating	Control	/	4	27.8884	231.912	231.345	11567.3
ADCPst1	Floating	Control	/	4	27.8958	230.779
ADCPst1	Floating	Ammonia	100mM	1	25.1061	1460.75	1431.95	71597.3	70129.7
ADCPst1	Floating	Ammonia	100mM	1	25.1669	1403.15
ADCPst1	Floating	Ammonia	100mM	2	25.018	1548.35	1611.48	80574.1
ADCPst1	Floating	Ammonia	100mM	2	24.8995	1674.62
ADCPst1	Floating	Ammonia	100mM	3	25.5002	1125.57	1164.36	58217.8
ADCPst1	Floating	Ammonia	100mM	3	25.3994	1203.14
ADCPst1	Floating	Ammonia	1M	1	25.6069	1048.87	1054.99	52749.7	104994
ADCPst1	Floating	Ammonia	1M	1	25.5893	1061.12
ADCPst1	Floating	Ammonia	1M	2	24.1223	2800.07	2903.26	145163
ADCPst1	Floating	Ammonia	1M	2	24.0148	3006.44
ADCPst1	Floating	Ammonia	1M	3	24.4276	2288.05	2341.38	117069
ADCPst1	Floating	Ammonia	1M	3	24.3588	2394.7
ADCPst1	Floating	Ammonia	500mM	1	25.5158	1114.01	1190.53	59526.4	65499.2
ADCPst1	Floating	Ammonia	500mM	1	25.3212	1267.04
ADCPst1	Floating	Ammonia	500mM	2	24.9373	1633.3	1633.19	81659.6
ADCPst1	Floating	Ammonia	500mM	2	24.9375	1633.08
ADCPst1	Floating	Ammonia	500mM	3	25.5148	1114.76	1106.23	55311.7
ADCPst1	Floating	Ammonia	500mM	3	25.5381	1097.71
ADCPst1	Floating	pH	5	1	25.8401	898.902	946.417	47320.8	33922.9
ADCPst1	Floating	pH	5	1	25.6882	993.932
ADCPst1	Floating	pH	5	2	26.2128	702.511	719.056	35952.8
ADCPst1	Floating	pH	5	2	26.1432	735.6
ADCPst1	Floating	pH	5	3	27.1933	367.289	369.902	18495.1
ADCPst1	Floating	pH	5	3	27.1719	372.515
ADCPst1	Floating	pH	6	1	26.1172	748.382	744.187	37209.4	36964
ADCPst1	Floating	pH	6	1	26.1342	739.993
ADCPst1	Floating	pH	6	2	26.0972	758.322	777.515	38875.8
ADCPst1	Floating	pH	6	2	26.0226	796.708
ADCPst1	Floating	pH	6	3	26.2424	688.89	696.138	34806.9
ADCPst1	Floating	pH	6	3	26.2109	703.385
ADCPst1	Floating	pH	8	1	25.4488	1164.46	1176.79	58839.4	51727.4
ADCPst1	Floating	pH	8	1	25.4171	1189.12
ADCPst1	Floating	pH	8	2	25.7819	934.177	964.735	48236.7
ADCPst1	Floating	pH	8	2	25.6861	995.292
ADCPst1	Floating	pH	8	3	25.6953	989.304	962.118	48105.9
ADCPst1	Floating	pH	8	3	25.7807	934.932
ADCPst1	Floating	pH	9	1	26.0332	791.152	784.198	39209.9	33072
ADCPst1	Floating	pH	9	1	26.06	777.244
ADCPst1	Floating	pH	9	2	26.6399	529.614	529.084	26454.2
ADCPst1	Floating	pH	9	2	26.643	528.553
ADCPst1	Floating	pH	9	3	26.3158	656.247	671.04	33552
ADCPst1	Floating	pH	9	3	26.2491	685.834
ADCPst1	Floating	Urea	100mM	1	29.7299	68.6034	59.2231	2961.16	2254.02
ADCPst1	Floating	Urea	100mM	1	30.2129	49.8429
ADCPst1	Floating	Urea	100mM	2	30.5269	40.4937	42.2068	2110.34
ADCPst1	Floating	Urea	100mM	2	30.4041	43.9199
ADCPst1	Floating	Urea	100mM	3	30.779	34.2754	33.8111	1690.55
ADCPst1	Floating	Urea	100mM	3	30.8205	33.3467
ADCPst1	Floating	Urea	1M	1	28.0089	214.147	234.015	11700.8	6451.02
ADCPst1	Floating	Urea	1M	1	27.7516	253.883
ADCPst1	Floating	Urea	1M	2	29.2774	92.5369	108.723	5436.14
ADCPst1	Floating	Urea	1M	2	28.8239	124.909
ADCPst1	Floating	Urea	1M	3	30.4014	43.9989	44.323	2216.15
ADCPst1	Floating	Urea	1M	3	30.3793	44.647
ADCPst1	Floating	Urea	500mM	1	27.3701	326.742	303.498	15174.9	9125.77
ADCPst1	Floating	Urea	500mM	1	27.6022	280.254
ADCPst1	Floating	Urea	500mM	2	29.09	104.749	103.714	5185.71
ADCPst1	Floating	Urea	500mM	2	29.1202	102.68
ADCPst1	Floating	Urea	500mM	3	28.705	135.129	140.334	7016.69
ADCPst1	Floating	Urea	500mM	3	28.5928	145.539
